# Supplementary material for: Transcriptome-Wide Profiling and Expression Analysis of Diploid and Autotetraploid Paulownia tomentosa × Paulownia fortunei under Drought Stress
Source: PLoS One. 2014 Nov 18;9(11):e113313. doi: 10.1371/journal.pone.0113313 (PMC4236183; doi:10.1371/journal.pone.0113313)
Supplement: Table S2 — Unigene annotations based on their BLASTX hits in the nr database. (XLSX) [file pone.0113313.s004.xlsx]

## Sheet: Sheet1
Supplemental Table 2 Top BLAST hits from the Nr databases
geneID	geneLength	PTF2W_rawfragments(31662451)	PTF2W_FPKM	PTF2T_rawfragments(31258022)	PTF2T_FPKM	PTF4W_rawfragments(33324315)	PTF4W_FPKM	PTF4T_rawfragments(30715094)	PTF4T_FPKM	Nr-annotation
CL1.Contig1_All	1575	1246	24.9858	1828	37.1308	470	8.9548	1272	26.2939	mature anther-specific protein LAT61 [Solanum lycopersicum] >gi|14626761|gb|AAK71662.1|AF395901_1 mature anther-specific protein LAT61 [Solanum lycopersicum]
CL1.Contig2_All	1833	685	11.8028	1299	22.6718	417	6.8267	714	12.6819	mature anther-specific protein LAT61 [Solanum lycopersicum] >gi|14626761|gb|AAK71662.1|AF395901_1 mature anther-specific protein LAT61 [Solanum lycopersicum]
CL10.Contig1_All	717	13	0.5726	11	0.4908	9	0.3767	14	0.6357	hypothetical protein VOLCADRAFT_104492 [Volvox carteri f. nagariensis] >gi|300264857|gb|EFJ49051.1| hypothetical protein VOLCADRAFT_104492 [Volvox carteri f. nagariensis]
CL100.Contig1_All	2086	1189	18.0021	613	9.4012	968	13.9251	598	9.3333	putative xylosyl transferase [Coffea canephora]
CL100.Contig2_All	2089	595	8.9957	343	5.2528	507	7.283	319	4.9716	putative xylosyl transferase [Coffea canephora]
CL100.Contig3_All	2064	729	11.1551	371	5.7505	705	10.2499	388	6.1203	putative xylosyl transferase [Coffea canephora]
CL100.Contig4_All	1830	843	14.549	462	8.0766	755	12.3804	410	7.2943	putative xylosyl transferase [Coffea canephora]
CL100.Contig5_All	1890	1067	17.8303	696	11.7811	893	14.1784	670	11.5415	putative glycosyltransferase [Solanum tuberosum]
CL1000.Contig1_All	314	2	0.2012	2	0.2038	2	0.1911	4	0.4147	unnamed protein product [Vitis vinifera]
CL1000.Contig2_All	1632	168	3.2512	223	4.3714	168	3.0891	303	6.0446	PREDICTED: uncharacterized protein LOC100250879 [Vitis vinifera]
CL10000.Contig1_All	642	5	0.246	19	0.9468	7	0.3272	109	5.5276	PREDICTED: leucine-rich repeat extensin-like protein 4-like [Glycine max]
CL10000.Contig2_All	498	6	0.3805	11	0.7066	5	0.3013	34	2.2228	hypothetical protein VOLCADRAFT_63308 [Volvox carteri f. nagariensis] >gi|300261612|gb|EFJ45824.1| hypothetical protein VOLCADRAFT_63308 [Volvox carteri f. nagariensis]
CL10001.Contig1_All	2962	375	3.9985	628	6.7829	286	2.8975	549	6.0344	hypothetical protein [Ipomoea trifida]
CL10001.Contig2_All	3699	844	7.2063	1373	11.8748	573	4.6485	1165	10.2539	hypothetical protein [Ipomoea trifida]
CL10002.Contig1_All	519	48	2.921	37	2.2807	19	1.0986	42	2.6347	PREDICTED: uncharacterized protein LOC100785780 [Glycine max]
CL10002.Contig2_All	494	42	2.6852	58	3.7561	27	1.6401	41	2.7021	unnamed protein product [Vitis vinifera]
CL10003.Contig1_All	211	3	0.449	2	0.3032	4	0.5689	4	0.6172	--
CL10003.Contig2_All	459	24	1.6514	5	0.3485	9	0.5884	5	0.3547	--
CL10004.Contig1_All	691	30	1.3712	75	3.4723	13	0.5646	34	1.602	PREDICTED: basic 7S globulin 2-like, partial [Vitis vinifera]
CL10004.Contig2_All	704	26	1.1664	102	4.6352	27	1.1509	47	2.1736	PREDICTED: basic 7S globulin 2-like, partial [Vitis vinifera]
CL10005.Contig1_All	754	47	1.9687	22	0.9334	52	2.0695	9	0.3886	PREDICTED: uncharacterized protein LOC100247308 [Vitis vinifera] >gi|297738542|emb|CBI27787.3| unnamed protein product [Vitis vinifera]
CL10005.Contig2_All	4815	944	6.192	488	3.2424	987	6.1512	221	1.4943	PREDICTED: uncharacterized protein LOC100247308 [Vitis vinifera] >gi|297738542|emb|CBI27787.3| unnamed protein product [Vitis vinifera]
CL10006.Contig1_All	290	11	1.198	14	1.5444	13	1.3452	27	3.0312	--
CL10006.Contig2_All	248	3	0.3821	5	0.645	6	0.726	3	0.3938	--
CL10007.Contig1_All	2568	2443	30.0458	2269	28.2669	5854	68.4064	2569	32.57	predicted protein [Populus trichocarpa] >gi|222849288|gb|EEE86835.1| predicted protein [Populus trichocarpa]
CL10007.Contig2_All	2177	1364	19.7884	1138	16.7233	2979	41.063	1273	19.0379	predicted protein [Populus trichocarpa] >gi|222849288|gb|EEE86835.1| predicted protein [Populus trichocarpa]
CL10008.Contig1_All	1596	133	2.6319	41	0.8218	148	2.7827	37	0.7548	PREDICTED: plastid division protein CDP1, chloroplastic [Vitis vinifera] >gi|296087989|emb|CBI35272.3| unnamed protein product [Vitis vinifera]
CL10008.Contig2_All	1965	164	2.6359	55	0.8954	190	2.9015	49	0.8119	PREDICTED: plastid division protein CDP1, chloroplastic [Vitis vinifera] >gi|296087989|emb|CBI35272.3| unnamed protein product [Vitis vinifera]
CL10009.Contig1_All	425	17	1.2633	18	1.3549	28	1.977	29	2.2216	--
CL10009.Contig2_All	372	18	1.5282	24	2.064	21	1.694	16	1.4003	--
CL10009.Contig3_All	652	155	7.5083	165	8.0961	155	7.1338	171	8.5388	PREDICTED: uncharacterized protein LOC100249152 [Vitis vinifera]
CL1001.Contig10_All	1082	23	0.6714	21	0.6209	23	0.6379	17	0.5115	MSM1 [Solanum macrocarpon] >gi|197252300|gb|ACH53557.1| MADS-box transcription factor MSM1 [Solanum macrocarpon]
CL1001.Contig11_All	709	32	1.4255	24	1.0829	30	1.2697	16	0.7347	MSM1 [Solanum macrocarpon] >gi|197252300|gb|ACH53557.1| MADS-box transcription factor MSM1 [Solanum macrocarpon]
CL1001.Contig1_All	413	8	0.6118	11	0.8521	1	0.0727	10	0.7883	MADS transcriptional factor [Solanum tuberosum] >gi|55792826|gb|AAV65496.1| MADS11 [Solanum tuberosum]
CL1001.Contig2_All	1294	83	2.0258	57	1.4092	57	1.3218	43	1.0819	MSM1 [Solanum macrocarpon] >gi|197252300|gb|ACH53557.1| MADS-box transcription factor MSM1 [Solanum macrocarpon]
CL1001.Contig3_All	1343	69	1.6227	46	1.0958	73	1.6311	49	1.1879	MSM1 [Solanum macrocarpon] >gi|197252300|gb|ACH53557.1| MADS-box transcription factor MSM1 [Solanum macrocarpon]
CL1001.Contig4_All	1467	79	1.7008	51	1.1122	70	1.4319	47	1.0431	MADS-box transcription factor MPP2 [Physalis peruviana]
CL1001.Contig5_All	1247	25	0.6332	30	0.7697	8	0.1925	21	0.5483	MSM1 [Solanum macrocarpon] >gi|197252300|gb|ACH53557.1| MADS-box transcription factor MSM1 [Solanum macrocarpon]
CL1001.Contig6_All	1364	29	0.6715	30	0.7036	14	0.308	20	0.4774	MPF1-like protein [Physalis viscosa] >gi|148912125|gb|ABR18591.1| MPF1-like protein [Physalis mendocina]
CL1001.Contig7_All	1183	24	0.6407	22	0.5949	14	0.3551	14	0.3853	MSM1 [Solanum macrocarpon] >gi|197252300|gb|ACH53557.1| MADS-box transcription factor MSM1 [Solanum macrocarpon]
CL1001.Contig8_All	1106	16	0.4569	12	0.3471	17	0.4612	15	0.4416	MSM1 [Solanum macrocarpon] >gi|197252300|gb|ACH53557.1| MADS-box transcription factor MSM1 [Solanum macrocarpon]
CL1001.Contig9_All	681	20	0.9276	16	0.7516	8	0.3525	7	0.3347	MPF1-like protein [Physalis viscosa] >gi|148912125|gb|ABR18591.1| MPF1-like protein [Physalis mendocina]
CL10010.Contig1_All	399	443	35.066	568	45.5422	449	33.7685	576	47	unknown [Solanum tuberosum]
CL10010.Contig2_All	399	377	29.8417	565	45.3017	309	23.2394	460	37.5347	unknown [Solanum tuberosum]
CL10011.Contig1_All	2717	343	3.9871	265	3.1203	266	2.9379	261	3.1275	PREDICTED: uncharacterized protein LOC100243465 [Vitis vinifera]
CL10011.Contig2_All	4047	510	3.9801	399	3.1541	330	2.4469	339	2.7272	unnamed protein product [Vitis vinifera]
CL10012.Contig1_All	429	23	1.6933	11	0.8203	24	1.6788	14	1.0625	predicted protein [Populus trichocarpa] >gi|118482343|gb|ABK93095.1| unknown [Populus trichocarpa] >gi|222849073|gb|EEE86620.1| predicted protein [Populus trichocarpa]
CL10012.Contig2_All	617	53	2.713	38	1.9703	71	3.4531	54	2.8494	predicted protein [Populus trichocarpa] >gi|118482343|gb|ABK93095.1| unknown [Populus trichocarpa] >gi|222849073|gb|EEE86620.1| predicted protein [Populus trichocarpa]
CL10012.Contig3_All	702	50	2.2495	48	2.1875	38	1.6244	42	1.9479	predicted protein [Populus trichocarpa] >gi|118482343|gb|ABK93095.1| unknown [Populus trichocarpa] >gi|222849073|gb|EEE86620.1| predicted protein [Populus trichocarpa]
CL10013.Contig1_All	1293	365	8.9156	130	3.2165	441	10.2348	196	4.9352	unnamed protein product [Vitis vinifera]
CL10013.Contig2_All	1086	557	16.1987	270	7.9538	661	18.2646	320	9.5933	unnamed protein product [Vitis vinifera]
CL10014.Contig1_All	784	70	2.8199	36	1.469	92	3.5214	57	2.367	PREDICTED: probable ADP,ATP carrier protein At5g56450 [Vitis vinifera] >gi|296081646|emb|CBI20651.3| unnamed protein product [Vitis vinifera]
CL10014.Contig2_All	1071	66	1.9463	168	5.0183	61	1.7091	101	3.0703	PREDICTED: probable ADP,ATP carrier protein At5g56450 [Vitis vinifera] >gi|296081646|emb|CBI20651.3| unnamed protein product [Vitis vinifera]
CL10015.Contig1_All	1763	502	8.993	388	7.0407	1289	21.9401	267	4.9307	PREDICTED: E3 ubiquitin-protein ligase ATL6 isoform 1 [Vitis vinifera] >gi|147843962|emb|CAN83712.1| hypothetical protein VITISV_011102 [Vitis vinifera]
CL10015.Contig2_All	346	25	2.282	8	0.7397	73	6.3312	10	0.941	zinc finger protein, putative [Ricinus communis] >gi|223547072|gb|EEF48569.1| zinc finger protein, putative [Ricinus communis]
CL10016.Contig1_All	482	0	0	1	0.0664	3	0.1868	23	1.5536	predicted protein [Micromonas sp. RCC299] >gi|226515745|gb|ACO61740.1| predicted protein [Micromonas sp. RCC299]
CL10016.Contig2_All	337	0	0	0	0	0	0	12	1.1593	PREDICTED: probable glycerol kinase-like [Brachypodium distachyon]
CL10017.Contig1_All	908	41	1.4261	22	0.7751	112	3.7014	37	1.3267	PREDICTED: oxysterol-binding protein-related protein 2A-like [Vitis vinifera]
CL10017.Contig2_All	2169	142	2.0677	64	0.944	241	3.3342	95	1.426	predicted protein [Populus trichocarpa] >gi|222871108|gb|EEF08239.1| predicted protein [Populus trichocarpa]
CL10017.Contig3_All	2014	98	1.5368	49	0.7784	203	3.0247	87	1.4064	predicted protein [Populus trichocarpa] >gi|222871108|gb|EEF08239.1| predicted protein [Populus trichocarpa]
CL10018.Contig1_All	595	4	0.2123	14	0.7527	10	0.5043	13	0.7113	PREDICTED: ATP-dependent DNA helicase Q-like SIM-like [Vitis vinifera]
CL10018.Contig2_All	881	34	1.2189	38	1.3799	50	1.7031	42	1.5521	PREDICTED: ATP-dependent DNA helicase Q-like SIM-like [Vitis vinifera]
CL10019.Contig1_All	1464	136	2.934	436	9.5276	64	1.3118	308	6.8495	PREDICTED: nitrate transporter 1.7 [Vitis vinifera] >gi|296086440|emb|CBI32029.3| unnamed protein product [Vitis vinifera]
CL10019.Contig2_All	1972	316	5.061	1004	16.2879	186	2.8304	715	11.8045	PREDICTED: nitrate transporter 1.7 [Vitis vinifera] >gi|296086440|emb|CBI32029.3| unnamed protein product [Vitis vinifera]
CL10019.Contig3_All	1705	187	3.464	476	8.9314	61	1.0736	326	6.225	PREDICTED: nitrate transporter 1.7 [Vitis vinifera] >gi|296086440|emb|CBI32029.3| unnamed protein product [Vitis vinifera]
CL1002.Contig1_All	1120	37	1.0434	80	2.2851	52	1.3932	160	4.651	60S ribosomal protein L5-2 [Zea mays] >gi|195610506|gb|ACG27083.1| 60S ribosomal protein L5-2 [Zea mays]
CL1002.Contig2_All	252	10	1.2533	15	1.9043	11	1.3099	22	2.8423	60S ribosomal protein L5-2 [Zea mays] >gi|195610506|gb|ACG27083.1| 60S ribosomal protein L5-2 [Zea mays]
CL1002.Contig3_All	1190	55	1.4597	92	2.4733	148	3.7321	493	13.488	60S ribosomal protein L5-2 [Zea mays] >gi|195610506|gb|ACG27083.1| 60S ribosomal protein L5-2 [Zea mays]
CL1002.Contig4_All	357	12	1.0616	10	0.8961	20	1.6811	54	4.9246	60S ribosomal protein L5-2 [Zea mays] >gi|195610506|gb|ACG27083.1| 60S ribosomal protein L5-2 [Zea mays]
CL10020.Contig1_All	271	3	0.3496	7	0.8264	11	1.218	10	1.2014	--
CL10021.Contig1_All	265	7	0.8343	3	0.3622	3	0.3397	8	0.9829	--
CL10021.Contig2_All	237	3	0.3998	2	0.27	2	0.2532	5	0.6869	--
CL10022.Contig1_All	364	3	0.2603	1	0.0879	3	0.2473	4	0.3578	--
CL10022.Contig2_All	350	6	0.5414	5	0.457	3	0.2572	5	0.4651	--
CL10023.Contig1_All	246	1	0.1284	1	0.13	7	0.8539	0	0	--
CL10023.Contig2_All	426	18	1.3345	1	0.0751	6	0.4226	2	0.1529	PREDICTED: NADH dehydrogenase C1, chloroplastic/mitochondrial-like [Glycine max]
CL10024.Contig1_All	987	79	2.5279	91	2.9496	72	2.189	55	1.8142	unnamed protein product [Vitis vinifera]
CL10024.Contig2_All	653	27	1.3059	44	2.1556	15	0.6893	16	0.7977	unknown [Populus trichocarpa]
CL10024.Contig3_All	217	3	0.4366	9	1.3268	2	0.2766	6	0.9002	--
CL10024.Contig4_All	228	4	0.5541	2	0.2806	2	0.2632	0	0	--
CL10024.Contig5_All	599	22	1.16	20	1.0682	18	0.9017	24	1.3045	unnamed protein product [Vitis vinifera]
CL10025.Contig1_All	1039	64	1.9454	121	3.7257	170	4.9099	184	5.7657	PREDICTED: uncharacterized protein LOC100263451 [Vitis vinifera]
CL10025.Contig2_All	264	0	0	3	0.3635	3	0.341	3	0.37	PREDICTED: uncharacterized protein LOC100258309 [Vitis vinifera] >gi|297744182|emb|CBI37152.3| unnamed protein product [Vitis vinifera]
CL10026.Contig1_All	3185	508	5.0374	1144	11.4909	514	4.8428	1183	12.0927	AGO4-1, partial [Nicotiana benthamiana]
CL10026.Contig2_All	3204	621	6.1215	1667	16.6449	761	7.1274	1735	17.6301	AGO4-1, partial [Nicotiana benthamiana]
CL10026.Contig3_All	3163	351	3.5048	746	7.5453	385	3.6526	769	7.9154	AGO4-1, partial [Nicotiana benthamiana]
CL10026.Contig4_All	3220	317	3.1093	779	7.7396	384	3.5786	808	8.1697	AGO4-1, partial [Nicotiana benthamiana]
CL10026.Contig5_All	1063	107	3.1791	277	8.3365	106	2.9923	262	8.0245	eukaryotic translation initiation factor 2c, putative [Ricinus communis] >gi|223532851|gb|EEF34625.1| eukaryotic translation initiation factor 2c, putative [Ricinus communis]
CL10027.Contig1_All	1105	996	28.4677	454	13.1441	1125	30.5513	331	9.7525	PREDICTED: uncharacterized protein LOC100244197 [Vitis vinifera] >gi|297738342|emb|CBI27543.3| unnamed protein product [Vitis vinifera]
CL10027.Contig2_All	1347	783	18.359	441	10.4739	773	17.2207	327	7.9037	PREDICTED: uncharacterized protein LOC100244197 [Vitis vinifera] >gi|297738342|emb|CBI27543.3| unnamed protein product [Vitis vinifera]
CL10027.Contig3_All	1083	1004	29.2793	531	15.6857	1241	34.386	392	11.7844	PREDICTED: uncharacterized protein LOC100244197 [Vitis vinifera] >gi|297738342|emb|CBI27543.3| unnamed protein product [Vitis vinifera]
CL10028.Contig1_All	240	3	0.3948	14	1.8662	2	0.2501	3	0.407	--
CL10028.Contig2_All	204	1	0.1548	4	0.6273	3	0.4413	2	0.3192	--
CL10029.Contig1_All	684	39	1.8008	27	1.2628	20	0.8774	37	1.7611	PREDICTED: transcription factor TCP5-like [Vitis vinifera]
CL1003.Contig1_All	1046	70	2.1136	84	2.5691	79	2.2664	80	2.49	unnamed protein product [Vitis vinifera]
CL1003.Contig2_All	344	12	1.1017	11	1.023	6	0.5234	7	0.6625	--
CL10030.Contig1_All	763	171	7.0783	134	5.6185	115	4.5228	138	5.8885	conserved hypothetical protein [Ricinus communis] >gi|223546594|gb|EEF48092.1| conserved hypothetical protein [Ricinus communis]
CL10030.Contig2_All	826	143	5.4678	71	2.7499	163	5.9217	105	4.1386	conserved hypothetical protein [Ricinus communis] >gi|223546594|gb|EEF48092.1| conserved hypothetical protein [Ricinus communis]
CL10030.Contig3_All	1316	187	4.4879	153	3.7194	179	4.0817	166	4.1068	conserved hypothetical protein [Ricinus communis] >gi|223546594|gb|EEF48092.1| conserved hypothetical protein [Ricinus communis]
CL10030.Contig4_All	1332	110	2.6082	86	2.0655	106	2.388	122	2.982	conserved hypothetical protein [Ricinus communis] >gi|223546594|gb|EEF48092.1| conserved hypothetical protein [Ricinus communis]
CL10031.Contig1_All	1271	225	5.591	176	4.43	135	3.1873	125	3.2019	PREDICTED: uncharacterized protein LOC100258145 [Vitis vinifera] >gi|296085977|emb|CBI31418.3| unnamed protein product [Vitis vinifera]
CL10031.Contig2_All	1175	177	4.7576	136	3.7029	147	3.7542	126	3.4912	PREDICTED: uncharacterized protein LOC100258145 [Vitis vinifera] >gi|296085977|emb|CBI31418.3| unnamed protein product [Vitis vinifera]
CL10031.Contig3_All	1542	184	3.7687	133	2.7593	136	2.6466	116	2.4492	PREDICTED: uncharacterized protein LOC100258145 [Vitis vinifera] >gi|296085977|emb|CBI31418.3| unnamed protein product [Vitis vinifera]
CL10031.Contig4_All	265	36	4.2905	17	2.0523	26	2.9442	19	2.3343	predicted protein [Populus trichocarpa] >gi|222865430|gb|EEF02561.1| predicted protein [Populus trichocarpa]
CL10032.Contig1_All	460	33	2.2657	26	1.8082	6	0.3914	31	2.1941	--
CL10032.Contig2_All	253	9	1.1235	0	0	0	0	1	0.1287	--
CL10032.Contig3_All	427	29	2.145	10	0.7492	3	0.2108	4	0.305	--
CL10033.Contig1_All	1439	0	0	342	7.6033	10	0.2085	1	0.0226	predicted protein [Hordeum vulgare subsp. vulgare]
CL10033.Contig2_All	218	0	0	81	11.8869	0	0	0	0	predicted protein [Hordeum vulgare subsp. vulgare]
CL10033.Contig3_All	1406	1	0.0225	96	2.1844	111	2.3691	6	0.1389	predicted protein [Hordeum vulgare subsp. vulgare]
CL10034.Contig1_All	1865	279	4.7248	54	0.9263	298	4.7949	187	3.2645	PREDICTED: glutamate receptor 2.8-like [Vitis vinifera]
CL10034.Contig2_All	245	9	1.1602	5	0.6529	3	0.3674	6	0.7973	unnamed protein product [Vitis vinifera]
CL10035.Contig1_All	230	0	0	4	0.5564	15	1.9571	0	0	--
CL10035.Contig2_All	350	0	0	24	2.1937	3	0.2572	0	0	predicted protein [Hordeum vulgare subsp. vulgare]
CL10036.Contig1_All	1044	142	4.2958	36	1.1032	239	6.8697	42	1.3098	predicted protein [Populus trichocarpa] >gi|222842502|gb|EEE80049.1| predicted protein [Populus trichocarpa]
CL10036.Contig2_All	939	259	8.7114	43	1.465	393	12.5593	67	2.323	predicted protein [Populus trichocarpa] >gi|222842502|gb|EEE80049.1| predicted protein [Populus trichocarpa]
CL10036.Contig3_All	293	4	0.4312	1	0.1092	8	0.8193	2	0.2222	PREDICTED: uncharacterized protein LOC100263547 [Vitis vinifera] >gi|297744148|emb|CBI37118.3| unnamed protein product [Vitis vinifera]
CL10037.Contig1_All	314	16	1.6093	32	3.2603	13	1.2424	6	0.6221	--
CL10037.Contig2_All	223	7	0.9914	12	1.7215	3	0.4037	8	1.168	--
CL10038.Contig1_All	502	15	0.9437	10	0.6373	17	1.0162	3	0.1946	unnamed protein product [Vitis vinifera]
CL10038.Contig2_All	2224	229	3.252	194	2.7907	182	2.4557	231	3.3816	unnamed protein product [Vitis vinifera]
CL10038.Contig3_All	2289	486	6.7057	354	4.9476	342	4.4835	447	6.3578	PREDICTED: C-type lectin receptor-like tyrosine-protein kinase At1g52310-like [Vitis vinifera]
CL10039.Contig1_All	412	17	1.3032	33	2.5624	15	1.0925	24	1.8965	--
CL10039.Contig2_All	433	7	0.5106	11	0.8127	8	0.5544	12	0.9023	--
CL1004.Contig1_All	784	72	2.9005	21	0.8569	157	6.0093	61	2.5332	predicted protein [Populus trichocarpa] >gi|222835040|gb|EEE73489.1| predicted protein [Populus trichocarpa]
CL1004.Contig2_All	621	107	5.4419	22	1.1334	175	8.4564	65	3.4078	PREDICTED: uncharacterized protein LOC100264194 isoform 1 [Vitis vinifera] >gi|297740423|emb|CBI30605.3| unnamed protein product [Vitis vinifera]
CL1004.Contig3_All	796	107	4.2455	21	0.844	156	5.881	75	3.0676	PREDICTED: uncharacterized protein LOC100264194 isoform 1 [Vitis vinifera] >gi|297740423|emb|CBI30605.3| unnamed protein product [Vitis vinifera]
CL1004.Contig4_All	221	3	0.4287	6	0.8686	8	1.0863	6	0.8839	--
CL10040.Contig1_All	277	4	0.4561	3	0.3465	2	0.2167	5	0.5877	--
CL10040.Contig2_All	557	10	0.567	22	1.2636	19	1.0236	28	1.6366	--
CL10040.Contig3_All	887	28	0.997	35	1.2624	20	0.6766	38	1.3948	--
CL10040.Contig4_All	532	34	2.0185	51	3.0669	24	1.3537	52	3.1823	--
CL10041.Contig1_All	1441	325	7.1232	431	9.5687	238	4.9562	458	10.3478	PREDICTED: exosome complex exonuclease RRP44 isoform 1 [Vitis vinifera]
CL10041.Contig2_All	1712	169	3.1177	235	4.3914	139	2.4364	210	3.9936	PREDICTED: exosome complex exonuclease RRP44 isoform 2 [Vitis vinifera] >gi|296082564|emb|CBI21569.3| unnamed protein product [Vitis vinifera]
CL10041.Contig3_All	3142	537	5.3979	746	7.5958	461	4.4028	771	7.9891	PREDICTED: exosome complex exonuclease RRP44 isoform 2 [Vitis vinifera] >gi|296082564|emb|CBI21569.3| unnamed protein product [Vitis vinifera]
CL10042.Contig1_All	1785	622	11.0054	1263	22.6362	664	11.1627	1359	24.7873	unnamed protein product [Vitis vinifera]
CL10042.Contig2_All	3071	437	4.4942	593	6.1775	336	3.2832	613	6.4987	PREDICTED: dnaJ homolog subfamily C member 13-like [Vitis vinifera]
CL10042.Contig3_All	8608	3073	11.275	4991	18.5491	2891	10.0782	5552	20.9988	PREDICTED: dnaJ homolog subfamily C member 13-like [Vitis vinifera]
CL10043.Contig1_All	292	16	1.7306	2	0.2191	11	1.1304	6	0.669	--
CL10044.Contig1_All	548	297	17.1171	187	10.9169	288	15.7707	247	14.6745	ribosomal protein L35 [Camellia sinensis]
CL10044.Contig2_All	240	3	0.3948	12	1.5996	2	0.2501	12	1.6279	--
CL10045.Contig1_All	263	7	0.8406	3	0.3649	8	0.9128	4	0.4952	predicted protein [Populus trichocarpa] >gi|222866185|gb|EEF03316.1| predicted protein [Populus trichocarpa]
CL10045.Contig2_All	1601	422	8.3249	127	2.5378	468	8.7719	123	2.5013	PREDICTED: receptor-like protein kinase HSL1-like [Vitis vinifera]
CL10046.Contig1_All	312	11	1.1135	10	1.0254	13	1.2503	2	0.2087	--
CL10046.Contig2_All	1844	568	9.7284	344	5.9681	532	8.6574	594	10.4875	WRKY transcription factor, putative [Ricinus communis] >gi|223539832|gb|EEF41412.1| WRKY transcription factor, putative [Ricinus communis]
CL10046.Contig3_All	267	5	0.5914	3	0.3595	9	1.0115	5	0.6097	--
CL10047.Contig1_All	230	0	0	4	0.5564	1	0.1305	3	0.4247	--
CL10047.Contig2_All	577	16	0.8758	53	2.9386	7	0.364	26	1.4671	gag-pol polyprotein [Zea mays]
CL10048.Contig1_All	984	120	3.8516	107	3.4788	122	3.7205	117	3.8711	kinesin light chain, putative [Ricinus communis] >gi|223527746|gb|EEF29850.1| kinesin light chain, putative [Ricinus communis]
CL10048.Contig2_All	633	28	1.397	12	0.6065	22	1.0429	20	1.0287	kinesin light chain, putative [Ricinus communis] >gi|223527746|gb|EEF29850.1| kinesin light chain, putative [Ricinus communis]
CL10048.Contig3_All	362	7	0.6107	2	0.1768	10	0.829	7	0.6296	kinesin light chain, putative [Ricinus communis] >gi|223527746|gb|EEF29850.1| kinesin light chain, putative [Ricinus communis]
CL10048.Contig4_All	441	24	1.7188	16	1.1607	18	1.2248	14	1.0336	unknown [Populus trichocarpa]
CL10049.Contig1_All	1274	19	0.471	51	1.2807	13	0.3062	141	3.6033	unnamed protein product [Vitis vinifera]
CL10049.Contig2_All	1242	14	0.356	67	1.7258	12	0.2899	96	2.5165	PREDICTED: transcription factor bHLH25-like [Vitis vinifera]
CL10049.Contig3_All	1194	25	0.6613	99	2.6526	47	1.1812	95	2.5904	PREDICTED: transcription factor bHLH25-like [Vitis vinifera]
CL10049.Contig4_All	1227	38	0.9781	61	1.5905	32	0.7826	109	2.8922	hypothetical protein VITISV_026466 [Vitis vinifera]
CL10049.Contig5_All	262	3	0.3616	6	0.7326	3	0.3436	4	0.4971	--
CL1005.Contig1_All	266	7	0.8311	7	0.8419	11	1.2409	3	0.3672	PREDICTED: probable LRR receptor-like serine/threonine-protein kinase At4g20940-like [Glycine max]
CL1005.Contig2_All	2001	60	0.947	88	1.4069	113	1.6946	55	0.8949	PREDICTED: probable LRR receptor-like serine/threonine-protein kinase At4g20940-like isoform 1 [Vitis vinifera]
CL10050.Contig1_All	2126	164	2.4363	265	3.9877	143	2.0184	256	3.9204	conserved hypothetical protein [Ricinus communis] >gi|223533824|gb|EEF35555.1| conserved hypothetical protein [Ricinus communis]
CL10050.Contig2_All	554	37	2.1093	38	2.1944	17	0.9208	39	2.2919	conserved hypothetical protein [Ricinus communis] >gi|223533824|gb|EEF35555.1| conserved hypothetical protein [Ricinus communis]
CL10050.Contig3_All	1122	55	1.5482	109	3.1079	42	1.1233	84	2.4374	conserved hypothetical protein [Ricinus communis] >gi|223533824|gb|EEF35555.1| conserved hypothetical protein [Ricinus communis]
CL10050.Contig4_All	776	27	1.0989	49	2.0201	24	0.9281	64	2.6851	conserved hypothetical protein [Ricinus communis] >gi|223533824|gb|EEF35555.1| conserved hypothetical protein [Ricinus communis]
CL10050.Contig5_All	1642	150	2.8852	226	4.4033	119	2.1748	235	4.6595	predicted protein [Populus trichocarpa] >gi|222862867|gb|EEF00374.1| predicted protein [Populus trichocarpa]
CL10050.Contig6_All	2206	136	1.9471	178	2.5814	81	1.1018	255	3.7634	conserved hypothetical protein [Ricinus communis] >gi|223533824|gb|EEF35555.1| conserved hypothetical protein [Ricinus communis]
CL10050.Contig7_All	1199	38	1.001	78	2.0812	22	0.5506	63	1.7107	conserved hypothetical protein [Ricinus communis] >gi|223533824|gb|EEF35555.1| conserved hypothetical protein [Ricinus communis]
CL10051.Contig1_All	393	34	2.7324	55	4.4772	14	1.069	27	2.2368	--
CL10052.Contig1_All	1313	18062	434.467	19639	478.512	9835	224.775	16716	414.492	PREDICTED: 60S ribosomal protein L10 [Vitis vinifera] >gi|297745742|emb|CBI15798.3| unnamed protein product [Vitis vinifera]
CL10052.Contig2_All	206	7	1.0732	10	1.553	4	0.5827	12	1.8965	--
CL10053.Contig1_All	355	10	0.8897	9	0.8111	13	1.0989	12	1.1005	--
CL10053.Contig2_All	1169	103	2.7828	58	1.5873	98	2.5157	62	1.7267	predicted protein [Populus trichocarpa] >gi|222854269|gb|EEE91816.1| predicted protein [Populus trichocarpa]
CL10054.Contig1_All	1221	307	7.9411	424	11.1094	191	4.6941	404	10.7724	conserved hypothetical protein [Ricinus communis] >gi|223548140|gb|EEF49632.1| conserved hypothetical protein [Ricinus communis]
CL10054.Contig2_All	1250	460	11.6226	508	13.0015	270	6.4818	561	14.6117	conserved hypothetical protein [Ricinus communis] >gi|223548140|gb|EEF49632.1| conserved hypothetical protein [Ricinus communis]
CL10054.Contig3_All	1202	420	11.0357	535	14.2393	219	5.4674	523	14.1659	conserved hypothetical protein [Ricinus communis] >gi|223548140|gb|EEF49632.1| conserved hypothetical protein [Ricinus communis]
CL10055.Contig1_All	1548	291	5.9371	296	6.1173	352	6.8236	298	6.2675	PREDICTED: vacuolar protein sorting-associated protein 2 homolog 3 [Vitis vinifera] >gi|297744171|emb|CBI37141.3| unnamed protein product [Vitis vinifera]
CL10055.Contig2_All	1801	1349	23.6567	2780	49.3821	580	9.6639	844	15.2573	PREDICTED: vacuolar protein sorting-associated protein 2 homolog 3 [Vitis vinifera] >gi|297744171|emb|CBI37141.3| unnamed protein product [Vitis vinifera]
CL10055.Contig3_All	1480	344	7.3409	395	8.5383	421	8.5361	310	6.8194	PREDICTED: vacuolar protein sorting-associated protein 2 homolog 3 [Vitis vinifera] >gi|297744171|emb|CBI37141.3| unnamed protein product [Vitis vinifera]
CL10055.Contig4_All	1304	587	14.2173	572	14.0332	604	13.8995	527	13.1577	PREDICTED: vacuolar protein sorting-associated protein 2 homolog 3 [Vitis vinifera] >gi|297744171|emb|CBI37141.3| unnamed protein product [Vitis vinifera]
CL10055.Contig5_All	1399	495	11.1749	580	13.2632	501	10.7463	475	11.0541	PREDICTED: vacuolar protein sorting-associated protein 2 homolog 3 [Vitis vinifera] >gi|297744171|emb|CBI37141.3| unnamed protein product [Vitis vinifera]
CL10055.Contig6_All	1919	849	13.973	1436	23.9397	466	7.287	567	9.6196	PREDICTED: vacuolar protein sorting-associated protein 2 homolog 3 [Vitis vinifera] >gi|297744171|emb|CBI37141.3| unnamed protein product [Vitis vinifera]
CL10056.Contig1_All	1293	116	2.8334	150	3.7113	91	2.1119	127	3.1978	conserved hypothetical protein [Ricinus communis] >gi|223535458|gb|EEF37128.1| conserved hypothetical protein [Ricinus communis]
CL10056.Contig2_All	256	3	0.3701	5	0.6248	2	0.2344	0	0	--
CL10057.Contig1_All	501	26	1.639	56	3.5759	24	1.4375	19	1.2347	--
CL10057.Contig2_All	218	0	0	0	0	2	0.2753	0	0	--
CL10058.Contig1_All	219	2	0.2884	5	0.7304	4	0.5481	12	1.784	--
CL10058.Contig2_All	855	32	1.1821	39	1.4593	22	0.7721	40	1.5231	PREDICTED: partner of Y14 and mago-like [Vitis vinifera]
CL10059.Contig1_All	485	5	0.3256	15	0.9894	5	0.3094	8	0.537	--
CL10059.Contig2_All	392	0	0	9	0.7345	2	0.1531	6	0.4983	--
CL1006.Contig1_All	1019	24	0.7439	307	9.6384	131	3.8578	94	3.0033	PREDICTED: uncharacterized protein LOC100246768 isoform 1 [Vitis vinifera] >gi|297745662|emb|CBI40873.3| unnamed protein product [Vitis vinifera]
CL1006.Contig2_All	948	21	0.6996	310	10.4614	129	4.0834	86	2.9535	PREDICTED: uncharacterized protein LOC100246768 isoform 1 [Vitis vinifera] >gi|297745662|emb|CBI40873.3| unnamed protein product [Vitis vinifera]
CL1006.Contig3_All	1506	49	1.0276	550	11.6836	271	5.3999	223	4.8209	PREDICTED: uncharacterized protein LOC100246768 isoform 2 [Vitis vinifera]
CL1006.Contig4_All	1671	59	1.1151	701	13.4209	349	6.2674	262	5.1047	PREDICTED: uncharacterized protein LOC100246768 isoform 1 [Vitis vinifera] >gi|297745662|emb|CBI40873.3| unnamed protein product [Vitis vinifera]
CL10060.Contig1_All	288	17	1.8643	8	0.8887	0	0	10	1.1305	hypothetical protein [Nicotiana tabacum]
CL10061.Contig1_All	401	17	1.3389	59	4.707	7	0.5238	28	2.2733	--
CL10061.Contig2_All	552	14	0.801	60	3.4774	17	0.9242	49	2.89	--
CL10062.Contig1_All	623	24	1.2167	16	0.8216	17	0.8188	12	0.6271	PREDICTED: putative nuclease HARBI1-like [Vitis vinifera]
CL10062.Contig2_All	1272	99	2.4581	65	1.6348	89	2.0996	90	2.3036	PREDICTED: putative nuclease HARBI1-like [Vitis vinifera]
CL10063.Contig1_All	698	36	1.6289	32	1.4667	24	1.0318	45	2.099	PREDICTED: AP3-complex subunit beta-A-like [Vitis vinifera] >gi|296086225|emb|CBI31666.3| unnamed protein product [Vitis vinifera]
CL10063.Contig2_All	3592	589	5.1789	561	4.9965	507	4.2356	649	5.8824	PREDICTED: AP3-complex subunit beta-A-like [Vitis vinifera] >gi|296086225|emb|CBI31666.3| unnamed protein product [Vitis vinifera]
CL10064.Contig1_All	1154	252	6.8968	42	1.1643	349	9.0752	109	3.0752	UMP synthase [Nicotiana plumbaginifolia]
CL10064.Contig2_All	1739	257	4.6676	55	1.0118	361	6.2294	87	1.6288	UMP synthase [Nicotiana plumbaginifolia]
CL10064.Contig3_All	1842	275	4.7152	67	1.1637	375	6.1091	109	1.9266	UMP synthase [Nicotiana plumbaginifolia]
CL10064.Contig4_All	1696	154	2.8678	32	0.6036	229	4.0518	71	1.363	UMP synthase [Nicotiana plumbaginifolia]
CL10065.Contig1_All	325	12	1.1661	11	1.0828	14	1.2927	13	1.3023	--
CL10065.Contig2_All	249	4	0.5074	5	0.6424	7	0.8436	13	1.6998	--
CL10066.Contig1_All	1053	129	3.8692	360	10.9374	221	6.298	75	2.3189	unnamed protein product [Vitis vinifera]
CL10066.Contig2_All	1166	85	2.3024	228	6.2557	138	3.5516	54	1.5078	unnamed protein product [Vitis vinifera]
CL10066.Contig3_All	574	10	0.5502	30	1.672	12	0.6273	4	0.2269	--
CL10067.Contig1_All	1615	11	0.2151	81	1.6045	24	0.4459	62	1.2499	NADH dehydrogenase subunit 2 (mitochondrion) [Beta vulgaris subsp. maritima] >gi|384977889|emb|CBL54111.1| NADH dehydrogenase subunit 2 (mitochondrion) [Beta vulgaris subsp. maritima]
CL10067.Contig2_All	1776	63	1.1203	156	2.8101	67	1.1321	71	1.3016	NADH dehydrogenase subunit 2 (mitochondrion) [Nicotiana tabacum]
CL10067.Contig3_All	1815	730	12.7029	785	13.8367	387	6.3984	530	9.5071	NADH dehydrogenase subunit [Medicago truncatula] >gi|355477400|gb|AES58603.1| NADH dehydrogenase subunit [Medicago truncatula]
CL10067.Contig4_All	3233	483	4.7184	479	4.7399	535	4.9658	262	2.6384	NADH dehydrogenase subunit 2 (mitochondrion) [Nicotiana tabacum]
CL10067.Contig5_All	3072	388	3.989	354	3.6866	455	4.4446	262	2.7767	NADH dehydrogenase subunit 2 (mitochondrion) [Beta vulgaris subsp. maritima] >gi|384977889|emb|CBL54111.1| NADH dehydrogenase subunit 2 (mitochondrion) [Beta vulgaris subsp. maritima]
CL10068.Contig1_All	255	8	0.9908	1	0.1255	14	1.6475	1	0.1277	PREDICTED: cytochrome P450 71A4 [Vitis vinifera]
CL10068.Contig2_All	260	10	1.2147	12	1.4765	3	0.3462	11	1.3774	cytochrome P450 [Nepeta racemosa]
CL10069.Contig1_All	1352	169	3.9479	79	1.8693	102	2.2639	59	1.4208	protein binding protein, putative [Ricinus communis] >gi|223531793|gb|EEF33612.1| protein binding protein, putative [Ricinus communis]
CL10069.Contig2_All	1532	192	3.9582	162	3.3829	147	2.8794	88	1.8701	SWIB/MDM2 and Plus-3 and GYF domain-containing protein [Arabidopsis thaliana] >gi|73622094|sp|Q9FT92.2|Y5843_ARATH RecName: Full=Uncharacterized protein At5g08430 >gi|192807344|gb|ACF06124.1| At5g08430 [Arabidopsis thaliana] >gi|332003917|gb|AED91300.1| SWIB/MDM2 and Plus-3 and GYF domain-containing protein [Arabidopsis thaliana]
CL10069.Contig3_All	893	62	2.1928	53	1.8987	53	1.781	32	1.1667	PREDICTED: uncharacterized protein At5g08430-like [Glycine max]
CL1007.Contig1_All	259	10	1.2194	0	0	4	0.4634	4	0.5028	--
CL1007.Contig2_All	467	37	2.5023	3	0.2055	25	1.6064	9	0.6274	--
CL1007.Contig3_All	289	6	0.6557	3	0.3321	5	0.5192	3	0.338	PREDICTED: multidrug and toxin extrusion protein 1 [Vitis vinifera] >gi|296083343|emb|CBI22979.3| unnamed protein product [Vitis vinifera]
CL10070.Contig1_All	1212	1481	38.5929	2342	61.8191	2883	71.3807	1460	39.2192	MAPKK [Solanum lycopersicum] >gi|51471932|gb|AAU04436.1| MAPKK [Solanum lycopersicum]
CL10070.Contig2_All	1204	1395	36.5934	109	2.8963	261	6.5051	442	11.9521	MAPKK [Solanum lycopersicum] >gi|51471932|gb|AAU04436.1| MAPKK [Solanum lycopersicum]
CL10071.Contig1_All	1134	1531	42.64	1118	31.5404	1457	38.5554	1032	29.6288	PREDICTED: ATP synthase subunit d, mitochondrial [Vitis vinifera] >gi|147818815|emb|CAN60726.1| hypothetical protein VITISV_029118 [Vitis vinifera]
CL10071.Contig2_All	858	543	19.9879	434	16.1823	406	14.1996	404	15.33	ATP synthase D chain, mitochondrial, putative [Ricinus communis] >gi|223530804|gb|EEF32668.1| ATP synthase D chain, mitochondrial, putative [Ricinus communis]
CL10073.Contig1_All	320	5	0.4935	18	1.7995	10	0.9378	3	0.3052	--
CL10073.Contig2_All	258	0	0	12	1.488	2	0.2326	1	0.1262	--
CL10074.Contig1_All	1325	21	0.5006	75	1.8109	20	0.453	5	0.1229	predicted protein [Populus trichocarpa] >gi|222858204|gb|EEE95751.1| predicted protein [Populus trichocarpa]
CL10074.Contig2_All	1142	26	0.7191	76	2.1291	24	0.6306	4	0.114	predicted protein [Populus trichocarpa] >gi|222858204|gb|EEE95751.1| predicted protein [Populus trichocarpa]
CL10075.Contig1_All	1370	197	4.5415	179	4.1799	216	4.7312	117	2.7804	conserved hypothetical protein [Ricinus communis] >gi|223541107|gb|EEF42663.1| conserved hypothetical protein [Ricinus communis]
CL10075.Contig2_All	965	90	2.9456	62	2.0554	66	2.0524	73	2.4629	PREDICTED: uncharacterized protein LOC100807088 [Glycine max]
CL10075.Contig3_All	1442	192	4.2052	132	2.9285	211	4.3909	161	3.635	conserved hypothetical protein [Ricinus communis] >gi|223541107|gb|EEF42663.1| conserved hypothetical protein [Ricinus communis]
CL10075.Contig4_All	1520	223	4.6336	114	2.3994	270	5.3304	143	3.063	PREDICTED: uncharacterized protein LOC100253669 [Vitis vinifera]
CL10076.Contig1_All	1095	67	1.9325	103	3.0093	37	1.014	66	1.9624	PREDICTED: LOW QUALITY PROTEIN: HEAT repeat-containing protein 7A homolog [Vitis vinifera]
CL10076.Contig2_All	224	7	0.987	4	0.5713	4	0.5359	1	0.1453	conserved hypothetical protein [Ricinus communis] >gi|223541306|gb|EEF42857.1| conserved hypothetical protein [Ricinus communis]
CL10077.Contig1_All	212	9	1.3408	2	0.3018	13	1.8401	5	0.7679	PREDICTED: receptor-like protein kinase HSL1-like [Glycine max]
CL10077.Contig2_All	1974	400	6.3998	150	2.431	539	8.1937	209	3.447	protein with unknown function [Ricinus communis] >gi|223549322|gb|EEF50810.1| protein with unknown function [Ricinus communis]
CL10077.Contig3_All	212	3	0.4469	2	0.3018	10	1.4155	6	0.9214	hypothetical protein ARALYDRAFT_473063 [Arabidopsis lyrata subsp. lyrata] >gi|297336618|gb|EFH67035.1| hypothetical protein ARALYDRAFT_473063 [Arabidopsis lyrata subsp. lyrata]
CL10078.Contig1_All	1902	1075	17.8506	224	3.7677	824	13.0004	246	4.2109	Oligopeptide transporter, putative [Ricinus communis] >gi|223537867|gb|EEF39482.1| Oligopeptide transporter, putative [Ricinus communis]
CL10078.Contig2_All	668	121	5.7209	27	1.2931	80	3.5938	23	1.121	Oligopeptide transporter, putative [Ricinus communis] >gi|223537867|gb|EEF39482.1| Oligopeptide transporter, putative [Ricinus communis]
CL10079.Contig1_All	546	37	2.1403	43	2.5195	75	4.122	29	1.7292	PREDICTED: phosphatidylinositol N-acetylglucosaminyltransferase subunit A [Vitis vinifera] >gi|297745930|emb|CBI15986.3| unnamed protein product [Vitis vinifera]
CL10079.Contig2_All	1601	114	2.2489	127	2.5378	177	3.3176	105	2.1352	PREDICTED: phosphatidylinositol N-acetylglucosaminyltransferase subunit A [Vitis vinifera] >gi|297745930|emb|CBI15986.3| unnamed protein product [Vitis vinifera]
CL1008.Contig1_All	610	34	1.7604	63	3.3041	62	3.05	45	2.4018	PREDICTED: chromosome-associated kinesin KIF4-like [Vitis vinifera]
CL1008.Contig2_All	968	42	1.3703	25	0.8262	172	5.332	15	0.5045	PREDICTED: chromosome-associated kinesin KIF4A-like [Vitis vinifera]
CL1008.Contig3_All	368	20	1.7165	10	0.8693	93	7.5836	9	0.7962	PREDICTED: chromosome-associated kinesin KIF4-like [Vitis vinifera]
CL10080.Contig1_All	2536	406	5.0563	67	0.8452	333	3.9403	127	1.6304	PREDICTED: phospholipase D beta 1-like [Vitis vinifera]
CL10080.Contig2_All	2722	356	4.1306	67	0.7875	294	3.2411	131	1.5669	phospholipase PLDb1 [Solanum lycopersicum] >gi|13111661|gb|AAG45487.1| phospholipase PLDb1 [Solanum lycopersicum]
CL10080.Contig3_All	933	53	1.7941	15	0.5143	49	1.576	26	0.9073	phospholipase D beta 1 isoform, partial [Nicotiana tabacum]
CL10081.Contig1_All	317	45	4.4834	23	2.3212	20	1.8933	22	2.2595	--
CL10081.Contig2_All	2143	105	1.5475	74	1.1047	55	0.7702	65	0.9875	unnamed protein product [Vitis vinifera]
CL10082.Contig1_All	200	0	0	3	0.4799	7	1.0503	0	0	hypothetical protein VITISV_039388 [Vitis vinifera]
CL10083.Contig1_All	898	29	1.0199	2	0.0713	178	5.9482	4	0.145	PREDICTED: rop guanine nucleotide exchange factor 1-like [Vitis vinifera]
CL10083.Contig2_All	363	8	0.696	14	1.2338	8	0.6613	3	0.2691	PREDICTED: rop guanine nucleotide exchange factor 1-like [Vitis vinifera]
CL10084.Contig1_All	768	72	2.9609	6	0.2499	131	5.1186	6	0.2544	PREDICTED: uncharacterized protein LOC100254208 [Vitis vinifera]
CL10084.Contig2_All	1216	123	3.1947	14	0.3683	157	3.8744	29	0.7764	PREDICTED: uncharacterized protein LOC100254208 [Vitis vinifera]
CL10085.Contig1_All	552	18	1.0299	1	0.058	27	1.4678	2	0.118	predicted protein [Populus trichocarpa] >gi|222858352|gb|EEE95899.1| predicted protein [Populus trichocarpa]
CL10085.Contig2_All	351	4	0.3599	1	0.0911	4	0.342	1	0.0928	hypothetical protein VITISV_017533 [Vitis vinifera]
CL10086.Contig1_All	2575	1443	17.6988	1080	13.4179	2099	24.461	880	11.1264	Nucleotide pyrophosphatase/phosphodiesterase [Medicago truncatula] >gi|355509887|gb|AES91029.1| Nucleotide pyrophosphatase/phosphodiesterase [Medicago truncatula]
CL10087.Contig1_All	1613	16	0.3133	31	0.6148	38	0.7069	292	5.8938	predicted protein [Hordeum vulgare subsp. vulgare]
CL10087.Contig2_All	226	1	0.1397	1	0.1416	1	0.1328	5	0.7203	hypothetical protein PHYSODRAFT_545625 [Phytophthora sojae]
CL10087.Contig3_All	361	6	0.5249	5	0.4431	8	0.665	56	5.0504	predicted protein [Hordeum vulgare subsp. vulgare]
CL10088.Contig1_All	844	33	1.2349	4	0.1516	61	2.1688	3	0.1157	PREDICTED: piriformospora indica-insensitive protein 2-like [Vitis vinifera]
CL10089.Contig1_All	342	26	2.4011	40	3.7417	26	2.2813	19	1.8087	--
CL10089.Contig2_All	246	7	0.8987	8	1.0404	10	1.2198	6	0.7941	--
CL1009.Contig1_All	2013	317	4.9736	276	4.3864	176	2.6237	305	4.9329	dnajc14 protein, putative [Ricinus communis] >gi|223538128|gb|EEF39739.1| dnajc14 protein, putative [Ricinus communis]
CL1009.Contig2_All	743	81	3.4431	3	0.1292	79	3.1906	12	0.5258	PREDICTED: uncharacterized protein LOC100253681 [Vitis vinifera]
CL1009.Contig3_All	245	17	2.1915	1	0.1306	6	0.7349	0	0	PREDICTED: uncharacterized protein LOC100253681 [Vitis vinifera]
CL1009.Contig4_All	387	48	3.9173	9	0.744	12	0.9305	10	0.8413	--
CL10090.Contig1_All	553	26	1.4849	8	0.4628	77	4.1783	13	0.7654	unnamed protein product [Vitis vinifera]
CL10090.Contig2_All	1111	471	13.3894	229	6.5942	614	16.5841	296	8.6741	predicted protein [Populus trichocarpa] >gi|222861614|gb|EEE99156.1| predicted protein [Populus trichocarpa]
CL10091.Contig1_All	1086	264	7.6777	273	8.0421	196	5.4158	361	10.8224	50S ribosomal protein L7/L12, putative [Ricinus communis] >gi|223526735|gb|EEF28965.1| 50S ribosomal protein L7/L12, putative [Ricinus communis]
CL10091.Contig2_All	1072	265	7.8074	268	7.9979	223	6.2424	355	10.7816	50S ribosomal protein L7/L12, putative [Ricinus communis] >gi|223526735|gb|EEF28965.1| 50S ribosomal protein L7/L12, putative [Ricinus communis]
CL10092.Contig1_All	1391	1930	43.8213	1273	29.2779	2845	61.3753	862	20.1757	O-acetylserine(thiol)-lyase [Sesamum indicum]
CL10092.Contig2_All	1388	2860	65.0777	1550	35.7257	5584	120.724	1541	36.1461	O-acetylserine(thiol)-lyase [Sesamum indicum]
CL10092.Contig3_All	1565	4353	87.8476	1998	40.8432	6546	125.516	1361	28.3134	O-acetylserine(thiol)-lyase [Sesamum indicum]
CL10093.Contig1_All	321	0	0	10	0.9966	0	0	4	0.4057	--
CL10094.Contig1_All	2354	2034	27.2898	2141	29.097	2631	33.5392	2261	31.271	PREDICTED: uncharacterized protein LOC100241484 [Vitis vinifera]
CL10094.Contig2_All	1101	723	20.7399	744	21.6184	1076	29.3267	775	22.9173	conserved hypothetical protein [Ricinus communis] >gi|223542426|gb|EEF43968.1| conserved hypothetical protein [Ricinus communis]
CL10095.Contig1_All	1175	1539	41.3672	1348	36.7021	1126	28.7567	1156	32.0308	steroid binding protein, putative [Ricinus communis] >gi|223549923|gb|EEF51410.1| steroid binding protein, putative [Ricinus communis]
CL10095.Contig2_All	1237	1164	29.7193	1308	33.828	909	22.0512	938	24.6877	steroid binding protein, putative [Ricinus communis] >gi|223549923|gb|EEF51410.1| steroid binding protein, putative [Ricinus communis]
CL10096.Contig1_All	1145	55	1.5171	24	0.6706	46	1.2056	38	1.0805	unnamed protein product [Vitis vinifera]
CL10096.Contig2_All	2343	189	2.5477	136	1.857	105	1.3448	188	2.6124	PREDICTED: pentatricopeptide repeat-containing protein At4g02750-like [Vitis vinifera]
CL10097.Contig1_All	223	11	1.5579	0	0	5	0.6728	0	0	--
CL10097.Contig2_All	202	11	1.7199	0	0	9	1.337	0	0	--
CL10098.Contig1_All	272	16	1.8578	49	5.7632	25	2.7581	24	2.8727	--
CL10098.Contig2_All	247	20	2.5573	42	5.4399	12	1.4579	23	3.0316	--
CL10099.Contig1_All	1269	740	18.4173	650	16.3867	1003	23.718	507	13.0075	PREDICTED: uncharacterized protein LOC100249059 [Vitis vinifera] >gi|147801559|emb|CAN77015.1| hypothetical protein VITISV_036885 [Vitis vinifera] >gi|297737691|emb|CBI26892.3| unnamed protein product [Vitis vinifera]
CL10099.Contig2_All	1317	617	14.7964	482	11.7085	733	16.7016	417	10.3086	PREDICTED: uncharacterized protein LOC100249059 [Vitis vinifera] >gi|147801559|emb|CAN77015.1| hypothetical protein VITISV_036885 [Vitis vinifera] >gi|297737691|emb|CBI26892.3| unnamed protein product [Vitis vinifera]
CL101.Contig1_All	2439	918	11.8874	2681	35.166	2860	35.1879	1077	14.3765	calcium-dependent protein kinase [Nicotiana tabacum]
CL101.Contig2_All	333	6	0.5691	13	1.2489	4	0.3605	7	0.6844	PREDICTED: calcium-dependent protein kinase 9-like [Vitis vinifera]
CL101.Contig3_All	2287	783	10.8131	2591	36.2443	2409	31.6089	936	13.3247	calcium-dependent protein kinase [Nicotiana tabacum]
CL101.Contig4_All	1528	234	4.8367	648	13.5672	633	12.4314	280	5.966	calcium-dependent protein kinase [Nicotiana tabacum]
CL101.Contig5_All	2436	717	9.296	872	11.4519	670	8.2535	635	8.4868	calcium-dependent protein kinase CDPK1 [Solanum lycopersicum] >gi|14029712|gb|AAK52801.1|AF363784_1 calcium-dependent protein kinase CDPK1 [Solanum lycopersicum]
CL1010.Contig1_All	255	0	0	0	0	1	0.1177	8	1.0214	peroxiredoxin type II [Dunaliella viridis]
CL10100.Contig1_All	888	222	7.8958	238	8.5744	150	5.0689	224	8.2126	PREDICTED: uncharacterized protein LOC100256572 [Vitis vinifera] >gi|147841804|emb|CAN62206.1| hypothetical protein VITISV_002207 [Vitis vinifera] >gi|297740753|emb|CBI30935.3| unnamed protein product [Vitis vinifera]
CL10100.Contig2_All	909	273	9.4854	309	10.8751	166	5.48	313	11.2106	PREDICTED: uncharacterized protein LOC100256572 [Vitis vinifera] >gi|147841804|emb|CAN62206.1| hypothetical protein VITISV_002207 [Vitis vinifera] >gi|297740753|emb|CBI30935.3| unnamed protein product [Vitis vinifera]
CL10100.Contig3_All	1037	324	9.8678	403	12.4327	201	5.8164	500	15.6978	PREDICTED: uncharacterized protein LOC100256572 [Vitis vinifera] >gi|147841804|emb|CAN62206.1| hypothetical protein VITISV_002207 [Vitis vinifera] >gi|297740753|emb|CBI30935.3| unnamed protein product [Vitis vinifera]
CL10100.Contig4_All	1024	212	6.5387	266	8.3104	142	4.1613	221	7.0265	PREDICTED: uncharacterized protein LOC100256572 [Vitis vinifera] >gi|147841804|emb|CAN62206.1| hypothetical protein VITISV_002207 [Vitis vinifera] >gi|297740753|emb|CBI30935.3| unnamed protein product [Vitis vinifera]
CL10101.Contig1_All	1708	1233	22.7998	891	16.6889	1347	23.6657	902	17.1936	predicted protein [Populus trichocarpa] >gi|222841925|gb|EEE79472.1| predicted protein [Populus trichocarpa]
CL10101.Contig2_All	1256	122	3.0678	357	9.0932	112	2.6759	203	5.262	GCS [Cestrum nocturnum]
CL10102.Contig1_All	265	123	14.6593	262	31.6296	119	13.4753	114	14.0058	--
CL10102.Contig2_All	1106	511	14.5922	721	20.8554	398	10.7986	337	9.9203	unnamed protein product [Vitis vinifera]
CL10103.Contig1_All	2184	611	8.8358	404	5.9179	574	7.8867	577	8.6014	chaperonin containing t-complex protein 1, alpha subunit, tcpa, putative [Ricinus communis] >gi|223536098|gb|EEF37754.1| chaperonin containing t-complex protein 1, alpha subunit, tcpa, putative [Ricinus communis]
CL10103.Contig2_All	2101	547	8.2227	293	4.4615	546	7.7984	464	7.1902	PREDICTED: T-complex protein 1 subunit alpha-like [Vitis vinifera] >gi|297734570|emb|CBI16621.3| unnamed protein product [Vitis vinifera]
CL10103.Contig3_All	209	27	4.0801	18	2.7553	32	4.5945	23	3.5829	chaperonin containing t-complex protein 1, alpha subunit, tcpa, putative [Ricinus communis] >gi|223536098|gb|EEF37754.1| chaperonin containing t-complex protein 1, alpha subunit, tcpa, putative [Ricinus communis]
CL10104.Contig1_All	2078	181	2.751	11	0.1694	111	1.6029	20	0.3134	PREDICTED: receptor-like serine/threonine-protein kinase NCRK-like [Vitis vinifera]
CL10104.Contig2_All	2838	276	3.0715	31	0.3495	378	3.9969	49	0.5621	unnamed protein product [Vitis vinifera]
CL10104.Contig3_All	301	14	1.469	0	0	24	2.3927	0	0	hypothetical protein VITISV_037547 [Vitis vinifera]
CL10105.Contig1_All	2235	662	9.3548	349	4.9956	718	9.6402	539	7.8516	PREDICTED: DNA topoisomerase 1-like [Vitis vinifera]
CL10105.Contig2_All	227	1	0.1391	2	0.2819	0	0	0	0	PREDICTED: DNA topoisomerase 1-like [Vitis vinifera]
CL10106.Contig1_All	1348	81	1.8978	64	1.5189	117	2.6046	79	1.908	phosphatidylserine decarboxylase [Solanum lycopersicum] >gi|29465780|gb|AAM11886.1| phosphatidylserine decarboxylase [Solanum lycopersicum]
CL10106.Contig2_All	1726	152	2.7814	95	1.7608	175	3.0425	138	2.6031	phosphatidylserine decarboxylase [Solanum lycopersicum] >gi|29465780|gb|AAM11886.1| phosphatidylserine decarboxylase [Solanum lycopersicum]
CL10106.Contig3_All	1143	59	1.6303	32	0.8957	64	1.6802	37	1.0539	phosphatidylserine decarboxylase [Solanum lycopersicum] >gi|29465780|gb|AAM11886.1| phosphatidylserine decarboxylase [Solanum lycopersicum]
CL10107.Contig1_All	2126	851	12.6422	17	0.2558	734	10.3603	38	0.5819	PREDICTED: glucomannan 4-beta-mannosyltransferase 9 [Vitis vinifera]
CL10107.Contig2_All	319	29	2.8712	0	0	38	3.5746	0	0	unnamed protein product [Vitis vinifera]
CL10107.Contig3_All	330	78	7.4651	4	0.3878	84	7.6384	10	0.9866	conserved hypothetical protein [Ricinus communis] >gi|223531973|gb|EEF33785.1| conserved hypothetical protein [Ricinus communis]
CL10107.Contig4_All	2347	402	5.4096	18	0.2454	309	3.9508	14	0.1942	cellulose synthase-like A2 [Pinus taeda]
CL10107.Contig5_All	2241	578	8.1459	19	0.2712	484	6.481	34	0.494	PREDICTED: glucomannan 4-beta-mannosyltransferase 9 [Vitis vinifera]
CL10108.Contig1_All	2809	715	8.0391	134	1.5261	863	9.2193	114	1.3213	chloride channel ClC7 [Vitis vinifera]
CL10108.Contig2_All	384	54	4.4414	11	0.9164	59	4.6106	17	1.4413	--
CL10109.Contig1_All	755	11	0.4602	25	1.0593	13	0.5167	33	1.423	--
CL10109.Contig2_All	730	16	0.6922	39	1.7092	17	0.6988	12	0.5352	--
CL1011.Contig1_All	1197	306	8.0739	583	15.5816	100	2.5069	377	10.254	predicted protein [Populus trichocarpa] >gi|222867505|gb|EEF04636.1| predicted protein [Populus trichocarpa]
CL1011.Contig2_All	723	133	5.8099	218	9.6462	40	1.6602	151	6.7997	PREDICTED: citrate synthase, glyoxysomal [Vitis vinifera] >gi|296086334|emb|CBI31775.3| unnamed protein product [Vitis vinifera]
CL1011.Contig3_All	2084	1179	17.8678	2038	31.2856	596	8.582	994	15.5288	PREDICTED: citrate synthase, glyoxysomal [Vitis vinifera] >gi|296086334|emb|CBI31775.3| unnamed protein product [Vitis vinifera]
CL1011.Contig4_All	2192	743	10.7054	1362	19.8781	272	3.7236	912	13.5457	predicted protein [Populus trichocarpa] >gi|222867505|gb|EEF04636.1| predicted protein [Populus trichocarpa]
CL1011.Contig5_All	2116	479	7.1495	726	10.9764	196	2.7796	449	6.9084	PREDICTED: citrate synthase, glyoxysomal [Vitis vinifera] >gi|296086334|emb|CBI31775.3| unnamed protein product [Vitis vinifera]
CL10110.Contig1_All	848	165	6.1453	218	8.2243	148	5.2373	176	6.7572	PREDICTED: N-alpha-acetyltransferase 20 [Vitis vinifera] >gi|296085201|emb|CBI28696.3| unnamed protein product [Vitis vinifera]
CL10110.Contig2_All	547	67	3.8685	54	3.1582	51	2.7978	43	2.5593	PREDICTED: N-alpha-acetyltransferase 20 [Vitis vinifera] >gi|296085201|emb|CBI28696.3| unnamed protein product [Vitis vinifera]
CL10111.Contig1_All	513	20	1.2313	18	1.1225	12	0.7019	20	1.2693	PREDICTED: LOW QUALITY PROTEIN: putative DNA repair and recombination protein RAD26-like [Vitis vinifera]
CL10111.Contig2_All	552	8	0.4577	17	0.9853	12	0.6524	13	0.7667	PREDICTED: putative DNA repair and recombination protein RAD26-like [Glycine max]
CL10112.Contig1_All	310	12	1.2226	19	1.9608	19	1.8392	19	1.9954	--
CL10112.Contig2_All	303	9	0.9381	7	0.7391	10	0.9904	15	1.6117	--
CL10113.Contig1_All	526	34	2.0415	41	2.4937	22	1.2551	37	2.2902	unnamed protein product [Vitis vinifera]
CL10113.Contig2_All	3253	192	1.8641	377	3.7076	125	1.1531	211	2.1118	unnamed protein product [Vitis vinifera]
CL10113.Contig3_All	3061	199	2.0533	428	4.4732	158	1.5489	243	2.5846	unnamed protein product [Vitis vinifera]
CL10114.Contig1_All	1733	2431	44.3039	605	11.1685	3079	53.3151	609	11.4411	PREDICTED: probable lactoylglutathione lyase, chloroplast-like isoform 2 [Vitis vinifera] >gi|297738782|emb|CBI28027.3| unnamed protein product [Vitis vinifera]
CL10114.Contig2_All	1535	1454	29.9165	378	7.8781	2266	44.2986	392	8.3143	PREDICTED: probable lactoylglutathione lyase, chloroplast-like isoform 2 [Vitis vinifera] >gi|297738782|emb|CBI28027.3| unnamed protein product [Vitis vinifera]
CL10114.Contig3_All	1698	1733	32.2342	446	8.403	2604	46.0195	515	9.8746	PREDICTED: probable lactoylglutathione lyase, chloroplast-like isoform 2 [Vitis vinifera] >gi|297738782|emb|CBI28027.3| unnamed protein product [Vitis vinifera]
CL10114.Contig4_All	1685	1198	22.455	245	4.6516	1663	29.6163	301	5.8159	PREDICTED: probable lactoylglutathione lyase, chloroplast-like isoform 2 [Vitis vinifera] >gi|297738782|emb|CBI28027.3| unnamed protein product [Vitis vinifera]
CL10114.Contig5_All	1545	1387	28.3533	351	7.268	1646	31.9698	375	7.9023	PREDICTED: probable lactoylglutathione lyase, chloroplast-like isoform 2 [Vitis vinifera] >gi|297738782|emb|CBI28027.3| unnamed protein product [Vitis vinifera]
CL10115.Contig1_All	617	32	1.638	21	1.0889	38	1.8481	29	1.5302	NBS-LRR type disease resistance protein [Malus x domestica]
CL10115.Contig2_All	443	11	0.7842	10	0.7222	13	0.8806	8	0.5879	NBS-LRR type disease resistance protein [Malus x domestica]
CL10116.Contig1_All	651	12	0.5822	22	1.0811	11	0.507	19	0.9502	WD-repeat protein, putative [Ricinus communis] >gi|223526034|gb|EEF28403.1| WD-repeat protein, putative [Ricinus communis]
CL10116.Contig2_All	963	59	1.935	75	2.4916	46	1.4334	57	1.9271	WD-repeat protein, putative [Ricinus communis] >gi|223526034|gb|EEF28403.1| WD-repeat protein, putative [Ricinus communis]
CL10117.Contig1_All	217	3	0.4366	6	0.8846	2	0.2766	7	1.0502	--
CL10118.Contig1_All	390	50	4.0491	12	0.9844	40	3.0778	6	0.5009	predicted protein [Populus trichocarpa] >gi|222856733|gb|EEE94280.1| predicted protein [Populus trichocarpa]
CL10118.Contig2_All	274	7	0.8069	10	1.1676	15	1.6428	5	0.5941	predicted protein [Populus trichocarpa] >gi|222856733|gb|EEE94280.1| predicted protein [Populus trichocarpa]
CL10119.Contig1_All	850	113	4.1987	85	3.1992	123	4.3424	88	3.3706	PREDICTED: ruvB-like 1-like [Vitis vinifera]
CL10119.Contig2_All	2090	833	12.5879	595	9.1077	759	10.8977	922	14.3626	PREDICTED: ruvB-like 1-like [Vitis vinifera]
CL1012.Contig10_All	1537	226	4.644	270	5.6199	156	3.0457	153	3.2409	aldo/keto reductase, putative [Ricinus communis] >gi|223543702|gb|EEF45230.1| aldo/keto reductase, putative [Ricinus communis]
CL1012.Contig11_All	2906	30	0.326	113	1.244	18	0.1859	94	1.0531	PREDICTED: dymeclin-like [Vitis vinifera] >gi|297737110|emb|CBI26311.3| unnamed protein product [Vitis vinifera]
CL1012.Contig12_All	3993	67	0.5299	207	1.6585	40	0.3006	114	0.9295	PREDICTED: dymeclin-like [Vitis vinifera] >gi|297737110|emb|CBI26311.3| unnamed protein product [Vitis vinifera]
CL1012.Contig13_All	4274	41	0.303	146	1.0928	29	0.2036	107	0.8151	PREDICTED: dymeclin-like [Vitis vinifera] >gi|297737110|emb|CBI26311.3| unnamed protein product [Vitis vinifera]
CL1012.Contig14_All	3722	34	0.2885	124	1.0658	18	0.1451	142	1.2421	PREDICTED: dymeclin-like [Vitis vinifera] >gi|297737110|emb|CBI26311.3| unnamed protein product [Vitis vinifera]
CL1012.Contig15_All	3319	9	0.0856	98	0.9446	5	0.0452	80	0.7847	PREDICTED: dymeclin-like [Vitis vinifera] >gi|297737110|emb|CBI26311.3| unnamed protein product [Vitis vinifera]
CL1012.Contig16_All	3773	22	0.1842	103	0.8734	13	0.1034	82	0.7076	PREDICTED: dymeclin-like [Vitis vinifera] >gi|297737110|emb|CBI26311.3| unnamed protein product [Vitis vinifera]
CL1012.Contig17_All	3444	112	1.0271	123	1.1426	76	0.6622	87	0.8224	PREDICTED: dymeclin-like [Vitis vinifera] >gi|297737110|emb|CBI26311.3| unnamed protein product [Vitis vinifera]
CL1012.Contig18_All	3447	35	0.3207	277	2.5709	17	0.148	157	1.4829	PREDICTED: dymeclin-like [Vitis vinifera] >gi|297737110|emb|CBI26311.3| unnamed protein product [Vitis vinifera]
CL1012.Contig19_All	4003	89	0.7022	94	0.7512	55	0.4123	90	0.732	predicted protein [Populus trichocarpa] >gi|222852373|gb|EEE89920.1| predicted protein [Populus trichocarpa]
CL1012.Contig1_All	1549	83	1.6923	34	0.7022	48	0.9299	29	0.6095	predicted protein [Populus trichocarpa] >gi|222852373|gb|EEE89920.1| predicted protein [Populus trichocarpa]
CL1012.Contig20_All	2613	21	0.2538	114	1.3957	10	0.1148	87	1.084	PREDICTED: dymeclin-like [Vitis vinifera] >gi|297737110|emb|CBI26311.3| unnamed protein product [Vitis vinifera]
CL1012.Contig21_All	3357	39	0.3669	282	2.6874	27	0.2414	248	2.4052	PREDICTED: dymeclin-like [Vitis vinifera] >gi|297737110|emb|CBI26311.3| unnamed protein product [Vitis vinifera]
CL1012.Contig22_All	2790	24	0.2717	100	1.1467	11	0.1183	87	1.0152	PREDICTED: dymeclin-like [Vitis vinifera] >gi|297737110|emb|CBI26311.3| unnamed protein product [Vitis vinifera]
CL1012.Contig23_All	2718	44	0.5113	257	3.025	20	0.2208	197	2.3597	PREDICTED: dymeclin-like [Vitis vinifera] >gi|297737110|emb|CBI26311.3| unnamed protein product [Vitis vinifera]
CL1012.Contig24_All	4455	45	0.319	166	1.1921	23	0.1549	124	0.9062	PREDICTED: dymeclin-like [Vitis vinifera] >gi|297737110|emb|CBI26311.3| unnamed protein product [Vitis vinifera]
CL1012.Contig25_All	3323	44	0.4182	193	1.8581	38	0.3432	204	1.9987	PREDICTED: dymeclin-like [Vitis vinifera] >gi|297737110|emb|CBI26311.3| unnamed protein product [Vitis vinifera]
CL1012.Contig26_All	3533	242	2.1634	324	2.9339	182	1.5458	290	2.6724	PREDICTED: dymeclin-like [Vitis vinifera] >gi|297737110|emb|CBI26311.3| unnamed protein product [Vitis vinifera]
CL1012.Contig27_All	3001	28	0.2947	139	1.4818	21	0.21	125	1.3561	PREDICTED: dymeclin-like [Vitis vinifera] >gi|297737110|emb|CBI26311.3| unnamed protein product [Vitis vinifera]
CL1012.Contig28_All	3471	97	0.8826	126	1.1613	62	0.536	144	1.3507	predicted protein [Populus trichocarpa] >gi|222852373|gb|EEE89920.1| predicted protein [Populus trichocarpa]
CL1012.Contig29_All	4340	53	0.3857	173	1.2752	31	0.2143	117	0.8777	PREDICTED: dymeclin-like [Vitis vinifera] >gi|297737110|emb|CBI26311.3| unnamed protein product [Vitis vinifera]
CL1012.Contig2_All	4337	46	0.335	147	1.0843	25	0.173	128	0.9609	PREDICTED: dymeclin-like [Vitis vinifera] >gi|297737110|emb|CBI26311.3| unnamed protein product [Vitis vinifera]
CL1012.Contig30_All	3365	131	1.2295	123	1.1694	98	0.8739	112	1.0836	PREDICTED: dymeclin-like [Vitis vinifera] >gi|297737110|emb|CBI26311.3| unnamed protein product [Vitis vinifera]
CL1012.Contig31_All	4239	64	0.4768	170	1.283	36	0.2548	141	1.0829	PREDICTED: dymeclin-like [Vitis vinifera] >gi|297737110|emb|CBI26311.3| unnamed protein product [Vitis vinifera]
CL1012.Contig32_All	3875	43	0.3505	228	1.8824	18	0.1394	152	1.2771	PREDICTED: dymeclin-like [Vitis vinifera] >gi|297737110|emb|CBI26311.3| unnamed protein product [Vitis vinifera]
CL1012.Contig33_All	2619	304	3.666	292	3.5669	305	3.4946	283	3.518	PREDICTED: dymeclin-like [Vitis vinifera] >gi|297737110|emb|CBI26311.3| unnamed protein product [Vitis vinifera]
CL1012.Contig34_All	3433	25	0.23	160	1.491	18	0.1573	154	1.4605	PREDICTED: dymeclin-like [Vitis vinifera] >gi|297737110|emb|CBI26311.3| unnamed protein product [Vitis vinifera]
CL1012.Contig35_All	3409	17	0.1575	92	0.8634	8	0.0704	90	0.8595	PREDICTED: dymeclin-like [Vitis vinifera] >gi|297737110|emb|CBI26311.3| unnamed protein product [Vitis vinifera]
CL1012.Contig36_All	3539	98	0.8746	82	0.7413	50	0.424	79	0.7268	PREDICTED: dymeclin-like [Vitis vinifera] >gi|297737110|emb|CBI26311.3| unnamed protein product [Vitis vinifera]
CL1012.Contig37_All	3797	45	0.3743	143	1.2049	23	0.1818	115	0.9861	PREDICTED: dymeclin-like [Vitis vinifera] >gi|297737110|emb|CBI26311.3| unnamed protein product [Vitis vinifera]
CL1012.Contig38_All	4174	48	0.3632	153	1.1727	24	0.1725	113	0.8814	PREDICTED: dymeclin-like [Vitis vinifera] >gi|297737110|emb|CBI26311.3| unnamed protein product [Vitis vinifera]
CL1012.Contig39_All	4017	91	0.7155	97	0.7725	47	0.3511	80	0.6484	PREDICTED: dymeclin-like [Vitis vinifera] >gi|297737110|emb|CBI26311.3| unnamed protein product [Vitis vinifera]
CL1012.Contig3_All	1374	142	3.2641	168	3.9117	98	2.1403	115	2.725	uncharacterized protein LOC100811411 [Glycine max]
CL1012.Contig40_All	3322	21	0.1997	97	0.9341	5	0.0452	82	0.8036	PREDICTED: dymeclin-like [Vitis vinifera] >gi|297737110|emb|CBI26311.3| unnamed protein product [Vitis vinifera]
CL1012.Contig41_All	2762	33	0.3774	102	1.1814	7	0.0761	75	0.8841	PREDICTED: dymeclin-like [Vitis vinifera] >gi|297737110|emb|CBI26311.3| unnamed protein product [Vitis vinifera]
CL1012.Contig42_All	3459	147	1.3422	139	1.2856	108	0.9369	88	0.8283	PREDICTED: dymeclin-like [Vitis vinifera] >gi|297737110|emb|CBI26311.3| unnamed protein product [Vitis vinifera]
CL1012.Contig43_All	3549	165	1.4684	87	0.7842	151	1.2768	58	0.5321	PREDICTED: dymeclin-like [Vitis vinifera] >gi|297737110|emb|CBI26311.3| unnamed protein product [Vitis vinifera]
CL1012.Contig44_All	3627	189	1.6458	237	2.0904	123	1.0176	243	2.1813	PREDICTED: dymeclin-like [Vitis vinifera] >gi|297737110|emb|CBI26311.3| unnamed protein product [Vitis vinifera]
CL1012.Contig45_All	308	1	0.1025	4	0.4155	3	0.2923	2	0.2114	PREDICTED: dymeclin-like [Vitis vinifera] >gi|297737110|emb|CBI26311.3| unnamed protein product [Vitis vinifera]
CL1012.Contig46_All	357	14	1.2386	49	4.391	23	1.9333	30	2.7359	uncharacterized protein LOC100811411 [Glycine max]
CL1012.Contig4_All	4156	58	0.4408	162	1.247	35	0.2527	117	0.9166	PREDICTED: dymeclin-like [Vitis vinifera] >gi|297737110|emb|CBI26311.3| unnamed protein product [Vitis vinifera]
CL1012.Contig5_All	2637	98	1.1737	183	2.2201	87	0.99	156	1.926	PREDICTED: dymeclin-like [Vitis vinifera] >gi|297737110|emb|CBI26311.3| unnamed protein product [Vitis vinifera]
CL1012.Contig6_All	3294	24	0.2301	89	0.8644	8	0.0729	64	0.6326	PREDICTED: dymeclin-like [Vitis vinifera] >gi|297737110|emb|CBI26311.3| unnamed protein product [Vitis vinifera]
CL1012.Contig7_All	2702	19	0.2221	79	0.9354	8	0.0888	75	0.9037	PREDICTED: dymeclin-like [Vitis vinifera] >gi|297737110|emb|CBI26311.3| unnamed protein product [Vitis vinifera]
CL1012.Contig8_All	2930	38	0.4096	168	1.8343	19	0.1946	158	1.7556	PREDICTED: dymeclin-like [Vitis vinifera] >gi|297737110|emb|CBI26311.3| unnamed protein product [Vitis vinifera]
CL1012.Contig9_All	3455	267	2.4407	114	1.0556	214	1.8587	115	1.0837	PREDICTED: dymeclin-like [Vitis vinifera] >gi|297737110|emb|CBI26311.3| unnamed protein product [Vitis vinifera]
CL10120.Contig1_All	315	5	0.5013	9	0.9141	12	1.1432	0	0	--
CL10121.Contig1_All	302	14	1.4641	8	0.8475	11	1.093	14	1.5093	--
CL10121.Contig2_All	552	23	1.316	21	1.2171	28	1.5222	12	0.7078	--
CL10122.Contig1_All	1060	61	1.8175	100	3.0181	77	2.1798	89	2.7336	PREDICTED: 5&apos;-nucleotidase domain-containing protein DDB_G0275467 [Vitis vinifera] >gi|297743716|emb|CBI36599.3| unnamed protein product [Vitis vinifera]
CL10122.Contig2_All	1691	119	2.2226	119	2.2513	111	1.9698	102	1.9638	PREDICTED: 5&apos;-nucleotidase domain-containing protein DDB_G0275467 [Vitis vinifera] >gi|297743716|emb|CBI36599.3| unnamed protein product [Vitis vinifera]
CL10122.Contig3_All	1816	138	2.4	295	5.1969	183	3.0239	194	3.478	PREDICTED: 5&apos;-nucleotidase domain-containing protein DDB_G0275467 [Vitis vinifera] >gi|297743716|emb|CBI36599.3| unnamed protein product [Vitis vinifera]
CL10122.Contig4_All	1972	133	2.1301	214	3.4717	172	2.6173	166	2.7406	cytosolic purine 5-nucleotidase, putative [Ricinus communis] >gi|223540242|gb|EEF41815.1| cytosolic purine 5-nucleotidase, putative [Ricinus communis]
CL10122.Contig5_All	716	40	1.7644	51	2.2787	40	1.6764	53	2.41	PREDICTED: 5&apos;-nucleotidase domain-containing protein DDB_G0275467 [Vitis vinifera] >gi|297743716|emb|CBI36599.3| unnamed protein product [Vitis vinifera]
CL10123.Contig1_All	6709	1169	5.5032	1143	5.4504	1093	4.8888	1236	5.998	PREDICTED: TATA-binding protein-associated factor 172 isoform 3 [Vitis vinifera]
CL10123.Contig2_All	218	1	0.1449	0	0	1	0.1377	2	0.2987	PREDICTED: TATA-binding protein-associated factor 172 isoform 3 [Vitis vinifera]
CL10124.Contig1_All	724	95	4.1442	2383	105.299	22	0.9118	509	22.889	PREDICTED: thioredoxin-like protein CXXS1 [Vitis vinifera] >gi|302143203|emb|CBI20498.3| unnamed protein product [Vitis vinifera]
CL10124.Contig2_All	990	50	1.5951	987	31.8948	8	0.2425	242	7.9584	thioredoxin h, partial [Olea europaea]
CL10125.Contig1_All	1513	569	11.8776	570	12.0524	325	6.4459	568	12.2224	PREDICTED: dnaJ homolog subfamily C member 25 [Vitis vinifera]
CL10125.Contig2_All	899	336	11.8042	287	10.2132	192	6.4089	345	12.4942	PREDICTED: dnaJ homolog subfamily C member 25 [Vitis vinifera]
CL10125.Contig3_All	708	146	6.5129	159	7.1846	107	4.5351	181	8.3233	PREDICTED: dnaJ homolog subfamily C member 25 [Vitis vinifera]
CL10126.Contig1_All	696	8	0.363	83	3.8151	10	0.4312	35	1.6372	PREDICTED: transcription factor TGA4 [Vitis vinifera] >gi|302141896|emb|CBI19099.3| unnamed protein product [Vitis vinifera]
CL10126.Contig2_All	579	8	0.4364	69	3.8125	9	0.4664	30	1.6869	PREDICTED: transcription factor TGA4 [Vitis vinifera] >gi|302141896|emb|CBI19099.3| unnamed protein product [Vitis vinifera]
CL10126.Contig3_All	500	3	0.1895	136	8.7018	9	0.5401	30	1.9534	PREDICTED: transcription factor TGA4 [Vitis vinifera] >gi|302141896|emb|CBI19099.3| unnamed protein product [Vitis vinifera]
CL10126.Contig4_All	353	8	0.7158	38	3.4439	13	1.1051	8	0.7378	PREDICTED: transcription factor TGA4 [Vitis vinifera] >gi|302141896|emb|CBI19099.3| unnamed protein product [Vitis vinifera]
CL10126.Contig5_All	336	2	0.188	27	2.5708	1	0.0893	11	1.0659	PREDICTED: transcription factor TGA4 [Vitis vinifera] >gi|302141896|emb|CBI19099.3| unnamed protein product [Vitis vinifera]
CL10127.Contig1_All	2504	650	8.1985	507	6.4776	436	5.2251	607	7.8923	predicted protein [Populus trichocarpa] >gi|222862786|gb|EEF00293.1| predicted protein [Populus trichocarpa]
CL10127.Contig2_All	291	33	3.5816	25	2.7484	28	2.8874	35	3.9158	--
CL10128.Contig1_All	2037	1308	20.2802	615	9.6588	1621	23.8798	573	9.1582	asparagine synthetase [Striga hermonthica]
CL10128.Contig2_All	634	141	7.024	44	2.2203	150	7.0997	71	3.646	asparagine synthetase [Striga hermonthica]
CL10129.Contig1_All	428	36	2.6565	54	4.0363	40	2.8045	64	4.8684	--
CL10129.Contig2_All	1131	67	1.871	102	2.8852	63	1.6715	123	3.5407	PREDICTED: lysine-specific histone demethylase 1 homolog 2-like [Vitis vinifera]
CL1013.Contig10_All	2307	113	1.547	209	2.8983	32	0.4162	118	1.6653	PREDICTED: F-box/LRR-repeat protein 14 [Vitis vinifera] >gi|297743556|emb|CBI36423.3| unnamed protein product [Vitis vinifera]
CL1013.Contig11_All	2015	49	0.768	233	3.6993	28	0.417	115	1.8581	F-box/LRR-repeat protein, putative [Ricinus communis] >gi|223543332|gb|EEF44864.1| F-box/LRR-repeat protein, putative [Ricinus communis]
CL1013.Contig12_All	2045	104	1.6062	182	2.8472	26	0.3815	113	1.799	F-box/LRR-repeat protein, putative [Ricinus communis] >gi|223543332|gb|EEF44864.1| F-box/LRR-repeat protein, putative [Ricinus communis]
CL1013.Contig13_All	1925	95	1.5586	164	2.7255	20	0.3118	95	1.6067	PREDICTED: F-box/LRR-repeat protein 14 [Vitis vinifera] >gi|297743556|emb|CBI36423.3| unnamed protein product [Vitis vinifera]
CL1013.Contig14_All	1601	24	0.4735	41	0.8193	4	0.075	37	0.7524	PREDICTED: F-box/LRR-repeat protein 14 [Vitis vinifera] >gi|297743556|emb|CBI36423.3| unnamed protein product [Vitis vinifera]
CL1013.Contig15_All	1465	37	0.7977	55	1.2011	11	0.2253	38	0.8445	PREDICTED: F-box/LRR-repeat protein 14 [Vitis vinifera] >gi|297743556|emb|CBI36423.3| unnamed protein product [Vitis vinifera]
CL1013.Contig16_All	1343	22	0.5174	190	4.526	28	0.6256	71	1.7212	F-box/LRR-repeat protein, putative [Ricinus communis] >gi|223543332|gb|EEF44864.1| F-box/LRR-repeat protein, putative [Ricinus communis]
CL1013.Contig17_All	1875	127	2.1392	177	3.02	23	0.3681	93	1.6148	PREDICTED: F-box/LRR-repeat protein 14 [Vitis vinifera] >gi|297743556|emb|CBI36423.3| unnamed protein product [Vitis vinifera]
CL1013.Contig18_All	1599	39	0.7703	56	1.1204	8	0.1501	27	0.5497	PREDICTED: F-box/LRR-repeat protein 14 [Vitis vinifera] >gi|297743556|emb|CBI36423.3| unnamed protein product [Vitis vinifera]
CL1013.Contig19_All	2477	109	1.3898	164	2.1181	25	0.3029	129	1.6956	PREDICTED: F-box/LRR-repeat protein 14 [Vitis vinifera] >gi|297743556|emb|CBI36423.3| unnamed protein product [Vitis vinifera]
CL1013.Contig1_All	787	18	0.7224	26	1.0569	3	0.1144	17	0.7033	PREDICTED: F-box/LRR-repeat protein 14 [Vitis vinifera] >gi|297743556|emb|CBI36423.3| unnamed protein product [Vitis vinifera]
CL1013.Contig20_All	3647	156	1.351	230	2.0176	39	0.3209	163	1.4551	PREDICTED: F-box/LRR-repeat protein 14 [Vitis vinifera] >gi|297743556|emb|CBI36423.3| unnamed protein product [Vitis vinifera]
CL1013.Contig21_All	1977	92	1.4697	150	2.4273	20	0.3036	95	1.5645	F-box/LRR-repeat protein, putative [Ricinus communis] >gi|223543332|gb|EEF44864.1| F-box/LRR-repeat protein, putative [Ricinus communis]
CL1013.Contig22_All	1807	75	1.3109	129	2.2839	21	0.3487	87	1.5675	F-box/LRR-repeat protein, putative [Ricinus communis] >gi|223543332|gb|EEF44864.1| F-box/LRR-repeat protein, putative [Ricinus communis]
CL1013.Contig23_All	1543	74	1.5147	143	2.9649	18	0.3501	89	1.8779	F-box/LRR-repeat protein, putative [Ricinus communis] >gi|223543332|gb|EEF44864.1| F-box/LRR-repeat protein, putative [Ricinus communis]
CL1013.Contig24_All	1895	45	0.75	292	4.9296	41	0.6493	88	1.5119	PREDICTED: F-box/LRR-repeat protein 14 [Vitis vinifera] >gi|297743556|emb|CBI36423.3| unnamed protein product [Vitis vinifera]
CL1013.Contig25_All	1651	21	0.4017	42	0.8138	9	0.1636	26	0.5127	PREDICTED: F-box/LRR-repeat protein 14 [Vitis vinifera] >gi|297743556|emb|CBI36423.3| unnamed protein product [Vitis vinifera]
CL1013.Contig26_All	469	14	0.9428	50	3.4106	12	0.7678	15	1.0413	protein binding protein, putative [Ricinus communis] >gi|223527982|gb|EEF30065.1| protein binding protein, putative [Ricinus communis]
CL1013.Contig27_All	895	28	0.9881	44	1.5728	7	0.2347	22	0.8003	PREDICTED: F-box/LRR-repeat protein 14 [Vitis vinifera] >gi|297743556|emb|CBI36423.3| unnamed protein product [Vitis vinifera]
CL1013.Contig28_All	359	15	1.3196	8	0.7129	1	0.0836	9	0.8162	PREDICTED: F-box/LRR-repeat protein 14-like [Glycine max]
CL1013.Contig2_All	720	28	1.2282	25	1.1108	5	0.2084	16	0.7235	PREDICTED: F-box/LRR-repeat protein 14 [Vitis vinifera] >gi|297743556|emb|CBI36423.3| unnamed protein product [Vitis vinifera]
CL1013.Contig3_All	1091	128	3.7054	203	5.9526	33	0.9077	133	3.9689	F-box/LRR-repeat protein, putative [Ricinus communis] >gi|223543332|gb|EEF44864.1| F-box/LRR-repeat protein, putative [Ricinus communis]
CL1013.Contig4_All	1515	29	0.6046	36	0.7602	9	0.1783	38	0.8166	PREDICTED: F-box/LRR-repeat protein 14 [Vitis vinifera] >gi|297743556|emb|CBI36423.3| unnamed protein product [Vitis vinifera]
CL1013.Contig5_All	1099	14	0.4023	18	0.524	1	0.0273	16	0.474	F-box/LRR-repeat protein, putative [Ricinus communis] >gi|223543332|gb|EEF44864.1| F-box/LRR-repeat protein, putative [Ricinus communis]
CL1013.Contig6_All	1845	44	0.7532	214	3.7107	26	0.4229	89	1.5705	PREDICTED: F-box/LRR-repeat protein 14 [Vitis vinifera] >gi|297743556|emb|CBI36423.3| unnamed protein product [Vitis vinifera]
CL1013.Contig7_All	1373	71	1.6332	141	3.2854	14	0.306	98	2.3238	F-box/LRR-repeat protein, putative [Ricinus communis] >gi|223543332|gb|EEF44864.1| F-box/LRR-repeat protein, putative [Ricinus communis]
CL1013.Contig8_All	963	24	0.7871	8	0.2658	7	0.2181	13	0.4395	F-box/LRR-repeat protein, putative [Ricinus communis] >gi|223543332|gb|EEF44864.1| F-box/LRR-repeat protein, putative [Ricinus communis]
CL1013.Contig9_All	2360	36	0.4818	99	1.342	25	0.3179	54	0.745	PREDICTED: F-box/LRR-repeat protein 14 [Vitis vinifera] >gi|297743556|emb|CBI36423.3| unnamed protein product [Vitis vinifera]
CL10130.Contig1_All	471	6	0.4023	30	2.0377	9	0.5734	37	2.5576	--
CL10130.Contig2_All	525	5	0.3008	32	1.95	0	0	19	1.1783	--
CL10131.Contig1_All	1321	82	1.9605	125	3.0272	39	0.8859	73	1.7992	putative protein [Arabidopsis thaliana] >gi|7269074|emb|CAB79183.1| putative protein [Arabidopsis thaliana]
CL10131.Contig2_All	348	11	0.9983	14	1.287	7	0.6036	8	0.7484	--
CL10131.Contig3_All	2337	237	3.2029	217	2.9706	93	1.1942	169	2.3544	putative F-box/LRR-repeat protein [Arabidopsis thaliana] >gi|75262537|sp|Q9FJ30.1|FBL88_ARATH RecName: Full=Putative F-box/LRR-repeat protein At5g41840 >gi|10177368|dbj|BAB10659.1| unnamed protein product [Arabidopsis thaliana] >gi|332007352|gb|AED94735.1| putative F-box/LRR-repeat protein [Arabidopsis thaliana]
CL10132.Contig1_All	385	19	1.5586	30	2.4929	10	0.7794	37	3.1289	PREDICTED: uncharacterized protein LOC100254360 [Vitis vinifera]
CL10132.Contig2_All	498	26	1.6489	12	0.7709	11	0.6628	18	1.1768	PREDICTED: uncharacterized protein LOC100813276 [Glycine max]
CL10133.Contig1_All	376	9	0.756	8	0.6807	14	1.1173	15	1.2988	predicted protein [Populus trichocarpa] >gi|222840595|gb|EEE78142.1| predicted protein [Populus trichocarpa]
CL10133.Contig2_All	320	15	1.4805	4	0.3999	6	0.5627	1	0.1017	serine-threonine protein kinase, plant-type, putative [Ricinus communis] >gi|223530209|gb|EEF32117.1| serine-threonine protein kinase, plant-type, putative [Ricinus communis]
CL10134.Contig1_All	2973	1981	21.0448	1754	18.8744	2291	23.1243	2335	25.5706	PREDICTED: EIN3-binding F-box protein 1-like [Vitis vinifera]
CL10134.Contig2_All	3328	4091	38.8241	3273	31.4631	4001	36.0765	3402	33.2812	PREDICTED: EIN3-binding F-box protein 1-like [Vitis vinifera]
CL10134.Contig3_All	3261	2302	22.2951	2144	21.0335	2826	26.0052	2813	28.0845	PREDICTED: EIN3-binding F-box protein 1-like [Vitis vinifera]
CL10134.Contig4_All	1716	1160	21.3499	723	13.4791	761	13.3078	623	11.82	PREDICTED: EIN3-binding F-box protein 1-like [Vitis vinifera]
CL10134.Contig5_All	3265	1873	18.118	1721	16.8631	2406	22.1132	2430	24.231	PREDICTED: EIN3-binding F-box protein 1-like [Vitis vinifera]
CL10134.Contig6_All	1034	949	28.9869	667	20.6369	619	17.9642	461	14.5154	PREDICTED: EIN3-binding F-box protein 1-like [Vitis vinifera]
CL10135.Contig1_All	1692	47	0.8773	354	6.6933	34	0.603	185	3.5598	PREDICTED: 2-oxoisovalerate dehydrogenase subunit alpha, mitochondrial [Vitis vinifera] >gi|302142724|emb|CBI19927.3| unnamed protein product [Vitis vinifera]
CL10135.Contig2_All	1931	56	0.9159	601	9.9571	44	0.6838	264	4.4511	PREDICTED: 2-oxoisovalerate dehydrogenase subunit alpha, mitochondrial [Vitis vinifera] >gi|302142724|emb|CBI19927.3| unnamed protein product [Vitis vinifera]
CL10136.Contig1_All	2430	390	5.0689	16	0.2106	591	7.2983	11	0.1474	PREDICTED: BTB/POZ domain-containing protein At5g67385-like isoform 1 [Vitis vinifera]
CL10136.Contig2_All	671	38	1.7886	2	0.0954	51	2.2808	0	0	predicted protein [Populus trichocarpa] >gi|222840821|gb|EEE78368.1| predicted protein [Populus trichocarpa]
CL10137.Contig1_All	324	17	1.6571	12	1.1849	6	0.5557	16	1.6078	--
CL10137.Contig2_All	323	6	0.5867	19	1.8819	5	0.4645	5	0.504	--
CL10138.Contig1_All	468	0	0	43	2.9394	59	3.7831	0	0	component of cytosolic 80S ribosome and 40S small subunit [Volvox carteri f. nagariensis] >gi|300266840|gb|EFJ51026.1| component of cytosolic 80S ribosome and 40S small subunit [Volvox carteri f. nagariensis]
CL10139.Contig1_All	306	38	3.9221	19	1.9864	13	1.2749	22	2.3407	--
CL10139.Contig2_All	283	30	3.348	25	2.8261	14	1.4845	22	2.531	--
CL1014.Contig1_All	341	33	3.0564	32	3.0022	47	4.136	43	4.1055	Protein SYM1, putative [Ricinus communis] >gi|223533132|gb|EEF34890.1| Protein SYM1, putative [Ricinus communis]
CL1014.Contig2_All	733	223	9.6085	190	8.2926	154	6.3046	244	10.8376	Protein SYM1, putative [Ricinus communis] >gi|223533132|gb|EEF34890.1| Protein SYM1, putative [Ricinus communis]
CL1014.Contig3_All	1382	809	18.4883	871	20.1627	403	8.7506	875	20.6133	Protein SYM1, putative [Ricinus communis] >gi|223533132|gb|EEF34890.1| Protein SYM1, putative [Ricinus communis]
CL10140.Contig1_All	275	21	2.4118	36	4.188	20	2.1824	18	2.131	PREDICTED: pentatricopeptide repeat-containing protein At1g71210-like [Vitis vinifera]
CL10140.Contig2_All	4017	165	1.2973	186	1.4813	177	1.3222	211	1.7101	PREDICTED: pentatricopeptide repeat-containing protein At1g71210-like [Vitis vinifera]
CL10140.Contig3_All	5031	1015	6.3719	263	1.6724	1199	7.1516	270	1.7473	PREDICTED: pentatricopeptide repeat-containing protein At1g71210-like [Vitis vinifera]
CL10140.Contig4_All	3824	201	1.6601	242	2.0246	302	2.3699	235	2.0008	PREDICTED: pentatricopeptide repeat-containing protein At1g71210-like [Vitis vinifera]
CL10140.Contig5_All	3196	103	1.0179	159	1.5916	124	1.1643	142	1.4465	PREDICTED: pentatricopeptide repeat-containing protein At1g71210-like [Vitis vinifera]
CL10140.Contig6_All	3639	173	1.5015	286	2.5143	288	2.3749	247	2.2099	PREDICTED: pentatricopeptide repeat-containing protein At1g71210-like [Vitis vinifera]
CL10141.Contig1_All	1559	102	2.0664	144	2.955	184	3.5417	98	2.0466	unnamed protein product [Vitis vinifera]
CL10141.Contig2_All	580	14	0.7624	17	0.9377	35	1.8108	20	1.1227	--
CL10141.Contig3_All	1405	76	1.7084	113	2.573	144	3.0756	85	1.9697	unnamed protein product [Vitis vinifera]
CL10141.Contig4_All	220	0	0	9	1.3088	2	0.2728	7	1.0359	--
CL10141.Contig5_All	377	8	0.6702	10	0.8486	17	1.3532	13	1.1227	--
CL10142.Contig1_All	506	31	1.9349	18	1.138	85	5.0409	22	1.4155	A-type cyclin [Nicotiana tabacum]
CL10143.Contig1_All	1634	995	19.2321	167	3.2697	1645	30.2101	88	1.7534	plastid-dividing ring protein [Solanum lycopersicum] >gi|283993128|gb|ADB57040.1| plastid-dividing ring protein [Solanum lycopersicum]
CL10143.Contig2_All	1764	779	13.9474	139	2.5209	1266	21.5364	87	1.6057	FtsZ-like protein [Nicotiana tabacum]
CL10143.Contig3_All	1712	1549	28.5761	287	5.3631	2108	36.9492	341	6.4848	FtsZ-like protein [Nicotiana tabacum]
CL10144.Contig1_All	2675	2562	30.249	144	1.7222	201	2.2548	87	1.0589	prolyl oligopeptidase [Coffea arabica] >gi|371927105|gb|AEX58650.1| prolyl oligopeptidase [Coffea arabica]
CL10144.Contig2_All	1792	244	4.3004	204	3.6419	197	3.2989	200	3.6336	PREDICTED: prolyl endopeptidase [Vitis vinifera] >gi|302141691|emb|CBI18894.3| unnamed protein product [Vitis vinifera]
CL10144.Contig3_All	1777	254	4.5144	210	3.7807	202	3.4112	210	3.8475	PREDICTED: prolyl endopeptidase [Vitis vinifera] >gi|302141691|emb|CBI18894.3| unnamed protein product [Vitis vinifera]
CL10144.Contig4_All	2826	451	5.0403	350	3.9622	358	3.8015	397	4.5737	predicted protein [Populus trichocarpa] >gi|222842397|gb|EEE79944.1| predicted protein [Populus trichocarpa]
CL10144.Contig5_All	2810	421	4.7319	334	3.8026	342	3.6522	322	3.7308	prolyl oligopeptidase [Coffea arabica] >gi|371927105|gb|AEX58650.1| prolyl oligopeptidase [Coffea arabica]
CL10145.Contig1_All	611	17	0.8787	36	1.8849	17	0.8349	28	1.492	conserved hypothetical protein [Ricinus communis] >gi|223536655|gb|EEF38297.1| conserved hypothetical protein [Ricinus communis]
CL10145.Contig2_All	703	46	2.0666	36	1.6383	29	1.2379	49	2.2693	conserved hypothetical protein [Ricinus communis] >gi|223536655|gb|EEF38297.1| conserved hypothetical protein [Ricinus communis]
CL10146.Contig1_All	4281	3097	22.8482	1842	13.7652	1616	11.3275	2285	17.3776	PREDICTED: coatomer subunit alpha-1 [Vitis vinifera]
CL10146.Contig2_All	4388	4087	29.4167	2948	21.4931	2607	17.8284	3583	26.5845	PREDICTED: coatomer subunit alpha-1 [Vitis vinifera]
CL10146.Contig3_All	4282	3947	29.1123	2182	16.3022	2031	14.2332	2778	21.1219	PREDICTED: coatomer subunit alpha-1 [Vitis vinifera]
CL10147.Contig1_All	1264	163	4.0728	188	4.7583	216	5.128	153	3.9409	PREDICTED: uncharacterized protein LOC100256435 [Vitis vinifera]
CL10147.Contig2_All	2459	313	4.0201	300	3.903	498	6.0773	295	3.9058	PREDICTED: uncharacterized protein LOC100256435 [Vitis vinifera]
CL10148.Contig1_All	1768	161	2.8761	97	1.7552	158	2.6817	163	3.0016	inositol polyphosphate kinase [Solanum tuberosum] >gi|134801248|emb|CAM12754.1| inositol polyphosphate kinase [Solanum tuberosum]
CL10148.Contig2_All	1903	139	2.3069	105	1.7652	99	1.5611	107	1.8306	inositol polyphosphate kinase [Solanum tuberosum] >gi|134801248|emb|CAM12754.1| inositol polyphosphate kinase [Solanum tuberosum]
CL10148.Contig3_All	1861	117	1.9856	82	1.4096	90	1.4512	88	1.5395	inositol polyphosphate kinase [Solanum tuberosum] >gi|134801248|emb|CAM12754.1| inositol polyphosphate kinase [Solanum tuberosum]
CL10148.Contig4_All	1272	103	2.5574	101	2.5402	48	1.1324	62	1.5869	inositol polyphosphate kinase [Solanum tuberosum] >gi|134801248|emb|CAM12754.1| inositol polyphosphate kinase [Solanum tuberosum]
CL10149.Contig1_All	1544	149	3.0479	3	0.0622	101	1.963	13	0.2741	PREDICTED: cell surface receptor daf-1 [Vitis vinifera] >gi|297745851|emb|CBI15907.3| unnamed protein product [Vitis vinifera]
CL10149.Contig2_All	656	65	3.1294	1	0.0488	38	1.7383	1	0.0496	PREDICTED: cell surface receptor daf-1 [Vitis vinifera] >gi|297745851|emb|CBI15907.3| unnamed protein product [Vitis vinifera]
CL1015.Contig1_All	531	579	34.4381	531	31.9918	629	35.5463	548	33.5996	unnamed protein product [Vitis vinifera]
CL1015.Contig2_All	570	346	19.1715	336	18.8583	344	18.1102	324	18.5062	unnamed protein product [Vitis vinifera]
CL10150.Contig1_All	411	20	1.5369	23	1.7903	50	3.6506	9	0.7129	--
CL10151.Contig1_All	1202	65	1.7079	112	2.9809	69	1.7226	109	2.9524	PREDICTED: RNA exonuclease 4-like [Vitis vinifera]
CL10151.Contig2_All	885	44	1.5702	66	2.3858	44	1.4919	61	2.2441	PREDICTED: RNA exonuclease 4-like [Vitis vinifera]
CL10151.Contig3_All	579	12	0.6546	18	0.9946	8	0.4146	18	1.0121	PREDICTED: RNA exonuclease 4-like [Vitis vinifera]
CL10151.Contig4_All	583	15	0.8126	13	0.7134	10	0.5147	8	0.4468	PREDICTED: RNA exonuclease 4-like [Vitis vinifera]
CL10153.Contig1_All	1341	197	4.6397	41	0.9781	305	6.8251	93	2.2579	PREDICTED: uncharacterized protein LOC100267121 [Vitis vinifera]
CL10153.Contig2_All	1358	90	2.0931	65	1.5313	59	1.3037	93	2.2296	PREDICTED: uncharacterized protein LOC100267121 [Vitis vinifera]
CL10155.Contig1_All	543	33	1.9194	43	2.5334	36	1.9895	39	2.3384	PREDICTED: uncharacterized protein At5g39865 [Vitis vinifera] >gi|297745854|emb|CBI15910.3| unnamed protein product [Vitis vinifera]
CL10155.Contig2_All	1251	348	8.7857	238	6.0864	364	8.7314	214	5.5694	PREDICTED: uncharacterized protein At5g39865 [Vitis vinifera] >gi|297745854|emb|CBI15910.3| unnamed protein product [Vitis vinifera]
CL10156.Contig1_All	1079	4	0.1171	14	0.4151	20	0.5562	151	4.5562	Proline-rich protein [Medicago truncatula] >gi|355483329|gb|AES64532.1| Proline-rich protein [Medicago truncatula]
CL10156.Contig2_All	269	0	0	2	0.2379	6	0.6693	11	1.3313	hypothetical protein PHYSODRAFT_252576 [Phytophthora sojae]
CL10157.Contig1_All	1396	281	6.3574	240	5.5	212	4.5571	349	8.1393	PREDICTED: sorting and assembly machinery component 50 homolog B-like [Vitis vinifera]
CL10157.Contig2_All	1565	183	3.6931	83	1.6967	139	2.6653	99	2.0595	PREDICTED: sorting and assembly machinery component 50 homolog B-like [Vitis vinifera]
CL10158.Contig1_All	888	24	0.8536	56	2.0175	37	1.2503	45	1.6499	predicted protein [Populus trichocarpa] >gi|222849239|gb|EEE86786.1| predicted protein [Populus trichocarpa]
CL10158.Contig2_All	834	22	0.8331	28	1.0741	61	2.1948	18	0.7027	predicted protein [Populus trichocarpa] >gi|222849239|gb|EEE86786.1| predicted protein [Populus trichocarpa]
CL10158.Contig3_All	593	9	0.4793	27	1.4566	5	0.253	21	1.153	predicted protein [Populus trichocarpa] >gi|222849239|gb|EEE86786.1| predicted protein [Populus trichocarpa]
CL10159.Contig1_All	3254	725	7.0368	169	1.6615	252	2.3239	203	2.0311	PREDICTED: probably inactive leucine-rich repeat receptor-like protein kinase At2g25790 [Vitis vinifera] >gi|296081832|emb|CBI20837.3| unnamed protein product [Vitis vinifera]
CL1016.Contig1_All	1320	1131	27.061	121	2.9326	2296	52.1959	154	3.7983	DUF26 domain-containing protein 1 precursor, putative [Ricinus communis] >gi|223534713|gb|EEF36405.1| DUF26 domain-containing protein 1 precursor, putative [Ricinus communis]
CL1016.Contig2_All	210	11	1.6544	6	0.9141	26	3.7153	5	0.7752	predicted protein [Populus trichocarpa] >gi|222864901|gb|EEF02032.1| predicted protein [Populus trichocarpa]
CL10160.Contig1_All	273	15	1.7353	21	2.4609	12	1.319	12	1.4311	--
CL10160.Contig2_All	437	13	0.9395	25	1.8302	22	1.5107	22	1.639	--
CL10161.Contig1_All	217	10	1.4554	9	1.3268	19	2.6274	10	1.5003	predicted protein [Populus trichocarpa] >gi|222865250|gb|EEF02381.1| predicted protein [Populus trichocarpa]
CL10161.Contig2_All	711	65	2.8873	70	3.1497	79	3.3342	53	2.4269	predicted protein [Populus trichocarpa] >gi|222865250|gb|EEF02381.1| predicted protein [Populus trichocarpa]
CL10162.Contig1_All	996	50	1.5855	88	2.8266	21	0.6327	64	2.092	predicted protein [Populus trichocarpa] >gi|222862762|gb|EEF00269.1| predicted protein [Populus trichocarpa]
CL10162.Contig2_All	1021	22	0.6805	18	0.564	17	0.4996	33	1.0523	predicted protein [Populus trichocarpa] >gi|222862762|gb|EEF00269.1| predicted protein [Populus trichocarpa]
CL10162.Contig3_All	1119	46	1.2983	49	1.4009	27	0.7241	46	1.3384	predicted protein [Populus trichocarpa] >gi|222862762|gb|EEF00269.1| predicted protein [Populus trichocarpa]
CL10163.Contig1_All	549	78	4.4872	5	0.2914	97	5.302	9	0.5337	PREDICTED: uncharacterized protein LOC100263768 [Vitis vinifera] >gi|297745986|emb|CBI16042.3| unnamed protein product [Vitis vinifera]
CL10163.Contig2_All	627	47	2.3675	4	0.2041	59	2.8237	8	0.4154	PREDICTED: uncharacterized protein LOC100263768 [Vitis vinifera] >gi|297745986|emb|CBI16042.3| unnamed protein product [Vitis vinifera]
CL10163.Contig3_All	534	26	1.5378	2	0.1198	25	1.4049	5	0.3048	PREDICTED: uncharacterized protein LOC100263768 [Vitis vinifera] >gi|297745986|emb|CBI16042.3| unnamed protein product [Vitis vinifera]
CL10164.Contig1_All	249	3	0.3805	1	0.1285	0	0	4	0.523	--
CL10164.Contig2_All	368	2	0.1716	13	1.1301	7	0.5708	11	0.9732	--
CL10165.Contig1_All	461	40	2.7404	11	0.7634	30	1.9528	6	0.4237	Os06g0698785 [Oryza sativa Japonica Group] >gi|255677362|dbj|BAH93705.1| Os06g0698785 [Oryza sativa Japonica Group]
CL10165.Contig2_All	1731	326	5.9481	116	2.1439	437	7.5757	143	2.6896	PREDICTED: choline monooxygenase, chloroplastic [Vitis vinifera] >gi|297735449|emb|CBI17889.3| unnamed protein product [Vitis vinifera]
CL10165.Contig3_All	316	35	3.4981	8	0.8099	33	3.1338	9	0.9273	--
CL10166.Contig1_All	419	18	1.3568	24	1.8325	13	0.931	23	1.7872	--
CL10166.Contig2_All	1200	82	2.1582	145	3.8657	66	1.6504	99	2.686	--
CL10167.Contig1_All	637	18	0.8925	20	1.0045	17	0.8008	29	1.4822	Os08g0535400 [Oryza sativa Japonica Group] >gi|113624324|dbj|BAF24269.1| Os08g0535400 [Oryza sativa Japonica Group] >gi|347737085|gb|AEP20521.1| DHHC-type zinc finger domain-containing protein [Oryza sativa Japonica Group]
CL10167.Contig2_All	1506	158	3.3135	221	4.6947	104	2.0723	244	5.2749	unnamed protein product [Vitis vinifera]
CL10168.Contig1_All	1215	1646	42.7867	1000	26.3307	1135	28.0323	1235	33.0932	putative 24 kDa seed maturation protein-like protein [Solanum tuberosum]
CL10168.Contig2_All	823	1291	49.543	740	28.7654	723	26.3619	891	35.2473	putative 24 kDa seed maturation protein-like protein [Solanum tuberosum]
CL10169.Contig1_All	2408	540	7.0826	712	9.4594	341	4.2495	472	6.3817	PREDICTED: chaperone activity of bc1 complex-like, mitochondrial-like [Glycine max]
CL10169.Contig2_All	1026	186	5.7256	305	9.5102	135	3.9484	190	6.0291	Ubiquinone biosynthesis protein coq-8, putative [Ricinus communis] >gi|223545639|gb|EEF47143.1| Ubiquinone biosynthesis protein coq-8, putative [Ricinus communis]
CL1017.Contig1_All	1219	167	4.3268	165	4.3303	191	4.7018	223	5.9559	PREDICTED: probable WRKY transcription factor 48 [Vitis vinifera] >gi|296083226|emb|CBI22862.3| unnamed protein product [Vitis vinifera]
CL1017.Contig2_All	755	90	3.7649	113	4.7882	91	3.6169	170	7.3308	PREDICTED: probable WRKY transcription factor 48 [Vitis vinifera] >gi|296083226|emb|CBI22862.3| unnamed protein product [Vitis vinifera]
CL1017.Contig3_All	1184	197	5.255	292	7.8899	230	5.8293	445	12.2365	PREDICTED: probable WRKY transcription factor 48 [Vitis vinifera] >gi|296083226|emb|CBI22862.3| unnamed protein product [Vitis vinifera]
CL1017.Contig4_All	1405	379	8.5196	304	6.9221	405	8.65	245	5.6772	PREDICTED: probable WRKY transcription factor 48 [Vitis vinifera] >gi|296083226|emb|CBI22862.3| unnamed protein product [Vitis vinifera]
CL10170.Contig1_All	540	14	0.8188	18	1.0664	10	0.5557	10	0.6029	--
CL10170.Contig2_All	806	83	3.2524	67	2.6594	64	2.3828	113	4.5645	--
CL10171.Contig1_All	1487	108	2.2939	103	2.216	117	2.3611	148	3.2404	unnamed protein product [Vitis vinifera]
CL10171.Contig2_All	1583	165	3.292	180	3.6377	174	3.2984	148	3.0439	unnamed protein product [Vitis vinifera]
CL10171.Contig3_All	1642	158	3.0391	162	3.1563	181	3.3078	156	3.0931	unnamed protein product [Vitis vinifera]
CL10171.Contig4_All	1472	104	2.2314	103	2.2386	83	1.692	85	1.88	unnamed protein product [Vitis vinifera]
CL10172.Contig1_All	2160	19	0.2778	1680	24.8825	27	0.3751	255	3.8436	malate transporter [Malus x domestica]
CL10172.Contig2_All	1927	17	0.2786	1179	19.5736	14	0.218	193	3.2608	PREDICTED: tonoplast dicarboxylate transporter-like [Vitis vinifera]
CL10173.Contig1_All	259	3	0.3658	11	1.3587	7	0.811	5	0.6285	--
CL10173.Contig2_All	204	10	1.5482	5	0.7841	5	0.7355	12	1.9151	--
CL10174.Contig1_All	1405	83	1.8658	124	2.8235	62	1.3242	114	2.6417	PREDICTED: zinc finger CCCH domain-containing protein 14 [Vitis vinifera] >gi|147768909|emb|CAN75883.1| hypothetical protein VITISV_024456 [Vitis vinifera]
CL10174.Contig2_All	1352	117	2.7332	126	2.9815	98	2.1751	142	3.4195	PREDICTED: zinc finger CCCH domain-containing protein 14 [Vitis vinifera] >gi|147768909|emb|CAN75883.1| hypothetical protein VITISV_024456 [Vitis vinifera]
CL10174.Contig3_All	1430	92	2.0319	118	2.6399	84	1.7627	135	3.0736	PREDICTED: zinc finger CCCH domain-containing protein 14 [Vitis vinifera] >gi|147768909|emb|CAN75883.1| hypothetical protein VITISV_024456 [Vitis vinifera]
CL10174.Contig4_All	1413	167	3.7328	169	3.8263	137	2.9095	216	4.9769	PREDICTED: zinc finger CCCH domain-containing protein 14 [Vitis vinifera] >gi|147768909|emb|CAN75883.1| hypothetical protein VITISV_024456 [Vitis vinifera]
CL10175.Contig1_All	2562	550	6.7801	244	3.0468	599	7.0159	325	4.13	unnamed protein product [Vitis vinifera]
CL10175.Contig2_All	474	32	2.1322	14	0.9449	51	3.2287	25	1.7172	long-chain-fatty-acid CoA ligase, putative [Ricinus communis] >gi|223540179|gb|EEF41754.1| long-chain-fatty-acid CoA ligase, putative [Ricinus communis]
CL10176.Contig1_All	2115	272	4.0618	487	7.3664	237	3.3626	480	7.3889	PREDICTED: polypyrimidine tract-binding protein homolog 1 isoform 1 [Vitis vinifera] >gi|296082938|emb|CBI22239.3| unnamed protein product [Vitis vinifera]
CL10176.Contig2_All	1927	272	4.458	511	8.4836	232	3.6128	497	8.397	PREDICTED: polypyrimidine tract-binding protein homolog 1 isoform 1 [Vitis vinifera] >gi|296082938|emb|CBI22239.3| unnamed protein product [Vitis vinifera]
CL10176.Contig3_All	1509	46	0.9628	112	2.3745	49	0.9744	88	1.8986	PREDICTED: polypyrimidine tract-binding protein homolog 1 isoform 1 [Vitis vinifera] >gi|296082938|emb|CBI22239.3| unnamed protein product [Vitis vinifera]
CL10176.Contig4_All	1177	45	1.2075	67	1.8211	38	0.9688	79	2.1852	PREDICTED: polypyrimidine tract-binding protein homolog 1 isoform 1 [Vitis vinifera] >gi|296082938|emb|CBI22239.3| unnamed protein product [Vitis vinifera]
CL10176.Contig5_All	1105	53	1.5148	62	1.795	36	0.9776	69	2.033	PREDICTED: polypyrimidine tract-binding protein homolog 1 isoform 1 [Vitis vinifera] >gi|296082938|emb|CBI22239.3| unnamed protein product [Vitis vinifera]
CL10176.Contig6_All	1437	60	1.3187	77	1.7142	42	0.8771	86	1.9485	PREDICTED: polypyrimidine tract-binding protein homolog 1 isoform 1 [Vitis vinifera] >gi|296082938|emb|CBI22239.3| unnamed protein product [Vitis vinifera]
CL10177.Contig1_All	1844	52	0.8906	179	3.1055	47	0.7648	161	2.8426	PREDICTED: probable indole-3-acetic acid-amido synthetase GH3.6 [Vitis vinifera] >gi|296086675|emb|CBI32310.3| unnamed protein product [Vitis vinifera]
CL10177.Contig2_All	1867	69	1.1672	252	4.3181	65	1.0447	247	4.3073	PREDICTED: probable indole-3-acetic acid-amido synthetase GH3.6 [Vitis vinifera] >gi|296086675|emb|CBI32310.3| unnamed protein product [Vitis vinifera]
CL10178.Contig1_All	314	0	0	2	0.2038	0	0	10	1.0369	--
CL10178.Contig2_All	206	0	0	0	0	0	0	4	0.6322	--
CL10179.Contig1_All	474	15	0.9995	19	1.2824	9	0.5698	15	1.0303	predicted protein [Populus trichocarpa] >gi|222836864|gb|EEE75257.1| predicted protein [Populus trichocarpa]
CL10179.Contig2_All	2123	242	3.6002	329	4.9577	157	2.2192	251	3.8492	PREDICTED: MORC family CW-type zinc finger protein 3 [Vitis vinifera]
CL1018.Contig1_All	1263	2486	62.166	5111	129.462	2453	58.2818	3447	88.8559	putative glycine-rich RNA-binding protein 2 [Catharanthus roseus]
CL1018.Contig2_All	1543	5188	106.191	7389	153.2	4113	79.9892	6393	134.892	putative glycine-rich RNA binding protein 3 [Catharanthus roseus]
CL1018.Contig3_All	1185	9732	259.382	18957	511.788	6849	173.439	17386	477.672	putative glycine-rich RNA binding protein 3 [Catharanthus roseus]
CL1018.Contig4_All	1074	2923	85.9568	5697	169.7	2615	73.0645	5346	162.059	putative glycine-rich RNA binding protein 3 [Catharanthus roseus]
CL1018.Contig5_All	1452	5721	124.44	8119	178.885	5800	119.867	6701	150.252	putative glycine-rich RNA-binding protein 2 [Catharanthus roseus]
CL1018.Contig6_All	1183	9109	243.188	16866	456.106	10122	256.756	14944	411.273	putative glycine-rich RNA-binding protein 2 [Catharanthus roseus]
CL10180.Contig1_All	1385	113	2.5768	167	3.8575	101	2.1883	138	3.244	predicted protein [Populus trichocarpa] >gi|222840842|gb|EEE78389.1| predicted protein [Populus trichocarpa]
CL10180.Contig2_All	1455	154	3.3428	197	4.3315	101	2.083	114	2.5509	predicted protein [Populus trichocarpa] >gi|222840842|gb|EEE78389.1| predicted protein [Populus trichocarpa]
CL10181.Contig1_All	3177	1786	17.755	1235	12.4362	750	7.0841	844	8.6491	PREDICTED: uncharacterized protein LOC100248981 [Vitis vinifera]
CL10181.Contig2_All	2644	1778	21.2386	750	9.0748	1329	15.0835	489	6.0214	PREDICTED: uncharacterized protein LOC100248981 [Vitis vinifera]
CL10181.Contig3_All	294	16	1.7188	12	1.3058	5	0.5103	8	0.8859	--
CL10182.Contig1_All	1066	103	3.0517	59	1.7707	149	4.1944	40	1.2217	PREDICTED: uncharacterized protein LOC100240762 [Vitis vinifera] >gi|296086638|emb|CBI32273.3| unnamed protein product [Vitis vinifera]
CL10182.Contig2_All	983	88	2.8274	55	1.79	97	2.9611	38	1.2586	PREDICTED: uncharacterized protein LOC100240762 [Vitis vinifera] >gi|296086638|emb|CBI32273.3| unnamed protein product [Vitis vinifera]
CL10183.Contig1_All	406	23	1.7892	9	0.7092	11	0.813	14	1.1227	--
CL10183.Contig2_All	1780	760	13.4849	983	17.6674	545	9.1879	1068	19.5344	PREDICTED: UPF0414 transmembrane protein C20orf30 homolog [Vitis vinifera] >gi|147825386|emb|CAN75495.1| hypothetical protein VITISV_030526 [Vitis vinifera] >gi|297735425|emb|CBI17865.3| unnamed protein product [Vitis vinifera]
CL10183.Contig3_All	533	399	23.6429	497	29.831	343	19.311	548	33.4735	PREDICTED: UPF0414 transmembrane protein C20orf30 homolog [Vitis vinifera] >gi|147825386|emb|CAN75495.1| hypothetical protein VITISV_030526 [Vitis vinifera] >gi|297735425|emb|CBI17865.3| unnamed protein product [Vitis vinifera]
CL10184.Contig1_All	1067	133	3.9368	158	4.7373	60	1.6874	137	4.1803	--
CL10184.Contig2_All	2411	218	2.8557	256	3.3969	66	0.8215	224	3.0248	--
CL10184.Contig3_All	1208	112	2.9282	171	4.5286	35	0.8694	150	4.0427	--
CL10185.Contig1_All	278	28	3.181	7	0.8055	5	0.5397	6	0.7027	--
CL10186.Contig1_All	5188	604	3.677	445	2.7441	507	2.9326	232	1.4559	NADH dehydrogenase subunit 7 [Brassica napus] >gi|37591046|dbj|BAC98848.1| NADH dehydrogenase subunit 7 [Brassica napus]
CL10186.Contig2_All	2957	69	0.737	161	1.7419	54	0.548	138	1.5194	NADH dehydrogenase subunit 7 [Brassica napus] >gi|37591046|dbj|BAC98848.1| NADH dehydrogenase subunit 7 [Brassica napus]
CL10186.Contig3_All	4296	332	2.4408	275	2.0479	362	2.5286	149	1.1292	NADH dehydrogenase subunit 7 [Brassica napus] >gi|37591046|dbj|BAC98848.1| NADH dehydrogenase subunit 7 [Brassica napus]
CL10187.Contig1_All	2151	1130	16.5918	1120	16.6577	696	9.7097	1361	20.5999	PREDICTED: ubiquitin carboxyl-terminal hydrolase 9-like [Vitis vinifera]
CL10187.Contig2_All	348	42	3.8118	31	2.8498	15	1.2935	44	4.1164	PREDICTED: ubiquitin carboxyl-terminal hydrolase 9-like [Vitis vinifera]
CL10187.Contig3_All	283	43	4.7989	55	6.2175	24	2.5449	49	5.6371	PREDICTED: ubiquitin carboxyl-terminal hydrolase 9-like [Vitis vinifera]
CL10188.Contig1_All	270	125	14.6218	250	29.622	35	3.8899	169	20.3784	PREDICTED: uncharacterized protein LOC100801566 [Glycine max]
CL10188.Contig2_All	1714	3701	68.1968	4106	76.6384	1665	29.1502	3150	59.834	PREDICTED: uncharacterized protein LOC100254138 [Vitis vinifera]
CL10188.Contig3_All	1742	1582	28.6823	2185	40.1275	695	11.9722	1677	31.3425	PREDICTED: uncharacterized protein LOC100254138 [Vitis vinifera]
CL10188.Contig4_All	352	204	18.3039	463	42.0801	75	6.3938	284	26.2678	PREDICTED: uncharacterized protein LOC100254138 [Vitis vinifera]
CL10189.Contig1_All	878	86	3.0936	93	3.3887	42	1.4355	91	3.3744	calcium ion binding protein [Prunus salicina]
CL10189.Contig2_All	1802	340	5.9591	380	6.7463	212	3.5304	339	6.1248	PREDICTED: serine/threonine-protein phosphatase 2A regulatory subunit B&apos;&apos; subunit alpha-like [Glycine max]
CL10189.Contig3_All	524	69	4.1589	38	2.32	38	2.1762	65	4.0386	calcium ion binding protein [Prunus salicina]
CL10189.Contig4_All	2584	648	7.9202	803	9.9417	433	5.0285	702	8.8449	PREDICTED: serine/threonine-protein phosphatase 2A regulatory subunit B&apos;&apos; subunit alpha [Vitis vinifera]
CL10189.Contig5_All	2828	1014	11.3244	967	10.9392	739	7.8416	1042	11.996	PREDICTED: serine/threonine-protein phosphatase 2A regulatory subunit B&apos;&apos; subunit alpha [Vitis vinifera]
CL10189.Contig6_All	396	99	7.8958	157	12.6836	49	3.7131	113	9.2903	PREDICTED: serine/threonine-protein phosphatase 2A regulatory subunit B&apos;&apos; subunit alpha-like [Glycine max]
CL1019.Contig1_All	488	22	1.4238	20	1.3111	14	0.8609	27	1.8013	unnamed protein product [Vitis vinifera]
CL1019.Contig2_All	386	7	0.5728	11	0.9117	12	0.9329	27	2.2773	unnamed protein product [Vitis vinifera]
CL10190.Contig1_All	1073	206	6.0635	123	3.6673	110	3.0763	93	2.8218	PREDICTED: glucan endo-1,3-beta-glucosidase-like protein 3-like isoform 2 [Vitis vinifera] >gi|147767697|emb|CAN73948.1| hypothetical protein VITISV_027381 [Vitis vinifera]
CL10190.Contig2_All	644	40	1.9617	33	1.6393	33	1.5377	14	0.7078	--
CL10191.Contig1_All	538	16	0.9393	12	0.7136	15	0.8367	8	0.4841	--
CL10191.Contig2_All	646	30	1.4667	24	1.1885	28	1.3007	15	0.756	predicted protein [Populus trichocarpa] >gi|222869372|gb|EEF06503.1| predicted protein [Populus trichocarpa]
CL10192.Contig1_All	1046	123	3.7139	54	1.6516	178	5.1065	55	1.7119	predicted protein [Populus trichocarpa] >gi|222845634|gb|EEE83181.1| predicted protein [Populus trichocarpa]
CL10192.Contig2_All	1109	136	3.8731	71	2.0482	204	5.52	60	1.7614	predicted protein [Populus trichocarpa] >gi|222845634|gb|EEE83181.1| predicted protein [Populus trichocarpa]
CL10193.Contig1_All	2346	446	6.0043	2511	34.2418	292	3.735	1840	25.5351	Glycerol-3-phosphate transporter, putative [Ricinus communis] >gi|223550066|gb|EEF51553.1| Glycerol-3-phosphate transporter, putative [Ricinus communis]
CL10193.Contig2_All	1238	180	4.5921	1019	26.3325	122	2.9572	827	21.7487	Glycerol-3-phosphate transporter, putative [Ricinus communis] >gi|223550066|gb|EEF51553.1| Glycerol-3-phosphate transporter, putative [Ricinus communis]
CL10194.Contig1_All	1549	234	4.7711	945	19.5173	152	2.9446	1243	26.1257	PREDICTED: protein SRG1-like [Vitis vinifera]
CL10194.Contig2_All	1224	125	3.2254	590	15.4209	95	2.3291	754	20.0557	PREDICTED: probable 2-oxoglutarate/Fe(II)-dependent dioxygenase-like [Vitis vinifera]
CL10194.Contig3_All	1046	138	4.1668	689	21.073	126	3.6147	705	21.9435	PREDICTED: protein SRG1-like [Vitis vinifera]
CL10195.Contig1_All	1801	278	4.8751	148	2.629	168	2.7992	165	2.9828	PREDICTED: flavin-containing monooxygenase FMO GS-OX-like 3-like [Vitis vinifera]
CL10195.Contig2_All	2078	504	7.6602	240	3.6949	288	4.159	263	4.1206	PREDICTED: flavin-containing monooxygenase FMO GS-OX-like 3-like [Vitis vinifera]
CL10196.Contig1_All	708	441	19.6726	515	23.2709	286	12.1219	390	17.9341	uncharacterized protein LOC100306433 [Glycine max]
CL10196.Contig2_All	611	859	44.4025	1020	53.4069	676	33.2005	824	43.907	uncharacterized protein LOC100306433 [Glycine max]
CL10196.Contig3_All	718	428	18.8267	589	26.244	395	16.5086	470	21.3119	uncharacterized protein LOC100306433 [Glycine max]
CL10197.Contig1_All	372	25	2.1225	30	2.58	16	1.2907	27	2.363	hypothetical protein VITISV_035057 [Vitis vinifera]
CL10197.Contig2_All	363	6	0.522	19	1.6745	7	0.5787	5	0.4484	hypothetical protein VITISV_031315 [Vitis vinifera]
CL10198.Contig1_All	1684	188	3.5259	139	2.6407	168	2.9937	164	3.1707	PREDICTED: probable E3 ubiquitin-protein ligase HERC2 [Vitis vinifera] >gi|302143037|emb|CBI20332.3| unnamed protein product [Vitis vinifera]
CL10198.Contig2_All	555	43	2.447	31	1.7869	26	1.4058	34	1.9945	Ran GTPase binding protein, putative [Ricinus communis] >gi|223532017|gb|EEF33828.1| Ran GTPase binding protein, putative [Ricinus communis]
CL102.Contig1_All	2358	413	5.5317	1632	22.1419	696	8.8574	979	13.5172	beta-D-glucan exohydrolase [Nicotiana tabacum]
CL102.Contig2_All	2275	315	4.3731	1363	19.1669	463	6.1071	865	12.3789	beta-D-glucan exohydrolase [Nicotiana tabacum]
CL102.Contig3_All	376	16	1.344	8	0.6807	16	1.2769	5	0.4329	beta-D-glucan exohydrolase [Nicotiana tabacum]
CL102.Contig4_All	464	17	1.1571	2	0.1379	25	1.6168	3	0.2105	Beta-D-glucosidase [Medicago truncatula] >gi|355490398|gb|AES71601.1| Beta-D-glucosidase [Medicago truncatula]
CL102.Contig5_All	210	7	1.0528	0	0	15	2.1434	2	0.3101	exo-1,3-beta-glucanase [Lilium longiflorum]
CL1020.Contig1_All	1064	44	1.3061	100	3.0067	60	1.6922	46	1.4076	predicted protein [Populus trichocarpa] >gi|222852509|gb|EEE90056.1| predicted protein [Populus trichocarpa]
CL1020.Contig2_All	2119	157	2.34	419	6.3259	223	3.158	135	2.0742	predicted protein [Populus trichocarpa] >gi|222852509|gb|EEE90056.1| predicted protein [Populus trichocarpa]
CL1020.Contig3_All	1729	140	2.5573	326	6.032	175	3.0373	139	2.6174	predicted protein [Populus trichocarpa] >gi|222864737|gb|EEF01868.1| predicted protein [Populus trichocarpa]
CL1020.Contig4_All	2093	145	2.188	435	6.649	231	3.3119	152	2.3644	conserved hypothetical protein [Ricinus communis] >gi|223540666|gb|EEF42229.1| conserved hypothetical protein [Ricinus communis]
CL1020.Contig5_All	1976	200	3.1967	482	7.8037	231	3.508	200	3.2953	conserved hypothetical protein [Ricinus communis] >gi|223540666|gb|EEF42229.1| conserved hypothetical protein [Ricinus communis]
CL1020.Contig6_All	1254	62	1.5615	147	3.7502	65	1.5554	115	2.9857	conserved hypothetical protein [Ricinus communis] >gi|223540666|gb|EEF42229.1| conserved hypothetical protein [Ricinus communis]
CL1020.Contig7_All	349	3	0.2715	5	0.4583	4	0.3439	6	0.5597	uncharacterized protein [Arabidopsis thaliana] >gi|8778748|gb|AAF79756.1|AC009317_15 T30E16.22 [Arabidopsis thaliana] >gi|6520233|dbj|BAA87958.1| CW14 [Arabidopsis thaliana] >gi|332195478|gb|AEE33599.1| uncharacterized protein [Arabidopsis thaliana]
CL1020.Contig8_All	962	14	0.4596	50	1.6628	7	0.2184	25	0.8461	unknown [Medicago truncatula]
CL10200.Contig1_All	972	256	8.3182	230	7.5701	218	6.7302	261	8.7422	PREDICTED: uncharacterized protein LOC100254452 [Vitis vinifera] >gi|297741213|emb|CBI32164.3| unnamed protein product [Vitis vinifera]
CL10200.Contig2_All	954	262	8.6738	183	6.1368	208	6.5427	180	6.1429	PREDICTED: uncharacterized protein LOC100254452 [Vitis vinifera] >gi|297741213|emb|CBI32164.3| unnamed protein product [Vitis vinifera]
CL10201.Contig1_All	1602	545	10.7446	530	10.584	352	6.5935	676	13.7383	PREDICTED: DEAD-box ATP-dependent RNA helicase 38-like [Vitis vinifera] >gi|297740016|emb|CBI30198.3| unnamed protein product [Vitis vinifera]
CL10201.Contig2_All	891	138	4.8917	194	6.9657	125	4.2099	266	9.7197	PREDICTED: DEAD-box ATP-dependent RNA helicase 38-like [Brachypodium distachyon]
CL10201.Contig3_All	2063	1752	26.8219	1720	26.6727	1111	16.1605	2202	34.7509	RNA helicase-like protein [Gossypium hirsutum]
CL10202.Contig10_All	5450	856	4.9606	192	1.1271	377	2.0758	302	1.8041	PREDICTED: ABC transporter C family member 5-like [Vitis vinifera]
CL10202.Contig11_All	1173	224	6.0312	88	2.4001	155	3.9653	111	3.0809	unnamed protein product [Vitis vinifera]
CL10202.Contig12_All	249	12	1.5221	6	0.7709	2	0.241	9	1.1768	unnamed protein product [Vitis vinifera]
CL10202.Contig1_All	258	23	2.8156	16	1.984	5	0.5816	21	2.65	PREDICTED: ABC transporter C family member 5-like [Vitis vinifera]
CL10202.Contig2_All	940	33	1.1088	12	0.4084	27	0.8619	9	0.3117	unnamed protein product [Vitis vinifera]
CL10202.Contig3_All	5564	869	4.9327	226	1.2995	420	2.2652	352	2.0597	PREDICTED: ABC transporter C family member 5-like [Vitis vinifera]
CL10202.Contig4_All	5411	582	3.397	135	0.7982	298	1.6526	210	1.2635	PREDICTED: ABC transporter C family member 5-like [Vitis vinifera]
CL10202.Contig5_All	5363	558	3.2861	128	0.7636	293	1.6395	200	1.2141	PREDICTED: ABC transporter C family member 5-like [Vitis vinifera]
CL10202.Contig6_All	5249	626	3.7666	152	0.9264	310	1.7722	225	1.3956	PREDICTED: ABC transporter C family member 5-like [Vitis vinifera]
CL10202.Contig7_All	5726	790	4.3574	266	1.4862	440	2.3059	277	1.575	PREDICTED: ABC transporter C family member 5-like [Vitis vinifera]
CL10202.Contig8_All	5525	527	3.0125	131	0.7585	291	1.5805	221	1.3023	PREDICTED: ABC transporter C family member 5-like [Vitis vinifera]
CL10202.Contig9_All	5612	761	4.2827	221	1.2598	409	2.187	360	2.0885	PREDICTED: ABC transporter C family member 5-like [Vitis vinifera]
CL10203.Contig1_All	732	2	0.0863	22	0.9615	3	0.123	42	1.868	cytosolic glucose-6-phosphate isomerase [Pavlova lutheri]
CL10204.Contig1_All	204	7	1.0837	1	0.1568	6	0.8826	1	0.1596	unnamed protein product [Vitis vinifera]
CL10204.Contig2_All	544	69	4.006	13	0.7645	23	1.2687	11	0.6583	PREDICTED: probable polyamine oxidase 5-like [Vitis vinifera]
CL10205.Contig1_All	985	720	23.0862	721	23.4173	539	16.4207	932	30.8055	conserved hypothetical protein [Ricinus communis] >gi|223534198|gb|EEF35914.1| conserved hypothetical protein [Ricinus communis]
CL10205.Contig2_All	667	1159	54.8799	1091	52.3284	888	39.9508	1783	87.0309	conserved hypothetical protein [Ricinus communis] >gi|223534198|gb|EEF35914.1| conserved hypothetical protein [Ricinus communis]
CL10206.Contig1_All	370	10	0.8536	0	0	26	2.1087	0	0	PREDICTED: uncharacterized protein LOC100249925 [Vitis vinifera]
CL10206.Contig2_All	1157	139	3.7943	22	0.6083	79	2.049	13	0.3658	PREDICTED: uncharacterized protein LOC100249925 [Vitis vinifera]
CL10206.Contig3_All	663	42	2.0007	7	0.3378	74	3.3493	3	0.1473	conserved hypothetical protein [Ricinus communis] >gi|223535364|gb|EEF37039.1| conserved hypothetical protein [Ricinus communis]
CL10207.Contig1_All	394	37	2.9659	50	4.0599	34	2.5895	46	3.8011	PREDICTED: UPF0136 membrane protein At2g26240 [Vitis vinifera] >gi|297737418|emb|CBI26619.3| unnamed protein product [Vitis vinifera]
CL10207.Contig2_All	983	127	4.0804	146	4.7516	80	2.4422	118	3.9082	PREDICTED: UPF0136 membrane protein At2g26240 [Vitis vinifera] >gi|297737418|emb|CBI26619.3| unnamed protein product [Vitis vinifera]
CL10208.Contig1_All	909	151	5.2465	4	0.1408	77	2.5419	4	0.1433	PREDICTED: subtilisin-like protease [Vitis vinifera]
CL10208.Contig2_All	351	51	4.589	0	0	58	4.9586	1	0.0928	PREDICTED: subtilisin-like protease [Vitis vinifera]
CL10209.Contig1_All	1176	174	4.673	153	4.1622	198	5.0524	144	3.9866	PREDICTED: carbon catabolite repressor protein 4 homolog 6-like [Vitis vinifera] >gi|296081966|emb|CBI20971.3| unnamed protein product [Vitis vinifera]
CL10209.Contig2_All	1193	160	4.2358	117	3.1375	168	4.2258	111	3.0292	PREDICTED: carbon catabolite repressor protein 4 homolog 6-like [Vitis vinifera] >gi|296081966|emb|CBI20971.3| unnamed protein product [Vitis vinifera]
CL1021.Contig1_All	1997	305	4.8237	97	1.5539	304	4.5681	139	2.2661	unnamed protein product [Vitis vinifera]
CL1021.Contig2_All	1626	132	2.5639	42	0.8264	133	2.4545	48	0.9611	unnamed protein product [Vitis vinifera]
CL1021.Contig3_All	1587	126	2.5075	45	0.9071	107	2.0232	61	1.2514	folylpolyglutamate synthase, putative [Ricinus communis] >gi|223536513|gb|EEF38160.1| folylpolyglutamate synthase, putative [Ricinus communis]
CL1021.Contig4_All	1503	165	3.4672	53	1.1281	154	3.0747	75	1.6246	folylpolyglutamate synthase, putative [Ricinus communis] >gi|223536513|gb|EEF38160.1| folylpolyglutamate synthase, putative [Ricinus communis]
CL10210.Contig1_All	1294	504	12.3013	308	7.6147	543	12.5923	363	9.1331	predicted protein [Populus trichocarpa] >gi|222866149|gb|EEF03280.1| predicted protein [Populus trichocarpa]
CL10210.Contig2_All	1694	783	14.5984	647	12.2188	723	12.8075	655	12.5886	unknown [Populus trichocarpa]
CL10211.Contig1_All	1614	216	4.2267	50	0.9911	300	5.5777	113	2.2794	PREDICTED: receptor-like protein kinase HSL1-like [Vitis vinifera]
CL10212.Contig1_All	627	0	0	21	1.0715	0	0	0	0	MFS general substrate transporter [Coccomyxa subellipsoidea C-169]
CL10212.Contig2_All	560	0	0	29	1.6567	0	0	0	0	MFS general substrate transporter [Coccomyxa subellipsoidea C-169]
CL10213.Contig1_All	1188	897	23.8469	747	20.116	833	21.041	915	25.0757	RecName: Full=U1 small nuclear ribonucleoprotein C; Short=U1 snRNP C; Short=U1-C; Short=U1C
CL10213.Contig2_All	234	3	0.4049	3	0.4102	4	0.513	3	0.4174	--
CL10214.Contig1_All	414	0	0	0	0	1	0.0725	41	3.2243	--
CL10214.Contig2_All	406	0	0	2	0.1576	2	0.1478	56	4.4907	--
CL10214.Contig3_All	294	0	0	0	0	0	0	20	2.2148	--
CL10215.Contig1_All	403	21	1.6458	1	0.0794	22	1.6382	0	0	PREDICTED: uncharacterized protein LOC100262009 [Vitis vinifera]
CL10215.Contig2_All	1107	71	2.0257	54	1.5606	34	0.9217	20	0.5882	PREDICTED: uncharacterized protein LOC100262009 [Vitis vinifera]
CL10215.Contig3_All	295	9	0.9636	0	0	21	2.1362	1	0.1104	predicted protein [Populus trichocarpa] >gi|222843112|gb|EEE80659.1| predicted protein [Populus trichocarpa]
CL10216.Contig1_All	1679	182	3.4235	73	1.3909	65	1.1617	125	2.4239	PREDICTED: two-component response regulator ARR12-like [Vitis vinifera]
CL10216.Contig2_All	1978	236	3.7683	235	3.8008	138	2.0936	186	3.0615	PREDICTED: two-component response regulator ARR12-like [Vitis vinifera]
CL10217.Contig1_All	1080	92	2.6904	74	2.192	100	2.7785	69	2.08	unnamed protein product [Vitis vinifera]
CL10217.Contig2_All	424	11	0.8194	7	0.5282	5	0.3539	7	0.5375	--
CL10218.Contig1_All	771	75	3.0723	36	1.4938	41	1.5958	33	1.3935	--
CL10219.Contig1_All	909	452	15.7047	476	16.7526	326	10.762	441	15.7951	PREDICTED: uncharacterized protein LOC100257564 [Vitis vinifera]
CL10219.Contig2_All	831	312	11.8579	254	9.7785	243	8.7749	299	11.7144	PREDICTED: uncharacterized protein LOC100257564 [Vitis vinifera]
CL1022.Contig1_All	1630	379	7.3436	522	10.2452	300	5.523	565	11.2852	PREDICTED: uncharacterized protein LOC100266660 [Vitis vinifera]
CL1022.Contig2_All	1359	297	6.9023	408	9.6046	198	4.372	417	9.99	PREDICTED: uncharacterized protein LOC100266660 [Vitis vinifera]
CL1022.Contig3_All	328	37	3.5627	23	2.2433	25	2.2872	36	3.5734	--
CL10220.Contig1_All	2264	1690	23.5758	1754	24.7852	775	10.2722	1266	18.2056	hypothetical protein VITISV_035944 [Vitis vinifera]
CL10220.Contig2_All	1856	673	11.4523	736	12.6864	321	5.19	624	10.946	hypothetical protein VITISV_035944 [Vitis vinifera]
CL10220.Contig3_All	1750	512	9.2403	365	6.6726	319	5.4701	356	6.6231	hypothetical protein VITISV_035944 [Vitis vinifera]
CL10220.Contig4_All	325	113	10.9812	90	8.8593	87	8.0329	82	8.2145	--
CL10220.Contig5_All	2171	2710	39.4244	2829	41.6881	1173	16.2135	2193	32.8872	hypothetical protein VITISV_035944 [Vitis vinifera]
CL10220.Contig6_All	1956	335	5.4092	194	3.173	198	3.0376	211	3.5121	hypothetical protein VITISV_035944 [Vitis vinifera]
CL10220.Contig7_All	1849	340	5.8076	239	4.1352	199	3.2296	268	4.719	hypothetical protein VITISV_035944 [Vitis vinifera]
CL10220.Contig8_All	446	48	3.3991	45	3.2279	20	1.3457	33	2.4089	conserved hypothetical protein [Ricinus communis] >gi|223538879|gb|EEF40477.1| conserved hypothetical protein [Ricinus communis]
CL10220.Contig9_All	1386	451	10.2771	309	7.1324	288	6.2355	349	8.198	hypothetical protein VITISV_035944 [Vitis vinifera]
CL10221.Contig1_All	443	1	0.0713	20	1.4443	0	0	0	0	--
CL10221.Contig2_All	236	0	0	3	0.4067	0	0	0	0	--
CL10222.Contig1_All	526	20	1.2009	27	1.6422	19	1.0839	21	1.2998	--
CL10223.Contig1_All	1006	67	2.1035	74	2.3533	172	5.1306	86	2.7832	PREDICTED: uncharacterized protein LOC100782682 [Glycine max]
CL10223.Contig2_All	257	3	0.3687	7	0.8714	8	0.9341	10	1.2668	PREDICTED: pentatricopeptide repeat-containing protein At1g50270 [Vitis vinifera] >gi|296089231|emb|CBI39003.3| unnamed protein product [Vitis vinifera]
CL10224.Contig1_All	930	30	1.0188	17	0.5848	33	1.0648	24	0.8402	unnamed protein product [Vitis vinifera]
CL10224.Contig2_All	871	17	0.6164	8	0.2938	21	0.7235	5	0.1869	unnamed protein product [Vitis vinifera]
CL10225.Contig1_All	743	96	4.0807	25	1.0764	88	3.5541	42	1.8404	PREDICTED: CASP-like protein VIT_11s0052g01140-like [Vitis vinifera]
CL10225.Contig2_All	848	54	2.0112	9	0.3395	33	1.1678	15	0.5759	RecName: Full=CASP-like protein VIT_11s0052g01140
CL10225.Contig3_All	532	18	1.0686	11	0.6615	13	0.7333	5	0.306	PREDICTED: CASP-like protein VIT_11s0052g01140-like [Vitis vinifera]
CL10226.Contig1_All	1705	84	1.556	225	4.2218	55	0.968	527	10.0632	uncharacterized protein LOC100815072 [Glycine max]
CL10226.Contig2_All	247	2	0.2557	14	1.8133	5	0.6075	20	2.6362	--
CL10227.Contig1_All	1536	626	12.8718	1007	20.9738	391	7.6388	723	15.3248	PREDICTED: E3 ubiquitin-protein ligase UPL3-like isoform 1 [Vitis vinifera]
CL10227.Contig2_All	1610	581	11.3974	1050	20.8642	401	7.4741	707	14.2969	PREDICTED: E3 ubiquitin-protein ligase UPL3-like isoform 1 [Vitis vinifera]
CL10227.Contig3_All	908	346	12.035	537	18.9203	217	7.1715	392	14.0556	PREDICTED: E3 ubiquitin-protein ligase UPL3-like isoform 1 [Vitis vinifera]
CL10227.Contig4_All	708	83	3.7025	154	6.9587	91	3.857	134	6.162	hect ubiquitin-protein ligase, putative [Ricinus communis] >gi|223529612|gb|EEF31560.1| hect ubiquitin-protein ligase, putative [Ricinus communis]
CL10227.Contig5_All	1365	476	11.0136	796	18.656	284	6.2434	582	13.8816	PREDICTED: E3 ubiquitin-protein ligase UPL3-like isoform 1 [Vitis vinifera]
CL10228.Contig1_All	1236	42	1.0732	46	1.1906	43	1.044	48	1.2644	PREDICTED: uncharacterized protein LOC100261599 [Vitis vinifera]
CL10228.Contig2_All	5796	733	3.9942	1065	5.8784	658	3.4067	780	4.3814	PREDICTED: uncharacterized protein LOC100789512 [Glycine max]
CL10229.Contig1_All	475	27	1.7953	1	0.0674	24	1.5162	1	0.0685	PREDICTED: EG45-like domain containing protein [Vitis vinifera] >gi|297743430|emb|CBI36297.3| unnamed protein product [Vitis vinifera]
CL10229.Contig2_All	493	22	1.4094	3	0.1947	33	2.0087	2	0.1321	PREDICTED: EG45-like domain containing protein [Vitis vinifera] >gi|297743430|emb|CBI36297.3| unnamed protein product [Vitis vinifera]
CL1023.Contig1_All	1055	39	1.1675	48	1.4556	27	0.768	59	1.8207	PREDICTED: geranylgeranyl transferase type-2 subunit beta [Vitis vinifera] >gi|147860391|emb|CAN82570.1| hypothetical protein VITISV_016117 [Vitis vinifera] >gi|296090220|emb|CBI40039.3| unnamed protein product [Vitis vinifera]
CL1023.Contig2_All	1416	44	0.9814	53	1.1974	23	0.4874	58	1.3336	PREDICTED: geranylgeranyl transferase type-2 subunit beta [Vitis vinifera] >gi|147860391|emb|CAN82570.1| hypothetical protein VITISV_016117 [Vitis vinifera] >gi|296090220|emb|CBI40039.3| unnamed protein product [Vitis vinifera]
CL1023.Contig3_All	1248	41	1.0376	62	1.5893	42	1.0099	73	1.9044	PREDICTED: geranylgeranyl transferase type-2 subunit beta [Vitis vinifera] >gi|147860391|emb|CAN82570.1| hypothetical protein VITISV_016117 [Vitis vinifera] >gi|296090220|emb|CBI40039.3| unnamed protein product [Vitis vinifera]
CL1023.Contig4_All	343	22	2.0257	20	1.8654	12	1.0498	19	1.8035	PREDICTED: geranylgeranyl transferase type-2 subunit beta [Vitis vinifera] >gi|147860391|emb|CAN82570.1| hypothetical protein VITISV_016117 [Vitis vinifera] >gi|296090220|emb|CBI40039.3| unnamed protein product [Vitis vinifera]
CL1023.Contig5_All	1203	41	1.0764	33	0.8776	19	0.4739	34	0.9202	PREDICTED: geranylgeranyl transferase type-2 subunit beta [Vitis vinifera] >gi|147860391|emb|CAN82570.1| hypothetical protein VITISV_016117 [Vitis vinifera] >gi|296090220|emb|CBI40039.3| unnamed protein product [Vitis vinifera]
CL10230.Contig1_All	1819	356	6.1812	335	5.8918	448	7.3907	345	6.175	RecName: Full=Phosphatidate cytidylyltransferase; AltName: Full=CDP-DAG synthase; AltName: Full=CDP-DG synthase; AltName: Full=CDP-diacylglycerol synthase; Short=CDS; AltName: Full=CDP-diglyceride pyrophosphorylase; AltName: Full=CDP-diglyceride synthase; AltName: Full=CTP:phosphatidate cytidylyltransferase >gi|2182104|emb|CAA63004.1| CDP-diacylglycerol synthetase [Solanum tuberosum]
CL10230.Contig2_All	1637	343	6.6176	263	5.1398	397	7.2775	301	5.9864	RecName: Full=Phosphatidate cytidylyltransferase; AltName: Full=CDP-DAG synthase; AltName: Full=CDP-DG synthase; AltName: Full=CDP-diacylglycerol synthase; Short=CDS; AltName: Full=CDP-diglyceride pyrophosphorylase; AltName: Full=CDP-diglyceride synthase; AltName: Full=CTP:phosphatidate cytidylyltransferase >gi|2182104|emb|CAA63004.1| CDP-diacylglycerol synthetase [Solanum tuberosum]
CL10231.Contig1_All	993	329	10.4641	257	8.2798	247	7.4643	296	9.7049	predicted protein [Populus trichocarpa] >gi|222872107|gb|EEF09238.1| predicted protein [Populus trichocarpa]
CL10231.Contig2_All	361	124	10.8485	61	5.4058	96	7.98	65	5.8621	N-acetylglucosamine kinase, putative [Ricinus communis] >gi|223539263|gb|EEF40856.1| N-acetylglucosamine kinase, putative [Ricinus communis]
CL10232.Contig1_All	477	36	2.3836	29	1.945	9	0.5662	35	2.3889	PREDICTED: probable transcription factor KAN2-like [Vitis vinifera]
CL10233.Contig1_All	623	523	26.5136	142	7.2919	519	24.9987	69	3.6059	PREDICTED: uncharacterized protein LOC100854331 [Vitis vinifera] >gi|359497642|ref|XP_003635595.1| PREDICTED: uncharacterized protein LOC100854601 [Vitis vinifera] >gi|296087032|emb|CBI33296.3| unnamed protein product [Vitis vinifera] >gi|296088957|emb|CBI38523.3| unnamed protein product [Vitis vinifera]
CL10233.Contig2_All	780	6480	262.383	1038	42.5737	6085	234.102	535	22.331	PREDICTED: uncharacterized protein LOC100854331 [Vitis vinifera] >gi|359497642|ref|XP_003635595.1| PREDICTED: uncharacterized protein LOC100854601 [Vitis vinifera] >gi|296087032|emb|CBI33296.3| unnamed protein product [Vitis vinifera] >gi|296088957|emb|CBI38523.3| unnamed protein product [Vitis vinifera]
CL10234.Contig1_All	371	15	1.2769	3	0.2587	12	0.9706	2	0.1755	--
CL10234.Contig2_All	309	18	1.8398	1	0.1035	10	0.9711	3	0.3161	--
CL10235.Contig1_All	1330	45	1.0686	159	3.8246	17	0.3836	78	1.9094	PREDICTED: K(+) efflux antiporter 5 [Vitis vinifera] >gi|296084106|emb|CBI24494.3| unnamed protein product [Vitis vinifera]
CL10235.Contig2_All	1384	52	1.1867	199	4.6	27	0.5854	104	2.4465	PREDICTED: K(+) efflux antiporter 5 [Vitis vinifera] >gi|296084106|emb|CBI24494.3| unnamed protein product [Vitis vinifera]
CL10236.Contig1_All	406	2	0.1556	8	0.6304	4	0.2956	5	0.401	PREDICTED: ATP-dependent Clp protease ATP-binding subunit ClpX-like [Glycine max]
CL10236.Contig2_All	2272	313	4.351	309	4.351	256	3.3812	291	4.17	PREDICTED: ATP-dependent Clp protease ATP-binding subunit ClpX-like [Vitis vinifera]
CL10236.Contig3_All	1258	102	2.5608	85	2.1616	74	1.7652	93	2.4069	unnamed protein product [Vitis vinifera]
CL10236.Contig4_All	1287	98	2.4049	109	2.7095	73	1.7021	112	2.8333	unnamed protein product [Vitis vinifera]
CL10236.Contig5_All	207	8	1.2206	6	0.9273	7	1.0148	13	2.0447	hypothetical protein VITISV_037415 [Vitis vinifera]
CL10237.Contig1_All	2018	364	5.6969	275	4.3596	378	5.6209	245	3.9527	PREDICTED: imidazole glycerol phosphate synthase hisHF, chloroplastic [Vitis vinifera] >gi|297737461|emb|CBI26662.3| unnamed protein product [Vitis vinifera]
CL10237.Contig2_All	739	57	2.436	44	1.9048	61	2.477	42	1.8503	predicted protein [Populus trichocarpa] >gi|222847203|gb|EEE84750.1| predicted protein [Populus trichocarpa]
CL10238.Contig1_All	1855	109	1.8558	57	0.983	74	1.1971	71	1.2461	PREDICTED: RAN GTPase-activating protein 1 isoform 2 [Vitis vinifera] >gi|225436922|ref|XP_002274973.1| PREDICTED: RAN GTPase-activating protein 1 isoform 1 [Vitis vinifera]
CL10238.Contig2_All	1873	161	2.7148	90	1.5372	170	2.7236	112	1.9468	PREDICTED: RAN GTPase-activating protein 1 isoform 2 [Vitis vinifera] >gi|225436922|ref|XP_002274973.1| PREDICTED: RAN GTPase-activating protein 1 isoform 1 [Vitis vinifera]
CL10239.Contig1_All	563	824	46.2247	171	9.7169	1372	73.1281	244	14.1101	--
CL10239.Contig2_All	537	2235	131.449	510	30.3833	3801	212.404	592	35.8918	--
CL1024.Contig1_All	2172	222	3.2281	239	3.5203	166	2.2934	213	3.1928	unknown [Picea sitchensis]
CL1024.Contig2_All	2189	189	2.7269	281	4.1068	218	2.9885	220	3.2721	unknown [Picea sitchensis]
CL1024.Contig3_All	1675	184	3.4694	235	4.4884	175	3.1352	191	3.7125	unknown [Picea sitchensis]
CL1024.Contig4_All	1692	212	3.9572	213	4.0273	158	2.8022	176	3.3866	unknown [Picea sitchensis]
CL1024.Contig5_All	1784	131	2.3192	169	3.0306	120	2.0185	127	2.3177	unknown [Picea sitchensis]
CL1024.Contig6_All	1767	159	2.8419	180	3.2589	125	2.1228	149	2.7454	unknown [Picea sitchensis]
CL1024.Contig7_All	1791	157	2.7686	223	3.9833	149	2.4965	146	2.654	unknown [Picea sitchensis]
CL1024.Contig8_All	2288	160	2.2086	226	3.16	163	2.1378	180	2.5613	unknown [Picea sitchensis]
CL1024.Contig9_All	2374	150	1.9956	237	3.1938	178	2.25	175	2.4	unknown [Picea sitchensis]
CL10240.Contig1_All	1177	100	2.6834	79	2.1473	54	1.3768	87	2.4065	predicted protein [Populus trichocarpa] >gi|222841181|gb|EEE78728.1| predicted protein [Populus trichocarpa]
CL10240.Contig2_All	2909	306	3.3223	259	2.8484	193	1.9909	205	2.2943	predicted protein [Populus trichocarpa] >gi|222841181|gb|EEE78728.1| predicted protein [Populus trichocarpa]
CL10240.Contig3_All	505	19	1.1883	13	0.8236	15	0.8913	11	0.7092	predicted protein [Populus trichocarpa] >gi|222841181|gb|EEE78728.1| predicted protein [Populus trichocarpa]
CL10241.Contig1_All	372	1	0.0849	16	1.376	2	0.1613	22	1.9254	conserved hypothetical protein [Ricinus communis] >gi|223531403|gb|EEF33237.1| conserved hypothetical protein [Ricinus communis]
CL10241.Contig2_All	214	1	0.1476	6	0.897	0	0	2	0.3043	--
CL10242.Contig1_All	703	16	0.7188	12	0.5461	20	0.8537	14	0.6484	Ras-GTPase-activating protein-binding protein, putative [Ricinus communis] >gi|223534106|gb|EEF35823.1| Ras-GTPase-activating protein-binding protein, putative [Ricinus communis]
CL10242.Contig2_All	733	18	0.7756	15	0.6547	50	2.0469	13	0.5774	Ras-GTPase-activating protein-binding protein, putative [Ricinus communis] >gi|223534106|gb|EEF35823.1| Ras-GTPase-activating protein-binding protein, putative [Ricinus communis]
CL10243.Contig1_All	997	339	10.7389	353	11.3271	322	9.6917	429	14.0091	ferredoxin precursor [Digitalis lanata]
CL10244.Contig1_All	1828	2255	38.9606	9104	159.329	1841	30.2215	814	14.4976	PREDICTED: acetylornithine deacetylase [Vitis vinifera]
CL10244.Contig2_All	1623	2081	40.4957	5008	98.7153	1462	27.0313	1441	28.9064	PREDICTED: acetylornithine deacetylase [Vitis vinifera]
CL10244.Contig3_All	1568	2497	50.2954	10887	222.127	1632	31.2329	1402	29.1105	PREDICTED: acetylornithine deacetylase [Vitis vinifera]
CL10244.Contig4_All	1651	2522	48.2451	8734	169.241	1552	28.2087	932	18.3788	PREDICTED: acetylornithine deacetylase [Vitis vinifera]
CL10244.Contig5_All	1614	3923	76.7662	18633	369.333	2733	50.813	1619	32.6581	PREDICTED: acetylornithine deacetylase [Vitis vinifera]
CL10244.Contig6_All	229	249	34.3415	465	64.9615	230	30.1392	398	56.5843	acetylornithine deacetylase, putative [Brassica oleracea]
CL10245.Contig1_All	478	35	2.3126	16	1.0709	76	4.7712	23	1.5666	--
CL10245.Contig2_All	1362	262	6.0755	158	3.7112	210	4.6268	92	2.1992	PREDICTED: U-box domain-containing protein 30 [Vitis vinifera]
CL10245.Contig3_All	1185	167	4.451	83	2.2408	339	8.5846	59	1.621	PREDICTED: U-box domain-containing protein 30 [Vitis vinifera]
CL10246.Contig1_All	708	202	9.011	218	9.8506	151	6.4	304	13.9794	PREDICTED: uncharacterized protein LOC100780521 [Glycine max]
CL10246.Contig2_All	1882	411	6.8973	555	9.4343	298	4.7516	692	11.9711	PREDICTED: uncharacterized protein LOC100780521 [Glycine max]
CL10246.Contig3_All	1915	344	5.6734	477	7.9687	225	3.5258	540	9.1806	PREDICTED: uncharacterized protein LOC100780521 [Glycine max]
CL10247.Contig1_All	1535	193	3.971	193	4.0224	174	3.4016	138	2.927	PREDICTED: 2,3-bisphosphoglycerate-independent phosphoglycerate mutase [Vitis vinifera] >gi|147819782|emb|CAN62975.1| hypothetical protein VITISV_002896 [Vitis vinifera]
CL10247.Contig2_All	1956	318	5.1347	259	4.2361	295	4.5258	197	3.279	PREDICTED: 2,3-bisphosphoglycerate-independent phosphoglycerate mutase [Vitis vinifera] >gi|147819782|emb|CAN62975.1| hypothetical protein VITISV_002896 [Vitis vinifera]
CL10248.Contig1_All	216	11	1.6084	14	2.0735	9	1.2503	4	0.6029	--
CL10248.Contig2_All	271	9	1.0489	25	2.9513	8	0.8858	11	1.3215	--
CL10249.Contig1_All	726	890	38.7176	650	28.6428	526	21.7414	444	19.9111	mitochondrial cytochrome c [Vitis vinifera]
CL10249.Contig2_All	621	64	3.2549	13	0.6697	82	3.9624	35	1.835	PREDICTED: cytochrome c-like [Brachypodium distachyon]
CL1025.Contig1_All	2593	559	6.8087	853	10.5241	1931	22.347	251	3.1515	PREDICTED: DUF246 domain-containing protein At1g04910 [Vitis vinifera] >gi|297736200|emb|CBI24838.3| unnamed protein product [Vitis vinifera]
CL1025.Contig2_All	387	19	1.5506	26	2.1493	65	5.0401	15	1.2619	PREDICTED: DUF246 domain-containing protein At1g04910 [Vitis vinifera] >gi|297736200|emb|CBI24838.3| unnamed protein product [Vitis vinifera]
CL10250.Contig1_All	595	29	1.5393	31	1.6668	9	0.4539	21	1.1491	PREDICTED: poly(A)-specific ribonuclease PARN-like [Vitis vinifera]
CL10250.Contig2_All	692	30	1.3692	36	1.6643	14	0.6071	28	1.3173	PREDICTED: poly(A)-specific ribonuclease PARN-like [Vitis vinifera]
CL10251.Contig1_All	443	46	3.2795	7	0.5055	43	2.9128	14	1.0289	--
CL10251.Contig2_All	1895	274	4.5666	50	0.8441	183	2.8979	132	2.2678	--
CL10252.Contig1_All	792	64	2.5522	131	5.2916	59	2.2355	190	7.8105	PREDICTED: MATE efflux family protein 3, chloroplastic-like [Vitis vinifera]
CL10252.Contig2_All	233	2	0.2711	7	0.9611	1	0.1288	7	0.9781	--
CL10253.Contig1_All	210	1	0.1504	8	1.2187	0	0	1	0.155	--
CL10254.Contig1_All	606	588	30.645	452	23.8619	866	42.8829	637	34.2228	hypothetical protein VITISV_033219 [Vitis vinifera]
CL10254.Contig2_All	514	124	7.6193	88	5.4772	240	14.0116	201	12.7315	40S ribosomal protein S21e, putative [Ricinus communis] >gi|223544002|gb|EEF45528.1| 40S ribosomal protein S21e, putative [Ricinus communis]
CL10255.Contig1_All	596	8	0.4239	21	1.1272	5	0.2517	24	1.311	unnamed protein product [Vitis vinifera]
CL10255.Contig2_All	1715	739	13.6093	1499	27.9625	93	1.6273	1070	20.3127	unnamed protein product [Vitis vinifera]
CL10256.Contig1_All	287	15	1.6507	45	5.0161	3	0.3137	13	1.4747	--
CL10256.Contig2_All	1845	174	2.9786	319	5.5314	38	0.6181	85	1.4999	PREDICTED: endoplasmic oxidoreductin-2-like [Glycine max]
CL10257.Contig1_All	1344	638	14.9926	212	5.0463	790	17.6387	212	5.1355	Ycf1, partial [Callicarpa japonica]
CL10257.Contig2_All	1891	2919	48.7526	644	10.8951	3867	61.3651	769	13.2398	Ycf1, partial [Callicarpa japonica]
CL10258.Contig1_All	1405	1065	23.9403	10752	244.823	516	11.0208	11951	276.934	proteinase inhibitor [Jatropha curcas]
CL10258.Contig2_All	512	4084	251.925	85586	5347.75	585	34.2866	28513	1813.1	proteinase inhibitor [Jatropha curcas]
CL10258.Contig3_All	652	1187	57.4988	10067	493.959	515	23.7027	11474	572.948	proteinase inhibitor [Jatropha curcas]
CL10259.Contig1_All	385	27	2.2149	28	2.3267	19	1.4809	12	1.0148	predicted protein [Populus trichocarpa] >gi|222868644|gb|EEF05775.1| predicted protein [Populus trichocarpa]
CL10259.Contig2_All	1722	39	0.7153	219	4.0686	53	0.9236	39	0.7374	predicted protein [Populus trichocarpa] >gi|222868644|gb|EEF05775.1| predicted protein [Populus trichocarpa]
CL10259.Contig3_All	249	20	2.5368	11	1.4133	13	1.5667	2	0.2615	PREDICTED: probable galactinol--sucrose galactosyltransferase 2-like [Glycine max]
CL10259.Contig4_All	698	25	1.1312	13	0.5958	19	0.8168	8	0.3731	predicted protein [Populus trichocarpa] >gi|222868644|gb|EEF05775.1| predicted protein [Populus trichocarpa]
CL1026.Contig10_All	2833	192	2.1405	142	1.6035	125	1.324	228	2.6202	Mitochondrial elongation factor G [Oryza sativa Japonica Group]
CL1026.Contig11_All	1685	58	1.0871	62	1.1771	37	0.6589	60	1.1593	PREDICTED: elongation factor G, mitochondrial-like [Glycine max]
CL1026.Contig1_All	1526	36	0.7451	29	0.608	24	0.4719	35	0.7467	Mitochondrial elongation factor G [Oryza sativa Japonica Group]
CL1026.Contig2_All	1437	61	1.3407	51	1.1354	42	0.8771	58	1.3141	PREDICTED: elongation factor G, mitochondrial-like [Glycine max]
CL1026.Contig3_All	1145	28	0.7723	33	0.922	22	0.5766	38	1.0805	Mitochondrial elongation factor G [Oryza sativa Japonica Group]
CL1026.Contig4_All	2778	201	2.2852	141	1.6238	140	1.5123	224	2.6252	PREDICTED: elongation factor G, mitochondrial [Vitis vinifera] >gi|297734553|emb|CBI16604.3| unnamed protein product [Vitis vinifera]
CL1026.Contig5_All	1056	38	1.1365	38	1.1512	31	0.8809	65	2.004	PREDICTED: elongation factor G, mitochondrial-like [Glycine max]
CL1026.Contig6_All	2281	93	1.2877	83	1.1641	49	0.6446	94	1.3417	Mitochondrial elongation factor G [Oryza sativa Japonica Group]
CL1026.Contig7_All	2192	102	1.4697	80	1.1676	60	0.8214	95	1.411	PREDICTED: elongation factor G, mitochondrial-like [Glycine max]
CL1026.Contig8_All	2082	53	0.804	54	0.8298	46	0.663	72	1.1259	Mitochondrial elongation factor G [Oryza sativa Japonica Group]
CL1026.Contig9_All	1993	66	1.0459	51	0.8187	49	0.7378	84	1.3722	PREDICTED: elongation factor G, mitochondrial-like [Glycine max]
CL10260.Contig1_All	4130	1364	10.4309	2319	17.9634	1430	10.3902	3392	26.7395	PREDICTED: DEAD-box ATP-dependent RNA helicase 42-like [Vitis vinifera]
CL10260.Contig2_All	1450	689	15.0074	1302	28.7264	508	10.5132	1481	33.2533	PREDICTED: DEAD-box ATP-dependent RNA helicase 42-like [Vitis vinifera]
CL10261.Contig1_All	2345	297	4.0001	1077	14.693	999	12.7838	397	5.5118	PREDICTED: UPF0392 protein RCOM_0530710-like [Vitis vinifera]
CL10261.Contig2_All	2261	290	4.0509	486	6.8766	557	7.3925	287	4.1327	PREDICTED: UPF0392 protein RCOM_0530710-like [Vitis vinifera]
CL10261.Contig3_All	872	94	3.4046	78	2.8617	61	2.0992	56	2.0908	PREDICTED: UPF0392 protein RCOM_0530710-like [Vitis vinifera]
CL10262.Contig1_All	334	8	0.7565	5	0.4789	1	0.0898	1	0.0975	unnamed protein product [Vitis vinifera]
CL10262.Contig2_All	838	46	1.7337	76	2.9014	28	1.0027	57	2.2145	unnamed protein product [Vitis vinifera]
CL10263.Contig1_All	1364	815	18.8712	1179	27.6527	577	12.6941	1236	29.5021	PREDICTED: uncharacterized protein LOC100262292 [Vitis vinifera]
CL10263.Contig2_All	1427	638	14.1206	427	9.5729	990	20.8185	348	7.9397	PREDICTED: uncharacterized protein LOC100262292 [Vitis vinifera]
CL10264.Contig1_All	404	0	0	23	1.8213	2	0.1486	13	1.0476	uncharacterized protein LOC100274291 precursor [Zea mays]
CL10264.Contig2_All	300	0	0	12	1.2797	0	0	2	0.217	uncharacterized protein LOC100274291 precursor [Zea mays]
CL10265.Contig1_All	560	5	0.282	11	0.6284	4	0.2143	15	0.8721	PREDICTED: pentatricopeptide repeat-containing protein At1g13040, mitochondrial [Vitis vinifera] >gi|296081374|emb|CBI16807.3| unnamed protein product [Vitis vinifera]
CL10265.Contig2_All	222	8	1.1381	8	1.1529	7	0.9462	7	1.0266	PREDICTED: pentatricopeptide repeat-containing protein At1g13040, mitochondrial [Vitis vinifera] >gi|296081374|emb|CBI16807.3| unnamed protein product [Vitis vinifera]
CL10266.Contig1_All	276	13	1.4876	1	0.1159	5	0.5436	5	0.5898	PREDICTED: uncharacterized protein LOC100500487 [Glycine max]
CL10267.Contig1_All	859	2684	98.6836	18	0.6704	2083	72.7671	18	0.6822	unknown [Populus trichocarpa]
CL10267.Contig2_All	474	247	16.4579	1	0.0675	114	7.2171	2	0.1374	hypothetical protein [Nicotiana benthamiana]
CL10267.Contig3_All	562	418	23.4907	6	0.3415	206	10.9994	3	0.1738	hypothetical protein [Nicotiana benthamiana]
CL10268.Contig1_All	1656	161	3.0706	84	1.6228	188	3.4067	111	2.1823	PREDICTED: uncharacterized protein LOC100243354 [Vitis vinifera]
CL10268.Contig2_All	1490	180	3.8154	125	2.6839	198	3.9877	185	4.0423	PREDICTED: uncharacterized protein LOC100243354 [Vitis vinifera]
CL10268.Contig3_All	1629	145	2.8113	123	2.4156	117	2.1553	151	3.0179	PREDICTED: uncharacterized protein LOC100243354 [Vitis vinifera]
CL10269.Contig1_All	314	20	2.0117	19	1.9358	38	3.6316	29	3.0069	--
CL10269.Contig2_All	283	12	1.3392	13	1.4696	27	2.863	16	1.8407	--
CL1027.Contig1_All	356	3	0.2662	10	0.8986	36	3.0345	1	0.0915	--
CL1027.Contig2_All	336	3	0.282	10	0.9521	28	2.5007	7	0.6783	--
CL10270.Contig1_All	377	17	1.4242	46	3.9035	45	3.5819	16	1.3817	--
CL10270.Contig2_All	432	16	1.1697	49	3.6287	25	1.7366	15	1.1305	hypothetical protein VITISV_034064 [Vitis vinifera]
CL10270.Contig3_All	248	6	0.7641	26	3.354	11	1.331	12	1.5754	--
CL10271.Contig1_All	406	12	0.9335	10	0.788	1	0.0739	5	0.401	PREDICTED: probable lysine-specific demethylase JMJ14-like [Vitis vinifera]
CL10271.Contig2_All	2546	131	1.6251	172	2.1613	51	0.6011	143	1.8286	unnamed protein product [Vitis vinifera]
CL10271.Contig3_All	2972	211	2.2423	222	2.3897	80	0.8078	227	2.4867	unnamed protein product [Vitis vinifera]
CL10272.Contig1_All	866	172930	6306.78	1853	68.4536	423870	14687.7	1284	48.272	Ribulose bisphosphate carboxylase small chain, chloroplast precursor, putative [Ricinus communis] >gi|223528159|gb|EEF30223.1| Ribulose bisphosphate carboxylase small chain, chloroplast precursor, putative [Ricinus communis]
CL10272.Contig2_All	1093	134795	3895.01	1347	39.4263	332067	9116.84	987	29.3999	Ribulose bisphosphate carboxylase small chain, chloroplast precursor, putative [Ricinus communis] >gi|223528159|gb|EEF30223.1| Ribulose bisphosphate carboxylase small chain, chloroplast precursor, putative [Ricinus communis]
CL10272.Contig3_All	885	123189	4396.27	4271	154.392	317236	10756.7	4910	180.629	Ribulose bisphosphate carboxylase small chain, chloroplast precursor, putative [Ricinus communis] >gi|223528159|gb|EEF30223.1| Ribulose bisphosphate carboxylase small chain, chloroplast precursor, putative [Ricinus communis]
CL10272.Contig4_All	678	42809	1994.16	1700	80.2154	98164	4344.72	1977	94.9347	Ribulose bisphosphate carboxylase small chain, chloroplast precursor, putative [Ricinus communis] >gi|223528159|gb|EEF30223.1| Ribulose bisphosphate carboxylase small chain, chloroplast precursor, putative [Ricinus communis]
CL10273.Contig1_All	1214	319	8.299	456	12.0167	188	4.6471	561	15.045	PREDICTED: uncharacterized protein LOC100262168 [Vitis vinifera] >gi|147828374|emb|CAN73155.1| hypothetical protein VITISV_040683 [Vitis vinifera]
CL10273.Contig2_All	1190	497	13.1906	793	21.3189	237	5.9764	879	24.0486	PREDICTED: uncharacterized protein LOC100262168 [Vitis vinifera] >gi|147828374|emb|CAN73155.1| hypothetical protein VITISV_040683 [Vitis vinifera]
CL10274.Contig1_All	811	108	4.2059	139	5.4832	106	3.9221	88	3.5327	unnamed protein product [Vitis vinifera]
CL10274.Contig2_All	648	44	2.1445	41	2.0242	65	3.0101	40	2.0097	unnamed protein product [Vitis vinifera]
CL10275.Contig1_All	1187	189	5.0288	122	3.2881	76	1.9213	233	6.3908	--
CL10275.Contig2_All	541	67	3.9114	34	2.0106	36	1.9968	92	5.5365	--
CL10276.Contig1_All	1859	246	4.1794	19	0.327	433	6.9895	41	0.718	PREDICTED: BTB/POZ domain-containing protein At2g13690-like [Vitis vinifera]
CL10276.Contig2_All	1840	278	4.7718	169	2.9384	143	2.3322	241	4.2643	PREDICTED: BTB/POZ domain-containing protein At2g13690-like [Vitis vinifera]
CL10276.Contig3_All	380	17	1.4129	15	1.2628	9	0.7107	14	1.1995	predicted protein [Populus trichocarpa] >gi|222838039|gb|EEE76404.1| predicted protein [Populus trichocarpa]
CL10278.Contig1_All	720	59	2.5881	101	4.4877	38	1.5838	54	2.4418	PREDICTED: uncharacterized protein LOC100266828 [Vitis vinifera]
CL10278.Contig2_All	5008	767	4.8371	1756	11.2176	475	2.8462	933	6.0655	hypothetical protein VITISV_016382 [Vitis vinifera]
CL10278.Contig3_All	217	10	1.4554	8	1.1794	3	0.4149	5	0.7502	--
CL10279.Contig1_All	961	2156	70.8567	1559	51.8993	4059	126.746	1957	66.3003	PREDICTED: uncharacterized protein LOC100852964 [Vitis vinifera]
CL10279.Contig2_All	960	2704	88.9592	1407	46.888	5129	160.325	1787	60.604	PREDICTED: uncharacterized protein LOC100852964 [Vitis vinifera]
CL1028.Contig1_All	713	586	25.9575	881	39.5298	434	18.2658	993	45.3428	ALG2-interacting protein X [Nicotiana tabacum]
CL1028.Contig2_All	2957	1431	15.2842	2692	29.1248	1042	10.5744	2882	31.7315	ALG2-interacting protein X [Nicotiana tabacum]
CL1028.Contig3_All	3001	1853	19.5014	2816	30.0196	1368	13.6791	3226	34.9983	ALG2-interacting protein X [Nicotiana tabacum]
CL1028.Contig4_All	3372	2325	21.7766	3927	37.2573	1561	13.8917	4375	42.2414	ALG2-interacting protein X [Nicotiana tabacum]
CL10280.Contig1_All	918	29	0.9977	41	1.4288	67	2.1901	57	2.0215	--
CL10280.Contig2_All	435	48	3.485	28	2.0592	146	10.0717	69	5.1643	hypothetical protein, partial [Jatropha curcas]
CL10281.Contig1_All	2111	634	9.4854	1001	15.17	365	5.1885	977	15.068	PREDICTED: elongator complex protein 3-like [Glycine max]
CL10281.Contig2_All	1871	388	6.5496	608	10.396	257	4.1219	539	9.3791	histone acetyltransferase [Populus trichocarpa] >gi|222869221|gb|EEF06352.1| histone acetyltransferase [Populus trichocarpa]
CL10282.Contig1_All	1547	29	0.5921	147	3.0399	47	0.9117	24	0.5051	predicted protein [Populus trichocarpa] >gi|222857405|gb|EEE94952.1| predicted protein [Populus trichocarpa]
CL10282.Contig2_All	1786	30	0.5305	215	3.8512	62	1.0417	41	0.7474	predicted protein [Populus trichocarpa] >gi|222857405|gb|EEE94952.1| predicted protein [Populus trichocarpa]
CL10282.Contig3_All	1676	36	0.6784	173	3.3023	73	1.307	37	0.7187	predicted protein [Populus trichocarpa] >gi|222857405|gb|EEE94952.1| predicted protein [Populus trichocarpa]
CL10283.Contig1_All	948	80	2.6652	57	1.9236	81	2.564	117	4.0181	PREDICTED: deoxyuridine 5&apos;-triphosphate nucleotidohydrolase-like [Vitis vinifera]
CL10283.Contig2_All	1119	39	1.1008	82	2.3443	42	1.1263	75	2.1821	PREDICTED: deoxyuridine 5&apos;-triphosphate nucleotidohydrolase-like [Vitis vinifera]
CL10283.Contig3_All	854	47	1.7382	71	2.6597	48	1.6866	84	3.2024	Chain A, Structure Of Dutpase From Arabidopsis Thaliana >gi|167013262|pdb|2P9O|B Chain B, Structure Of Dutpase From Arabidopsis Thaliana >gi|167013263|pdb|2P9O|C Chain C, Structure Of Dutpase From Arabidopsis Thaliana >gi|167744878|pdb|2PC5|A Chain A, Native Crystal Structure Analysis On Arabidopsis Dutpase >gi|167744879|pdb|2PC5|B Chain B, Native Crystal Structure Analysis On Arabidopsis Dutpase…
CL10284.Contig1_All	563	1	0.0561	2	0.1136	8	0.4264	58	3.354	glucosamine-fructose-6-phosphate aminotransferase, putative [Ricinus communis] >gi|223545880|gb|EEF47383.1| glucosamine-fructose-6-phosphate aminotransferase, putative [Ricinus communis]
CL10284.Contig2_All	319	7	0.693	15	1.5043	0	0	3	0.3062	glucosamine-fructose-6-phosphate aminotransferase, putative [Ricinus communis] >gi|223545880|gb|EEF47383.1| glucosamine-fructose-6-phosphate aminotransferase, putative [Ricinus communis]
CL10285.Contig1_All	296	14	1.4938	7	0.7566	16	1.6221	3	0.33	hypothetical protein VITISV_000851 [Vitis vinifera]
CL10285.Contig2_All	739	24	1.0257	10	0.4329	14	0.5685	10	0.4406	hypothetical protein VITISV_000851 [Vitis vinifera]
CL10286.Contig1_All	286	6	0.6626	3	0.3356	11	1.1542	5	0.5692	--
CL10286.Contig2_All	528	24	1.4356	39	2.363	38	2.1597	14	0.8633	--
CL10287.Contig1_All	268	10	1.1785	21	2.5068	20	2.2394	17	2.0652	predicted protein [Populus trichocarpa] >gi|222870565|gb|EEF07696.1| predicted protein [Populus trichocarpa]
CL10287.Contig2_All	1929	117043	1916.32	13813	229.084	121062	1883.28	449190	7581.34	Ycf68 [Medicago truncatula] >gi|355511282|gb|AES92424.1| Ycf68 [Medicago truncatula]
CL10288.Contig1_All	569	33	1.8317	14	0.7871	34	1.7931	6	0.3433	unnamed protein product [Vitis vinifera]
CL10288.Contig2_All	389	13	1.0555	17	1.3981	30	2.3143	5	0.4185	unnamed protein product [Vitis vinifera]
CL10289.Contig1_All	1791	10	0.1763	26	0.4644	64	1.0723	188	3.4175	Proline-rich protein [Medicago truncatula] >gi|355483329|gb|AES64532.1| Proline-rich protein [Medicago truncatula]
CL10289.Contig2_All	1706	17	0.3147	89	1.669	211	3.7114	287	5.4771	unnamed protein product [Blastocystis hominis]
CL10289.Contig3_All	420	7	0.5264	1	0.0762	0	0	47	3.6433	protein binding protein, putative [Ricinus communis] >gi|223541814|gb|EEF43362.1| protein binding protein, putative [Ricinus communis]
CL1029.Contig1_All	468	0	0	18	1.2305	4	0.2565	41	2.8522	predicted protein [Hordeum vulgare subsp. vulgare]
CL10290.Contig1_All	271	16	1.8647	7	0.8264	16	1.7717	8	0.9611	--
CL10291.Contig1_All	255	4	0.4954	10	1.2546	4	0.4707	8	1.0214	--
CL10292.Contig1_All	1369	179	4.1296	137	3.2015	176	3.8579	190	4.5185	hypothetical protein VITISV_007907 [Vitis vinifera]
CL10292.Contig2_All	381	3	0.2487	5	0.4198	7	0.5513	2	0.1709	PREDICTED: dimethyladenosine transferase-like [Vitis vinifera]
CL10293.Contig1_All	1820	279	4.8416	211	3.7089	221	3.6438	267	4.7763	PREDICTED: DNA-3-methyladenine glycosylase 1-like [Vitis vinifera]
CL10293.Contig2_All	1868	143	2.4178	122	2.0894	97	1.5582	168	2.9281	PREDICTED: DNA-3-methyladenine glycosylase 1-like [Vitis vinifera]
CL10293.Contig3_All	1919	361	5.9414	350	5.8349	260	4.0657	398	6.7524	PREDICTED: DNA-3-methyladenine glycosylase 1-like [Vitis vinifera]
CL10293.Contig4_All	1880	239	4.0151	196	3.3353	135	2.1548	169	2.9267	PREDICTED: DNA-3-methyladenine glycosylase 1-like [Vitis vinifera]
CL10293.Contig5_All	1939	322	5.2449	221	3.6463	162	2.5071	278	4.6678	PREDICTED: DNA-3-methyladenine glycosylase 1-like [Vitis vinifera]
CL10294.Contig1_All	632	143	7.1462	14	0.7087	371	17.6155	10	0.5151	conserved hypothetical protein [Ricinus communis] >gi|223538743|gb|EEF40344.1| conserved hypothetical protein [Ricinus communis]
CL10294.Contig2_All	627	20	1.0074	2	0.102	89	4.2595	2	0.1039	unknown [Medicago truncatula]
CL10294.Contig3_All	658	59	2.8319	13	0.6321	177	8.0721	7	0.3464	conserved hypothetical protein [Ricinus communis] >gi|223538743|gb|EEF40344.1| conserved hypothetical protein [Ricinus communis]
CL10294.Contig4_All	601	75	3.9413	13	0.692	192	9.5866	10	0.5417	unknown [Medicago truncatula]
CL10295.Contig1_All	1030	0	0	133	4.131	2	0.0583	0	0	predicted protein [Hordeum vulgare subsp. vulgare]
CL10295.Contig2_All	942	1	0.0335	18	0.6113	97	3.09	0	0	predicted protein [Hordeum vulgare subsp. vulgare]
CL10295.Contig3_All	796	0	0	3	0.1206	44	1.6587	2	0.0818	predicted protein [Hordeum vulgare subsp. vulgare]
CL10296.Contig1_All	331	7	0.6679	6	0.5799	4	0.3626	12	1.1803	--
CL10296.Contig2_All	308	7	0.7178	4	0.4155	3	0.2923	6	0.6342	--
CL10296.Contig3_All	1114	90	2.5516	75	2.1538	46	1.2391	127	3.7116	--
CL10297.Contig1_All	206	3	0.4599	3	0.4659	2	0.2913	8	1.2644	--
CL10297.Contig2_All	295	0	0	0	0	7	0.7121	1	0.1104	--
CL10298.Contig1_All	1050	1374	41.3288	45	1.3711	4272	122.09	32	0.9922	PREDICTED: uncharacterized protein LOC100242172 [Vitis vinifera] >gi|296081720|emb|CBI20725.3| unnamed protein product [Vitis vinifera]
CL10298.Contig2_All	255	3	0.3716	0	0	8	0.9414	0	0	--
CL10299.Contig1_All	693	411	18.7311	436	20.1276	289	12.5142	586	27.5304	unknown [Populus trichocarpa]
CL10299.Contig2_All	677	129	6.0181	120	5.6706	72	3.1914	156	7.5021	unknown [Populus trichocarpa]
CL103.Contig10_All	3523	1076	9.6462	668	6.066	735	6.2606	445	4.1124	plastid alpha-amylase [Actinidia chinensis]
CL103.Contig11_All	1980	334	5.3277	195	3.1507	243	3.6828	106	1.743	plastid alpha-amylase [Actinidia chinensis]
CL103.Contig12_All	3528	1201	10.7515	785	7.1184	1049	8.9225	472	4.3557	plastid alpha-amylase [Actinidia chinensis]
CL103.Contig13_All	3524	1788	16.0246	909	8.2521	1392	11.8534	620	5.728	plastid alpha-amylase [Actinidia chinensis]
CL103.Contig14_All	3394	1533	14.2655	751	7.0789	1179	10.4242	574	5.5062	plastid alpha-amylase [Actinidia chinensis]
CL103.Contig1_All	3539	534	4.7656	823	7.4397	455	3.8581	285	2.6219	plastid alpha-amylase [Actinidia chinensis]
CL103.Contig2_All	2006	330	5.1956	587	9.3615	261	3.9043	219	3.5544	plastid alpha-amylase [Actinidia chinensis]
CL103.Contig3_All	3903	605	4.8957	747	6.1229	510	3.9211	300	2.5025	plastid alpha-amylase [Actinidia chinensis]
CL103.Contig4_All	5285	1254	7.4939	1030	6.2349	1542	8.7554	478	2.9446	plastid alpha-amylase [Actinidia chinensis]
CL103.Contig5_All	5205	1330	8.0702	1231	7.5662	1543	8.8958	551	3.4465	plastid alpha-amylase [Actinidia chinensis]
CL103.Contig6_All	4490	1254	8.8208	1020	7.2676	1548	10.3458	526	3.8141	plastid alpha-amylase [Actinidia chinensis]
CL103.Contig7_All	4921	2363	15.1658	1194	7.7623	3160	19.2696	690	4.565	plastid alpha-amylase [Actinidia chinensis]
CL103.Contig8_All	4118	1308	10.0318	1181	9.1749	1631	11.8852	511	4.04	plastid alpha-amylase [Actinidia chinensis]
CL103.Contig9_All	1714	241	4.4408	152	2.8371	142	2.4861	88	1.6716	plastid alpha-amylase [Actinidia chinensis]
CL1030.Contig1_All	1659	160	3.046	159	3.0661	87	1.5737	138	2.7082	predicted protein [Populus trichocarpa] >gi|222834093|gb|EEE72570.1| predicted protein [Populus trichocarpa]
CL1030.Contig2_All	1036	157	4.7862	151	4.6629	126	3.6496	197	6.1909	ankyrin repeat-containing protein, putative [Ricinus communis] >gi|223540926|gb|EEF42484.1| ankyrin repeat-containing protein, putative [Ricinus communis]
CL1030.Contig3_All	1636	73	1.4093	94	1.8382	50	0.9171	75	1.4925	ankyrin repeat-containing protein, putative [Ricinus communis] >gi|223540926|gb|EEF42484.1| ankyrin repeat-containing protein, putative [Ricinus communis]
CL1030.Contig4_All	1633	56	1.0831	116	2.2725	49	0.9004	87	1.7345	predicted protein [Populus trichocarpa] >gi|222834093|gb|EEE72570.1| predicted protein [Populus trichocarpa]
CL1030.Contig5_All	1019	122	3.7813	115	3.6105	60	1.7669	190	6.0705	ankyrin repeat-containing protein, putative [Ricinus communis] >gi|223540926|gb|EEF42484.1| ankyrin repeat-containing protein, putative [Ricinus communis]
CL1030.Contig6_All	388	42	3.4188	35	2.8859	29	2.2429	28	2.3495	--
CL10300.Contig1_All	1095	629	18.1423	444	12.972	615	16.8539	609	18.1072	DNA-binding protein S1FA, putative [Ricinus communis] >gi|223535464|gb|EEF37133.1| DNA-binding protein S1FA, putative [Ricinus communis]
CL10300.Contig2_All	751	1028	43.2323	629	26.7947	1006	40.1973	1000	43.3519	DNA-binding protein S1FA, putative [Ricinus communis] >gi|223535464|gb|EEF37133.1| DNA-binding protein S1FA, putative [Ricinus communis]
CL10301.Contig1_All	500	20	1.2633	16	1.0237	29	1.7405	28	1.8232	--
CL10301.Contig2_All	331	7	0.6679	10	0.9665	10	0.9066	7	0.6885	--
CL10302.Contig1_All	1562	1563	31.6034	1492	30.5581	1916	36.8089	2177	45.3759	PREDICTED: splicing factor 3A subunit 2 [Vitis vinifera]
CL10303.Contig1_All	2377	221	2.9364	147	1.9785	185	2.3355	212	2.9037	unnamed protein product [Vitis vinifera]
CL10303.Contig2_All	2236	91	1.2854	98	1.4021	100	1.342	102	1.4852	unnamed protein product [Vitis vinifera]
CL10303.Contig3_All	2342	146	1.9689	113	1.5436	122	1.5632	158	2.1964	unnamed protein product [Vitis vinifera]
CL10303.Contig4_All	700	30	1.3536	24	1.0969	32	1.3718	48	2.2325	unnamed protein product [Vitis vinifera]
CL10303.Contig5_All	2271	122	1.6967	88	1.2397	115	1.5196	135	1.9354	unnamed protein product [Vitis vinifera]
CL10303.Contig6_All	2467	181	2.3172	158	2.0489	189	2.299	176	2.3227	unnamed protein product [Vitis vinifera]
CL10303.Contig7_All	2597	484	5.8861	365	4.4963	414	4.7837	431	5.4032	unnamed protein product [Vitis vinifera]
CL10303.Contig8_All	477	5	0.3311	11	0.7378	9	0.5662	15	1.0238	--
CL10304.Contig1_All	1436	286	6.2902	995	22.167	802	16.7594	1073	24.3273	hydrolase, putative [Ricinus communis] >gi|223525303|gb|EEF27950.1| hydrolase, putative [Ricinus communis]
CL10304.Contig2_All	1606	326	6.411	855	17.0317	737	13.7708	889	18.0221	hydrolase, putative [Ricinus communis] >gi|223525303|gb|EEF27950.1| hydrolase, putative [Ricinus communis]
CL10305.Contig1_All	3670	1153	9.9224	1375	11.986	1413	11.5535	953	8.4542	PREDICTED: uncharacterized protein LOC100264846 [Vitis vinifera] >gi|296089778|emb|CBI39597.3| unnamed protein product [Vitis vinifera]
CL10305.Contig2_All	3591	1173	10.3166	1587	14.1384	1579	13.1949	1048	9.5015	PREDICTED: uncharacterized protein LOC100264846 [Vitis vinifera] >gi|296089778|emb|CBI39597.3| unnamed protein product [Vitis vinifera]
CL10306.Contig1_All	342	0	0	0	0	13	1.1407	1	0.0952	DEAD box helicase [Ectocarpus siliculosus]
CL10307.Contig1_All	464	30	2.042	13	0.8963	34	2.1989	19	1.3332	amino acid transporter, putative [Ricinus communis] >gi|223539952|gb|EEF41530.1| amino acid transporter, putative [Ricinus communis]
CL10307.Contig2_All	1454	159	3.4537	110	2.4203	108	2.2289	93	2.0824	amino acid transporter, putative [Ricinus communis] >gi|223539952|gb|EEF41530.1| amino acid transporter, putative [Ricinus communis]
CL10308.Contig1_All	698	75	3.3936	108	4.95	84	3.6113	105	4.8976	hypothetical protein OsJ_34617 [Oryza sativa Japonica Group]
CL10308.Contig2_All	497	59	3.7493	63	4.0553	62	3.7435	51	3.3409	--
CL10309.Contig1_All	2084	79	1.1973	121	1.8575	22	0.3168	131	2.0465	PREDICTED: uncharacterized protein LOC100259829 [Vitis vinifera]
CL10309.Contig2_All	2477	67	0.8543	109	1.4078	39	0.4725	115	1.5115	PREDICTED: uncharacterized protein LOC100259829 [Vitis vinifera]
CL10309.Contig3_All	2192	38	0.5475	84	1.226	14	0.1917	65	0.9654	PREDICTED: uncharacterized protein LOC100259829 [Vitis vinifera]
CL10309.Contig4_All	3566	207	1.8333	254	2.2787	87	0.7321	332	3.0311	PREDICTED: uncharacterized protein LOC100259829 [Vitis vinifera]
CL1031.Contig1_All	211	5	0.7484	15	2.2743	16	2.2755	8	1.2344	--
CL1031.Contig2_All	229	5	0.6896	3	0.4191	6	0.7862	1	0.1422	--
CL10310.Contig1_All	1150	203	5.5751	439	12.2125	141	3.6793	227	6.4265	PREDICTED: E3 ubiquitin-protein ligase RMA1H1-like [Vitis vinifera]
CL10310.Contig2_All	1338	221	5.2166	476	11.3812	174	3.9024	293	7.1295	PREDICTED: E3 ubiquitin-protein ligase RMA1H1-like [Vitis vinifera]
CL10310.Contig3_All	1115	253	7.1664	486	13.9444	216	5.8132	350	10.2198	PREDICTED: E3 ubiquitin-protein ligase RMA1H1-like [Vitis vinifera]
CL10310.Contig4_All	1280	166	4.0959	372	9.2976	112	2.6257	188	4.7819	PREDICTED: E3 ubiquitin-protein ligase RMA1H1-like [Vitis vinifera]
CL10310.Contig5_All	958	601	19.8136	1942	64.8518	188	5.8889	642	21.8181	PREDICTED: E3 ubiquitin-protein ligase RMA1H1-like [Vitis vinifera]
CL10311.Contig1_All	628	43	2.1625	28	1.4264	26	1.2424	32	1.659	hypothetical protein VITISV_018459 [Vitis vinifera]
CL10311.Contig2_All	994	86	2.7325	79	2.5426	91	2.7472	138	4.52	hypothetical protein VITISV_018459 [Vitis vinifera]
CL10312.Contig1_All	827	36	1.3748	25	0.9671	41	1.4877	84	3.3069	unknown [Picea sitchensis]
CL10313.Contig1_All	721	119	5.2128	102	4.5259	115	4.7863	138	6.2315	PREDICTED: 54S ribosomal protein L37, mitochondrial-like [Vitis vinifera]
CL10313.Contig2_All	725	129	5.6196	78	3.4419	106	4.3874	102	4.5805	PREDICTED: 54S ribosomal protein L37, mitochondrial-like [Vitis vinifera]
CL10314.Contig1_All	439	53	3.813	76	5.5384	41	2.8026	76	5.6363	--
CL10314.Contig2_All	491	62	3.9881	81	5.2777	43	2.628	63	4.1774	--
CL10315.Contig1_All	271	26	3.0301	22	2.5971	34	3.7649	22	2.643	--
CL10315.Contig2_All	218	15	2.1732	11	1.6143	15	2.0648	14	2.0908	--
CL10316.Contig1_All	545	21	1.217	16	0.9392	13	0.7158	22	1.3142	--
CL10316.Contig2_All	837	24	0.9056	39	1.4907	16	0.5736	36	1.4003	--
CL10317.Contig1_All	440	15	1.0767	77	5.5986	23	1.5686	15	1.1099	--
CL10317.Contig2_All	229	6	0.8275	36	5.0293	20	2.6208	13	1.8482	--
CL10318.Contig1_All	773	666	27.2114	783	32.4057	607	23.5639	507	21.3539	PREDICTED: uncharacterized protein LOC100778751 [Glycine max]
CL10318.Contig2_All	709	434	19.333	104	4.6927	191	8.084	70	3.2144	PREDICTED: uncharacterized protein LOC100778751 [Glycine max]
CL10319.Contig1_All	286	6	0.6626	11	1.2305	6	0.6295	7	0.7969	serine/threonine protein kinase, putative [Ricinus communis] >gi|223531485|gb|EEF33317.1| serine/threonine protein kinase, putative [Ricinus communis]
CL10319.Contig2_All	306	17	1.7546	8	0.8364	3	0.2942	8	0.8512	serine/threonine protein kinase, putative [Ricinus communis] >gi|223531485|gb|EEF33317.1| serine/threonine protein kinase, putative [Ricinus communis]
CL1032.Contig1_All	775	1430	58.276	1133	46.7699	2315	89.6372	1880	78.9777	PREDICTED: glycine-rich RNA-binding protein 2, mitochondrial [Vitis vinifera] >gi|147833478|emb|CAN75185.1| hypothetical protein VITISV_001912 [Vitis vinifera] >gi|298205231|emb|CBI17290.3| unnamed protein product [Vitis vinifera]
CL1032.Contig2_All	610	603	31.2207	391	20.5062	1046	51.4565	924	49.3163	PREDICTED: glycine-rich RNA-binding protein 2, mitochondrial [Vitis vinifera] >gi|147833478|emb|CAN75185.1| hypothetical protein VITISV_001912 [Vitis vinifera] >gi|298205231|emb|CBI17290.3| unnamed protein product [Vitis vinifera]
CL10320.Contig1_All	5636	1654	9.2687	1278	7.2543	1431	7.6192	1295	7.4808	PREDICTED: uncharacterized protein LOC100249222 [Vitis vinifera]
CL10320.Contig2_All	6037	1999	10.458	1957	10.3707	1721	8.5546	1880	10.1388	PREDICTED: uncharacterized protein LOC100249222 [Vitis vinifera]
CL10320.Contig3_All	1061	173	5.1498	329	9.9202	126	3.5636	337	10.341	PREDICTED: uncharacterized protein LOC100249222 [Vitis vinifera]
CL10321.Contig1_All	1722	440	8.07	959	17.8166	393	6.8485	711	13.4426	putative lysophosphatidic acid acyltransferase [Ricinus communis]
CL10321.Contig2_All	855	144	5.3193	327	12.2355	125	4.3872	200	7.6157	putative lysophosphatidic acid acyltransferase [Ricinus communis]
CL10322.Contig1_All	958	27	0.8901	11	0.3673	106	3.3203	8	0.2719	PREDICTED: patellin-5-like [Vitis vinifera]
CL10323.Contig1_All	1013	153	4.7702	60	1.8949	268	7.939	83	2.6676	predicted protein [Populus trichocarpa] >gi|222852876|gb|EEE90423.1| predicted protein [Populus trichocarpa]
CL10323.Contig2_All	1060	153	4.5587	61	1.841	348	9.8517	91	2.795	predicted protein [Populus trichocarpa] >gi|222852876|gb|EEE90423.1| predicted protein [Populus trichocarpa]
CL10324.Contig1_All	1007	1030	32.3045	1382	43.9053	1348	40.1698	1494	48.3025	small basic intrinsic protein 1-2 [Olea europaea]
CL10324.Contig2_All	1023	568	17.5359	879	27.4885	663	19.4481	778	24.7601	small basic intrinsic protein 1-2 [Olea europaea]
CL10325.Contig1_All	680	37	1.7185	79	3.7167	19	0.8385	55	2.6333	PREDICTED: shugoshin-1-like [Vitis vinifera] >gi|296085974|emb|CBI31415.3| unnamed protein product [Vitis vinifera]
CL10325.Contig2_All	813	60	2.3309	120	4.722	33	1.218	64	2.5629	PREDICTED: shugoshin-1-like [Vitis vinifera] >gi|296085974|emb|CBI31415.3| unnamed protein product [Vitis vinifera]
CL10325.Contig3_All	1175	123	3.3062	85	2.3143	139	3.5499	92	2.5492	PREDICTED: shugoshin-1-like [Vitis vinifera] >gi|296085974|emb|CBI31415.3| unnamed protein product [Vitis vinifera]
CL10326.Contig1_All	2261	610	8.5209	845	11.9562	373	4.9505	573	8.2509	hypothetical protein VITISV_016566 [Vitis vinifera]
CL10326.Contig2_All	686	34	1.5653	74	3.451	60	2.6246	30	1.4238	hypothetical protein VITISV_016566 [Vitis vinifera]
CL10326.Contig3_All	744	42	1.7829	67	2.881	27	1.089	21	0.919	hypothetical protein VITISV_016566 [Vitis vinifera]
CL10327.Contig1_All	1125	79	2.2178	68	1.9337	109	2.9075	88	2.5467	unnamed protein product [Vitis vinifera]
CL10327.Contig2_All	540	30	1.7546	26	1.5403	30	1.6671	31	1.869	unnamed protein product [Vitis vinifera]
CL10328.Contig1_All	2764	1523	17.4027	2213	25.6143	1211	13.1476	2165	25.5016	PREDICTED: BTB/POZ and MATH domain-containing protein 4-like isoform 1 [Vitis vinifera]
CL10328.Contig2_All	210	32	4.8127	22	3.3515	27	3.8582	30	4.651	BTB-POZ and MATH domain protein [Capsicum annuum]
CL10329.Contig1_All	1771	319	5.6889	289	5.2206	297	5.0324	341	6.2688	unnamed protein product [Vitis vinifera]
CL10329.Contig2_All	1688	292	5.4634	217	4.1127	282	5.0132	274	5.2848	wall-associated kinase, putative [Ricinus communis] >gi|223544138|gb|EEF45663.1| wall-associated kinase, putative [Ricinus communis]
CL1033.Contig1_All	1579	309	6.1806	416	8.4285	160	3.0407	265	5.464	PREDICTED: cation-chloride cotransporter 1 isoform 2 [Vitis vinifera]
CL1033.Contig2_All	2196	828	11.9084	1042	15.1801	358	4.892	679	10.0667	PREDICTED: cation-chloride cotransporter 1 isoform 2 [Vitis vinifera]
CL1033.Contig3_All	2080	759	11.5248	981	15.0884	333	4.8042	636	9.955	PREDICTED: cation-chloride cotransporter 1 isoform 2 [Vitis vinifera]
CL1033.Contig4_All	2035	570	8.8464	763	11.995	275	4.0552	552	8.8313	PREDICTED: cation-chloride cotransporter 1 isoform 2 [Vitis vinifera]
CL1033.Contig5_All	234	2	0.2699	13	1.7773	0	0	5	0.6957	cation:chloride symporter, putative [Ricinus communis] >gi|223534053|gb|EEF35772.1| cation:chloride symporter, putative [Ricinus communis]
CL10330.Contig1_All	2216	844	12.029	539	7.7814	778	10.5353	565	8.3009	PREDICTED: two-component response regulator-like APRR1-like [Vitis vinifera]
CL10330.Contig2_All	1273	387	9.6015	257	6.4587	421	9.9241	285	7.2889	PREDICTED: two-component response regulator-like APRR1-like [Vitis vinifera]
CL10330.Contig3_All	1157	349	9.5268	212	5.8619	330	8.5589	256	7.2037	PREDICTED: two-component response regulator-like APRR1-like [Vitis vinifera]
CL10330.Contig4_All	1419	179	3.9841	145	3.2691	197	4.166	147	3.3727	PREDICTED: two-component response regulator-like APRR1-like [Vitis vinifera]
CL10331.Contig1_All	268	4	0.4714	0	0	8	0.8958	0	0	--
CL10331.Contig2_All	247	1	0.1279	2	0.259	10	1.2149	0	0	--
CL10332.Contig1_All	1260	6744	169.045	588	14.9295	7935	188.98	507	13.1004	glutathione S-transferase [Solanum commersonii]
CL10332.Contig2_All	463	31	2.1146	25	1.7274	16	1.037	24	1.6876	RecName: Full=Glutathione S-transferase; AltName: Full=25 kDa auxin-binding protein; AltName: Full=GST class-phi >gi|860956|emb|CAA55039.1| glutathione transferase [Hyoscyamus muticus]
CL10333.Contig1_All	221	0	0	2	0.2895	2	0.2716	3	0.442	--
CL10333.Contig2_All	537	7	0.4117	15	0.8936	12	0.6706	21	1.2732	--
CL10334.Contig1_All	1245	943	23.922	868	22.3043	414	9.9786	714	18.6714	uncharacterized protein LOC100500089 [Glycine max]
CL10334.Contig2_All	547	111	6.409	117	6.8429	47	2.5784	70	4.1664	PREDICTED: putative vesicle-associated membrane protein 726-like [Glycine max]
CL10335.Contig1_All	343	14	1.2891	3	0.2798	6	0.5249	2	0.1898	PREDICTED: methyltransferase-like protein 21C-like [Vitis vinifera]
CL10335.Contig2_All	647	54	2.636	30	1.4834	43	1.9944	23	1.1574	unnamed protein product [Vitis vinifera]
CL10336.Contig1_All	914	756	26.1235	302	10.5706	1185	38.9055	477	16.9911	PREDICTED: mitochondrial inner membrane protease subunit 1 [Vitis vinifera] >gi|302142795|emb|CBI20090.3| unnamed protein product [Vitis vinifera]
CL10336.Contig2_All	481	129	8.4703	66	4.3897	168	10.481	67	4.535	uncharacterized protein LOC100527597 [Glycine max]
CL10336.Contig3_All	340	82	7.6171	61	5.7397	86	7.5903	74	7.086	--
CL10337.Contig1_All	343	3	0.2762	17	1.5856	4	0.3499	8	0.7594	--
CL10339.Contig1_All	3477	1823	16.5591	1586	14.5927	983	8.4837	1705	15.965	FYVE zinc finger containing protein [Oryza sativa Japonica Group] >gi|108710311|gb|ABF98106.1| FYVE zinc finger family protein, expressed [Oryza sativa Japonica Group]
CL10339.Contig2_All	495	14	0.8933	12	0.7756	26	1.5762	11	0.7235	PREDICTED: uncharacterized protein LOC100263747 [Vitis vinifera]
CL1034.Contig10_All	3982	524	4.1561	524	4.2099	554	4.1749	719	5.8786	conserved hypothetical protein [Ricinus communis] >gi|223531986|gb|EEF33798.1| conserved hypothetical protein [Ricinus communis]
CL1034.Contig11_All	1958	118	1.9034	161	2.6306	154	2.3602	218	3.6249	PREDICTED: uncharacterized protein LOC100251089 [Vitis vinifera]
CL1034.Contig12_All	2335	215	2.9081	269	3.6856	149	1.9149	236	3.2906	conserved hypothetical protein [Ricinus communis] >gi|223531986|gb|EEF33798.1| conserved hypothetical protein [Ricinus communis]
CL1034.Contig13_All	1111	11	0.3127	20	0.5759	12	0.3241	13	0.381	PREDICTED: uncharacterized protein LOC100251089 [Vitis vinifera]
CL1034.Contig14_All	4009	313	2.4658	456	3.6389	267	1.9985	379	3.0779	conserved hypothetical protein [Ricinus communis] >gi|223531986|gb|EEF33798.1| conserved hypothetical protein [Ricinus communis]
CL1034.Contig15_All	3071	259	2.6636	341	3.5523	221	2.1595	318	3.3713	conserved hypothetical protein [Ricinus communis] >gi|223531986|gb|EEF33798.1| conserved hypothetical protein [Ricinus communis]
CL1034.Contig16_All	863	37	1.3541	31	1.1492	20	0.6954	20	0.7545	PREDICTED: uncharacterized protein C4G9.04c-like [Vitis vinifera]
CL1034.Contig1_All	862	37	1.3557	53	1.967	48	1.671	57	2.1529	PREDICTED: uncharacterized protein LOC100251089 [Vitis vinifera]
CL1034.Contig2_All	781	49	1.9815	71	2.9083	41	1.5753	57	2.3761	PREDICTED: uncharacterized protein LOC100251089 [Vitis vinifera]
CL1034.Contig3_All	3113	384	3.8959	384	3.9463	393	3.7884	568	5.9404	conserved hypothetical protein [Ricinus communis] >gi|223531986|gb|EEF33798.1| conserved hypothetical protein [Ricinus communis]
CL1034.Contig4_All	3888	286	2.3232	370	3.0445	269	2.0762	358	2.9978	conserved hypothetical protein [Ricinus communis] >gi|223531986|gb|EEF33798.1| conserved hypothetical protein [Ricinus communis]
CL1034.Contig5_All	1100	58	1.6653	86	2.5012	58	1.5822	58	1.7167	PREDICTED: uncharacterized protein LOC100251089 [Vitis vinifera]
CL1034.Contig6_All	1118	65	1.8362	73	2.0889	42	1.1273	56	1.6308	PREDICTED: uncharacterized protein LOC100251089 [Vitis vinifera]
CL1034.Contig7_All	2053	80	1.2307	114	1.7765	68	0.9939	97	1.5383	PREDICTED: uncharacterized protein LOC100251089 [Vitis vinifera]
CL1034.Contig8_All	3313	424	4.042	409	3.9495	307	2.7807	408	4.0095	conserved hypothetical protein [Ricinus communis] >gi|223531986|gb|EEF33798.1| conserved hypothetical protein [Ricinus communis]
CL1034.Contig9_All	3164	201	2.0064	277	2.8008	188	1.783	247	2.5416	conserved hypothetical protein [Ricinus communis] >gi|223531986|gb|EEF33798.1| conserved hypothetical protein [Ricinus communis]
CL10340.Contig1_All	1121	5647	159.099	4718	134.645	5430	145.356	4170	121.11	methionine sulfoxide reductase A4 [Solanum lycopersicum]
CL10340.Contig2_All	238	58	7.6967	85	11.4256	31	3.9086	34	4.651	methionine sulfoxide reductase A4 [Solanum lycopersicum]
CL10341.Contig1_All	1395	196	4.4375	121	2.7749	234	5.0336	161	3.7575	PREDICTED: dolichyl-diphosphooligosaccharide--protein glycosyltransferase subunit STT3 [Vitis vinifera] >gi|297738771|emb|CBI28016.3| unnamed protein product [Vitis vinifera]
CL10341.Contig2_All	2800	879	9.9149	234	2.6736	916	9.8169	582	6.7673	PREDICTED: dolichyl-diphosphooligosaccharide--protein glycosyltransferase subunit STT3 [Vitis vinifera] >gi|297738771|emb|CBI28016.3| unnamed protein product [Vitis vinifera]
CL10342.Contig1_All	1714	1817	33.4811	2307	43.0601	3556	62.2572	1046	19.8687	PREDICTED: CBS domain-containing protein CBSX5 [Vitis vinifera]
CL10342.Contig2_All	1506	1185	24.8513	1653	35.1145	2399	47.8018	716	15.4788	PREDICTED: CBS domain-containing protein CBSX5 [Vitis vinifera]
CL10343.Contig1_All	808	451	17.6287	317	12.5512	561	20.8348	301	12.1284	PREDICTED: NADH dehydrogenase [ubiquinone] 1 beta subcomplex subunit 2 [Glycine max]
CL10343.Contig2_All	398	20	1.5871	26	2.0899	10	0.754	22	1.7996	PREDICTED: NADH dehydrogenase [ubiquinone] 1 beta subcomplex subunit 2 [Glycine max]
CL10343.Contig3_All	579	183	9.9822	124	6.8514	200	10.3655	128	7.1975	PREDICTED: NADH dehydrogenase [ubiquinone] 1 beta subcomplex subunit 2 [Glycine max]
CL10344.Contig1_All	651	48	2.3287	35	1.72	43	1.9821	32	1.6004	PREDICTED: dof zinc finger protein DOF4.6-like [Vitis vinifera]
CL10344.Contig2_All	1004	151	4.7501	66	2.103	125	3.7361	99	3.2103	PREDICTED: dof zinc finger protein DOF4.6-like [Vitis vinifera]
CL10345.Contig1_All	488	23	1.4886	32	2.0978	9	0.5534	21	1.401	predicted protein [Populus trichocarpa] >gi|222846100|gb|EEE83647.1| predicted protein [Populus trichocarpa]
CL10345.Contig2_All	498	25	1.5855	61	3.9187	16	0.9641	25	1.6344	predicted protein [Populus trichocarpa] >gi|222846100|gb|EEE83647.1| predicted protein [Populus trichocarpa]
CL10346.Contig1_All	390	89	7.2074	212	17.3904	53	4.078	143	11.9377	--
CL10346.Contig2_All	314	27	2.7157	57	5.8074	21	2.0069	46	4.7695	--
CL10346.Contig3_All	289	6	0.6557	6	0.6642	3	0.3115	12	1.3519	--
CL10347.Contig1_All	1170	30	0.8098	60	1.6406	174	4.4627	178	4.9532	hypothetical protein OsI_13430 [Oryza sativa Indica Group]
CL10347.Contig2_All	983	46	1.478	70	2.2782	193	5.8917	195	6.4585	uncharacterized protein LOC100191965 [Zea mays]
CL10348.Contig1_All	642	4	0.1968	6	0.299	5	0.2337	70	3.5499	uncharacterized protein LOC100383004 [Zea mays]
CL10348.Contig2_All	389	3	0.2436	18	1.4803	6	0.4629	4	0.3348	uncharacterized protein LOC100383004 [Zea mays]
CL10349.Contig1_All	2593	3974	48.404	2096	25.8599	1675	19.3843	3000	37.6675	PREDICTED: endoglucanase 25 [Vitis vinifera]
CL10349.Contig2_All	2554	3444	42.589	1962	24.5763	1724	20.2561	3051	38.8928	PREDICTED: endoglucanase 25 [Vitis vinifera]
CL10349.Contig3_All	1438	1631	35.8221	1339	29.7893	935	19.5115	1959	44.3531	endo-1,4-beta-glucanase [Gossypium gossypioides]
CL10349.Contig4_All	2659	6863	81.5176	2507	30.163	2861	32.2878	3485	42.671	PREDICTED: endoglucanase 25 [Vitis vinifera]
CL1035.Contig1_All	401	12	0.9451	8	0.6382	10	0.7483	11	0.8931	--
CL1035.Contig2_All	548	48	2.7664	46	2.6854	32	1.7523	52	3.0894	PREDICTED: serine/threonine-protein kinase CTR1-like [Glycine max]
CL1035.Contig3_All	906	34	1.1852	26	0.9181	20	0.6624	27	0.9703	PREDICTED: serine/threonine-protein kinase CTR1-like [Glycine max]
CL1035.Contig4_All	2399	554	7.2935	397	5.2942	281	3.5149	515	6.9892	ankyrin-kinase, putative [Ricinus communis] >gi|223530697|gb|EEF32569.1| ankyrin-kinase, putative [Ricinus communis]
CL1035.Contig5_All	1283	137	3.3725	85	2.1195	91	2.1284	107	2.7152	ankyrin-kinase, putative [Ricinus communis] >gi|223530697|gb|EEF32569.1| ankyrin-kinase, putative [Ricinus communis]
CL10350.Contig1_All	411	6	0.4611	6	0.467	6	0.4381	8	0.6337	hypothetical protein VITISV_027500 [Vitis vinifera]
CL10350.Contig2_All	207	3	0.4577	6	0.9273	5	0.7248	3	0.4718	--
CL10351.Contig1_All	815	607	23.5227	466	18.2922	662	24.3747	452	18.0563	unknown [Lotus japonicus]
CL10351.Contig2_All	389	31	2.5169	31	2.5495	29	2.2371	13	1.088	PREDICTED: protein PEROXIN-4-like [Brachypodium distachyon]
CL10352.Contig1_All	204	18	2.7867	0	0	4	0.5884	2	0.3192	LIGULELESS1 protein, putative [Ricinus communis] >gi|223527960|gb|EEF30045.1| LIGULELESS1 protein, putative [Ricinus communis]
CL10352.Contig2_All	284	4	0.4448	0	0	10	1.0566	3	0.3439	LIGULELESS1 protein, putative [Ricinus communis] >gi|223527960|gb|EEF30045.1| LIGULELESS1 protein, putative [Ricinus communis]
CL10353.Contig1_All	249	2	0.2537	4	0.5139	0	0	4	0.523	--
CL10353.Contig2_All	283	3	0.3348	25	2.8261	7	0.7423	7	0.8053	--
CL10354.Contig1_All	379	56	4.6666	65	5.4867	51	4.038	37	3.1784	PREDICTED: uncharacterized protein LOC100776979 [Glycine max]
CL10354.Contig2_All	753	216	9.0597	285	12.1084	197	7.8507	170	7.3502	PREDICTED: uncharacterized protein LOC100776979 [Glycine max]
CL10355.Contig1_All	1237	605	15.4469	365	9.4398	268	6.5014	423	11.1332	PREDICTED: E3 ubiquitin-protein ligase AIP2 isoform 1 [Vitis vinifera]
CL10355.Contig2_All	1709	585	10.8111	676	12.6544	242	4.2492	706	13.4496	PREDICTED: E3 ubiquitin-protein ligase AIP2-like isoform 1 [Glycine max]
CL10355.Contig3_All	1828	315	5.4424	242	4.2352	163	2.6758	225	4.0073	PREDICTED: E3 ubiquitin-protein ligase AIP2 isoform 1 [Vitis vinifera]
CL10355.Contig4_All	881	116	4.1585	160	5.8101	126	4.2917	108	3.9911	predicted protein [Populus trichocarpa] >gi|222854481|gb|EEE92028.1| predicted protein [Populus trichocarpa]
CL10356.Contig1_All	484	18	1.1746	11	0.7271	14	0.868	16	1.0763	Pyruvate dehydrogenase E1 component alpha subunit [Medicago truncatula] >gi|355514768|gb|AES96391.1| Pyruvate dehydrogenase E1 component alpha subunit [Medicago truncatula]
CL10356.Contig2_All	275	0	0	3	0.349	4	0.4365	2	0.2368	EMB2758 [Arabidopsis lyrata subsp. lyrata] >gi|297312975|gb|EFH43398.1| EMB2758 [Arabidopsis lyrata subsp. lyrata]
CL10357.Contig1_All	1548	689	14.0574	230	4.7533	641	12.4258	235	4.9425	PREDICTED: probable mitochondrial chaperone BCS1-B-like [Glycine max]
CL10357.Contig2_All	1387	2231	50.8017	137	3.16	1705	36.8881	176	4.1313	predicted protein [Populus trichocarpa] >gi|222858036|gb|EEE95583.1| predicted protein [Populus trichocarpa]
CL10358.Contig1_All	437	32	2.3127	20	1.4642	46	3.1587	35	2.6076	putative disease resistance protein [Ipomoea trifida] >gi|117165979|dbj|BAF36281.1| hypothetical protein, partial [Ipomoea trifida]
CL10358.Contig2_All	382	22	1.8189	15	1.2562	44	3.4564	15	1.2784	putative disease resistance protein [Ipomoea trifida] >gi|117165979|dbj|BAF36281.1| hypothetical protein, partial [Ipomoea trifida]
CL10359.Contig1_All	1854	103	1.7546	56	0.9663	93	1.5053	70	1.2292	PREDICTED: uncharacterized protein LOC100245681 [Vitis vinifera]
CL10359.Contig2_All	335	9	0.8485	5	0.4775	9	0.8062	3	0.2916	PREDICTED: uncharacterized protein LOC100245681 [Vitis vinifera]
CL1036.Contig10_All	626	11	0.555	1	0.0511	16	0.767	8	0.4161	PREDICTED: GDSL esterase/lipase CPRD49 [Vitis vinifera] >gi|297740208|emb|CBI30390.3| unnamed protein product [Vitis vinifera]
CL1036.Contig11_All	1176	13	0.3491	10	0.272	21	0.5359	16	0.443	GDSL esterase/lipase CPRD49 [Medicago truncatula] >gi|355505743|gb|AES86885.1| GDSL esterase/lipase CPRD49 [Medicago truncatula]
CL1036.Contig12_All	1482	63	1.3426	32	0.6908	70	1.4174	48	1.0545	PREDICTED: GDSL esterase/lipase CPRD49 [Vitis vinifera] >gi|297740208|emb|CBI30390.3| unnamed protein product [Vitis vinifera]
CL1036.Contig13_All	1580	74	1.4792	34	0.6884	69	1.3105	74	1.5248	PREDICTED: GDSL esterase/lipase CPRD49 [Vitis vinifera] >gi|297740208|emb|CBI30390.3| unnamed protein product [Vitis vinifera]
CL1036.Contig1_All	1180	110	2.9442	30	0.8134	88	2.2379	91	2.5108	PREDICTED: GDSL esterase/lipase CPRD49 [Vitis vinifera] >gi|297740208|emb|CBI30390.3| unnamed protein product [Vitis vinifera]
CL1036.Contig2_All	1319	221	5.2918	44	1.0672	133	3.0258	106	2.6164	PREDICTED: GDSL esterase/lipase CPRD49 [Vitis vinifera] >gi|297740208|emb|CBI30390.3| unnamed protein product [Vitis vinifera]
CL1036.Contig3_All	728	55	2.3861	16	0.7031	69	2.8442	43	1.923	PREDICTED: GDSL esterase/lipase CPRD49 [Vitis vinifera] >gi|297740208|emb|CBI30390.3| unnamed protein product [Vitis vinifera]
CL1036.Contig4_All	394	15	1.2024	2	0.1624	4	0.3047	8	0.6611	PREDICTED: GDSL esterase/lipase CPRD49 [Vitis vinifera] >gi|297740208|emb|CBI30390.3| unnamed protein product [Vitis vinifera]
CL1036.Contig5_All	861	63	2.311	21	0.7803	42	1.4638	52	1.9663	unknown [Lotus japonicus]
CL1036.Contig6_All	1087	109	3.167	32	0.9418	78	2.1533	66	1.9768	PREDICTED: GDSL esterase/lipase CPRD49 [Vitis vinifera] >gi|297740208|emb|CBI30390.3| unnamed protein product [Vitis vinifera]
CL1036.Contig7_All	1082	77	2.2476	26	0.7687	70	1.9414	75	2.2567	unknown [Lotus japonicus]
CL1036.Contig8_All	1221	142	3.6731	43	1.1267	121	2.9738	89	2.3731	unknown [Lotus japonicus]
CL1036.Contig9_All	1417	33	0.7355	11	0.2483	36	0.7624	38	0.8731	PREDICTED: GDSL esterase/lipase CPRD49 [Vitis vinifera] >gi|297740208|emb|CBI30390.3| unnamed protein product [Vitis vinifera]
CL10360.Contig1_All	1331	3411	80.9392	4801	115.396	4003	90.2498	4884	119.466	PREDICTED: cytidine deaminase-like [Vitis vinifera]
CL10360.Contig2_All	335	16	1.5084	23	2.1965	11	0.9853	17	1.6522	Cytidine deaminase [Medicago truncatula] >gi|355524653|gb|AET05107.1| Cytidine deaminase [Medicago truncatula]
CL10360.Contig3_All	217	5	0.7277	4	0.5897	1	0.1383	7	1.0502	predicted protein [Populus trichocarpa] >gi|222854272|gb|EEE91819.1| predicted protein [Populus trichocarpa]
CL10361.Contig1_All	1212	79	2.0586	53	1.399	203	5.0261	125	3.3578	PREDICTED: proline-rich receptor-like protein kinase PERK10-like [Glycine max]
CL10361.Contig2_All	1130	147	4.1086	66	1.8685	263	6.9842	157	4.5234	PREDICTED: proline-rich receptor-like protein kinase PERK10-like [Glycine max]
CL10362.Contig1_All	1596	6	0.1187	81	1.6236	60	1.1281	305	6.2218	EST gb|ATTS1136 comes from this gene [Arabidopsis thaliana]
CL10362.Contig2_All	279	0	0	0	0	0	0	11	1.2836	--
CL10363.Contig1_All	203	2	0.3112	2	0.3152	1	0.1478	3	0.4811	conserved hypothetical protein [Ricinus communis] >gi|223545976|gb|EEF47479.1| conserved hypothetical protein [Ricinus communis]
CL10363.Contig2_All	594	8	0.4254	11	0.5924	18	0.9093	14	0.7673	PREDICTED: uncharacterized protein LOC100241149 [Vitis vinifera] >gi|147769956|emb|CAN70048.1| hypothetical protein VITISV_013370 [Vitis vinifera]
CL10363.Contig3_All	937	25	0.8427	24	0.8194	33	1.0568	20	0.6949	PREDICTED: uncharacterized protein LOC100241149 [Vitis vinifera] >gi|147769956|emb|CAN70048.1| hypothetical protein VITISV_013370 [Vitis vinifera]
CL10364.Contig1_All	1293	297	7.2546	148	3.6619	501	11.6273	151	3.8021	PREDICTED: uncharacterized protein LOC100267633 [Vitis vinifera]
CL10364.Contig2_All	1281	357	8.8019	169	4.2206	545	12.7669	158	4.0157	PREDICTED: uncharacterized protein LOC100267633 [Vitis vinifera]
CL10365.Contig1_All	674	49	2.2961	38	1.8037	45	2.0035	48	2.3186	predicted protein [Populus trichocarpa] >gi|222857598|gb|EEE95145.1| predicted protein [Populus trichocarpa]
CL10365.Contig2_All	3068	544	5.6001	421	4.39	550	5.3796	444	4.7117	conserved hypothetical protein [Ricinus communis] >gi|223536708|gb|EEF38349.1| conserved hypothetical protein [Ricinus communis]
CL10366.Contig1_All	1613	1016	19.8937	962	19.08	860	15.9994	568	11.4647	PREDICTED: reticulon-like protein B8 isoform 3 [Vitis vinifera] >gi|225446771|ref|XP_002283019.1| PREDICTED: reticulon-like protein B8 isoform 2 [Vitis vinifera] >gi|225446773|ref|XP_002283015.1| PREDICTED: reticulon-like protein B8 isoform 1 [Vitis vinifera] >gi|302143506|emb|CBI22067.3| unnamed protein product [Vitis vinifera]
CL10366.Contig2_All	1532	552	11.3798	419	8.7497	505	9.8917	249	5.2916	PREDICTED: reticulon-like protein B8 isoform 3 [Vitis vinifera] >gi|225446771|ref|XP_002283019.1| PREDICTED: reticulon-like protein B8 isoform 2 [Vitis vinifera] >gi|225446773|ref|XP_002283015.1| PREDICTED: reticulon-like protein B8 isoform 1 [Vitis vinifera] >gi|302143506|emb|CBI22067.3| unnamed protein product [Vitis vinifera]
CL10366.Contig3_All	1752	434	7.8237	282	5.1494	354	6.0633	199	3.698	PREDICTED: reticulon-like protein B8 isoform 3 [Vitis vinifera] >gi|225446771|ref|XP_002283019.1| PREDICTED: reticulon-like protein B8 isoform 2 [Vitis vinifera] >gi|225446773|ref|XP_002283015.1| PREDICTED: reticulon-like protein B8 isoform 1 [Vitis vinifera] >gi|302143506|emb|CBI22067.3| unnamed protein product [Vitis vinifera]
CL10367.Contig1_All	1965	215	3.4557	213	3.4678	204	3.1153	122	2.0214	PREDICTED: nicotinate phosphoribosyltransferase-like [Vitis vinifera]
CL10367.Contig2_All	2117	212	3.1628	248	3.7477	177	2.5089	173	2.6606	PREDICTED: nicotinate phosphoribosyltransferase-like [Vitis vinifera]
CL10367.Contig3_All	2272	230	3.1972	235	3.309	237	3.1302	170	2.4361	PREDICTED: nicotinate phosphoribosyltransferase-like [Vitis vinifera]
CL10367.Contig4_All	620	41	2.0886	34	1.7544	48	2.3232	23	1.2078	unnamed protein product [Vitis vinifera]
CL10368.Contig1_All	736	4	0.1716	6	0.2608	10	0.4077	58	2.5657	NADH dehydrogenase subunit 7 [Chlorokybus atmophyticus] >gi|126507710|gb|ABO15107.1| NADH dehydrogenase subunit 7 [Chlorokybus atmophyticus]
CL10369.Contig1_All	328	6	0.5777	19	1.8532	2	0.183	6	0.5956	--
CL10369.Contig2_All	221	4	0.5716	15	2.1714	2	0.2716	3	0.442	--
CL1037.Contig1_All	2425	218	2.8392	240	3.1662	133	1.6458	259	3.4773	PREDICTED: uncharacterized protein LOC100258021 [Vitis vinifera] >gi|296089830|emb|CBI39649.3| unnamed protein product [Vitis vinifera]
CL1037.Contig2_All	2470	297	3.7977	310	4.0152	141	1.713	308	4.0598	hypothetical protein VITISV_014731 [Vitis vinifera]
CL1037.Contig3_All	2439	255	3.3021	292	3.8301	147	1.8086	260	3.4706	hypothetical protein VITISV_014731 [Vitis vinifera]
CL1037.Contig4_All	2394	213	2.81	243	3.2473	130	1.6295	253	3.4407	PREDICTED: uncharacterized protein LOC100258021 [Vitis vinifera] >gi|296089830|emb|CBI39649.3| unnamed protein product [Vitis vinifera]
CL1037.Contig5_All	2350	293	3.9378	264	3.594	186	2.3751	294	4.0731	hypothetical protein VITISV_014731 [Vitis vinifera]
CL1037.Contig6_All	462	19	1.2989	37	2.5621	17	1.1042	16	1.1275	--
CL1037.Contig7_All	2305	225	3.083	206	2.8591	157	2.0439	192	2.7119	PREDICTED: uncharacterized protein LOC100258021 [Vitis vinifera] >gi|296089830|emb|CBI39649.3| unnamed protein product [Vitis vinifera]
CL1037.Contig8_All	461	28	1.9183	23	1.5961	11	0.716	23	1.6243	PREDICTED: uncharacterized protein LOC100258021 [Vitis vinifera] >gi|296089830|emb|CBI39649.3| unnamed protein product [Vitis vinifera]
CL1037.Contig9_All	899	62	2.1781	50	1.7793	49	1.6356	43	1.5572	hypothetical protein VITISV_014731 [Vitis vinifera]
CL10370.Contig1_All	1465	3452	74.4198	5555	121.307	2934	60.0982	4762	105.828	PREDICTED: PRA1 family protein B4 isoform 1 [Vitis vinifera] >gi|359481203|ref|XP_003632592.1| PREDICTED: PRA1 family protein B4 isoform 2 [Vitis vinifera]
CL10370.Contig2_All	1071	2645	77.9995	3105	92.7493	3030	84.8969	3904	118.677	PREDICTED: PRA1 family protein B4 isoform 1 [Vitis vinifera] >gi|359481203|ref|XP_003632592.1| PREDICTED: PRA1 family protein B4 isoform 2 [Vitis vinifera]
CL10370.Contig3_All	807	1854	72.5591	2442	96.8079	1685	62.6564	2780	112.155	PREDICTED: PRA1 family protein B4 isoform 1 [Vitis vinifera] >gi|359481203|ref|XP_003632592.1| PREDICTED: PRA1 family protein B4 isoform 2 [Vitis vinifera]
CL10371.Contig1_All	643	47	2.3086	42	2.0897	45	2.1001	40	2.0253	unknown [Picea sitchensis]
CL10371.Contig2_All	675	50	2.3395	35	1.6588	43	1.9116	33	1.5917	unknown [Picea sitchensis]
CL10372.Contig1_All	318	55	5.4625	8	0.8048	74	6.983	21	2.15	predicted protein [Populus trichocarpa] >gi|222843225|gb|EEE80772.1| predicted protein [Populus trichocarpa]
CL10372.Contig2_All	553	65	3.7123	22	1.2727	120	6.5117	29	1.7073	predicted protein [Populus trichocarpa] >gi|222843225|gb|EEE80772.1| predicted protein [Populus trichocarpa]
CL10373.Contig1_All	553	0	0	73	4.2231	0	0	2	0.1177	unnamed protein product [Vitis vinifera]
CL10373.Contig2_All	323	0	0	19	1.8819	0	0	0	0	unnamed protein product [Vitis vinifera]
CL10374.Contig1_All	284	7	0.7785	5	0.5632	5	0.5283	3	0.3439	--
CL10374.Contig2_All	206	0	0	1	0.1553	5	0.7284	0	0	--
CL10375.Contig1_All	3674	966	8.3041	258	2.2466	314	2.5647	172	1.5242	predicted protein [Populus trichocarpa] >gi|222855880|gb|EEE93427.1| predicted protein [Populus trichocarpa]
CL10375.Contig2_All	3555	1117	9.9236	302	2.7177	337	2.8447	212	1.9415	PREDICTED: uncharacterized protein LOC100260782 [Vitis vinifera]
CL10376.Contig1_All	1736	144	2.6198	343	6.321	74	1.2791	122	2.288	unnamed protein product [Vitis vinifera]
CL10376.Contig2_All	634	21	1.0461	31	1.5643	5	0.2367	28	1.4379	unnamed protein product [Vitis vinifera]
CL10376.Contig3_All	2372	353	4.7002	970	13.0826	194	2.4543	366	5.0236	PREDICTED: uncharacterized protein LOC100268161 isoform 1 [Vitis vinifera] >gi|359482371|ref|XP_003632763.1| PREDICTED: uncharacterized protein LOC100268161 isoform 2 [Vitis vinifera]
CL10377.Contig1_All	235	0	0	3	0.4084	3	0.3831	9	1.2469	PREDICTED: pentatricopeptide repeat-containing protein At3g48250, chloroplastic-like [Vitis vinifera]
CL10377.Contig2_All	305	17	1.7604	10	1.0489	9	0.8855	29	3.0956	pentatricopeptide repeat-containing protein, putative [Ricinus communis] >gi|223550428|gb|EEF51915.1| pentatricopeptide repeat-containing protein, putative [Ricinus communis]
CL10378.Contig1_All	1997	800	12.6522	229	3.6686	1052	15.808	286	4.6627	increased size exclusion limit 1a [Nicotiana benthamiana]
CL10378.Contig2_All	2138	785	11.5962	255	3.8157	1248	17.5164	336	5.1166	increased size exclusion limit 1a [Nicotiana benthamiana]
CL10379.Contig1_All	691	41	1.874	54	2.5001	39	1.6937	55	2.5914	PREDICTED: non-specific lipid-transfer protein-like protein At2g13820-like [Vitis vinifera]
CL10379.Contig2_All	561	5	0.2815	2	0.1141	28	1.4977	7	0.4062	PREDICTED: non-specific lipid-transfer protein-like protein At2g13820-like [Vitis vinifera]
CL10379.Contig3_All	557	8	0.4536	0	0	97	5.2258	5	0.2923	PREDICTED: non-specific lipid-transfer protein-like protein At2g13820-like [Vitis vinifera]
CL1038.Contig1_All	994	647	20.5576	525	16.8971	494	14.9135	651	21.3227	unnamed protein product [Vitis vinifera]
CL1038.Contig2_All	1106	648	18.5044	569	16.4587	458	12.4265	705	20.7531	ADP-ribosylation factor [Medicago truncatula] >gi|355514554|gb|AES96177.1| ADP-ribosylation factor [Medicago truncatula]
CL1038.Contig3_All	1096	1073	30.9204	1376	40.1649	731	20.0145	1038	30.8344	ADP-ribosylation factor [Medicago truncatula] >gi|355514554|gb|AES96177.1| ADP-ribosylation factor [Medicago truncatula]
CL1038.Contig4_All	1121	639	18.0032	1036	29.566	422	11.2965	785	22.7988	ADP-ribosylation factor [Medicago truncatula] >gi|355514554|gb|AES96177.1| ADP-ribosylation factor [Medicago truncatula]
CL1038.Contig5_All	981	1451	46.7147	1517	49.4715	1078	32.9753	1700	56.4193	ADP-ribosylation factor [Medicago truncatula] >gi|355514554|gb|AES96177.1| ADP-ribosylation factor [Medicago truncatula]
CL1038.Contig6_All	968	1011	32.9861	1002	33.1155	825	25.5751	910	30.6065	ADP-ribosylation factor [Medicago truncatula] >gi|355514554|gb|AES96177.1| ADP-ribosylation factor [Medicago truncatula]
CL10380.Contig1_All	399	2	0.1583	2	0.1604	13	0.9777	5	0.408	--
CL10380.Contig2_All	326	20	1.9376	18	1.7664	14	1.2887	20	1.9974	--
CL10380.Contig3_All	710	20	0.8897	13	0.5858	19	0.803	16	0.7337	conserved hypothetical protein [Ricinus communis] >gi|223550163|gb|EEF51650.1| conserved hypothetical protein [Ricinus communis]
CL10381.Contig1_All	861	120	4.4018	409	15.197	1262	43.984	707	26.734	predicted protein [Populus trichocarpa] >gi|222864803|gb|EEF01934.1| predicted protein [Populus trichocarpa]
CL10381.Contig2_All	748	83	3.5045	229	9.7943	678	27.1999	373	16.2351	predicted protein [Populus trichocarpa] >gi|222864803|gb|EEF01934.1| predicted protein [Populus trichocarpa]
CL10382.Contig1_All	775	161	6.5611	16	0.6605	219	8.4797	4	0.168	PREDICTED: uncharacterized protein LOC100250451 [Vitis vinifera] >gi|297737538|emb|CBI26739.3| unnamed protein product [Vitis vinifera]
CL10382.Contig2_All	423	54	4.0319	7	0.5294	56	3.9727	5	0.3848	--
CL10383.Contig1_All	208	11	1.6703	6	0.9228	8	1.1542	10	1.5653	--
CL10383.Contig2_All	204	3	0.4645	5	0.7841	4	0.5884	2	0.3192	--
CL10384.Contig1_All	242	9	1.1746	8	1.0576	3	0.372	12	1.6144	PREDICTED: pentatricopeptide repeat-containing protein At4g33170-like [Vitis vinifera]
CL10384.Contig2_All	2137	123	1.8178	129	1.9312	159	2.2327	175	2.6661	PREDICTED: pentatricopeptide repeat-containing protein At4g33170-like [Vitis vinifera]
CL10385.Contig1_All	940	181	6.0814	29	0.987	242	7.7255	40	1.3854	PREDICTED: uncharacterized protein LOC100243090 [Vitis vinifera] >gi|297741516|emb|CBI32648.3| unnamed protein product [Vitis vinifera]
CL10385.Contig2_All	1296	230	5.605	39	0.9627	311	7.201	41	1.03	PREDICTED: uncharacterized protein LOC100243090 [Vitis vinifera] >gi|297741516|emb|CBI32648.3| unnamed protein product [Vitis vinifera]
CL10385.Contig3_All	1241	272	6.9223	31	0.7992	286	6.9157	39	1.0232	PREDICTED: uncharacterized protein LOC100243090 [Vitis vinifera] >gi|297741516|emb|CBI32648.3| unnamed protein product [Vitis vinifera]
CL10386.Contig1_All	1240	132	3.3621	47	1.2126	169	4.0898	92	2.4155	PREDICTED: uncharacterized protein LOC100854468 [Vitis vinifera] >gi|297733727|emb|CBI14974.3| unnamed protein product [Vitis vinifera]
CL10386.Contig2_All	421	11	0.8252	0	0	11	0.7841	7	0.5413	--
CL10386.Contig3_All	408	7	0.5419	4	0.3136	6	0.4413	8	0.6384	--
CL10386.Contig4_All	647	34	1.6597	8	0.3956	35	1.6233	21	1.0567	conserved hypothetical protein [Ricinus communis] >gi|223532689|gb|EEF34471.1| conserved hypothetical protein [Ricinus communis]
CL10386.Contig5_All	300	7	0.7369	4	0.4266	7	0.7002	1	0.1085	--
CL10387.Contig1_All	2187	423	6.1087	124	1.8139	343	4.7063	230	3.4239	PREDICTED: protein SHORT-ROOT-like isoform 1 [Vitis vinifera]
CL10387.Contig2_All	2039	353	5.4678	393	6.1661	263	3.8706	561	8.9576	PREDICTED: protein SHORT-ROOT-like isoform 1 [Vitis vinifera]
CL10388.Contig1_All	838	158	5.9548	107	4.0849	149	5.3356	74	2.875	hypothetical protein VITISV_035497 [Vitis vinifera]
CL10388.Contig2_All	1224	84	2.1675	55	1.4375	79	1.9368	43	1.1438	hypothetical protein VITISV_035497 [Vitis vinifera]
CL10388.Contig3_All	1292	317	7.7491	98	2.4266	388	9.0117	133	3.3515	uncharacterized protein LOC100786397 [Glycine max]
CL10389.Contig1_All	2641	429	5.1303	432	5.233	356	4.045	433	5.3379	PREDICTED: ubiquitin carboxyl-terminal hydrolase 22-like [Vitis vinifera]
CL10389.Contig2_All	2775	382	4.3477	430	4.9573	398	4.3039	456	5.35	PREDICTED: ubiquitin carboxyl-terminal hydrolase 22-like [Vitis vinifera]
CL1039.Contig1_All	698	37	1.6742	115	5.2709	31	1.3327	77	3.5916	--
CL1039.Contig2_All	1019	65	2.0146	136	4.2698	44	1.2957	104	3.3228	--
CL10390.Contig1_All	542	2770	161.412	1027	60.6191	4060	224.784	3696	222.014	40S ribosomal protein S11 [Medicago truncatula] >gi|355523412|gb|AET03866.1| 40S ribosomal protein S11 [Medicago truncatula]
CL10390.Contig2_All	249	33	4.1857	31	3.9829	48	5.7847	25	3.2688	predicted protein [Populus trichocarpa] >gi|118484152|gb|ABK93959.1| unknown [Populus trichocarpa] >gi|118485320|gb|ABK94519.1| unknown [Populus trichocarpa] >gi|222842969|gb|EEE80516.1| predicted protein [Populus trichocarpa]
CL10390.Contig3_All	554	365	20.8084	254	14.6677	347	18.7957	351	20.6274	40S ribosomal protein S11 [Medicago truncatula] >gi|355523412|gb|AET03866.1| 40S ribosomal protein S11 [Medicago truncatula]
CL10390.Contig4_All	636	929	46.1333	529	26.6095	1437	67.8014	952	48.7335	40S ribosomal protein S11 [Medicago truncatula] >gi|355523412|gb|AET03866.1| 40S ribosomal protein S11 [Medicago truncatula]
CL10390.Contig5_All	1060	1379	41.0879	1367	41.2573	1554	43.993	2052	63.026	40S ribosomal protein S11, putative [Ricinus communis] >gi|223527780|gb|EEF29881.1| 40S ribosomal protein S11, putative [Ricinus communis]
CL10391.Contig1_All	999	92	2.9086	132	4.2271	103	3.0939	117	3.813	unnamed protein product [Arabidopsis thaliana]
CL10391.Contig2_All	2383	571	7.5678	780	10.4715	579	7.2911	728	9.9462	unnamed protein product [Arabidopsis thaliana]
CL10391.Contig3_All	2246	897	12.6136	304	4.3301	1221	16.3134	239	3.4645	PREDICTED: peptidyl-prolyl cis-trans isomerase B-like [Vitis vinifera]
CL10391.Contig4_All	248	54	6.877	78	10.0619	57	6.897	65	8.5332	--
CL10391.Contig5_All	793	105	4.1819	149	6.0111	95	3.5949	128	5.2551	unnamed protein product [Arabidopsis thaliana]
CL10391.Contig6_All	538	43	2.5243	45	2.6759	31	1.7291	36	2.1786	--
CL10391.Contig7_All	1340	336	7.9194	481	11.4836	326	7.3005	444	10.7876	unnamed protein product [Blastocystis hominis]
CL10392.Contig1_All	317	14	1.3948	5	0.5046	19	1.7986	4	0.4108	polyprotein [Solanum melongena]
CL10392.Contig2_All	1212	132	3.4397	59	1.5574	161	3.9862	73	1.961	polyprotein [Solanum melongena]
CL10392.Contig3_All	219	11	1.5864	3	0.4382	6	0.8221	0	0	polyprotein [Solanum melongena]
CL10393.Contig1_All	1223	70	1.8077	131	3.4268	93	2.2819	135	3.5938	unnamed protein product [Vitis vinifera]
CL10393.Contig2_All	1537	100	2.0549	259	5.3909	129	2.5186	201	4.2577	ATP binding protein, putative [Ricinus communis] >gi|223526774|gb|EEF28999.1| ATP binding protein, putative [Ricinus communis]
CL10393.Contig3_All	1790	124	2.1879	201	3.5924	95	1.5926	104	1.8916	unnamed protein product [Vitis vinifera]
CL10394.Contig1_All	1043	78	2.3619	131	4.0181	59	1.6975	96	2.9966	PREDICTED: uncharacterized protein LOC100254480 [Vitis vinifera]
CL10394.Contig2_All	367	48	4.1308	56	4.8816	36	2.9436	61	5.4114	PREDICTED: uncharacterized protein LOC100254480 [Vitis vinifera]
CL10395.Contig1_All	1543	11	0.2252	274	5.681	21	0.4084	45	0.9495	RecName: Full=Beta-Amyrin Synthase 2 >gi|3721856|dbj|BAA33722.1| beta-Amyrin Synthase [Panax ginseng]
CL10395.Contig2_All	1541	269	5.5132	145	3.0103	365	7.1077	209	4.4156	RecName: Full=Beta-Amyrin Synthase 2 >gi|3721856|dbj|BAA33722.1| beta-Amyrin Synthase [Panax ginseng]
CL10396.Contig1_All	1415	103	2.299	44	0.9948	127	2.6933	57	1.3115	cytosolic purine 5-nucleotidase, putative [Ricinus communis] >gi|223541649|gb|EEF43198.1| cytosolic purine 5-nucleotidase, putative [Ricinus communis]
CL10396.Contig2_All	772	73	2.9865	30	1.2432	82	3.1874	49	2.0665	cytosolic purine 5-nucleotidase, putative [Ricinus communis] >gi|223541649|gb|EEF43198.1| cytosolic purine 5-nucleotidase, putative [Ricinus communis]
CL10396.Contig3_All	2275	306	4.2481	91	1.2797	322	4.2473	139	1.9892	cytosolic purine 5-nucleotidase, putative [Ricinus communis] >gi|223541649|gb|EEF43198.1| cytosolic purine 5-nucleotidase, putative [Ricinus communis]
CL10396.Contig4_All	2170	295	4.2936	91	1.3416	331	4.5773	145	2.1755	cytosolic purine 5-nucleotidase, putative [Ricinus communis] >gi|223541649|gb|EEF43198.1| cytosolic purine 5-nucleotidase, putative [Ricinus communis]
CL10396.Contig5_All	2246	409	5.7513	127	1.809	600	8.0164	237	3.4355	cytosolic purine 5-nucleotidase, putative [Ricinus communis] >gi|223541649|gb|EEF43198.1| cytosolic purine 5-nucleotidase, putative [Ricinus communis]
CL10396.Contig6_All	771	72	2.9494	20	0.8299	69	2.6856	34	1.4357	cytosolic purine 5-nucleotidase, putative [Ricinus communis] >gi|223541649|gb|EEF43198.1| cytosolic purine 5-nucleotidase, putative [Ricinus communis]
CL10397.Contig1_All	369	13	1.1127	12	1.0404	21	1.7078	7	0.6176	PREDICTED: inositol-pentakisphosphate 2-kinase-like [Vitis vinifera]
CL10397.Contig2_All	466	17	1.1522	8	0.5492	41	2.6402	5	0.3493	PREDICTED: inositol-pentakisphosphate 2-kinase-like [Vitis vinifera]
CL10398.Contig1_All	932	208	7.0486	118	4.0505	224	7.2123	88	3.0741	predicted protein [Populus trichocarpa] >gi|222859187|gb|EEE96734.1| predicted protein [Populus trichocarpa]
CL10398.Contig2_All	1092	323	9.3419	237	6.9433	339	9.3157	276	8.2288	predicted protein [Populus trichocarpa] >gi|222859187|gb|EEE96734.1| predicted protein [Populus trichocarpa]
CL10399.Contig1_All	435	6	0.4356	38	2.7947	12	0.8278	25	1.8711	--
CL10399.Contig2_All	562	14	0.7868	6	0.3415	27	1.4417	9	0.5214	unnamed protein product [Vitis vinifera]
CL104.Contig1_All	314	2	0.2012	3	0.3057	12	1.1468	5	0.5184	hypothetical protein MTR_3g009870 [Medicago truncatula] >gi|355487331|gb|AES68534.1| hypothetical protein MTR_3g009870 [Medicago truncatula]
CL104.Contig2_All	1430	100	2.2086	91	2.0358	38	0.7974	45	1.0245	hypothetical protein MTR_5g062140 [Medicago truncatula] >gi|355516328|gb|AES97951.1| hypothetical protein MTR_5g062140 [Medicago truncatula]
CL1040.Contig10_All	2032	626	9.7298	278	4.3768	246	3.6329	397	6.3608	Phytochrome-interacting factor, putative [Ricinus communis] >gi|223539719|gb|EEF41301.1| Phytochrome-interacting factor, putative [Ricinus communis]
CL1040.Contig11_All	2560	273	3.368	302	3.774	150	1.7583	236	3.0014	Phytochrome-interacting factor, putative [Ricinus communis] >gi|223539719|gb|EEF41301.1| Phytochrome-interacting factor, putative [Ricinus communis]
CL1040.Contig12_All	2749	252	2.8952	252	2.9327	130	1.4191	232	2.7476	Phytochrome-interacting factor, putative [Ricinus communis] >gi|223539719|gb|EEF41301.1| Phytochrome-interacting factor, putative [Ricinus communis]
CL1040.Contig13_All	460	27	1.8538	19	1.3214	7	0.4566	24	1.6986	PREDICTED: transcription factor PIF1-like [Vitis vinifera]
CL1040.Contig14_All	2735	290	3.3489	277	3.2401	133	1.4593	239	2.845	Phytochrome-interacting factor, putative [Ricinus communis] >gi|223539719|gb|EEF41301.1| Phytochrome-interacting factor, putative [Ricinus communis]
CL1040.Contig15_All	2574	249	3.0552	274	3.4055	120	1.399	235	2.9724	Phytochrome-interacting factor, putative [Ricinus communis] >gi|223539719|gb|EEF41301.1| Phytochrome-interacting factor, putative [Ricinus communis]
CL1040.Contig16_All	2440	209	2.7053	195	2.5567	97	1.1929	274	3.656	PREDICTED: transcription factor PIF1-like [Vitis vinifera]
CL1040.Contig17_All	1140	118	3.2691	97	2.7221	34	0.895	70	1.9991	predicted protein [Populus trichocarpa] >gi|222844816|gb|EEE82363.1| predicted protein [Populus trichocarpa]
CL1040.Contig18_All	965	114	3.7311	54	1.7902	42	1.3061	55	1.8556	predicted protein [Populus trichocarpa] >gi|222844816|gb|EEE82363.1| predicted protein [Populus trichocarpa]
CL1040.Contig1_All	2755	272	3.1182	257	2.9844	140	1.5249	217	2.5644	Phytochrome-interacting factor, putative [Ricinus communis] >gi|223539719|gb|EEF41301.1| Phytochrome-interacting factor, putative [Ricinus communis]
CL1040.Contig2_All	2580	235	2.8768	258	3.1992	136	1.5818	194	2.4481	Phytochrome-interacting factor, putative [Ricinus communis] >gi|223539719|gb|EEF41301.1| Phytochrome-interacting factor, putative [Ricinus communis]
CL1040.Contig3_All	2551	445	5.5094	389	4.8784	230	2.7056	332	4.2372	Phytochrome-interacting factor, putative [Ricinus communis] >gi|223539719|gb|EEF41301.1| Phytochrome-interacting factor, putative [Ricinus communis]
CL1040.Contig4_All	2793	237	2.68	243	2.7834	100	1.0744	188	2.1915	Phytochrome-interacting factor, putative [Ricinus communis] >gi|223539719|gb|EEF41301.1| Phytochrome-interacting factor, putative [Ricinus communis]
CL1040.Contig5_All	3267	381	3.6833	451	4.4164	194	1.7819	309	3.0793	Phytochrome-interacting factor, putative [Ricinus communis] >gi|223539719|gb|EEF41301.1| Phytochrome-interacting factor, putative [Ricinus communis]
CL1040.Contig6_All	2696	190	2.2258	199	2.3614	105	1.1687	166	2.0046	Phytochrome-interacting factor, putative [Ricinus communis] >gi|223539719|gb|EEF41301.1| Phytochrome-interacting factor, putative [Ricinus communis]
CL1040.Contig7_All	2698	267	3.1255	267	3.166	147	1.635	192	2.3169	Phytochrome-interacting factor, putative [Ricinus communis] >gi|223539719|gb|EEF41301.1| Phytochrome-interacting factor, putative [Ricinus communis]
CL1040.Contig8_All	2523	250	3.1295	238	3.0179	115	1.3678	215	2.7744	Phytochrome-interacting factor, putative [Ricinus communis] >gi|223539719|gb|EEF41301.1| Phytochrome-interacting factor, putative [Ricinus communis]
CL1040.Contig9_All	2521	203	2.5432	214	2.7157	110	1.3094	147	1.8984	Phytochrome-interacting factor, putative [Ricinus communis] >gi|223539719|gb|EEF41301.1| Phytochrome-interacting factor, putative [Ricinus communis]
CL10400.Contig1_All	1063	61	1.8124	23	0.6922	51	1.4397	20	0.6126	PREDICTED: tRNA (adenine-N(1)-)-methyltransferase catalytic subunit TRMT61A [Vitis vinifera]
CL10400.Contig2_All	825	51	1.9524	34	1.3184	44	1.6004	37	1.4601	tRNA, putative [Ricinus communis] >gi|223539341|gb|EEF40932.1| tRNA, putative [Ricinus communis]
CL10400.Contig3_All	1486	179	3.8044	109	2.3466	161	3.2512	112	2.4538	tRNA, putative [Ricinus communis] >gi|223539341|gb|EEF40932.1| tRNA, putative [Ricinus communis]
CL10401.Contig1_All	994	133	4.2259	14	0.4506	53	1.6	28	0.9171	predicted protein [Populus trichocarpa] >gi|222870878|gb|EEF08009.1| predicted protein [Populus trichocarpa]
CL10401.Contig2_All	508	28	1.7408	1	0.063	14	0.827	7	0.4486	predicted protein [Populus trichocarpa] >gi|222870878|gb|EEF08009.1| predicted protein [Populus trichocarpa]
CL10402.Contig1_All	1356	45	1.0481	29	0.6842	41	0.9073	34	0.8163	conserved hypothetical protein [Ricinus communis] >gi|223545790|gb|EEF47294.1| conserved hypothetical protein [Ricinus communis]
CL10402.Contig2_All	1055	42	1.2573	38	1.1523	41	1.1662	37	1.1418	conserved hypothetical protein [Ricinus communis] >gi|223545790|gb|EEF47294.1| conserved hypothetical protein [Ricinus communis]
CL10402.Contig3_All	1420	63	1.4012	61	1.3743	77	1.6272	70	1.6049	conserved hypothetical protein [Ricinus communis] >gi|223545790|gb|EEF47294.1| conserved hypothetical protein [Ricinus communis]
CL10403.Contig1_All	933	820	27.758	538	18.4476	1398	44.9639	598	20.8674	unknown [Picea sitchensis]
CL10403.Contig2_All	1028	757	23.2572	744	23.1536	1146	33.4526	797	25.2414	unknown [Picea sitchensis]
CL10404.Contig1_All	347	20	1.8204	7	0.6454	19	1.6431	27	2.5333	--
CL10404.Contig2_All	1736	155	2.8199	201	3.7041	143	2.4719	286	5.3637	unnamed protein product [Vitis vinifera]
CL10405.Contig1_All	1507	85	1.7814	88	1.8681	111	2.2103	45	0.9722	PREDICTED: magnesium transporter MRS2-I-like [Vitis vinifera]
CL10405.Contig2_All	1582	111	2.216	113	2.2851	166	3.1488	74	1.5229	PREDICTED: magnesium transporter MRS2-I-like [Vitis vinifera]
CL10406.Contig1_All	573	85	4.6851	12	0.67	40	2.0948	20	1.1364	--
CL10406.Contig2_All	244	7	0.9061	3	0.3933	6	0.7379	1	0.1334	--
CL10407.Contig1_All	294	21	2.2559	16	1.741	31	3.1641	17	1.8826	Receptor protein kinase CLAVATA1 precursor, putative [Ricinus communis] >gi|223540024|gb|EEF41602.1| Receptor protein kinase CLAVATA1 precursor, putative [Ricinus communis]
CL10407.Contig2_All	232	5	0.6807	1	0.1379	8	1.0348	4	0.5613	PREDICTED: probable inactive receptor kinase At5g58300-like [Glycine max]
CL10408.Contig1_All	213	6	0.8897	5	0.751	2	0.2818	1	0.1529	--
CL10408.Contig2_All	280	5	0.564	6	0.6855	4	0.4287	2	0.2326	--
CL10409.Contig1_All	2267	403	5.6145	1681	23.7222	1845	24.4221	878	12.6093	conserved hypothetical protein [Ricinus communis] >gi|223545453|gb|EEF46958.1| conserved hypothetical protein [Ricinus communis]
CL10409.Contig2_All	2125	209	3.1063	1045	15.7324	1190	16.8045	507	7.7678	hypothetical protein VITISV_010683 [Vitis vinifera]
CL10409.Contig3_All	1223	165	4.261	837	21.8946	942	23.1134	433	11.5268	conserved hypothetical protein [Ricinus communis] >gi|223545453|gb|EEF46958.1| conserved hypothetical protein [Ricinus communis]
CL10409.Contig4_All	284	1	0.1112	9	1.0138	6	0.634	1	0.1146	--
CL1041.Contig1_All	300	10	1.0528	41	4.3722	12	1.2003	26	2.8216	WRKY DNA binding protein [Fragaria x ananassa]
CL1041.Contig2_All	307	40	4.1151	24	2.501	27	2.6392	36	3.8178	WRKY transcription factor, putative [Ricinus communis] >gi|223545939|gb|EEF47442.1| WRKY transcription factor, putative [Ricinus communis]
CL10410.Contig1_All	1177	62	1.6637	6	0.1631	404	10.3002	48	1.3277	PREDICTED: bark storage protein A [Vitis vinifera]
CL10410.Contig2_All	1607	1	0.0197	3175	63.2072	0	0	1	0.0203	PREDICTED: bark storage protein A [Vitis vinifera]
CL10411.Contig1_All	456	24	1.6623	89	6.244	7	0.4607	30	2.1419	predicted protein [Populus trichocarpa] >gi|118481279|gb|ABK92585.1| unknown [Populus trichocarpa] >gi|222844302|gb|EEE81849.1| predicted protein [Populus trichocarpa]
CL10411.Contig2_All	342	5	0.4617	20	1.8709	1	0.0877	11	1.0472	--
CL10412.Contig1_All	1226	197	5.0749	206	5.3755	77	1.8847	121	3.2132	hypothetical protein VITISV_039673 [Vitis vinifera]
CL10412.Contig2_All	303	29	3.0228	49	5.1736	15	1.4856	29	3.116	PREDICTED: probable WRKY transcription factor 2 [Glycine max]
CL10412.Contig3_All	1133	449	12.5162	641	18.0995	227	6.0122	185	5.3161	PREDICTED: probable WRKY transcription factor 2-like [Vitis vinifera]
CL10412.Contig4_All	2652	786	9.3606	1224	14.7654	405	4.5827	368	4.5178	PREDICTED: probable WRKY transcription factor 2-like [Vitis vinifera]
CL10413.Contig1_All	1009	132	4.1318	82	2.5999	141	4.1934	119	3.8398	PREDICTED: protein DEHYDRATION-INDUCED 19 homolog 4-like [Vitis vinifera]
CL10413.Contig2_All	841	91	3.4174	73	2.7769	64	2.2836	65	2.5163	PREDICTED: protein DEHYDRATION-INDUCED 19 homolog 4-like [Vitis vinifera]
CL10413.Contig3_All	646	60	2.9334	25	1.2381	32	1.4865	40	2.0159	conserved hypothetical protein [Ricinus communis] >gi|223541488|gb|EEF43037.1| conserved hypothetical protein [Ricinus communis]
CL10414.Contig1_All	336	23	2.1619	6	0.5713	33	2.9472	25	2.4224	PREDICTED: tetratricopeptide repeat protein 7B-like [Vitis vinifera]
CL10414.Contig2_All	420	10	0.752	11	0.8379	7	0.5001	13	1.0077	PREDICTED: tetratricopeptide repeat protein 7B-like [Vitis vinifera]
CL10414.Contig3_All	383	14	1.1545	7	0.5847	9	0.7052	13	1.1051	PREDICTED: tetratricopeptide repeat protein 7B-like [Vitis vinifera]
CL10414.Contig4_All	2761	797	9.1169	515	5.9673	659	7.1624	728	8.5845	PREDICTED: tetratricopeptide repeat protein 7B-like [Vitis vinifera]
CL10415.Contig1_All	464	29	1.9739	43	2.9648	10	0.6467	40	2.8067	predicted protein [Hordeum vulgare subsp. vulgare]
CL10415.Contig2_All	514	59	3.6253	81	5.0415	171	9.9832	631	39.9682	predicted protein [Hordeum vulgare subsp. vulgare]
CL10416.Contig1_All	255	3	0.3716	11	1.38	3	0.353	4	0.5107	PREDICTED: uncharacterized protein LOC100257226 [Vitis vinifera] >gi|297743955|emb|CBI36925.3| unnamed protein product [Vitis vinifera]
CL10416.Contig2_All	211	1	0.1497	0	0	3	0.4267	4	0.6172	PREDICTED: uncharacterized protein LOC100257226 [Vitis vinifera] >gi|297743955|emb|CBI36925.3| unnamed protein product [Vitis vinifera]
CL10417.Contig1_All	414	13	0.9917	14	1.0818	8	0.5799	14	1.101	hypothetical protein VITISV_042699 [Vitis vinifera]
CL10417.Contig2_All	272	9	1.045	2	0.2352	8	0.8826	5	0.5985	hypothetical protein VITISV_031315 [Vitis vinifera]
CL10418.Contig1_All	423	21	1.568	36	2.7227	23	1.6316	26	2.0012	--
CL10419.Contig1_All	422	106	7.9332	71	5.3825	122	8.6753	102	7.8693	--
CL10419.Contig2_All	321	14	1.3775	6	0.598	16	1.4957	14	1.4199	--
CL1042.Contig1_All	1177	0	0	34	0.9241	0	0	4	0.1106	hypothetical protein VOLCADRAFT_63308 [Volvox carteri f. nagariensis] >gi|300261612|gb|EFJ45824.1| hypothetical protein VOLCADRAFT_63308 [Volvox carteri f. nagariensis]
CL1042.Contig2_All	1108	0	0	42	1.2127	1	0.0271	5	0.1469	hypothetical protein VOLCADRAFT_63308 [Volvox carteri f. nagariensis] >gi|300261612|gb|EFJ45824.1| hypothetical protein VOLCADRAFT_63308 [Volvox carteri f. nagariensis]
CL10420.Contig1_All	1478	252	5.3849	158	3.42	328	6.6594	101	2.2248	unnamed protein product [Vitis vinifera]
CL10420.Contig2_All	3838	1718	14.1375	725	6.0433	1793	14.0189	563	4.7759	PREDICTED: isoleucyl-tRNA synthetase-like [Vitis vinifera]
CL10420.Contig3_All	2491	821	10.4094	389	4.9959	893	10.7576	324	4.2347	unnamed protein product [Vitis vinifera]
CL10420.Contig4_All	1118	507	14.3226	276	7.8978	627	16.8292	220	6.4066	unnamed protein product [Vitis vinifera]
CL10421.Contig1_All	1749	239	4.3158	272	4.9753	143	2.4535	283	5.268	PREDICTED: alkylated DNA repair protein alkB homolog 8 [Vitis vinifera] >gi|297743861|emb|CBI36831.3| unnamed protein product [Vitis vinifera]
CL10421.Contig2_All	1617	198	3.8673	226	4.4713	111	2.0599	211	4.2484	PREDICTED: alkylated DNA repair protein alkB homolog 8 [Vitis vinifera] >gi|297743861|emb|CBI36831.3| unnamed protein product [Vitis vinifera]
CL10422.Contig1_All	1043	26	0.7873	2	0.0613	90	2.5894	1	0.0312	amino acid transporter, putative [Ricinus communis] >gi|223527563|gb|EEF29681.1| amino acid transporter, putative [Ricinus communis]
CL10422.Contig2_All	227	4	0.5565	0	0	11	1.4541	0	0	auxin influx carrier component [Populus trichocarpa] >gi|222849381|gb|EEE86928.1| auxin influx carrier component [Populus trichocarpa]
CL10423.Contig1_All	2250	214	3.0039	340	4.8343	145	1.9339	405	5.8603	unnamed protein product [Vitis vinifera]
CL10423.Contig2_All	843	39	1.4611	75	2.8462	36	1.2815	74	2.8579	unnamed protein product [Vitis vinifera]
CL10424.Contig1_All	281	28	3.1471	17	1.9354	30	3.2037	6	0.6952	--
CL10425.Contig1_All	332	29	2.7588	4	0.3854	21	1.8981	2	0.1961	--
CL10426.Contig1_All	887	386	13.7442	165	5.9511	423	14.3105	293	10.7545	hypothetical protein [Ipomoea trifida] >gi|117165980|dbj|BAF36282.1| hypothetical protein [Ipomoea trifida]
CL10426.Contig2_All	745	278	11.7854	286	12.2814	202	8.1364	308	13.4599	hypothetical protein [Ipomoea trifida] >gi|117165980|dbj|BAF36282.1| hypothetical protein [Ipomoea trifida]
CL10427.Contig1_All	225	2	0.2807	1	0.1422	21	2.8008	2	0.2894	--
CL10427.Contig2_All	236	5	0.6691	1	0.1356	14	1.7801	1	0.138	--
CL10428.Contig1_All	318	31	3.0789	23	2.3139	46	4.3408	15	1.5357	PREDICTED: probable LRR receptor-like serine/threonine-protein kinase At5g45840-like [Vitis vinifera]
CL10428.Contig2_All	776	37	1.5059	21	0.8658	35	1.3535	23	0.965	PREDICTED: probable LRR receptor-like serine/threonine-protein kinase At5g45840-like [Vitis vinifera]
CL10428.Contig3_All	1053	47	1.4097	49	1.4887	21	0.5985	20	0.6184	PREDICTED: probable LRR receptor-like serine/threonine-protein kinase At5g45840-like [Vitis vinifera]
CL10428.Contig4_All	1113	47	1.3337	49	1.4084	21	0.5662	15	0.4388	PREDICTED: probable LRR receptor-like serine/threonine-protein kinase At5g45840-like [Vitis vinifera]
CL10429.Contig1_All	303	46	4.7948	12	1.267	29	2.8721	9	0.967	predicted protein [Populus trichocarpa] >gi|222856409|gb|EEE93956.1| predicted protein [Populus trichocarpa]
CL10429.Contig2_All	778	60	2.4357	35	1.4392	76	2.9314	78	3.2641	unnamed protein product [Vitis vinifera]
CL1043.Contig1_All	643	18	0.8841	20	0.9951	20	0.9334	27	1.3671	--
CL1043.Contig2_All	682	37	1.7135	34	1.5949	22	0.968	20	0.9548	--
CL10430.Contig1_All	530	16	0.9535	12	0.7243	15	0.8493	7	0.43	--
CL10430.Contig2_All	570	23	1.2744	4	0.2245	16	0.8423	10	0.5712	--
CL10430.Contig3_All	209	2	0.3022	2	0.3061	6	0.8615	2	0.3116	--
CL10431.Contig1_All	203	6	0.9335	8	1.2608	9	1.3304	8	1.283	--
CL10431.Contig2_All	273	4	0.4628	9	1.0547	7	0.7694	9	1.0733	--
CL10432.Contig1_All	1617	78	1.5235	54	1.0684	94	1.7444	76	1.5302	PREDICTED: protein fluG-like [Vitis vinifera]
CL10432.Contig2_All	1537	86	1.7672	52	1.0824	69	1.3471	89	1.8852	PREDICTED: protein fluG-like [Vitis vinifera]
CL10432.Contig3_All	2408	130	1.7051	95	1.2621	161	2.0064	112	1.5143	PREDICTED: protein fluG-like [Vitis vinifera]
CL10432.Contig4_All	2407	97	1.2728	80	1.0633	138	1.7204	141	1.9072	PREDICTED: protein fluG-like [Vitis vinifera]
CL10433.Contig1_All	827	204	7.7908	133	5.145	2	0.0726	230	9.0546	conserved hypothetical protein [Ricinus communis] >gi|223548460|gb|EEF49951.1| conserved hypothetical protein [Ricinus communis]
CL10433.Contig2_All	1132	395	11.0206	363	10.2589	14	0.3711	433	12.4534	predicted protein [Populus trichocarpa] >gi|222857862|gb|EEE95409.1| predicted protein [Populus trichocarpa]
CL10433.Contig3_All	828	231	8.8112	273	10.548	11	0.3987	255	10.0267	predicted protein [Populus trichocarpa] >gi|222857862|gb|EEE95409.1| predicted protein [Populus trichocarpa]
CL10433.Contig4_All	385	100	8.2034	53	4.4041	7	0.5456	103	8.7101	PREDICTED: universal stress protein YxiE-like isoform 1 [Vitis vinifera]
CL10434.Contig1_All	588	39	2.0948	20	1.0882	28	1.429	31	1.7165	PREDICTED: uncharacterized protein LOC100248282 isoform 1 [Vitis vinifera]
CL10435.Contig1_All	1510	211	4.4133	71	1.5042	171	3.3983	81	1.7465	quercetin 3-O-glucoside-6&apos;&apos;-O-malonyltransferase [Glandularia x hybrida]
CL10435.Contig2_All	2268	246	3.4257	112	1.5798	246	3.2548	154	2.2107	quercetin 3-O-glucoside-6&apos;&apos;-O-malonyltransferase [Glandularia x hybrida]
CL10435.Contig3_All	2209	231	3.3027	101	1.4627	256	3.4776	126	1.857	quercetin 3-O-glucoside-6&apos;&apos;-O-malonyltransferase [Glandularia x hybrida]
CL10435.Contig4_All	2355	281	3.7685	119	1.6166	278	3.5424	145	2.0046	quercetin 3-O-glucoside-6&apos;&apos;-O-malonyltransferase [Glandularia x hybrida]
CL10436.Contig1_All	378	2	0.1671	6	0.5078	7	0.5557	73	6.2875	hypothetical protein VOLCADRAFT_63308 [Volvox carteri f. nagariensis] >gi|300261612|gb|EFJ45824.1| hypothetical protein VOLCADRAFT_63308 [Volvox carteri f. nagariensis]
CL10436.Contig2_All	377	26	2.1781	28	2.376	74	5.8902	193	16.6673	predicted protein [Micromonas sp. RCC299] >gi|226524638|gb|ACO70618.1| predicted protein [Micromonas sp. RCC299]
CL10437.Contig1_All	2896	1486	16.206	714	7.8875	1450	15.0248	1010	11.3546	PREDICTED: endoplasmin homolog [Vitis vinifera]
CL10437.Contig2_All	201	1	0.1571	4	0.6367	7	1.0451	6	0.9719	PREDICTED: heat shock protein 90-like [Glycine max]
CL10438.Contig1_All	1665	1350	25.608	858	16.4859	314	5.6592	733	14.333	hypothetical protein VITISV_041695 [Vitis vinifera]
CL10439.Contig1_All	1459	224	4.849	215	4.7143	187	3.8461	158	3.5257	enoyl-CoA-hydratase [Avicennia marina]
CL10439.Contig2_All	741	115	4.9016	110	4.7491	73	2.9563	66	2.8998	enoyl-CoA-hydratase [Avicennia marina]
CL10439.Contig3_All	231	15	2.0509	3	0.4155	8	1.0392	4	0.5638	--
CL1044.Contig10_All	1634	140	2.706	236	4.6206	133	2.4425	199	3.9651	unnamed protein product [Vitis vinifera]
CL1044.Contig11_All	320	5	0.4935	18	1.7995	4	0.3751	5	0.5087	PREDICTED: isovaleryl-CoA dehydrogenase 1, mitochondrial-like [Glycine max]
CL1044.Contig1_All	2256	122	1.708	222	3.1481	76	1.0109	145	2.0926	isovaleryl-CoA dehydrogenase [Beta vulgaris]
CL1044.Contig2_All	955	27	0.8929	59	1.9765	20	0.6284	40	1.3637	PREDICTED: isovaleryl-CoA dehydrogenase 1, mitochondrial-like [Glycine max]
CL1044.Contig3_All	1744	99	1.7929	245	4.4943	66	1.1356	163	3.0429	unnamed protein product [Vitis vinifera]
CL1044.Contig4_All	1365	69	1.5965	143	3.3515	46	1.0113	111	2.6475	isovaleryl-CoA dehydrogenase [Beta vulgaris]
CL1044.Contig5_All	1196	31	0.8186	73	1.9527	12	0.3011	42	1.1433	predicted protein [Populus trichocarpa] >gi|222850685|gb|EEE88232.1| predicted protein [Populus trichocarpa]
CL1044.Contig6_All	1752	98	1.7666	225	4.1085	56	0.9592	130	2.4158	PREDICTED: isovaleryl-CoA dehydrogenase 1, mitochondrial-like [Vitis vinifera]
CL1044.Contig7_All	1129	51	1.4267	108	3.0603	36	0.9569	74	2.134	isovaleryl-CoA dehydrogenase [Beta vulgaris]
CL1044.Contig8_All	1109	56	1.5948	124	3.5771	32	0.8659	99	2.9064	isovaleryl-CoA dehydrogenase [Beta vulgaris]
CL1044.Contig9_All	960	20	0.658	42	1.3996	11	0.3438	35	1.187	predicted protein [Populus trichocarpa] >gi|222850685|gb|EEE88232.1| predicted protein [Populus trichocarpa]
CL10440.Contig1_All	753	24	1.0066	33	1.402	33	1.3151	38	1.643	--
CL10440.Contig2_All	622	17	0.8632	19	0.9772	12	0.5789	14	0.7328	--
CL10441.Contig1_All	1498	2099	44.2544	2842	60.6947	564	11.2981	2590	56.2906	PREDICTED: annexin D4-like, partial [Vitis vinifera]
CL10441.Contig2_All	1206	2758	72.2275	3949	104.756	670	16.6712	3773	101.856	PREDICTED: annexin D4 [Vitis vinifera] >gi|147852972|emb|CAN79077.1| hypothetical protein VITISV_016344 [Vitis vinifera] >gi|296081279|emb|CBI17723.3| unnamed protein product [Vitis vinifera]
CL10442.Contig1_All	868	42	1.5282	2	0.0737	46	1.5903	0	0	chromatin remodeling complex subunit [Populus trichocarpa] >gi|222852004|gb|EEE89551.1| chromatin remodeling complex subunit [Populus trichocarpa]
CL10442.Contig2_All	279	11	1.2452	10	1.1467	12	1.2907	7	0.8168	ATP-dependent helicase, putative [Ricinus communis] >gi|223539924|gb|EEF41502.1| ATP-dependent helicase, putative [Ricinus communis]
CL10443.Contig1_All	274	2	0.2305	4	0.467	0	0	4	0.4753	--
CL10443.Contig2_All	254	4	0.4974	4	0.5038	1	0.1181	5	0.6409	--
CL10444.Contig1_All	541	24	1.4011	4	0.2365	18	0.9984	17	1.0231	PREDICTED: uncharacterized protein LOC100258531 [Vitis vinifera] >gi|297736240|emb|CBI24878.3| unnamed protein product [Vitis vinifera]
CL10444.Contig2_All	286	8	0.8834	2	0.2237	13	1.364	6	0.683	PREDICTED: uncharacterized protein LOC100258531 [Vitis vinifera] >gi|297736240|emb|CBI24878.3| unnamed protein product [Vitis vinifera]
CL10445.Contig1_All	326	2	0.1938	16	1.5701	8	0.7364	6	0.5992	predicted protein [Populus trichocarpa] >gi|222858180|gb|EEE95727.1| predicted protein [Populus trichocarpa]
CL10445.Contig2_All	239	1	0.1321	1	0.1339	2	0.2511	1	0.1362	--
CL10446.Contig1_All	1296	18	0.4387	15	0.3703	180	4.1678	15	0.3768	ACC synthase ACS3b [Nicotiana attenuata]
CL10447.Contig1_All	550	14	0.8039	26	1.5123	14	0.7638	15	0.8879	--
CL10447.Contig2_All	480	6	0.3948	10	0.6665	17	1.0628	8	0.5426	--
CL10448.Contig1_All	785	102	4.1038	52	2.1192	94	3.5933	57	2.364	PREDICTED: V-type proton ATPase subunit C-like [Glycine max]
CL10448.Contig2_All	1578	978	19.5743	668	13.5428	767	14.5857	543	11.2032	PREDICTED: V-type proton ATPase subunit C-like [Glycine max]
CL10448.Contig3_All	1569	911	18.338	630	12.8457	900	17.2131	570	11.8277	PREDICTED: V-type proton ATPase subunit C [Vitis vinifera] >gi|297734491|emb|CBI15738.3| unnamed protein product [Vitis vinifera]
CL10448.Contig4_All	1793	752	13.2463	556	9.9205	673	11.2635	414	7.5174	PREDICTED: V-type proton ATPase subunit C [Vitis vinifera] >gi|297734491|emb|CBI15738.3| unnamed protein product [Vitis vinifera]
CL10449.Contig1_All	276	10	1.1443	11	1.275	2	0.2175	14	1.6515	--
CL1045.Contig1_All	1488	153	3.2475	260	5.59	140	2.8233	148	3.2382	PREDICTED: O-acyltransferase WSD1-like [Vitis vinifera]
CL1045.Contig2_All	1892	284	4.7408	416	7.0341	201	3.188	274	4.715	hypothetical protein VITISV_035309 [Vitis vinifera]
CL1045.Contig3_All	1971	261	4.1822	461	7.4826	204	3.1059	277	4.5755	hypothetical protein VITISV_035309 [Vitis vinifera]
CL10450.Contig1_All	499	68	4.3039	37	2.3721	4	0.2405	18	1.1744	BRASSINOSTEROID INSENSITIVE 1 precursor, putative [Ricinus communis] >gi|223542758|gb|EEF44295.1| BRASSINOSTEROID INSENSITIVE 1 precursor, putative [Ricinus communis]
CL10450.Contig2_All	2608	333	4.0327	306	3.7536	261	3.0031	624	7.7898	PREDICTED: probable leucine-rich repeat receptor-like protein kinase At2g33170-like [Vitis vinifera]
CL10450.Contig3_All	3483	603	5.4679	412	3.7843	91	0.784	221	2.0658	PREDICTED: probable leucine-rich repeat receptor-like protein kinase At2g33170-like [Vitis vinifera]
CL10450.Contig4_All	514	9	0.553	10	0.6224	5	0.2919	34	2.1536	PREDICTED: probable leucine-rich repeat receptor-like protein kinase At2g33170-like [Vitis vinifera]
CL10451.Contig1_All	643	119	5.8451	139	6.9158	109	5.0869	101	5.114	predicted protein [Populus trichocarpa] >gi|222840931|gb|EEE78478.1| predicted protein [Populus trichocarpa]
CL10451.Contig2_All	953	295	9.7765	4204	141.126	321	10.1077	1946	66.4811	predicted protein [Populus trichocarpa] >gi|222840931|gb|EEE78478.1| predicted protein [Populus trichocarpa]
CL10451.Contig3_All	307	27	2.7777	4	0.4168	24	2.3459	18	1.9089	LMW heat shock protein [Euphorbia esula]
CL10452.Contig1_All	314	6	0.6035	10	1.0188	6	0.5734	9	0.9332	--
CL10452.Contig2_All	998	671	21.2348	589	18.8809	403	12.1175	518	16.8985	predicted protein [Populus trichocarpa] >gi|222849636|gb|EEE87183.1| predicted protein [Populus trichocarpa]
CL10453.Contig1_All	1177	15	0.4025	3	0.0815	132	3.3654	3	0.083	PREDICTED: uncharacterized protein LOC100248073 [Vitis vinifera] >gi|298204374|emb|CBI16854.3| unnamed protein product [Vitis vinifera]
CL10453.Contig2_All	257	17	2.0892	0	0	19	2.2185	1	0.1267	PREDICTED: uncharacterized protein LOC100786993 [Glycine max]
CL10453.Contig3_All	229	14	1.9308	1	0.1397	10	1.3104	1	0.1422	PREDICTED: uncharacterized protein LOC100248073 [Vitis vinifera] >gi|298204374|emb|CBI16854.3| unnamed protein product [Vitis vinifera]
CL10454.Contig1_All	251	8	1.0066	6	0.7647	12	1.4347	7	0.908	--
CL10454.Contig2_All	453	11	0.7669	12	0.8475	12	0.7949	12	0.8624	--
CL10454.Contig3_All	767	33	1.3589	45	1.877	43	1.6823	42	1.7828	--
CL10455.Contig1_All	1763	746	13.3642	216	3.9196	477	8.119	562	10.3784	d-3-phosphoglycerate dehydrogenase, putative [Ricinus communis] >gi|223542068|gb|EEF43612.1| d-3-phosphoglycerate dehydrogenase, putative [Ricinus communis]
CL10455.Contig2_All	1679	792	14.8981	273	5.2018	486	8.6861	670	12.9919	PREDICTED: d-3-phosphoglycerate dehydrogenase, chloroplastic-like [Glycine max]
CL10455.Contig3_All	1755	545	9.8079	248	4.5208	357	6.1042	503	9.3312	PREDICTED: d-3-phosphoglycerate dehydrogenase, chloroplastic-like [Glycine max]
CL10455.Contig4_All	1676	779	14.6798	261	4.982	451	8.075	635	12.3352	d-3-phosphoglycerate dehydrogenase, putative [Ricinus communis] >gi|223542068|gb|EEF43612.1| d-3-phosphoglycerate dehydrogenase, putative [Ricinus communis]
CL10455.Contig5_All	304	17	1.7662	12	1.2628	14	1.382	17	1.8206	PREDICTED: d-3-phosphoglycerate dehydrogenase, chloroplastic-like [Glycine max]
CL10456.Contig1_All	1450	100	2.1781	104	2.2946	98	2.0281	145	3.2557	PREDICTED: pre-mRNA-splicing factor ATP-dependent RNA helicase PRP16-like [Vitis vinifera]
CL10456.Contig2_All	1429	171	3.7794	166	3.7163	158	3.3179	213	4.8528	PREDICTED: pre-mRNA-splicing factor ATP-dependent RNA helicase PRP16-like [Vitis vinifera]
CL10456.Contig3_All	777	33	1.3414	44	1.8116	43	1.6607	44	1.8437	predicted protein [Populus trichocarpa] >gi|222865190|gb|EEF02321.1| predicted protein [Populus trichocarpa]
CL10456.Contig4_All	4519	1636	11.434	1941	13.7411	1260	8.3669	1942	13.9912	PREDICTED: pre-mRNA-splicing factor ATP-dependent RNA helicase PRP16-like [Vitis vinifera]
CL10457.Contig1_All	244	1	0.1294	6	0.7867	2	0.246	0	0	--
CL10457.Contig2_All	260	1	0.1215	7	0.8613	1	0.1154	7	0.8765	--
CL10458.Contig1_All	1310	410	9.8848	819	20.001	403	9.2315	411	10.2145	PREDICTED: uncharacterized protein LOC100789499 [Glycine max]
CL10459.Contig1_All	444	35	2.4897	31	2.2337	63	4.2579	33	2.4198	PREDICTED: proliferating cell nuclear antigen [Vitis vinifera] >gi|147789518|emb|CAN72062.1| hypothetical protein VITISV_031803 [Vitis vinifera]
CL10459.Contig2_All	335	15	1.4142	22	2.101	33	2.956	16	1.555	proliferating cell nuclear antigen [Nicotiana benthamiana]
CL10459.Contig3_All	1143	113	3.1224	187	5.234	235	6.1696	240	6.8362	proliferating cell nuclear antigen [Nicotiana benthamiana]
CL1046.Contig1_All	981	60	1.9317	54	1.761	52	1.5906	46	1.5266	unknown [Populus trichocarpa]
CL1046.Contig2_All	1056	62	1.8543	28	0.8483	63	1.7903	26	0.8016	unknown [Populus trichocarpa]
CL1046.Contig3_All	1087	58	1.6852	58	1.707	56	1.546	44	1.3179	predicted protein [Populus trichocarpa] >gi|222868664|gb|EEF05795.1| predicted protein [Populus trichocarpa]
CL1046.Contig4_All	936	43	1.4509	22	0.7519	35	1.1221	28	0.9739	predicted protein [Populus trichocarpa] >gi|222868664|gb|EEF05795.1| predicted protein [Populus trichocarpa]
CL10460.Contig1_All	795	471	18.7115	137	5.5131	556	20.9868	180	7.3715	nitric oxide associated 1 [Nicotiana benthamiana]
CL10460.Contig2_All	1114	604	17.1241	208	5.9733	729	19.6373	197	5.7574	nitric oxide associated 1 [Nicotiana benthamiana]
CL10461.Contig1_All	898	98	3.4467	114	4.0613	57	1.9047	62	2.2478	predicted protein [Populus trichocarpa] >gi|118488795|gb|ABK96208.1| unknown [Populus trichocarpa] >gi|222840862|gb|EEE78409.1| predicted protein [Populus trichocarpa]
CL10461.Contig2_All	944	71	2.3754	51	1.7284	50	1.5894	47	1.621	predicted protein [Populus trichocarpa] >gi|118488795|gb|ABK96208.1| unknown [Populus trichocarpa] >gi|222840862|gb|EEE78409.1| predicted protein [Populus trichocarpa]
CL10462.Contig1_All	223	2	0.2833	9	1.2911	3	0.4037	8	1.168	--
CL10462.Contig2_All	210	2	0.3008	1	0.1523	11	1.5719	4	0.6201	--
CL10463.Contig1_All	2875	5240	57.5637	564	6.276	3902	40.7275	626	7.089	PREDICTED: chaperone protein ClpB3, chloroplastic-like [Vitis vinifera]
CL10463.Contig2_All	490	76	4.8986	9	0.5876	61	3.7357	11	0.7309	heat shock protein [Solanum lycopersicum] >gi|68989120|dbj|BAE06227.1| heat shock protein [Solanum lycopersicum]
CL10464.Contig1_All	258	5	0.6121	7	0.868	4	0.4652	3	0.3786	--
CL10464.Contig2_All	205	2	0.3081	3	0.4682	0	0	0	0	--
CL10465.Contig1_All	350	2	0.1805	1	0.0914	0	0	16	1.4883	uncharacterized protein LOC100273298 [Zea mays]
CL10465.Contig2_All	205	4	0.6163	1	0.1561	0	0	3	0.4764	--
CL10466.Contig1_All	385	13	1.0664	26	2.1605	6	0.4677	15	1.2685	--
CL10466.Contig2_All	319	3	0.297	6	0.6017	2	0.1881	6	0.6124	--
CL10467.Contig1_All	383	46	3.7933	1	0.0835	51	3.9959	7	0.595	--
CL10467.Contig2_All	208	5	0.7592	0	0	12	1.7312	3	0.4696	--
CL10468.Contig1_All	397	0	0	0	0	0	0	20	1.6402	FAS2_PENPA Fatty acid synthase subunit alpha putati [Albugo laibachii Nc14]
CL10468.Contig2_All	523	1	0.0604	2	0.1223	2	0.1148	28	1.743	hypothetical protein PHYSODRAFT_478148 [Phytophthora sojae]
CL10469.Contig1_All	428	32	2.3614	36	2.6909	54	3.7861	46	3.4991	Why2 protein [Solanum tuberosum]
CL10469.Contig2_All	1123	237	6.6654	176	5.0139	211	5.6382	169	4.8995	Why2 protein [Solanum tuberosum]
CL1047.Contig1_All	394	80	6.4128	104	8.4445	86	6.55	143	11.8165	--
CL1047.Contig2_All	1265	192	4.7936	312	7.8905	126	2.989	402	10.3463	hypothetical protein VITISV_030792 [Vitis vinifera]
CL1047.Contig3_All	1783	253	4.4815	495	8.8816	159	2.676	541	9.8786	PREDICTED: uncharacterized protein LOC100263332 [Vitis vinifera] >gi|297745600|emb|CBI40765.3| unnamed protein product [Vitis vinifera]
CL10470.Contig1_All	494	3	0.1918	24	1.5543	5	0.3037	24	1.5817	--
CL10471.Contig1_All	2663	828	9.8201	379	4.5531	230	2.5918	178	2.1762	PREDICTED: BEL1-like homeodomain protein 4-like [Vitis vinifera]
CL10471.Contig2_All	1658	233	4.4384	319	6.1552	255	4.6152	192	3.7702	PREDICTED: BEL1-like homeodomain protein 4-like [Vitis vinifera]
CL10471.Contig3_All	3086	1172	11.9946	721	7.4744	382	3.7146	344	3.6292	PREDICTED: BEL1-like homeodomain protein 4-like [Vitis vinifera]
CL10471.Contig4_All	3072	774	7.9575	721	7.5085	540	5.2749	430	4.5572	PREDICTED: BEL1-like homeodomain protein 4-like [Vitis vinifera]
CL10472.Contig1_All	854	216	7.9882	332	12.4371	108	3.7949	396	15.0968	predicted protein [Populus trichocarpa] >gi|222870555|gb|EEF07686.1| predicted protein [Populus trichocarpa]
CL10472.Contig2_All	806	79	3.0956	183	7.2636	75	2.7923	257	10.3812	--
CL10473.Contig1_All	701	34	1.5319	187	8.5342	43	1.8407	121	5.6197	PREDICTED: uncharacterized protein LOC100253759 [Vitis vinifera]
CL10473.Contig2_All	2068	1078	16.4636	1922	29.7332	1183	17.1662	1816	28.59	neutral/alkaline invertase 1 [Orobanche ramosa]
CL10474.Contig1_All	575	130	7.1405	84	4.6736	276	14.4039	93	5.2658	PREDICTED: bidirectional sugar transporter SWEET16 [Vitis vinifera] >gi|147839221|emb|CAN65683.1| hypothetical protein VITISV_022457 [Vitis vinifera] >gi|296089722|emb|CBI39541.3| unnamed protein product [Vitis vinifera]
CL10474.Contig2_All	612	690	35.6085	302	15.7868	823	40.3541	306	16.2786	PREDICTED: bidirectional sugar transporter SWEET16 [Vitis vinifera] >gi|147839221|emb|CAN65683.1| hypothetical protein VITISV_022457 [Vitis vinifera] >gi|296089722|emb|CBI39541.3| unnamed protein product [Vitis vinifera]
CL10474.Contig3_All	1133	1258	35.0676	490	13.8358	1545	40.9202	501	14.3965	PREDICTED: bidirectional sugar transporter SWEET16 [Vitis vinifera] >gi|147839221|emb|CAN65683.1| hypothetical protein VITISV_022457 [Vitis vinifera] >gi|296089722|emb|CBI39541.3| unnamed protein product [Vitis vinifera]
CL10474.Contig4_All	1222	1967	50.838	814	21.3104	2182	53.5824	661	17.6108	PREDICTED: bidirectional sugar transporter SWEET16 [Vitis vinifera] >gi|147839221|emb|CAN65683.1| hypothetical protein VITISV_022457 [Vitis vinifera] >gi|296089722|emb|CBI39541.3| unnamed protein product [Vitis vinifera]
CL10474.Contig5_All	785	610	24.5423	204	8.3138	804	30.7344	266	11.0321	PREDICTED: bidirectional sugar transporter SWEET16 [Vitis vinifera] >gi|147839221|emb|CAN65683.1| hypothetical protein VITISV_022457 [Vitis vinifera] >gi|296089722|emb|CBI39541.3| unnamed protein product [Vitis vinifera]
CL10474.Contig6_All	2017	1612	25.2415	981	15.5597	2332	34.6946	844	13.6234	PREDICTED: bidirectional sugar transporter SWEET16 [Vitis vinifera] >gi|147839221|emb|CAN65683.1| hypothetical protein VITISV_022457 [Vitis vinifera] >gi|296089722|emb|CBI39541.3| unnamed protein product [Vitis vinifera]
CL10475.Contig1_All	789	34	1.361	27	1.0948	48	1.8256	1	0.0413	unnamed protein product [Vitis vinifera]
CL10475.Contig2_All	950	79	2.6264	41	1.3807	457	14.4355	61	2.0905	unnamed protein product [Vitis vinifera]
CL10476.Contig1_All	801	2778	109.536	340	13.5795	5467	204.812	240	9.755	RecName: Full=50S ribosomal protein L28, chloroplastic; AltName: Full=CL28; Flags: Precursor >gi|279656|pir||R5NT28 ribosomal protein L28 precursor, chloroplast - tobacco >gi|189096147|pdb|3BBO|Y Chain Y, Homology Model For The Spinach Chloroplast 50s Subunit Fitted To 9.4a Cryo-Em Map Of The 70s Chlororibosome >gi|20016|emb|CAA48211.1| ribosomal protein CL28 [Nicotiana tabacum]
CL10476.Contig2_All	300	55	5.7902	2	0.2133	58	5.8016	6	0.6511	RecName: Full=50S ribosomal protein L28, chloroplastic; AltName: Full=CL28; Flags: Precursor >gi|279656|pir||R5NT28 ribosomal protein L28 precursor, chloroplast - tobacco >gi|189096147|pdb|3BBO|Y Chain Y, Homology Model For The Spinach Chloroplast 50s Subunit Fitted To 9.4a Cryo-Em Map Of The 70s Chlororibosome >gi|20016|emb|CAA48211.1| ribosomal protein CL28 [Nicotiana tabacum]
CL10477.Contig1_All	272	0	0	1	0.1176	1	0.1103	7	0.8379	unnamed protein product [Vitis vinifera]
CL10477.Contig2_All	327	3	0.2898	1	0.0978	8	0.7341	21	2.0908	hypothetical protein CHLNCDRAFT_59104 [Chlorella variabilis]
CL10478.Contig1_All	2403	1109	14.5758	1198	15.9493	576	7.193	1264	17.1254	PREDICTED: DEAD-box ATP-dependent RNA helicase 24-like [Glycine max]
CL10478.Contig2_All	2162	631	9.2178	748	11.0684	306	4.2472	707	10.6466	PREDICTED: DEAD-box ATP-dependent RNA helicase 24-like [Glycine max]
CL10478.Contig3_All	2360	1107	14.8146	1181	16.0094	580	7.3749	1263	17.4237	PREDICTED: DEAD-box ATP-dependent RNA helicase 24-like [Glycine max]
CL10479.Contig1_All	1888	350	5.8549	613	10.3872	320	5.0861	827	14.2611	transcription factor, putative [Ricinus communis] >gi|223526475|gb|EEF28748.1| transcription factor, putative [Ricinus communis]
CL10479.Contig2_All	552	39	2.2314	81	4.6944	46	2.5007	96	5.6621	hypothetical protein VITISV_011295 [Vitis vinifera]
CL1048.Contig1_All	335	16	1.5084	8	0.764	3	0.2687	8	0.7775	unknown [Lotus japonicus]
CL1048.Contig2_All	405	9	0.7018	12	0.9479	7	0.5187	9	0.7235	PREDICTED: U6 snRNA-associated Sm-like protein LSm5 isoform 1 [Vitis vinifera] >gi|297741927|emb|CBI33362.3| unnamed protein product [Vitis vinifera]
CL10480.Contig1_All	761	175	7.2629	149	6.2638	166	6.5458	125	5.3478	--
CL10480.Contig2_All	854	169	6.2501	161	6.0312	233	8.1872	133	5.0704	--
CL10481.Contig1_All	533	36	2.1332	8	0.4802	33	1.8579	1	0.0611	ATP binding protein, putative [Ricinus communis] >gi|223540010|gb|EEF41588.1| ATP binding protein, putative [Ricinus communis]
CL10481.Contig2_All	512	47	2.8992	6	0.3749	54	3.1649	15	0.9538	ATP binding protein, putative [Ricinus communis] >gi|223540010|gb|EEF41588.1| ATP binding protein, putative [Ricinus communis]
CL10482.Contig1_All	355	18	1.6014	6	0.5407	3	0.2536	4	0.3668	PREDICTED: probable galactinol--sucrose galactosyltransferase 1 [Vitis vinifera] >gi|296089998|emb|CBI39817.3| unnamed protein product [Vitis vinifera]
CL10482.Contig2_All	1903	543	9.0119	329	5.5309	440	6.9383	250	4.2771	Stachyose synthase precursor, putative [Ricinus communis] >gi|223529833|gb|EEF31766.1| Stachyose synthase precursor, putative [Ricinus communis]
CL10483.Contig1_All	485	38	2.4746	27	1.781	30	1.8562	42	2.8194	--
CL10483.Contig2_All	894	92	3.2502	56	2.004	62	2.0811	81	2.9498	--
CL10484.Contig1_All	343	15	1.3812	7	0.6529	6	0.5249	11	1.0441	--
CL10484.Contig2_All	399	7	0.5541	8	0.6414	15	1.1281	9	0.7344	--
CL10485.Contig1_All	810	231	9.007	1030	40.6809	575	21.3021	531	21.3431	BAP1 [Vitis vinifera]
CL10485.Contig2_All	461	11	0.7536	19	1.3185	16	1.0415	49	3.4605	BAP1 [Vitis vinifera]
CL10486.Contig1_All	1279	15	0.3704	70	1.7509	9	0.2112	63	1.6037	basic-leucine zipper [Humulus lupulus]
CL10486.Contig2_All	1309	14	0.3378	79	1.9307	5	0.1146	69	1.7162	basic-leucine zipper [Humulus lupulus]
CL10486.Contig3_All	436	24	1.7385	20	1.4675	13	0.8947	22	1.6428	--
CL10486.Contig4_All	1344	111	2.6084	99	2.3565	45	1.0047	90	2.1802	PREDICTED: G-box-binding factor 4 [Vitis vinifera]
CL10486.Contig5_All	1375	132	3.032	119	2.7687	75	1.6368	133	3.1492	PREDICTED: G-box-binding factor 4 [Vitis vinifera]
CL10487.Contig1_All	601	0	0	143	7.612	0	0	16	0.8667	unknown [Lotus japonicus]
CL10487.Contig2_All	615	0	0	50	2.601	0	0	7	0.3706	unknown [Lotus japonicus]
CL10487.Contig3_All	498	0	0	42	2.6981	0	0	5	0.3269	unknown [Medicago truncatula]
CL10488.Contig1_All	209	5	0.7556	18	2.7553	2	0.2872	11	1.7135	--
CL10488.Contig2_All	200	7	1.1054	2	0.3199	1	0.15	2	0.3256	--
CL10489.Contig1_All	721	27	1.1827	35	1.553	24	0.9989	37	1.6708	Leucine-rich repeat-containing protein [Medicago truncatula] >gi|355509679|gb|AES90821.1| Leucine-rich repeat-containing protein [Medicago truncatula]
CL10489.Contig2_All	202	10	1.5635	12	1.9005	11	1.6341	8	1.2894	--
CL1049.Contig10_All	2069	128	1.9539	108	1.6699	73	1.0588	122	1.9198	PREDICTED: casein kinase I isoform delta-like isoform 1 [Vitis vinifera] >gi|296083671|emb|CBI23660.3| unnamed protein product [Vitis vinifera]
CL1049.Contig11_All	2017	108	1.6911	72	1.142	57	0.848	123	1.9854	PREDICTED: casein kinase I isoform delta-like isoform 1 [Vitis vinifera] >gi|296083671|emb|CBI23660.3| unnamed protein product [Vitis vinifera]
CL1049.Contig12_All	1924	96	1.5759	72	1.1972	64	0.9982	120	2.0306	PREDICTED: casein kinase I isoform delta-like isoform 1 [Vitis vinifera] >gi|296083671|emb|CBI23660.3| unnamed protein product [Vitis vinifera]
CL1049.Contig13_All	2193	197	2.8372	164	2.3925	97	1.3273	151	2.2417	casein kinase, putative [Ricinus communis] >gi|223539456|gb|EEF41046.1| casein kinase, putative [Ricinus communis]
CL1049.Contig14_All	1899	120	1.9958	92	1.5499	80	1.2642	97	1.663	PREDICTED: casein kinase I isoform delta-like [Vitis vinifera] >gi|297738784|emb|CBI28029.3| unnamed protein product [Vitis vinifera]
CL1049.Contig15_All	1646	84	1.6118	85	1.6521	55	1.0027	67	1.3252	PREDICTED: casein kinase I isoform delta-like isoform 2 [Vitis vinifera]
CL1049.Contig16_All	2092	245	3.6988	324	4.9548	175	2.5102	224	3.4861	casein kinase, putative [Ricinus communis] >gi|223539456|gb|EEF41046.1| casein kinase, putative [Ricinus communis]
CL1049.Contig17_All	1678	42	0.7905	27	0.5148	24	0.4292	40	0.7761	PREDICTED: casein kinase I isoform delta-like isoform 1 [Vitis vinifera] >gi|296083671|emb|CBI23660.3| unnamed protein product [Vitis vinifera]
CL1049.Contig18_All	870	62	2.2508	68	2.5005	47	1.6211	56	2.0956	PREDICTED: casein kinase I isoform delta-like isoform 1 [Vitis vinifera] >gi|296083671|emb|CBI23660.3| unnamed protein product [Vitis vinifera]
CL1049.Contig19_All	1426	114	2.5249	143	3.2082	89	1.8729	127	2.8996	casein kinase, putative [Ricinus communis] >gi|223539456|gb|EEF41046.1| casein kinase, putative [Ricinus communis]
CL1049.Contig1_All	1327	86	2.0468	107	2.5796	54	1.2211	80	1.9628	casein kinase, putative [Ricinus communis] >gi|223539456|gb|EEF41046.1| casein kinase, putative [Ricinus communis]
CL1049.Contig20_All	2167	395	5.757	497	7.3373	322	4.459	354	5.3185	PREDICTED: casein kinase I isoform delta-like [Vitis vinifera] >gi|147859066|emb|CAN80417.1| hypothetical protein VITISV_024542 [Vitis vinifera] >gi|297738643|emb|CBI27888.3| unnamed protein product [Vitis vinifera]
CL1049.Contig21_All	1588	249	4.9523	195	3.9285	157	2.9668	167	3.4238	casein kinase, putative [Ricinus communis] >gi|223538786|gb|EEF40386.1| casein kinase, putative [Ricinus communis]
CL1049.Contig22_All	2383	95	1.2591	95	1.2754	73	0.9193	121	1.6531	PREDICTED: casein kinase I isoform delta-like isoform 1 [Vitis vinifera] >gi|296083671|emb|CBI23660.3| unnamed protein product [Vitis vinifera]
CL1049.Contig23_All	2290	92	1.2688	71	0.9919	60	0.7862	107	1.5212	PREDICTED: casein kinase I isoform delta-like isoform 1 [Vitis vinifera] >gi|296083671|emb|CBI23660.3| unnamed protein product [Vitis vinifera]
CL1049.Contig24_All	2763	215	2.4576	193	2.2347	149	1.6182	194	2.286	PREDICTED: casein kinase I isoform delta-like [Vitis vinifera] >gi|297738784|emb|CBI28029.3| unnamed protein product [Vitis vinifera]
CL1049.Contig25_All	2720	206	2.392	203	2.3876	157	1.7321	240	2.8727	PREDICTED: casein kinase I isoform delta-like [Vitis vinifera] >gi|297738784|emb|CBI28029.3| unnamed protein product [Vitis vinifera]
CL1049.Contig26_All	2627	239	2.8734	213	2.5939	134	1.5307	211	2.615	PREDICTED: casein kinase I isoform delta-like [Vitis vinifera] >gi|297738784|emb|CBI28029.3| unnamed protein product [Vitis vinifera]
CL1049.Contig27_All	2564	122	1.5028	191	2.3832	79	0.9246	139	1.765	casein kinase, putative [Ricinus communis] >gi|223539456|gb|EEF41046.1| casein kinase, putative [Ricinus communis]
CL1049.Contig28_All	2471	143	1.8278	175	2.2657	75	0.9108	116	1.5284	casein kinase, putative [Ricinus communis] >gi|223539456|gb|EEF41046.1| casein kinase, putative [Ricinus communis]
CL1049.Contig29_All	613	14	0.7213	41	2.1397	15	0.7343	22	1.1685	Casein kinase I isoform delta-like protein [Medicago truncatula] >gi|355486614|gb|AES67817.1| Casein kinase I isoform delta-like protein [Medicago truncatula]
CL1049.Contig2_All	356	124	11.0009	154	13.8391	90	7.5863	130	11.8889	--
CL1049.Contig30_All	1585	28	0.5579	19	0.3835	15	0.284	34	0.6984	PREDICTED: casein kinase I isoform delta-like isoform 1 [Vitis vinifera] >gi|296083671|emb|CBI23660.3| unnamed protein product [Vitis vinifera]
CL1049.Contig31_All	613	23	1.185	21	1.096	9	0.4406	14	0.7436	casein kinase, putative [Ricinus communis] >gi|223538786|gb|EEF40386.1| casein kinase, putative [Ricinus communis]
CL1049.Contig32_All	2261	100	1.3969	89	1.2593	69	0.9158	81	1.1664	PREDICTED: casein kinase I isoform delta-like isoform 1 [Vitis vinifera] >gi|296083671|emb|CBI23660.3| unnamed protein product [Vitis vinifera]
CL1049.Contig33_All	1745	278	5.0316	350	6.4167	212	3.6457	243	4.5338	PREDICTED: casein kinase I isoform delta-like [Vitis vinifera] >gi|297743045|emb|CBI35912.3| unnamed protein product [Vitis vinifera]
CL1049.Contig34_All	2128	160	2.3747	169	2.5407	124	1.7486	161	2.4632	casein kinase, putative [Ricinus communis] >gi|223539456|gb|EEF41046.1| casein kinase, putative [Ricinus communis]
CL1049.Contig35_All	1579	41	0.8201	56	1.1346	43	0.8172	64	1.3196	PREDICTED: casein kinase I isoform delta-like isoform 1 [Vitis vinifera] >gi|296083671|emb|CBI23660.3| unnamed protein product [Vitis vinifera]
CL1049.Contig36_All	1419	96	2.1367	72	1.6233	56	1.1843	95	2.1797	PREDICTED: casein kinase I isoform delta-like isoform 1 [Vitis vinifera] >gi|296083671|emb|CBI23660.3| unnamed protein product [Vitis vinifera]
CL1049.Contig37_All	2128	126	1.8701	128	1.9243	69	0.973	83	1.2699	PREDICTED: casein kinase I isoform delta-like isoform 1 [Vitis vinifera] >gi|296083671|emb|CBI23660.3| unnamed protein product [Vitis vinifera]
CL1049.Contig38_All	2167	361	5.2614	438	6.4663	287	3.9743	288	4.3269	PREDICTED: casein kinase I isoform delta-like [Vitis vinifera] >gi|147859066|emb|CAN80417.1| hypothetical protein VITISV_024542 [Vitis vinifera] >gi|297738643|emb|CBI27888.3| unnamed protein product [Vitis vinifera]
CL1049.Contig39_All	2392	293	3.8687	332	4.4403	249	3.1238	281	3.8247	PREDICTED: casein kinase I isoform delta-like isoform 2 [Glycine max]
CL1049.Contig3_All	807	166	6.4967	132	5.2329	101	3.7557	188	7.5846	casein kinase, putative [Ricinus communis] >gi|223530671|gb|EEF32544.1| casein kinase, putative [Ricinus communis]
CL1049.Contig40_All	2172	333	4.8422	374	5.5087	248	3.4263	352	5.2763	casein kinase, putative [Ricinus communis] >gi|223539456|gb|EEF41046.1| casein kinase, putative [Ricinus communis]
CL1049.Contig41_All	2580	308	3.7704	437	5.4188	265	3.0822	440	5.5524	casein kinase, putative [Ricinus communis] >gi|223539456|gb|EEF41046.1| casein kinase, putative [Ricinus communis]
CL1049.Contig42_All	2512	371	4.6645	273	3.4768	277	3.309	248	3.2143	PREDICTED: casein kinase I isoform delta-like isoform 1 [Vitis vinifera] >gi|296083671|emb|CBI23660.3| unnamed protein product [Vitis vinifera]
CL1049.Contig43_All	2419	223	2.9116	194	2.5657	179	2.2205	168	2.2611	PREDICTED: casein kinase I isoform delta-like isoform 1 [Vitis vinifera] >gi|296083671|emb|CBI23660.3| unnamed protein product [Vitis vinifera]
CL1049.Contig44_All	2384	748	9.9095	662	8.8836	529	6.6587	567	7.7433	PREDICTED: casein kinase I isoform delta-like isoform 1 [Vitis vinifera]
CL1049.Contig45_All	1486	57	1.2115	34	0.732	30	0.6058	67	1.4679	PREDICTED: casein kinase I isoform delta-like isoform 1 [Vitis vinifera] >gi|296083671|emb|CBI23660.3| unnamed protein product [Vitis vinifera]
CL1049.Contig46_All	2757	266	3.0472	254	2.9474	212	2.3075	187	2.2083	PREDICTED: casein kinase I isoform delta-like isoform 2 [Vitis vinifera]
CL1049.Contig47_All	2659	183	2.1736	128	1.54	93	1.0496	137	1.6775	PREDICTED: casein kinase I isoform delta-like isoform 1 [Vitis vinifera] >gi|296083671|emb|CBI23660.3| unnamed protein product [Vitis vinifera]
CL1049.Contig48_All	1990	244	3.8725	357	5.7392	217	3.2722	241	3.9429	PREDICTED: casein kinase I isoform delta-like isoform 2 [Glycine max]
CL1049.Contig49_All	2471	372	4.7547	390	5.0493	281	3.4125	278	3.6629	PREDICTED: casein kinase I isoform delta-like isoform 1 [Vitis vinifera]
CL1049.Contig4_All	342	69	6.372	84	7.8576	49	4.2994	77	7.3301	PREDICTED: casein kinase I isoform delta-like isoform 3 [Glycine max]
CL1049.Contig50_All	2583	267	3.2647	296	3.6661	221	2.5675	226	2.8486	PREDICTED: casein kinase I isoform delta-like isoform 1 [Vitis vinifera]
CL1049.Contig51_All	2582	130	1.5902	142	1.7594	90	1.046	118	1.4879	casein kinase, putative [Ricinus communis] >gi|223539456|gb|EEF41046.1| casein kinase, putative [Ricinus communis]
CL1049.Contig52_All	2489	100	1.2689	123	1.581	84	1.0127	130	1.7005	casein kinase, putative [Ricinus communis] >gi|223539456|gb|EEF41046.1| casein kinase, putative [Ricinus communis]
CL1049.Contig53_All	626	61	3.0776	39	1.9931	41	1.9654	43	2.2364	casein kinase, putative [Ricinus communis] >gi|223538786|gb|EEF40386.1| casein kinase, putative [Ricinus communis]
CL1049.Contig5_All	976	62	2.0063	103	3.3762	55	1.691	61	2.0348	PREDICTED: casein kinase I isoform delta-like [Vitis vinifera] >gi|147859066|emb|CAN80417.1| hypothetical protein VITISV_024542 [Vitis vinifera] >gi|297738643|emb|CBI27888.3| unnamed protein product [Vitis vinifera]
CL1049.Contig6_All	937	91	3.0673	124	4.2337	56	1.7934	78	2.7102	casein kinase, putative [Ricinus communis] >gi|223539456|gb|EEF41046.1| casein kinase, putative [Ricinus communis]
CL1049.Contig7_All	2046	178	2.7477	159	2.4862	121	1.7747	175	2.7847	casein kinase, putative [Ricinus communis] >gi|223539456|gb|EEF41046.1| casein kinase, putative [Ricinus communis]
CL1049.Contig8_All	2168	105	1.5296	79	1.1658	63	0.872	69	1.0362	PREDICTED: casein kinase I isoform delta-like isoform 1 [Vitis vinifera] >gi|296083671|emb|CBI23660.3| unnamed protein product [Vitis vinifera]
CL1049.Contig9_All	2162	114	1.6653	95	1.4057	67	0.9299	103	1.5511	PREDICTED: casein kinase I isoform delta-like isoform 1 [Vitis vinifera] >gi|296083671|emb|CBI23660.3| unnamed protein product [Vitis vinifera]
CL10490.Contig1_All	256	0	0	0	0	0	0	20	2.5435	--
CL10490.Contig2_All	415	0	0	0	0	0	0	21	1.6475	--
CL10491.Contig1_All	1299	93	2.2611	53	1.3053	31	0.7161	47	1.178	PREDICTED: LOW QUALITY PROTEIN: 1-phosphatidylinositol-3-phosphate 5-kinase-like [Vitis vinifera]
CL10491.Contig2_All	1074	70	2.0585	28	0.8341	51	1.425	35	1.061	PREDICTED: LOW QUALITY PROTEIN: 1-phosphatidylinositol-3-phosphate 5-kinase-like [Vitis vinifera]
CL10492.Contig1_All	1202	1249	32.8181	157	4.1786	264	6.5908	185	5.0109	PREDICTED: protein IQ-DOMAIN 1 [Vitis vinifera] >gi|297740471|emb|CBI30653.3| unnamed protein product [Vitis vinifera]
CL10492.Contig2_All	1058	752	22.4485	66	1.9957	192	5.4457	127	3.9081	PREDICTED: protein IQ-DOMAIN 1 [Vitis vinifera] >gi|297740471|emb|CBI30653.3| unnamed protein product [Vitis vinifera]
CL10492.Contig3_All	626	552	27.8497	67	3.424	141	6.759	97	5.0448	PREDICTED: protein IQ-DOMAIN 1 [Vitis vinifera] >gi|297740471|emb|CBI30653.3| unnamed protein product [Vitis vinifera]
CL10493.Contig1_All	1414	64	1.4295	303	6.8554	263	5.5814	76	1.7499	--
CL10493.Contig2_All	1373	66	1.5182	366	8.528	281	6.1415	64	1.5176	--
CL10494.Contig1_All	1526	134	2.7734	62	1.2998	80	1.5732	106	2.2615	unnamed protein product [Vitis vinifera]
CL10494.Contig2_All	449	19	1.3365	5	0.3563	16	1.0693	13	0.9426	unnamed protein product [Vitis vinifera]
CL10495.Contig1_All	625	74	3.7394	77	3.9414	97	4.6573	105	5.4696	PREDICTED: peroxisome biogenesis factor 10-like [Vitis vinifera] >gi|296081704|emb|CBI20709.3| unnamed protein product [Vitis vinifera]
CL10495.Contig2_All	717	64	2.8191	59	2.6325	73	3.0552	74	3.3602	PREDICTED: peroxisome biogenesis factor 10-like [Vitis vinifera] >gi|296081704|emb|CBI20709.3| unnamed protein product [Vitis vinifera]
CL10496.Contig1_All	774	67	2.7339	40	1.6533	37	1.4345	37	1.5564	Calcium-independent phospholipase A2-gamma [Medicago truncatula] >gi|355511460|gb|AES92602.1| Calcium-independent phospholipase A2-gamma [Medicago truncatula]
CL10496.Contig2_All	980	96	3.0939	65	2.1219	38	1.1636	55	1.8272	Calcium-independent phospholipase A2-gamma [Medicago truncatula] >gi|355511460|gb|AES92602.1| Calcium-independent phospholipase A2-gamma [Medicago truncatula]
CL10497.Contig1_All	1182	44	1.1757	88	2.3818	32	0.8124	33	0.909	unnamed protein product [Vitis vinifera]
CL10497.Contig2_All	1738	52	0.945	123	2.2641	41	0.7079	40	0.7493	unnamed protein product [Vitis vinifera]
CL10497.Contig3_All	1349	55	1.2877	100	2.3715	29	0.6451	45	1.086	unnamed protein product [Vitis vinifera]
CL10497.Contig4_All	1662	51	0.9692	124	2.3869	35	0.6319	48	0.9403	unnamed protein product [Vitis vinifera]
CL10498.Contig1_All	483	11	0.7193	21	1.3909	23	1.429	25	1.6852	--
CL10498.Contig2_All	249	4	0.5074	2	0.257	6	0.7231	3	0.3923	--
CL10499.Contig1_All	208	0	0	1	0.1538	1	0.1443	2	0.3131	--
CL10499.Contig2_All	828	56	2.1361	41	1.5841	26	0.9423	43	1.6908	PREDICTED: inactive protein kinase SELMODRAFT_444075-like [Vitis vinifera]
CL105.Contig1_All	409	60	4.6332	19	1.4862	90	6.6033	22	1.7512	--
CL105.Contig2_All	385	81	6.6448	26	2.1605	107	8.3399	27	2.2832	--
CL105.Contig3_All	1264	420	10.4944	108	2.7335	421	9.9948	164	4.2242	PREDICTED: ribosomal protein L11 methyltransferase [Vitis vinifera] >gi|302142971|emb|CBI20266.3| unnamed protein product [Vitis vinifera]
CL105.Contig4_All	1387	505	11.4993	110	2.5372	478	10.3417	153	3.5914	PREDICTED: ribosomal protein L11 methyltransferase [Vitis vinifera] >gi|302142971|emb|CBI20266.3| unnamed protein product [Vitis vinifera]
CL1050.Contig10_All	1107	107	3.0528	323	9.3346	52	1.4096	136	3.9998	PREDICTED: uncharacterized protein LOC100241481 isoform 1 [Vitis vinifera] >gi|297739252|emb|CBI28903.3| unnamed protein product [Vitis vinifera]
CL1050.Contig11_All	1309	109	2.6299	347	8.4806	38	0.8711	115	2.8603	PREDICTED: uncharacterized protein LOC100241481 isoform 1 [Vitis vinifera] >gi|297739252|emb|CBI28903.3| unnamed protein product [Vitis vinifera]
CL1050.Contig1_All	2102	302	4.5376	916	13.9412	142	2.0272	329	5.0958	conserved hypothetical protein [Ricinus communis] >gi|223542941|gb|EEF44477.1| conserved hypothetical protein [Ricinus communis]
CL1050.Contig2_All	1976	363	5.802	1105	17.8901	206	3.1284	386	6.3599	conserved hypothetical protein [Ricinus communis] >gi|223542941|gb|EEF44477.1| conserved hypothetical protein [Ricinus communis]
CL1050.Contig3_All	2208	325	4.6488	903	13.0836	150	2.0386	370	5.4557	conserved hypothetical protein [Ricinus communis] >gi|223542941|gb|EEF44477.1| conserved hypothetical protein [Ricinus communis]
CL1050.Contig4_All	2082	305	4.6267	897	13.7832	159	2.2917	367	5.739	conserved hypothetical protein [Ricinus communis] >gi|223542941|gb|EEF44477.1| conserved hypothetical protein [Ricinus communis]
CL1050.Contig5_All	228	4	0.5541	14	1.9644	3	0.3948	6	0.8568	conserved hypothetical protein [Ricinus communis] >gi|223542941|gb|EEF44477.1| conserved hypothetical protein [Ricinus communis]
CL1050.Contig6_All	333	15	1.4227	35	3.3625	8	0.7209	24	2.3465	conserved hypothetical protein [Ricinus communis] >gi|223542941|gb|EEF44477.1| conserved hypothetical protein [Ricinus communis]
CL1050.Contig7_All	217	6	0.8733	13	1.9166	3	0.4149	10	1.5003	PREDICTED: uncharacterized protein LOC100241481 isoform 2 [Vitis vinifera]
CL1050.Contig8_All	1127	113	3.1667	352	9.9921	43	1.1449	117	3.3799	PREDICTED: uncharacterized protein LOC100241481 isoform 1 [Vitis vinifera] >gi|297739252|emb|CBI28903.3| unnamed protein product [Vitis vinifera]
CL1050.Contig9_All	1001	181	5.7108	587	18.7604	79	2.3683	232	7.5457	PREDICTED: uncharacterized protein LOC100241481 isoform 1 [Vitis vinifera] >gi|297739252|emb|CBI28903.3| unnamed protein product [Vitis vinifera]
CL10500.Contig1_All	823	61	2.3409	29	1.1273	55	2.0054	62	2.4527	conserved hypothetical protein [Ricinus communis] >gi|223541647|gb|EEF43196.1| conserved hypothetical protein [Ricinus communis]
CL10500.Contig2_All	553	12	0.6853	12	0.6942	13	0.7054	21	1.2364	--
CL10501.Contig1_All	532	45	2.6715	31	1.8642	28	1.5794	22	1.3464	PREDICTED: uncharacterized protein LOC100252053 [Vitis vinifera]
CL10501.Contig2_All	285	14	1.5515	13	1.4593	7	0.737	7	0.7997	PREDICTED: uncharacterized protein LOC100252053 [Vitis vinifera]
CL10502.Contig1_All	395	5	0.3998	2	0.162	19	1.4434	0	0	RecName: Full=G2/mitotic-specific cyclin-1 >gi|425261|emb|CAA53728.1| mitotic-like cyclin [Antirrhinum majus]
CL10503.Contig1_All	1384	316	7.2112	413	9.5467	143	3.1005	516	12.1384	unnamed protein product [Vitis vinifera]
CL10503.Contig2_All	1768	245	4.3766	352	6.3694	113	1.9179	307	5.6533	unnamed protein product [Vitis vinifera]
CL10503.Contig3_All	779	83	3.3651	104	4.271	28	1.0786	98	4.0958	predicted protein [Populus trichocarpa] >gi|222844222|gb|EEE81769.1| predicted protein [Populus trichocarpa]
CL10504.Contig1_All	239	17	2.2465	25	3.3464	11	1.3811	18	2.452	--
CL10504.Contig2_All	304	12	1.2467	34	3.578	10	0.9871	20	2.1419	--
CL10505.Contig1_All	466	33	2.2366	22	1.5103	56	3.6061	24	1.6768	hypothetical protein VITISV_011904 [Vitis vinifera]
CL10505.Contig2_All	398	5	0.3968	13	1.045	10	0.754	9	0.7362	PREDICTED: vesicle-associated protein 1-3 [Vitis vinifera] >gi|296089177|emb|CBI38880.3| unnamed protein product [Vitis vinifera]
CL10505.Contig3_All	1243	53	1.3467	59	1.5185	94	2.2693	45	1.1787	PREDICTED: vesicle-associated protein 1-3 [Vitis vinifera] >gi|296089177|emb|CBI38880.3| unnamed protein product [Vitis vinifera]
CL10505.Contig4_All	1209	79	2.0637	60	1.5877	134	3.326	59	1.5888	PREDICTED: vesicle-associated protein 1-3 [Vitis vinifera] >gi|296089177|emb|CBI38880.3| unnamed protein product [Vitis vinifera]
CL10506.Contig1_All	369	0	0	1	0.0867	1	0.0813	16	1.4117	predicted protein [Hordeum vulgare subsp. vulgare]
CL10506.Contig2_All	272	0	0	0	0	0	0	7	0.8379	predicted protein [Hordeum vulgare subsp. vulgare]
CL10507.Contig1_All	256	1	0.1234	2	0.2499	0	0	8	1.0174	RNA recognition motif containing protein, putative [Solanum demissum]
CL10507.Contig2_All	386	3	0.2455	24	1.9891	0	0	20	1.6869	RNA recognition motif containing protein, putative [Solanum demissum]
CL10508.Contig1_All	2124	273	4.0594	204	3.0727	226	3.193	290	4.4452	PREDICTED: NADPH-dependent diflavin oxidoreductase 1-like isoform 2 [Glycine max]
CL10508.Contig2_All	968	34	1.1093	29	0.9584	20	0.62	27	0.9081	PREDICTED: NADPH-dependent diflavin oxidoreductase 1-like isoform 2 [Vitis vinifera]
CL10508.Contig3_All	911	48	1.6641	38	1.3345	34	1.12	35	1.2508	PREDICTED: NADPH-dependent diflavin oxidoreductase 1-like isoform 2 [Vitis vinifera]
CL10508.Contig4_All	2212	122	1.7419	123	1.7789	125	1.6958	110	1.619	hypothetical protein OsI_03638 [Oryza sativa Indica Group]
CL10509.Contig1_All	1121	455	12.8192	246	7.0205	271	7.2544	291	8.4515	predicted protein [Populus trichocarpa] >gi|222848732|gb|EEE86279.1| predicted protein [Populus trichocarpa]
CL10509.Contig2_All	262	22	2.652	28	3.419	24	2.7488	22	2.7338	--
CL1051.Contig1_All	2455	721	9.2755	659	8.5876	791	9.6686	481	6.3788	PREDICTED: signal recognition particle 72 kDa protein [Vitis vinifera]
CL1051.Contig2_All	2467	367	4.6984	417	5.4076	282	3.4302	392	5.1733	PREDICTED: signal recognition particle 72 kDa protein [Vitis vinifera]
CL1051.Contig3_All	2583	389	4.7564	394	4.8799	342	3.9732	358	4.5124	PREDICTED: signal recognition particle 72 kDa protein [Vitis vinifera]
CL1051.Contig4_All	2544	328	4.072	340	4.2756	217	2.5597	281	3.5961	PREDICTED: signal recognition particle 72 kDa protein [Vitis vinifera]
CL1051.Contig5_All	210	2	0.3008	0	0	4	0.5716	1	0.155	Signal recognition particle subunit srp72, putative [Ricinus communis] >gi|223546023|gb|EEF47526.1| Signal recognition particle subunit srp72, putative [Ricinus communis]
CL10510.Contig1_All	1585	329	6.5557	449	9.0627	190	3.5972	328	6.7374	PREDICTED: DNA-damage-repair/toleration protein DRT111, chloroplastic [Vitis vinifera]
CL10510.Contig2_All	1662	799	15.1835	1224	23.5607	391	7.0597	790	15.4755	PREDICTED: DNA-damage-repair/toleration protein DRT111, chloroplastic [Vitis vinifera]
CL10510.Contig3_All	1640	459	8.8394	502	9.7926	291	5.3246	556	11.0377	DNA-damage repair protein drt111, putative [Ricinus communis] >gi|223537604|gb|EEF39228.1| DNA-damage repair protein drt111, putative [Ricinus communis]
CL10511.Contig1_All	801	40	1.5772	4	0.1598	56	2.0979	10	0.4065	--
CL10511.Contig2_All	205	9	1.3866	1	0.1561	10	1.4638	4	0.6353	--
CL10512.Contig1_All	227	9	1.2522	0	0	1	0.1322	9	1.2908	--
CL10512.Contig2_All	203	5	0.7779	1	0.1576	2	0.2956	1	0.1604	--
CL10513.Contig1_All	2486	455	5.7805	552	7.1036	286	3.4523	532	6.9672	PREDICTED: uncharacterized protein LOC100268141 isoform 1 [Vitis vinifera] >gi|359473133|ref|XP_003631251.1| PREDICTED: uncharacterized protein LOC100268141 isoform 2 [Vitis vinifera]
CL10513.Contig2_All	2486	687	8.7279	720	9.2655	468	5.6492	867	11.3545	RNA binding protein, putative [Ricinus communis] >gi|223546091|gb|EEF47594.1| RNA binding protein, putative [Ricinus communis]
CL10513.Contig3_All	2470	535	6.8409	684	8.8593	471	5.7222	682	8.9895	PREDICTED: uncharacterized protein LOC100268141 isoform 1 [Vitis vinifera] >gi|359473133|ref|XP_003631251.1| PREDICTED: uncharacterized protein LOC100268141 isoform 2 [Vitis vinifera]
CL10514.Contig1_All	302	25	2.6145	21	2.2246	14	1.3911	19	2.0483	auxin binding protein 1 [Capsicum annuum]
CL10514.Contig2_All	294	34	3.6525	38	4.135	28	2.8579	30	3.3222	unnamed protein product [Vitis vinifera]
CL10515.Contig1_All	639	106	5.2391	20	1.0013	204	9.5801	37	1.8852	ARF domain class transcription factor [Malus x domestica]
CL10515.Contig2_All	1655	215	4.1029	48	0.9279	334	6.056	78	1.5344	ARF domain class transcription factor [Malus x domestica]
CL10515.Contig3_All	1663	108	2.0511	63	1.212	297	5.3592	129	2.5255	ARF domain class transcription factor [Malus x domestica]
CL10515.Contig4_All	234	3	0.4049	0	0	3	0.3847	0	0	ARF domain class transcription factor [Malus x domestica]
CL10516.Contig1_All	1187	99	2.6341	343	9.2445	64	1.618	226	6.1988	PREDICTED: uncharacterized protein LOC100265514 [Vitis vinifera]
CL10517.Contig1_All	754	32	1.3404	42	1.782	32	1.2736	15	0.6477	PREDICTED: CTD small phosphatase-like protein-like [Vitis vinifera]
CL10517.Contig2_All	335	8	0.7542	21	2.0055	25	2.2394	16	1.555	hypothetical protein VITISV_026605 [Vitis vinifera]
CL10518.Contig1_All	2089	318	4.8078	206	3.1548	388	5.5736	175	2.7274	PREDICTED: uncharacterized protein LOC100854590 [Vitis vinifera]
CL10518.Contig2_All	1695	215	4.0061	111	2.095	282	4.9925	99	1.9016	PREDICTED: uncharacterized protein LOC100854590 [Vitis vinifera]
CL10519.Contig1_All	1126	40	1.122	150	4.2618	97	2.5851	127	3.6721	predicted protein [Populus trichocarpa] >gi|222842600|gb|EEE80147.1| predicted protein [Populus trichocarpa]
CL1052.Contig1_All	577	17	0.9305	4	0.2218	15	0.7801	0	0	predicted protein [Populus trichocarpa] >gi|222863760|gb|EEF00891.1| predicted protein [Populus trichocarpa]
CL1052.Contig2_All	1312	256	6.1626	29	0.7071	227	5.192	11	0.273	PREDICTED: uncharacterized protein LOC100258796 [Vitis vinifera]
CL1052.Contig3_All	1605	503	9.898	58	1.1561	546	10.2084	41	0.8317	PREDICTED: uncharacterized protein LOC100258796 [Vitis vinifera]
CL10520.Contig1_All	799	545	21.543	631	25.2651	457	17.1636	489	19.9255	unknown [Lotus japonicus]
CL10520.Contig2_All	823	560	21.4904	567	22.0405	490	17.8663	434	17.1687	unknown [Lotus japonicus]
CL10521.Contig1_All	2286	230	3.1777	103	1.4414	213	2.796	120	1.709	PREDICTED: uncharacterized protein ycf45 [Vitis vinifera]
CL10521.Contig2_All	2235	183	2.586	87	1.2453	181	2.4302	86	1.2528	PREDICTED: uncharacterized protein ycf45 [Vitis vinifera]
CL10521.Contig3_All	499	24	1.519	10	0.6411	19	1.1426	16	1.0439	unnamed protein product [Vitis vinifera]
CL10522.Contig1_All	457	12	0.8293	5	0.35	89	5.844	10	0.7124	--
CL10522.Contig2_All	296	12	1.2804	0	0	33	3.3455	0	0	--
CL10523.Contig1_All	1506	261	5.4736	647	13.7441	296	5.898	734	15.8679	PREDICTED: 5&apos;-nucleotidase surE [Vitis vinifera] >gi|297737043|emb|CBI26244.3| unnamed protein product [Vitis vinifera]
CL10523.Contig2_All	1241	219	5.5735	374	9.6414	229	5.5374	252	6.6111	PREDICTED: 5&apos;-nucleotidase surE [Vitis vinifera] >gi|297737043|emb|CBI26244.3| unnamed protein product [Vitis vinifera]
CL10524.Contig1_All	365	0	0	12	1.0518	1	0.0822	24	2.1408	hypothetical protein VITISV_012827 [Vitis vinifera]
CL10525.Contig1_All	2057	141	2.1649	155	2.4107	158	2.305	171	2.7065	predicted protein [Populus trichocarpa] >gi|222861053|gb|EEE98595.1| predicted protein [Populus trichocarpa]
CL10525.Contig2_All	1933	123	2.0097	106	1.7543	130	2.0181	155	2.6106	predicted protein [Populus trichocarpa] >gi|222861053|gb|EEE98595.1| predicted protein [Populus trichocarpa]
CL10526.Contig1_All	241	8	1.0484	1	0.1327	1	0.1245	3	0.4053	predicted protein [Populus trichocarpa] >gi|222869246|gb|EEF06377.1| predicted protein [Populus trichocarpa]
CL10526.Contig2_All	1468	199	4.2814	85	1.8524	84	1.7171	134	2.9719	PREDICTED: pentatricopeptide repeat-containing protein At5g50390, chloroplastic [Vitis vinifera]
CL10527.Contig1_All	1393	190	4.3078	247	5.6726	143	3.0805	218	5.0951	PREDICTED: probable S-acyltransferase At3g51390 [Vitis vinifera]
CL10527.Contig2_All	1115	137	3.8806	180	5.1646	140	3.7678	151	4.4091	zinc finger protein, putative [Ricinus communis] >gi|223537750|gb|EEF39370.1| zinc finger protein, putative [Ricinus communis]
CL10528.Contig1_All	304	6	0.6234	27	2.8414	7	0.691	12	1.2852	PREDICTED: S-type anion channel SLAH3-like [Vitis vinifera] >gi|302143741|emb|CBI22602.3| unnamed protein product [Vitis vinifera]
CL10528.Contig2_All	2261	159	2.221	373	5.2777	348	4.6187	54	0.7776	PREDICTED: S-type anion channel SLAH3-like [Vitis vinifera] >gi|302143741|emb|CBI22602.3| unnamed protein product [Vitis vinifera]
CL10529.Contig1_All	435	4	0.2904	10	0.7354	15	1.0348	6	0.4491	PREDICTED: NAC domain-containing protein 74 [Vitis vinifera]
CL10529.Contig2_All	295	7	0.7494	2	0.2169	6	0.6103	4	0.4415	PREDICTED: NAC domain-containing protein 74 [Vitis vinifera]
CL1053.Contig1_All	590	25	1.3383	80	4.3379	10	0.5086	41	2.2625	--
CL1053.Contig2_All	2294	322	4.4332	667	9.3019	138	1.8052	464	6.5853	PREDICTED: uncharacterized protein LOC100256961 [Vitis vinifera] >gi|297746422|emb|CBI16478.3| unnamed protein product [Vitis vinifera]
CL1053.Contig3_All	291	28	3.0389	42	4.6174	32	3.2999	52	5.8178	--
CL10530.Contig1_All	408	1	0.0774	2	0.1568	0	0	42	3.3515	unknown [Lotus japonicus]
CL10530.Contig2_All	463	0	0	1	0.0691	2	0.1296	34	2.3908	unknown [Lotus japonicus]
CL10530.Contig3_All	818	30	1.1583	48	1.8773	131	4.8057	385	15.3234	unknown [Lotus japonicus]
CL10531.Contig1_All	590	23	1.2312	39	2.1147	39	1.9836	31	1.7106	--
CL10532.Contig1_All	296	10	1.067	21	2.2697	8	0.811	15	1.6499	--
CL10532.Contig2_All	1756	49	0.8813	106	1.9312	49	0.8374	126	2.3361	PREDICTED: putative F-box/LRR-repeat protein At5g02930-like [Vitis vinifera]
CL10533.Contig1_All	1665	408	7.7393	475	9.1268	266	4.7941	510	9.9725	PREDICTED: uncharacterized protein LOC100259596 [Vitis vinifera]
CL10533.Contig2_All	1972	651	10.4263	701	11.3723	480	7.3042	740	12.2172	PREDICTED: uncharacterized protein LOC100259596 [Vitis vinifera]
CL10534.Contig1_All	846	31	1.1573	21	0.7941	67	2.3765	45	1.7318	predicted protein [Populus trichocarpa] >gi|222833473|gb|EEE71950.1| predicted protein [Populus trichocarpa]
CL10534.Contig2_All	965	82	2.6837	52	1.7239	127	3.9493	54	1.8219	predicted protein [Populus trichocarpa] >gi|222833473|gb|EEE71950.1| predicted protein [Populus trichocarpa]
CL10535.Contig1_All	305	3	0.3107	9	0.944	6	0.5903	5	0.5337	--
CL10535.Contig2_All	321	5	0.4919	16	1.5946	4	0.3739	10	1.0142	--
CL10536.Contig1_All	1030	184	5.642	509	15.8095	151	4.3992	309	9.7672	PREDICTED: uncharacterized protein LOC100260772 [Vitis vinifera]
CL10536.Contig2_All	331	17	1.6221	5	0.4833	7	0.6346	5	0.4918	PREDICTED: uncharacterized protein LOC100260772 [Vitis vinifera]
CL10537.Contig1_All	1096	43	1.2391	130	3.7946	32	0.8761	33	0.9803	PREDICTED: NAC domain-containing protein 18 [Vitis vinifera] >gi|296084868|emb|CBI28277.3| unnamed protein product [Vitis vinifera]
CL10537.Contig2_All	639	25	1.2356	57	2.8537	19	0.8923	22	1.1209	transcription factor, putative [Ricinus communis] >gi|223536946|gb|EEF38584.1| transcription factor, putative [Ricinus communis]
CL10537.Contig3_All	1423	65	1.4427	118	2.6529	36	0.7592	33	0.755	PREDICTED: NAC domain-containing protein 18 [Vitis vinifera] >gi|296084868|emb|CBI28277.3| unnamed protein product [Vitis vinifera]
CL10537.Contig4_All	1892	154	2.5707	209	3.534	80	1.2688	83	1.4283	hypothetical protein VITISV_028424 [Vitis vinifera]
CL10538.Contig1_All	1578	1099	21.9961	1348	27.3289	1036	19.7011	1049	21.643	unnamed protein product [Vitis vinifera]
CL10538.Contig2_All	1062	417	12.4013	443	13.345	377	10.6526	370	11.3429	unnamed protein product [Vitis vinifera]
CL10539.Contig1_All	553	87	4.9688	10	0.5785	42	2.2791	19	1.1186	hypothetical protein VITISV_015452 [Vitis vinifera]
CL10539.Contig2_All	394	72	5.7715	7	0.5684	23	1.7517	16	1.3221	PREDICTED: LOW QUALITY PROTEIN: galactomannan galactosyltransferase 1-like [Vitis vinifera]
CL10539.Contig3_All	2161	1109	16.2081	135	1.9986	766	10.6368	208	3.1337	putative galactomannan galactosyl transferase [Coffea arabica]
CL1054.Contig1_All	509	7	0.4343	21	1.3199	17	1.0022	11	0.7036	--
CL1054.Contig2_All	588	18	0.9668	42	2.2851	33	1.6841	6	0.3322	--
CL1054.Contig3_All	213	2	0.2966	0	0	2	0.2818	0	0	--
CL10540.Contig1_All	951	33	1.0959	26	0.8746	118	3.7234	24	0.8216	predicted protein [Populus trichocarpa] >gi|222850657|gb|EEE88204.1| predicted protein [Populus trichocarpa]
CL10540.Contig2_All	1432	221	4.8742	332	7.4171	422	8.8432	171	3.8878	predicted protein [Populus trichocarpa] >gi|222850657|gb|EEE88204.1| predicted protein [Populus trichocarpa]
CL10541.Contig1_All	338	2	0.1869	5	0.4733	0	0	4	0.3853	PREDICTED: uncharacterized protein LOC100242629 [Vitis vinifera]
CL10541.Contig2_All	1718	120	2.206	109	2.0297	67	1.1703	85	1.6108	PREDICTED: uncharacterized protein LOC100242629 [Vitis vinifera]
CL10541.Contig3_All	1747	213	3.8507	183	3.3512	173	2.9716	158	2.9445	PREDICTED: uncharacterized protein LOC100242629 [Vitis vinifera]
CL10541.Contig4_All	989	21	0.6706	25	0.8087	23	0.6979	23	0.7571	PREDICTED: uncharacterized protein LOC100242629 [Vitis vinifera]
CL10542.Contig1_All	912	181	6.2681	11	0.3859	321	10.5621	7	0.2499	PREDICTED: uncharacterized protein LOC100853798 [Vitis vinifera] >gi|296084652|emb|CBI25775.3| unnamed protein product [Vitis vinifera]
CL10542.Contig2_All	1140	212	5.8734	6	0.1684	308	8.1075	5	0.1428	PREDICTED: uncharacterized protein LOC100853798 [Vitis vinifera] >gi|296084652|emb|CBI25775.3| unnamed protein product [Vitis vinifera]
CL10542.Contig3_All	465	17	1.1547	8	0.5504	56	3.6139	9	0.6301	PREDICTED: uncharacterized protein LOC100853798 [Vitis vinifera] >gi|296084652|emb|CBI25775.3| unnamed protein product [Vitis vinifera]
CL10542.Contig4_All	919	94	3.2305	40	1.3925	671	21.9102	18	0.6377	PREDICTED: uncharacterized protein LOC100853798 [Vitis vinifera] >gi|296084652|emb|CBI25775.3| unnamed protein product [Vitis vinifera]
CL10543.Contig1_All	385	11	0.9024	5	0.4155	6	0.4677	5	0.4228	--
CL10543.Contig2_All	595	30	1.5924	12	0.6452	29	1.4626	24	1.3132	--
CL10544.Contig1_All	2189	787	11.3549	822	12.0134	616	8.4445	748	11.1251	predicted protein [Populus trichocarpa] >gi|222852066|gb|EEE89613.1| predicted protein [Populus trichocarpa]
CL10544.Contig2_All	1469	380	8.1699	436	9.4952	317	6.4755	423	9.3749	Apyrase-like protein, putative [Solanum demissum]
CL10545.Contig1_All	1888	949	15.8752	1945	32.9576	727	11.555	1846	31.833	Cysteine desulfurase [Medicago truncatula] >gi|355512852|gb|AES94475.1| Cysteine desulfurase [Medicago truncatula]
CL10545.Contig2_All	1761	813	14.581	1048	19.0388	565	9.6278	1116	20.6326	PREDICTED: cysteine desulfurase 1, mitochondrial-like [Vitis vinifera]
CL10545.Contig3_All	2084	903	13.685	2270	34.8471	848	12.2106	2019	31.5418	Cysteine desulfurase [Medicago truncatula] >gi|355512852|gb|AES94475.1| Cysteine desulfurase [Medicago truncatula]
CL10546.Contig1_All	325	3	0.2915	2	0.1969	2	0.1847	25	2.5044	--
CL10547.Contig1_All	352	10	0.8972	2	0.1818	10	0.8525	0	0	--
CL10547.Contig2_All	204	4	0.6193	2	0.3136	1	0.1471	2	0.3192	--
CL10548.Contig1_All	431	17	1.2457	11	0.8165	45	3.1331	3	0.2266	--
CL10548.Contig2_All	263	5	0.6004	4	0.4866	17	1.9397	1	0.1238	--
CL10549.Contig1_All	788	209	8.3767	185	7.5108	161	6.1311	152	6.2801	PREDICTED: RING-H2 finger protein ATL48-like [Vitis vinifera]
CL10549.Contig2_All	804	190	7.4637	179	7.1225	136	5.076	136	5.5072	PREDICTED: RING-H2 finger protein ATL48-like [Vitis vinifera]
CL1055.Contig10_All	2274	227	3.1528	290	4.0799	82	1.0821	189	2.7059	PREDICTED: mitogen-activated protein kinase 20-like [Vitis vinifera]
CL1055.Contig11_All	2900	733	7.9829	1103	12.1679	345	3.5699	776	8.7119	putative mitogen-activated protein kinase [Oryza sativa Japonica Group]
CL1055.Contig12_All	1386	117	2.6661	212	4.8934	51	1.1042	113	2.6544	big map kinase/bmk, putative [Ricinus communis] >gi|223532049|gb|EEF33859.1| big map kinase/bmk, putative [Ricinus communis]
CL1055.Contig13_All	2363	127	1.6974	269	3.6419	83	1.054	127	1.7498	PREDICTED: mitogen-activated protein kinase 20-like [Vitis vinifera]
CL1055.Contig14_All	2746	226	2.5993	468	5.4524	77	0.8415	215	2.5491	PREDICTED: mitogen-activated protein kinase 20-like [Vitis vinifera]
CL1055.Contig15_All	2638	220	2.6339	478	5.7968	96	1.092	219	2.7028	PREDICTED: mitogen-activated protein kinase 20-like [Vitis vinifera]
CL1055.Contig16_All	2423	98	1.2774	110	1.4524	44	0.5449	85	1.1421	PREDICTED: mitogen-activated protein kinase 20-like [Vitis vinifera]
CL1055.Contig17_All	2259	66	0.9227	88	1.2462	41	0.5446	65	0.9368	big map kinase/bmk, putative [Ricinus communis] >gi|223532049|gb|EEF33859.1| big map kinase/bmk, putative [Ricinus communis]
CL1055.Contig18_All	1554	61	1.2398	85	1.7499	42	0.811	51	1.0685	big map kinase/bmk, putative [Ricinus communis] >gi|223532049|gb|EEF33859.1| big map kinase/bmk, putative [Ricinus communis]
CL1055.Contig19_All	2597	328	3.9889	581	7.1572	121	1.3981	329	4.1245	PREDICTED: mitogen-activated protein kinase 20-like [Vitis vinifera]
CL1055.Contig1_All	848	43	1.6015	46	1.7354	33	1.1678	46	1.7661	predicted protein [Populus trichocarpa] >gi|222842608|gb|EEE80155.1| predicted protein [Populus trichocarpa]
CL1055.Contig20_All	876	91	3.2809	67	2.4469	47	1.61	79	2.9361	PREDICTED: mitogen-activated protein kinase 20-like [Vitis vinifera]
CL1055.Contig2_All	2531	92	1.148	92	1.1629	42	0.498	80	1.0291	PREDICTED: mitogen-activated protein kinase 20-like [Vitis vinifera]
CL1055.Contig3_All	2514	69	0.8668	128	1.6289	34	0.4058	82	1.0619	PREDICTED: mitogen-activated protein kinase 20-like [Vitis vinifera]
CL1055.Contig4_All	2586	334	4.0792	575	7.1134	198	2.2976	271	3.4118	big map kinase/bmk, putative [Ricinus communis] >gi|223532086|gb|EEF33894.1| big map kinase/bmk, putative [Ricinus communis]
CL1055.Contig5_All	2138	136	2.009	207	3.0974	86	1.2071	102	1.5532	big map kinase/bmk, putative [Ricinus communis] >gi|223532086|gb|EEF33894.1| big map kinase/bmk, putative [Ricinus communis]
CL1055.Contig6_All	2295	105	1.445	211	2.9413	102	1.3337	143	2.0286	mitogen-activated protein kinase 20 [Arachis diogoi]
CL1055.Contig7_All	2654	256	3.0465	396	4.7735	150	1.696	206	2.5271	big map kinase/bmk, putative [Ricinus communis] >gi|223532086|gb|EEF33894.1| big map kinase/bmk, putative [Ricinus communis]
CL1055.Contig8_All	1535	100	2.0575	123	2.5635	41	0.8015	105	2.227	ATMPK20 [Arabidopsis lyrata subsp. lyrata] >gi|297327716|gb|EFH58136.1| ATMPK20 [Arabidopsis lyrata subsp. lyrata]
CL1055.Contig9_All	1494	104	2.1986	193	4.1328	43	0.8637	101	2.201	big map kinase/bmk, putative [Ricinus communis] >gi|223532049|gb|EEF33859.1| big map kinase/bmk, putative [Ricinus communis]
CL10550.Contig1_All	3099	427	4.3517	189	1.9511	226	2.1884	166	1.744	PREDICTED: probable S-acyltransferase At4g15080-like isoform 1 [Vitis vinifera]
CL10550.Contig2_All	2982	483	5.1156	244	2.6177	299	3.0089	192	2.0962	PREDICTED: probable S-acyltransferase At4g15080-like isoform 1 [Vitis vinifera]
CL10550.Contig3_All	2905	450	4.8924	178	1.9603	239	2.4688	177	1.9837	PREDICTED: probable S-acyltransferase At4g15080-like isoform 1 [Vitis vinifera]
CL10550.Contig4_All	852	41	1.5198	22	0.8261	26	0.9157	25	0.9553	PREDICTED: probable S-acyltransferase At4g15080-like isoform 1 [Vitis vinifera]
CL10552.Contig1_All	425	24	1.7835	64	4.8176	14	0.9885	41	3.1408	--
CL10552.Contig2_All	423	5	0.3733	18	1.3614	8	0.5675	11	0.8466	--
CL10553.Contig1_All	426	15	1.1121	26	1.9526	14	0.9862	33	2.522	predicted protein [Hordeum vulgare subsp. vulgare]
CL10553.Contig2_All	322	20	1.9617	31	3.08	9	0.8387	21	2.1233	predicted protein [Hordeum vulgare subsp. vulgare]
CL10553.Contig3_All	1163	62	1.6837	93	2.5582	143	3.6897	490	13.7172	predicted protein [Hordeum vulgare subsp. vulgare]
CL10553.Contig4_All	983	56	1.7992	75	2.4409	39	1.1906	212	7.0215	predicted protein [Hordeum vulgare subsp. vulgare]
CL10554.Contig1_All	309	12	1.2265	7	0.7247	9	0.874	5	0.5268	--
CL10555.Contig1_All	1615	641	12.5355	254	5.0315	366	6.8006	563	11.3497	EDS1-like protein [Nicotiana benthamiana]
CL10555.Contig2_All	1367	362	8.3636	171	4.0019	233	5.1148	347	8.2644	EDS1-like protein [Nicotiana benthamiana]
CL10556.Contig1_All	1214	286	7.4405	19	0.5007	3389	83.7706	31	0.8314	ferriprotein porphyrin-containing peroxidase [Striga asiatica]
CL10556.Contig2_All	664	102	4.8516	22	1.06	1084	48.9892	34	1.6671	peroxidase 2 [Scutellaria baicalensis]
CL10557.Contig1_All	1210	677	17.6709	676	17.8731	742	18.4017	571	15.3638	type II peroxiredoxin 1 [Vitis vinifera]
CL10557.Contig2_All	855	160	5.9103	165	6.1739	122	4.2819	160	6.0926	predicted protein [Populus trichocarpa] >gi|222860785|gb|EEE98327.1| predicted protein [Populus trichocarpa]
CL10557.Contig3_All	1340	545	12.8454	598	14.2769	525	11.7569	463	11.2493	type II peroxiredoxin 1 [Vitis vinifera]
CL10557.Contig4_All	1338	306	7.2231	372	8.8946	293	6.5713	254	6.1805	type II peroxiredoxin 1 [Vitis vinifera]
CL10558.Contig1_All	727	158	6.864	195	8.581	114	4.7055	244	10.9271	glycosyl transferase, putative [Ricinus communis] >gi|223532267|gb|EEF34070.1| glycosyl transferase, putative [Ricinus communis]
CL10558.Contig2_All	1807	525	9.1761	651	11.5255	355	5.8953	616	11.0987	PREDICTED: GDP-Man:Man(3)GlcNAc(2)-PP-Dol alpha-1,2-mannosyltransferase [Vitis vinifera] >gi|297736585|emb|CBI25456.3| unnamed protein product [Vitis vinifera]
CL10559.Contig1_All	259	433	52.8012	320	39.5265	32	3.7076	164	20.6154	chaperone protein DNAj, putative [Ricinus communis] >gi|223529832|gb|EEF31765.1| chaperone protein DNAj, putative [Ricinus communis]
CL10559.Contig2_All	1583	4885	97.4629	6865	138.739	946	17.9328	4684	96.335	chaperone protein DNAj, putative [Ricinus communis] >gi|223529832|gb|EEF31765.1| chaperone protein DNAj, putative [Ricinus communis]
CL1056.Contig1_All	1692	147	2.7439	1318	24.9203	51	0.9045	273	5.253	PREDICTED: F-box protein SKP2B-like [Vitis vinifera]
CL1056.Contig2_All	1849	191	3.2625	1210	20.9357	62	1.0062	243	4.2788	PREDICTED: F-box protein SKP2B-like [Vitis vinifera]
CL1056.Contig3_All	462	19	1.2989	37	2.5621	26	1.6888	16	1.1275	PREDICTED: F-box protein SKP2B-like [Vitis vinifera]
CL1056.Contig4_All	653	41	1.983	90	4.4093	38	1.7463	32	1.5955	PREDICTED: F-box protein SKP2B-like [Vitis vinifera]
CL10560.Contig1_All	240	6	0.7896	7	0.9331	7	0.8752	5	0.6783	--
CL10560.Contig2_All	274	19	2.1901	39	4.5536	10	1.0952	32	3.8023	--
CL10561.Contig1_All	1200	828	21.7924	344	9.171	992	24.8067	494	13.4027	PREDICTED: protein ALUMINUM SENSITIVE 3 [Vitis vinifera]
CL10561.Contig2_All	1383	536	12.2405	221	5.1122	780	16.9243	341	8.0275	PREDICTED: protein ALUMINUM SENSITIVE 3 [Vitis vinifera]
CL10562.Contig1_All	2487	975	12.3818	729	9.3776	1373	16.5666	799	10.4597	phosphatidylcholine transfer protein, putative [Ricinus communis] >gi|223541921|gb|EEF43467.1| phosphatidylcholine transfer protein, putative [Ricinus communis]
CL10562.Contig2_All	2949	1010	10.8169	725	7.8651	2217	22.5595	664	7.3306	PREDICTED: uncharacterized protein LOC100247984 isoform 1 [Vitis vinifera]
CL10562.Contig3_All	2742	1091	12.5665	740	8.6338	1576	17.2476	806	9.5701	phosphatidylcholine transfer protein, putative [Ricinus communis] >gi|223541921|gb|EEF43467.1| phosphatidylcholine transfer protein, putative [Ricinus communis]
CL10562.Contig4_All	2879	1902	20.8653	2095	23.2799	1805	18.8137	1902	21.5088	phosphatidylcholine transfer protein, putative [Ricinus communis] >gi|223541921|gb|EEF43467.1| phosphatidylcholine transfer protein, putative [Ricinus communis]
CL10563.Contig1_All	763	44	1.8213	36	1.5094	20	0.7866	27	1.1521	predicted protein [Populus trichocarpa] >gi|222843268|gb|EEE80815.1| predicted protein [Populus trichocarpa]
CL10564.Contig1_All	1960	522	8.4114	308	5.0273	529	8.0991	283	4.7009	PREDICTED: UDP-glucuronate 4-epimerase 3-like [Vitis vinifera]
CL10565.Contig1_All	444	70	4.9793	45	3.2424	31	2.0952	32	2.3465	--
CL10565.Contig2_All	430	59	4.3335	34	2.5296	31	2.1634	31	2.3472	--
CL10566.Contig1_All	1763	4838	86.67	1741	31.5926	5422	92.2882	1584	29.2517	conserved hypothetical protein [Ricinus communis] >gi|223532043|gb|EEF33853.1| conserved hypothetical protein [Ricinus communis]
CL10567.Contig1_All	299	2	0.2113	2	0.214	5	0.5018	14	1.5244	predicted protein [Populus trichocarpa] >gi|222867845|gb|EEF04976.1| predicted protein [Populus trichocarpa]
CL10567.Contig2_All	238	2	0.2654	10	1.3442	6	0.7565	20	2.7359	PREDICTED: probable LRR receptor-like serine/threonine-protein kinase At3g47570-like [Vitis vinifera]
CL10568.Contig1_All	1529	1278	26.3985	717	15.002	1747	34.2866	1711	36.4326	microsomal oleic acid desaturase [Wrightia tinctoria]
CL10568.Contig2_All	401	31	2.4416	3	0.2393	20	1.4967	0	0	omega-6 fatty acid desaturase [Sesamum indicum] >gi|59896214|gb|AAX11454.1| microsomal oleic acid desaturase [Sesamum indicum]
CL10568.Contig3_All	728	15	0.6508	1	0.0439	127	5.2349	2	0.0894	omega-6 fatty acid desaturase [Sesamum indicum] >gi|59896214|gb|AAX11454.1| microsomal oleic acid desaturase [Sesamum indicum]
CL10569.Contig1_All	984	115	3.6911	250	8.128	133	4.056	144	4.7645	WRKY transcription factor 5 [Solanum tuberosum]
CL10569.Contig2_All	1092	131	3.7888	283	8.2909	158	4.3418	162	4.8299	PREDICTED: probable WRKY transcription factor 65 [Vitis vinifera] >gi|297740534|emb|CBI30716.3| unnamed protein product [Vitis vinifera]
CL10569.Contig3_All	787	91	3.6519	210	8.5366	155	5.9101	156	6.4535	WRKY transcription factor 5 [Solanum tuberosum]
CL1057.Contig1_All	451	15	1.0504	13	0.9222	7	0.4658	9	0.6497	PREDICTED: uncharacterized protein LOC100247555 [Vitis vinifera]
CL1057.Contig2_All	785	45	1.8105	43	1.7524	53	2.026	45	1.8663	PREDICTED: uncharacterized protein LOC100247555 [Vitis vinifera]
CL1057.Contig3_All	1654	95	1.814	83	1.6054	126	2.286	90	1.7716	PREDICTED: uncharacterized protein LOC100247555 [Vitis vinifera]
CL10570.Contig1_All	533	6	0.3555	0	0	44	2.4772	2	0.1222	cyclin D3a [Antirrhinum majus]
CL10570.Contig2_All	336	6	0.564	2	0.1904	35	3.1258	0	0	cyclin D3a [Antirrhinum majus]
CL10571.Contig1_All	3290	589	5.6542	618	6.0094	429	3.9129	543	5.3734	unnamed protein product [Vitis vinifera]
CL10571.Contig2_All	3080	517	5.3015	559	5.8063	376	3.6633	468	4.947	unnamed protein product [Vitis vinifera]
CL10571.Contig3_All	3156	616	6.1645	619	6.2747	481	4.5735	595	6.138	unnamed protein product [Vitis vinifera]
CL10572.Contig1_All	1802	10668	186.975	1176	20.8781	12136	202.097	1531	27.661	RecName: Full=Elongation factor TuB, chloroplastic; Short=EF-TuB; Flags: Precursor >gi|459241|dbj|BAA02028.1| chloroplast elongation factor TuB(EF-TuB) [Nicotiana sylvestris]
CL10572.Contig2_All	1802	4928	86.3717	276	4.9	6018	100.216	349	6.3055	RecName: Full=Elongation factor TuA, chloroplastic; Short=EF-TuA; Flags: Precursor >gi|68566318|sp|P68158.1|EFTU_TOBAC RecName: Full=Elongation factor Tu, chloroplastic; Short=EF-Tu; Flags: Precursor >gi|170344|gb|AAA18546.1| translation elongation factor EF-Tu [Nicotiana tabacum] >gi|459239|dbj|BAA02027.1| chloroplast elongation factor TuA(EF-TuA) [Nicotiana sylvestris]
CL10573.Contig1_All	385	23	1.8868	7	0.5817	11	0.8574	8	0.6765	predicted protein [Populus trichocarpa] >gi|222869077|gb|EEF06208.1| predicted protein [Populus trichocarpa]
CL10573.Contig2_All	348	20	1.8151	13	1.1951	23	1.9833	12	1.1227	predicted protein [Populus trichocarpa] >gi|222869077|gb|EEF06208.1| predicted protein [Populus trichocarpa]
CL10573.Contig3_All	1119	68	1.9193	54	1.5438	46	1.2336	41	1.1929	predicted protein [Populus trichocarpa] >gi|222869077|gb|EEF06208.1| predicted protein [Populus trichocarpa]
CL10575.Contig1_All	243	4	0.5199	8	1.0532	5	0.6175	14	1.8757	PREDICTED: pentatricopeptide repeat-containing protein At2g27610-like [Vitis vinifera]
CL10575.Contig2_All	1319	112	2.6818	95	2.3042	105	2.3888	147	3.6284	PREDICTED: pentatricopeptide repeat-containing protein At2g27610-like [Vitis vinifera]
CL10576.Contig1_All	580	27	1.4703	10	0.5516	50	2.5869	18	1.0104	PREDICTED: F-box/LRR-repeat protein 17 [Vitis vinifera] >gi|297735494|emb|CBI17934.3| unnamed protein product [Vitis vinifera]
CL10577.Contig1_All	286	59	6.5154	64	7.159	54	5.6659	77	8.7654	--
CL10577.Contig2_All	730	46	1.9902	42	1.8406	50	2.0554	59	2.6313	--
CL10577.Contig3_All	939	86	2.8926	126	4.2928	78	2.4927	131	4.5421	--
CL10578.Contig1_All	546	37	2.1403	17	0.9961	36	1.9786	35	2.087	PREDICTED: pentatricopeptide repeat-containing protein At4g33170 [Vitis vinifera]
CL10578.Contig2_All	542	31	1.8064	24	1.4166	48	2.6575	31	1.8621	PREDICTED: pentatricopeptide repeat-containing protein At4g33170 [Vitis vinifera]
CL10579.Contig1_All	483	15	0.9808	8	0.5299	20	1.2426	21	1.4155	unnamed protein product [Vitis vinifera]
CL10579.Contig2_All	562	62	3.4843	14	0.7969	34	1.8154	24	1.3903	unnamed protein product [Vitis vinifera]
CL1058.Contig1_All	914	115	3.9738	144	5.0403	133	4.3666	118	4.2032	predicted protein [Populus trichocarpa] >gi|222855749|gb|EEE93296.1| predicted protein [Populus trichocarpa]
CL1058.Contig2_All	1020	152	4.7065	198	6.2102	146	4.2953	161	5.1389	predicted protein [Populus trichocarpa] >gi|222855749|gb|EEE93296.1| predicted protein [Populus trichocarpa]
CL1058.Contig3_All	862	239	8.7568	280	10.3918	204	7.1017	228	8.6114	predicted protein [Populus trichocarpa] >gi|222855749|gb|EEE93296.1| predicted protein [Populus trichocarpa]
CL1058.Contig4_All	811	231	8.9959	307	12.1103	221	8.1773	241	9.6749	uncharacterized protein LOC100784473 [Glycine max]
CL1058.Contig5_All	217	31	4.5119	134	19.7553	33	4.5634	67	10.0522	unnamed protein product [Vitis vinifera]
CL1058.Contig6_All	875	78	2.8154	91	3.3271	67	2.2978	66	2.4557	uncharacterized protein LOC100784473 [Glycine max]
CL10580.Contig1_All	222	1	0.1423	5	0.7205	1	0.1352	1	0.1467	--
CL10580.Contig2_All	244	6	0.7766	3	0.3933	4	0.4919	5	0.6672	--
CL10581.Contig1_All	500	0	0	1	0.064	0	0	18	1.1721	putative early nodulin-like 2 predicted GPI-anchored protein [Trifolium pratense]
CL10581.Contig2_All	497	5	0.3177	16	1.0299	12	0.7245	87	5.6992	LOC100281684 [Zea mays] >gi|195615664|gb|ACG29662.1| receptor protein kinase PERK1 [Zea mays]
CL10581.Contig3_All	313	0	0	1	0.1022	0	0	15	1.5603	putative early nodulin-like 2 predicted GPI-anchored protein [Trifolium pratense]
CL10582.Contig1_All	1162	570	15.4926	536	14.757	541	13.9711	628	17.5955	PREDICTED: proteasome subunit alpha type-3 [Vitis vinifera] >gi|147805763|emb|CAN65016.1| hypothetical protein VITISV_034262 [Vitis vinifera] >gi|297741727|emb|CBI32859.3| unnamed protein product [Vitis vinifera]
CL10582.Contig2_All	1188	1121	29.8019	1067	28.7334	1297	32.7614	1448	39.6826	PREDICTED: proteasome subunit alpha type-3 [Vitis vinifera] >gi|147805763|emb|CAN65016.1| hypothetical protein VITISV_034262 [Vitis vinifera] >gi|297741727|emb|CBI32859.3| unnamed protein product [Vitis vinifera]
CL10582.Contig3_All	1091	620	17.9483	298	8.7384	664	18.2634	425	12.6827	PREDICTED: proteasome subunit alpha type-3 [Vitis vinifera] >gi|147805763|emb|CAN65016.1| hypothetical protein VITISV_034262 [Vitis vinifera] >gi|297741727|emb|CBI32859.3| unnamed protein product [Vitis vinifera]
CL10583.Contig1_All	386	36	2.9456	13	1.0774	57	4.4313	30	2.5304	--
CL10583.Contig2_All	267	17	2.0109	10	1.1982	21	2.3602	12	1.4632	--
CL10584.Contig1_All	1470	1233	26.4912	5904	128.489	241	4.9197	3831	84.8483	PREDICTED: momilactone A synthase-like [Vitis vinifera]
CL10584.Contig2_All	1774	1147	20.4204	5219	94.1179	251	4.2458	3119	57.2414	PREDICTED: momilactone A synthase-like [Vitis vinifera]
CL10585.Contig1_All	611	100	5.1691	57	2.9845	90	4.4202	115	6.1278	PREDICTED: non-specific lipid-transfer protein A-like [Vitis vinifera]
CL10585.Contig2_All	373	24	2.0322	42	3.6023	18	1.4481	24	2.0948	PREDICTED: non-specific lipid-transfer protein A-like [Vitis vinifera]
CL10586.Contig1_All	746	130	5.5038	105	4.5029	138	5.5511	91	3.9715	predicted protein [Populus trichocarpa] >gi|222833471|gb|EEE71948.1| predicted protein [Populus trichocarpa]
CL10586.Contig2_All	803	218	8.5743	241	9.6015	127	4.746	177	7.1764	predicted protein [Populus trichocarpa] >gi|222833471|gb|EEE71948.1| predicted protein [Populus trichocarpa]
CL10587.Contig1_All	202	5	0.7818	2	0.3168	6	0.8913	7	1.1282	unnamed protein product [Vitis vinifera]
CL10588.Contig1_All	303	8	0.8339	2	0.2112	12	1.1884	2	0.2149	--
CL10588.Contig2_All	344	37	3.397	8	0.744	10	0.8723	6	0.5679	--
CL10589.Contig1_All	202	32	5.0033	65	10.2944	9	1.337	34	5.4799	--
CL1059.Contig1_All	727	26	1.1295	18	0.7921	41	1.6923	41	1.8361	conserved hypothetical protein [Ricinus communis] >gi|223546987|gb|EEF48484.1| conserved hypothetical protein [Ricinus communis]
CL1059.Contig2_All	1607	103	2.0243	91	1.8116	158	2.9504	92	1.8639	unnamed protein product [Vitis vinifera]
CL1059.Contig3_All	1587	87	1.7314	79	1.5925	82	1.5505	91	1.8669	unnamed protein product [Vitis vinifera]
CL1059.Contig4_All	1603	80	1.5762	84	1.6764	147	2.7518	112	2.2747	unnamed protein product [Vitis vinifera]
CL1059.Contig5_All	1722	102	1.8708	151	2.8053	125	2.1783	155	2.9305	unnamed protein product [Vitis vinifera]
CL10590.Contig1_All	746	29	1.2278	14	0.6004	36	1.4481	12	0.5237	--
CL10590.Contig2_All	261	13	1.5731	9	1.1032	14	1.6096	5	0.6237	--
CL10590.Contig3_All	265	2	0.2384	10	1.2072	2	0.2265	7	0.86	--
CL10590.Contig4_All	233	9	1.22	7	0.9611	0	0	0	0	--
CL10591.Contig1_All	352	2	0.1794	11	0.9997	1	0.0853	3	0.2775	--
CL10591.Contig2_All	373	9	0.7621	15	1.2865	7	0.5632	14	1.222	--
CL10592.Contig1_All	599	36	1.8982	33	1.7625	39	1.9538	38	2.0654	PREDICTED: DNA-directed RNA polymerase II subunit RPB9 [Vitis vinifera] >gi|147769002|emb|CAN66735.1| hypothetical protein VITISV_024186 [Vitis vinifera] >gi|296083263|emb|CBI22899.3| unnamed protein product [Vitis vinifera]
CL10592.Contig2_All	567	99	5.5145	82	4.6267	145	7.674	127	7.2924	PREDICTED: DNA-directed RNA polymerase II subunit RPB9 [Vitis vinifera] >gi|147769002|emb|CAN66735.1| hypothetical protein VITISV_024186 [Vitis vinifera] >gi|296083263|emb|CBI22899.3| unnamed protein product [Vitis vinifera]
CL10592.Contig3_All	889	47	1.6698	42	1.5114	62	2.0928	51	1.8677	PREDICTED: DNA-directed RNA polymerase II subunit RPB9 [Vitis vinifera] >gi|147769002|emb|CAN66735.1| hypothetical protein VITISV_024186 [Vitis vinifera] >gi|296083263|emb|CBI22899.3| unnamed protein product [Vitis vinifera]
CL10593.Contig1_All	444	343	24.3987	273	19.6706	335	22.6413	513	37.6169	predicted protein [Populus trichocarpa] >gi|222838813|gb|EEE77164.1| predicted protein [Populus trichocarpa]
CL10593.Contig2_All	490	59	3.8029	51	3.3298	77	4.7156	78	5.1826	predicted protein [Populus trichocarpa] >gi|222838813|gb|EEE77164.1| predicted protein [Populus trichocarpa]
CL10594.Contig1_All	912	4118	142.609	2920	102.43	5638	185.511	1891	67.5064	PREDICTED: uncharacterized protein LOC100265524 [Vitis vinifera]
CL10594.Contig2_All	963	2211	72.5133	2408	79.9961	2450	76.3446	712	24.0714	PREDICTED: uncharacterized protein LOC100265524 [Vitis vinifera]
CL10595.Contig1_All	802	173	6.8128	281	11.2091	143	5.3506	229	9.2963	unknown [Lotus japonicus]
CL10595.Contig2_All	203	3	0.4667	6	0.9456	6	0.8869	6	0.9623	--
CL10596.Contig1_All	1780	807	14.3189	158	2.8397	1060	17.87	126	2.3046	PREDICTED: transmembrane protein 56-like [Vitis vinifera]
CL10596.Contig2_All	392	200	16.1139	50	4.0806	236	18.0661	39	3.2391	--
CL10597.Contig1_All	1794	37660	663	29995	534.891	29930	500.637	30841	559.698	PREDICTED: mitochondrial substrate carrier family protein Q [Vitis vinifera] >gi|297737006|emb|CBI26207.3| unnamed protein product [Vitis vinifera]
CL10597.Contig2_All	396	80	6.3804	80	6.463	55	4.1678	47	3.8641	predicted protein [Populus trichocarpa] >gi|222863758|gb|EEF00889.1| predicted protein [Populus trichocarpa]
CL10597.Contig3_All	395	135	10.7942	248	20.086	129	9.8001	160	13.1878	predicted protein [Populus trichocarpa] >gi|222863758|gb|EEF00889.1| predicted protein [Populus trichocarpa]
CL10597.Contig4_All	826	102	3.9001	38	1.4718	92	3.3423	19	0.7489	unknown [Lotus japonicus]
CL10597.Contig5_All	737	54	2.3141	99	4.2974	79	3.2166	111	4.9035	predicted protein [Populus trichocarpa] >gi|222863758|gb|EEF00889.1| predicted protein [Populus trichocarpa]
CL10597.Contig6_All	252	17	2.1306	12	1.5234	6	0.7145	8	1.0336	PREDICTED: peroxisomal membrane protein PMP34-like [Glycine max]
CL10598.Contig1_All	836	15836	598.266	1133	43.3573	24214	869.159	1123	43.7342	RecName: Full=Photosystem I reaction center subunit IV A, chloroplastic; Short=PSI-E A; Contains: RecName: Full=Photosystem I reaction center subunit IV A isoform 2; Flags: Precursor >gi|632722|gb|AAB31704.1| photosystem I subunit PSI-E [Nicotiana sylvestris]
CL10598.Contig2_All	484	4298	280.464	305	20.1601	6699	415.34	318	21.3909	RecName: Full=Photosystem I reaction center subunit IV A, chloroplastic; Short=PSI-E A; Contains: RecName: Full=Photosystem I reaction center subunit IV A isoform 2; Flags: Precursor >gi|632722|gb|AAB31704.1| photosystem I subunit PSI-E [Nicotiana sylvestris]
CL10598.Contig3_All	749	10028	422.852	1530	65.3504	18585	744.594	1555	67.5922	RecName: Full=Photosystem I reaction center subunit IV B, chloroplastic; Short=PSI-E B; Contains: RecName: Full=Photosystem I reaction center subunit IV B isoform 2; Flags: Precursor >gi|632724|gb|AAB31705.1| photosystem I subunit PSI-E [Nicotiana sylvestris]
CL10598.Contig4_All	916	7138	246.114	861	30.0709	12885	422.112	1031	36.6447	RecName: Full=Photosystem I reaction center subunit IV A, chloroplastic; Short=PSI-E A; Contains: RecName: Full=Photosystem I reaction center subunit IV A isoform 2; Flags: Precursor >gi|632722|gb|AAB31704.1| photosystem I subunit PSI-E [Nicotiana sylvestris]
CL10599.Contig1_All	866	3736	136.252	443	16.3653	2314	80.1834	254	9.5491	putative early light induced protein [Arachis hypogaea]
CL10599.Contig2_All	578	1088	59.4506	95	5.2582	525	27.2565	54	3.0417	putative early light induced protein [Arachis hypogaea]
CL106.Contig1_All	514	6	0.3687	11	0.6846	18	1.0509	17	1.0768	PREDICTED: ribosomal RNA large subunit methyltransferase E [Vitis vinifera] >gi|296086215|emb|CBI31656.3| unnamed protein product [Vitis vinifera]
CL106.Contig2_All	969	68	2.2164	30	0.9905	56	1.7342	71	2.3855	PREDICTED: ribosomal RNA large subunit methyltransferase E [Vitis vinifera] >gi|296086215|emb|CBI31656.3| unnamed protein product [Vitis vinifera]
CL1060.Contig1_All	595	102	5.4143	99	5.323	54	2.7234	43	2.3529	PREDICTED: serine palmitoyltransferase 2 isoform 2 [Vitis vinifera] >gi|297734488|emb|CBI15735.3| unnamed protein product [Vitis vinifera]
CL1060.Contig2_All	684	81	3.7401	74	3.4611	50	2.1936	51	2.4275	PREDICTED: serine palmitoyltransferase 2 isoform 2 [Vitis vinifera] >gi|297734488|emb|CBI15735.3| unnamed protein product [Vitis vinifera]
CL1060.Contig3_All	558	51	2.8866	37	2.1213	28	1.5058	20	1.1669	PREDICTED: serine palmitoyltransferase 2 isoform 2 [Vitis vinifera] >gi|297734488|emb|CBI15735.3| unnamed protein product [Vitis vinifera]
CL1060.Contig4_All	469	43	2.8957	39	2.6603	27	1.7275	33	2.2908	PREDICTED: serine palmitoyltransferase 2 isoform 2 [Vitis vinifera] >gi|297734488|emb|CBI15735.3| unnamed protein product [Vitis vinifera]
CL1060.Contig5_All	928	87	2.9609	67	2.3098	47	1.5198	56	1.9647	--
CL1060.Contig6_All	1583	124	2.474	107	2.1624	69	1.308	63	1.2957	--
CL10600.Contig1_All	1667	377	7.1427	365	7.0048	144	2.5922	360	7.031	PREDICTED: 60S ribosomal protein L3 [Vitis vinifera] >gi|297739519|emb|CBI29701.3| unnamed protein product [Vitis vinifera]
CL10600.Contig2_All	694	42	1.9114	29	1.3368	29	1.2539	38	1.7827	PREDICTED: 60S ribosomal protein L3 [Vitis vinifera] >gi|297739519|emb|CBI29701.3| unnamed protein product [Vitis vinifera]
CL10600.Contig3_All	232	23	3.1311	6	0.8274	20	2.5869	10	1.4033	60S ribosomal protein L3B [Hevea brasiliensis]
CL10600.Contig4_All	1533	332	6.8399	309	6.4484	140	2.7405	322	6.8385	PREDICTED: 60S ribosomal protein L3 [Vitis vinifera] >gi|297739519|emb|CBI29701.3| unnamed protein product [Vitis vinifera]
CL10600.Contig5_All	1619	455	8.8761	381	7.5286	190	3.5216	367	7.3802	PREDICTED: 60S ribosomal protein L3 [Vitis vinifera] >gi|297739519|emb|CBI29701.3| unnamed protein product [Vitis vinifera]
CL10601.Contig1_All	880	37	1.3279	37	1.3451	52	1.7732	51	1.8868	hypothetical protein VITISV_044031 [Vitis vinifera]
CL10601.Contig2_All	488	14	0.9061	10	0.6556	16	0.9839	10	0.6672	hypothetical protein VITISV_044031 [Vitis vinifera]
CL10602.Contig1_All	689	3478	159.429	2321	107.769	388	16.8986	1214	57.3651	copper ion binding protein, putative [Ricinus communis] >gi|223532337|gb|EEF34136.1| copper ion binding protein, putative [Ricinus communis]
CL10602.Contig2_All	706	3607	161.36	2312	104.766	525	22.3148	1477	68.112	copper ion binding protein, putative [Ricinus communis] >gi|223532337|gb|EEF34136.1| copper ion binding protein, putative [Ricinus communis]
CL10603.Contig1_All	547	20	1.1548	17	0.9943	12	0.6583	22	1.3094	PREDICTED: uncharacterized GPI-anchored protein At1g27950 [Vitis vinifera] >gi|297741205|emb|CBI32156.3| unnamed protein product [Vitis vinifera]
CL10603.Contig2_All	924	207	7.0754	120	4.1548	121	3.9296	285	10.042	predicted protein [Populus trichocarpa] >gi|222872685|gb|EEF09816.1| predicted protein [Populus trichocarpa]
CL10603.Contig3_All	812	215	8.3625	129	5.0824	109	4.0282	264	10.5851	PREDICTED: uncharacterized GPI-anchored protein At1g27950 [Vitis vinifera] >gi|297741205|emb|CBI32156.3| unnamed protein product [Vitis vinifera]
CL10603.Contig4_All	602	70	3.6725	7	0.372	106	5.2838	13	0.7031	predicted protein [Populus trichocarpa] >gi|222872685|gb|EEF09816.1| predicted protein [Populus trichocarpa]
CL10604.Contig1_All	373	0	0	5	0.4288	1	0.0805	4	0.3491	unnamed protein product [Vitis vinifera]
CL10604.Contig2_All	1039	29	0.8815	64	1.9706	24	0.6932	104	3.2589	hypothetical protein VITISV_014375 [Vitis vinifera]
CL10605.Contig1_All	538	102	5.9879	88	5.2329	48	2.6773	99	5.991	PREDICTED: TOM1-like protein 2-like [Glycine max]
CL10605.Contig2_All	234	2	0.2699	6	0.8203	4	0.513	5	0.6957	--
CL10606.Contig1_All	364	13	1.128	1	0.0879	19	1.5664	2	0.1789	PREDICTED: RING-H2 zinc finger protein RHA4a [Vitis vinifera] >gi|297742383|emb|CBI34532.3| unnamed protein product [Vitis vinifera]
CL10606.Contig2_All	340	12	1.1147	0	0	17	1.5004	1	0.0958	predicted protein [Populus trichocarpa] >gi|222845224|gb|EEE82771.1| predicted protein [Populus trichocarpa]
CL10607.Contig1_All	685	581	26.788	1094	51.0935	665	29.132	1111	52.8046	unnamed protein product [Vitis vinifera]
CL10607.Contig2_All	755	617	25.8103	1209	51.2292	619	24.6027	963	41.5267	PREDICTED: uncharacterized protein LOC100499787 [Glycine max]
CL10607.Contig3_All	680	992	46.0742	1253	58.9496	915	40.3786	1220	58.4116	PREDICTED: uncharacterized protein LOC100499787 [Glycine max]
CL10608.Contig1_All	558	19	1.0754	1	0.0573	32	1.7209	3	0.175	unknown [Populus trichocarpa]
CL10608.Contig2_All	523	37	2.2344	2	0.1223	34	1.9508	7	0.4358	unknown [Populus trichocarpa]
CL10608.Contig3_All	2534	573	7.1417	57	0.7196	733	8.6803	117	1.5032	PREDICTED: TPR repeat-containing thioredoxin TTL1-like [Vitis vinifera]
CL10609.Contig1_All	1020	143	4.4278	27	0.8468	146	4.2953	16	0.5107	PREDICTED: uncharacterized protein LOC100264154 [Vitis vinifera]
CL10609.Contig2_All	261	6	0.726	1	0.1226	5	0.5749	5	0.6237	PREDICTED: uncharacterized protein LOC100264154 [Vitis vinifera]
CL1061.Contig1_All	737	390	16.7129	367	15.9308	247	10.057	472	20.8508	hypothetical protein ARALYDRAFT_487629 [Arabidopsis lyrata subsp. lyrata] >gi|297317134|gb|EFH47556.1| hypothetical protein ARALYDRAFT_487629 [Arabidopsis lyrata subsp. lyrata]
CL1061.Contig2_All	678	92	4.2856	144	6.7947	63	2.7884	150	7.2029	unknown [Medicago truncatula]
CL1061.Contig3_All	233	27	3.6599	21	2.8834	20	2.5758	17	2.3754	unknown [Medicago truncatula]
CL10610.Contig1_All	397	29	2.3071	24	1.934	15	1.1338	15	1.2301	unnamed protein product [Vitis vinifera]
CL10610.Contig2_All	383	16	1.3194	16	1.3365	6	0.4701	23	1.9551	PREDICTED: uncharacterized protein LOC100251337 [Vitis vinifera] >gi|297738235|emb|CBI27436.3| unnamed protein product [Vitis vinifera]
CL10611.Contig1_All	640	62	3.0596	20	0.9997	33	1.5473	23	1.17	ectonucleotide pyrophosphatase/phosphodiesterase, putative [Ricinus communis] >gi|223546558|gb|EEF48056.1| ectonucleotide pyrophosphatase/phosphodiesterase, putative [Ricinus communis]
CL10611.Contig2_All	1989	353	5.6053	82	1.3189	157	2.3687	136	2.2261	PREDICTED: ectonucleotide pyrophosphatase/phosphodiesterase family member 3 [Vitis vinifera]
CL10611.Contig3_All	2237	636	8.9794	106	1.5159	268	3.5951	244	3.5512	PREDICTED: ectonucleotide pyrophosphatase/phosphodiesterase family member 3 [Vitis vinifera]
CL10611.Contig4_All	681	96	4.4523	15	0.7047	34	1.4982	27	1.2908	PREDICTED: ectonucleotide pyrophosphatase/phosphodiesterase family member 3 [Vitis vinifera]
CL10612.Contig1_All	1315	134	3.2184	86	2.0922	93	2.1222	100	2.4758	PREDICTED: mitochondrial translocator assembly and maintenance protein 41 homolog [Vitis vinifera] >gi|297738029|emb|CBI27230.3| unnamed protein product [Vitis vinifera]
CL10613.Contig1_All	2462	490	6.2858	814	10.5773	361	4.4001	689	9.1113	PREDICTED: probable glutamyl-tRNA synthetase, cytoplasmic-like isoform 1 [Vitis vinifera]
CL10613.Contig2_All	2553	513	6.3463	823	10.3131	404	4.7486	750	9.5644	PREDICTED: probable glutamyl-tRNA synthetase, cytoplasmic-like isoform 1 [Vitis vinifera]
CL10613.Contig3_All	2367	484	6.4581	774	10.4612	370	4.6907	662	9.1056	PREDICTED: probable glutamyl-tRNA synthetase, cytoplasmic-like isoform 1 [Vitis vinifera]
CL10614.Contig1_All	315	0	0	0	0	0	0	15	1.5503	hypothetical protein VOLCADRAFT_99352 [Volvox carteri f. nagariensis] >gi|300256502|gb|EFJ40766.1| hypothetical protein VOLCADRAFT_99352 [Volvox carteri f. nagariensis]
CL10614.Contig2_All	303	2	0.2085	0	0	1	0.099	12	1.2894	PREDICTED: uncharacterized protein LOC100254450 [Vitis vinifera]
CL10615.Contig1_All	2072	307	4.6796	349	5.3886	354	5.1269	337	5.2953	unnamed protein product [Vitis vinifera]
CL10615.Contig2_All	517	58	3.5432	64	3.9603	65	3.7728	51	3.2116	PREDICTED: apurinic endonuclease-redox protein-like [Vitis vinifera]
CL10616.Contig1_All	2134	11762	174.077	8237	123.485	5837	82.0794	11026	168.218	PREDICTED: uncharacterized protein LOC100260696 [Vitis vinifera] >gi|297744630|emb|CBI37892.3| unnamed protein product [Vitis vinifera]
CL10616.Contig2_All	2070	12313	187.866	9128	141.073	6084	88.1978	11847	186.332	PREDICTED: uncharacterized protein LOC100260696 [Vitis vinifera] >gi|297744630|emb|CBI37892.3| unnamed protein product [Vitis vinifera]
CL10616.Contig3_All	239	17	2.2465	6	0.8031	5	0.6278	11	1.4985	predicted protein [Populus trichocarpa] >gi|222849378|gb|EEE86925.1| predicted protein [Populus trichocarpa]
CL10617.Contig1_All	446	3	0.2124	9	0.6456	10	0.6728	15	1.095	PREDICTED: queuine tRNA-ribosyltransferase-like [Glycine max]
CL10617.Contig2_All	431	6	0.4397	7	0.5196	3	0.2089	17	1.2842	PREDICTED: queuine tRNA-ribosyltransferase-like [Glycine max]
CL10618.Contig1_All	407	4	0.3104	32	2.5153	33	2.4331	9	0.7199	--
CL10618.Contig2_All	1172	135	3.638	266	7.2609	503	12.8789	189	5.2503	--
CL10619.Contig1_All	701	102	4.5956	206	9.4013	82	3.5102	108	5.016	unnamed protein product [Vitis vinifera]
CL10619.Contig2_All	1382	237	5.4162	502	11.6208	206	4.473	289	6.8083	unnamed protein product [Vitis vinifera]
CL10619.Contig3_All	1464	516	11.1318	455	9.9428	706	14.4711	417	9.2735	unnamed protein product [Vitis vinifera]
CL1062.Contig1_All	1882	129	2.1648	122	2.0739	158	2.5193	107	1.851	PREDICTED: uncharacterized protein LOC100247818 [Vitis vinifera]
CL1062.Contig2_All	806	42	1.6458	30	1.1908	47	1.7499	37	1.4946	PREDICTED: uncharacterized protein LOC100247818 [Vitis vinifera]
CL10620.Contig1_All	721	23	1.0075	55	2.4404	29	1.207	53	2.3933	--
CL10620.Contig2_All	881	49	1.7566	165	5.9917	65	2.214	219	8.0931	PREDICTED: alcohol dehydrogenase-like 3 [Vitis vinifera] >gi|297742453|emb|CBI34602.3| unnamed protein product [Vitis vinifera]
CL10620.Contig3_All	2689	289	3.3944	651	7.7451	381	4.2518	910	11.0179	PREDICTED: alcohol dehydrogenase-like 3 [Vitis vinifera] >gi|297742453|emb|CBI34602.3| unnamed protein product [Vitis vinifera]
CL10621.Contig1_All	512	31	1.9123	42	2.6243	28	1.6411	36	2.2892	PREDICTED: uncharacterized protein LOC100842365 [Brachypodium distachyon]
CL10621.Contig2_All	507	101	6.2917	140	8.834	91	5.3861	167	10.724	Pectinesterase [Medicago truncatula] >gi|355501216|gb|AES82419.1| Pectinesterase [Medicago truncatula]
CL10621.Contig3_All	745	95	4.0274	184	7.9013	43	1.732	141	6.1618	PREDICTED: uncharacterized protein LOC100842365 [Brachypodium distachyon]
CL10621.Contig4_All	251	9	1.1325	9	1.1471	4	0.4782	8	1.0377	--
CL10621.Contig5_All	712	101	4.4802	144	6.4702	95	4.0039	147	6.7218	PREDICTED: uncharacterized protein LOC100811105 [Glycine max]
CL10621.Contig6_All	929	177	6.0175	261	8.988	145	4.6837	270	9.4623	PREDICTED: uncharacterized protein LOC100811105 [Glycine max]
CL10621.Contig7_All	462	76	5.1955	109	7.5478	63	4.092	135	9.5135	uncharacterized protein LOC100500332 [Glycine max]
CL10622.Contig1_All	1295	551	13.4381	603	14.8966	516	11.9569	588	14.7828	eukaryotic translation initiation factor 2 beta subunit-like [Solanum tuberosum]
CL10622.Contig2_All	1430	365	8.0614	306	6.8458	306	6.4213	372	8.4694	eukaryotic translation initiation factor 2 beta subunit-like [Solanum tuberosum]
CL10622.Contig3_All	1087	196	5.6948	217	6.3866	159	4.3894	182	5.4512	eukaryotic translation initiation factor 2 beta subunit-like [Solanum tuberosum]
CL10623.Contig1_All	1250	1386	35.0194	1748	44.7373	1372	32.9369	1450	37.7664	unnamed protein product [Vitis vinifera]
CL10623.Contig2_All	1206	521	13.6441	531	14.0859	459	11.421	404	10.9064	unnamed protein product [Vitis vinifera]
CL10623.Contig3_All	916	466	16.0674	449	15.6816	393	12.8747	379	13.4708	unnamed protein product [Vitis vinifera]
CL10623.Contig4_All	568	289	16.0696	417	23.4869	242	12.7851	263	15.0749	uncharacterized protein LOC100818986 [Glycine max]
CL10624.Contig1_All	259	8	0.9755	5	0.6176	5	0.5793	5	0.6285	predicted protein [Populus trichocarpa] >gi|222860985|gb|EEE98527.1| predicted protein [Populus trichocarpa]
CL10624.Contig2_All	896	565	19.9157	183	6.534	474	15.8748	435	15.8063	predicted protein [Populus trichocarpa] >gi|222860985|gb|EEE98527.1| predicted protein [Populus trichocarpa]
CL10625.Contig1_All	405	44	3.4313	13	1.0269	15	1.1114	16	1.2862	unnamed protein product [Vitis vinifera]
CL10625.Contig2_All	1223	133	3.4346	41	1.0725	35	0.8588	34	0.9051	PREDICTED: ABC transporter C family member 2-like [Vitis vinifera]
CL10626.Contig1_All	857	2	0.0737	13	0.4853	22	0.7703	47	1.7855	uncharacterized protein LOC100191867 precursor [Zea mays]
CL10626.Contig2_All	254	9	1.1191	0	0	0	0	0	0	hypothetical protein VOLCADRAFT_99023 [Volvox carteri f. nagariensis] >gi|300256754|gb|EFJ41013.1| hypothetical protein VOLCADRAFT_99023 [Volvox carteri f. nagariensis]
CL10627.Contig1_All	469	19	1.2795	6	0.4093	15	0.9597	13	0.9024	conserved hypothetical protein [Ricinus communis] >gi|223534348|gb|EEF36057.1| conserved hypothetical protein [Ricinus communis]
CL10627.Contig2_All	222	4	0.5691	2	0.2882	10	1.3517	5	0.7333	predicted protein [Populus trichocarpa] >gi|222865511|gb|EEF02642.1| predicted protein [Populus trichocarpa]
CL10628.Contig1_All	1073	120	3.5321	362	10.7931	142	3.9713	196	5.9471	DNA-binding protein [Vitis thunbergii]
CL10628.Contig2_All	1258	430	10.7955	1375	34.9672	598	14.2646	815	21.0924	DNA-binding protein [Vitis thunbergii]
CL10629.Contig1_All	1326	82	1.9531	124	2.9917	53	1.1994	96	2.3571	PREDICTED: uncharacterized protein LOC100811149 [Glycine max]
CL10629.Contig2_All	1471	210	4.5088	197	4.2844	132	2.6928	176	3.8954	PREDICTED: uncharacterized protein LOC100262987 [Vitis vinifera] >gi|297738997|emb|CBI28242.3| unnamed protein product [Vitis vinifera]
CL1063.Contig1_All	977	32	1.0345	23	0.7531	23	0.7064	19	0.6332	unnamed protein product [Vitis vinifera]
CL1063.Contig2_All	547	2	0.1155	0	0	5	0.2743	2	0.119	unnamed protein product [Vitis vinifera]
CL1063.Contig3_All	901	39	1.3671	2	0.071	36	1.199	14	0.5059	unnamed protein product [Vitis vinifera]
CL1063.Contig4_All	1954	220	3.5559	13	0.2128	231	3.5475	74	1.233	PREDICTED: uncharacterized protein LOC100254717 [Vitis vinifera]
CL1063.Contig5_All	1716	87	1.6012	138	2.5728	169	2.9553	153	2.9028	PREDICTED: uncharacterized protein LOC100254717 [Vitis vinifera]
[truncated: 96,673 more rows]
