# Supplementary material for: Transcriptome-Wide Profiling and Expression Analysis of Diploid and Autotetraploid Paulownia tomentosa × Paulownia fortunei under Drought Stress
Source: PLoS One. 2014 Nov 18;9(11):e113313. doi: 10.1371/journal.pone.0113313 (PMC4236183; doi:10.1371/journal.pone.0113313)
Supplement: Table S3 — KEGG annotation of unigenes. (XLSX) [file pone.0113313.s005.xlsx]

## Sheet: Sheet1
Supplemental Table 3 KEGG annotation of ALL-unigenes
#	Pathway	All genes with pathway annotation (41206)	Pathway ID
1	Metabolic pathways	10041 (24.37%)	ko01100
2	Biosynthesis of secondary metabolites	4681 (11.36%)	ko01110
3	Plant-pathogen interaction	2284 (5.54%)	ko04626
4	Plant hormone signal transduction	2089 (5.07%)	ko04075
5	RNA transport	1558 (3.78%)	ko03013
6	Spliceosome	1554 (3.77%)	ko03040
7	Endocytosis	1520 (3.69%)	ko04144
8	Glycerophospholipid metabolism	1433 (3.48%)	ko00564
9	Ribosome	1252 (3.04%)	ko03010
10	Protein processing in endoplasmic reticulum	1186 (2.88%)	ko04141
11	Ether lipid metabolism	1125 (2.73%)	ko00565
12	Starch and sucrose metabolism	1085 (2.63%)	ko00500
13	Purine metabolism	1016 (2.47%)	ko00230
14	mRNA surveillance pathway	855 (2.07%)	ko03015
15	Ubiquitin mediated proteolysis	842 (2.04%)	ko04120
16	Pyrimidine metabolism	780 (1.89%)	ko00240
17	Glycolysis / Gluconeogenesis	744 (1.81%)	ko00010
18	Phenylpropanoid biosynthesis	705 (1.71%)	ko00940
19	Oxidative phosphorylation	679 (1.65%)	ko00190
20	RNA degradation	677 (1.64%)	ko03018
21	Ribosome biogenesis in eukaryotes	664 (1.61%)	ko03008
22	Pentose and glucuronate interconversions	605 (1.47%)	ko00040
23	Pyruvate metabolism	558 (1.35%)	ko00620
24	Amino sugar and nucleotide sugar metabolism	514 (1.25%)	ko00520
25	ABC transporters	473 (1.15%)	ko02010
26	RNA polymerase	467 (1.13%)	ko03020
27	Galactose metabolism	448 (1.09%)	ko00052
28	Phagosome	400 (0.97%)	ko04145
29	Other glycan degradation	398 (0.97%)	ko00511
30	Citrate cycle (TCA cycle)	396 (0.96%)	ko00020
31	Arginine and proline metabolism	381 (0.92%)	ko00330
32	Phosphatidylinositol signaling system	375 (0.91%)	ko04070
33	Peroxisome	374 (0.91%)	ko04146
34	Carbon fixation in photosynthetic organisms	373 (0.91%)	ko00710
35	Circadian rhythm - plant	370 (0.9%)	ko04712
36	Glyoxylate and dicarboxylate metabolism	333 (0.81%)	ko00630
37	Flavonoid biosynthesis	331 (0.8%)	ko00941
38	Cysteine and methionine metabolism	327 (0.79%)	ko00270
39	Glycine, serine and threonine metabolism	322 (0.78%)	ko00260
40	Glycerolipid metabolism	315 (0.76%)	ko00561
41	Fructose and mannose metabolism	315 (0.76%)	ko00051
42	Cyanoamino acid metabolism	311 (0.75%)	ko00460
43	Inositol phosphate metabolism	306 (0.74%)	ko00562
44	Fatty acid metabolism	306 (0.74%)	ko00071
45	Valine, leucine and isoleucine degradation	306 (0.74%)	ko00280
46	Terpenoid backbone biosynthesis	295 (0.72%)	ko00900
47	Basal transcription factors	295 (0.72%)	ko03022
48	Regulation of autophagy	294 (0.71%)	ko04140
49	Aminoacyl-tRNA biosynthesis	291 (0.71%)	ko00970
50	Nucleotide excision repair	285 (0.69%)	ko03420
51	Ascorbate and aldarate metabolism	283 (0.69%)	ko00053
52	Alanine, aspartate and glutamate metabolism	283 (0.69%)	ko00250
53	Pentose phosphate pathway	276 (0.67%)	ko00030
54	N-Glycan biosynthesis	267 (0.65%)	ko00510
55	Nitrogen metabolism	267 (0.65%)	ko00910
56	Propanoate metabolism	265 (0.64%)	ko00640
57	Sphingolipid metabolism	264 (0.64%)	ko00600
58	Phenylalanine metabolism	261 (0.63%)	ko00360
59	Zeatin biosynthesis	260 (0.63%)	ko00908
60	Stilbenoid, diarylheptanoid and gingerol biosynthesis	252 (0.61%)	ko00945
61	Limonene and pinene degradation	251 (0.61%)	ko00903
62	Tyrosine metabolism	250 (0.61%)	ko00350
63	Natural killer cell mediated cytotoxicity	246 (0.6%)	ko04650
64	Phenylalanine, tyrosine and tryptophan biosynthesis	241 (0.58%)	ko00400
65	Glutathione metabolism	241 (0.58%)	ko00480
66	Homologous recombination	233 (0.57%)	ko03440
67	Carotenoid biosynthesis	232 (0.56%)	ko00906
68	Porphyrin and chlorophyll metabolism	230 (0.56%)	ko00860
69	beta-Alanine metabolism	219 (0.53%)	ko00410
70	alpha-Linolenic acid metabolism	217 (0.53%)	ko00592
71	Proteasome	215 (0.52%)	ko03050
72	Protein export	214 (0.52%)	ko03060
73	Glycosylphosphatidylinositol(GPI)-anchor biosynthesis	210 (0.51%)	ko00563
74	Tryptophan metabolism	201 (0.49%)	ko00380
75	Glycosaminoglycan degradation	192 (0.47%)	ko00531
76	DNA replication	182 (0.44%)	ko03030
77	Base excision repair	172 (0.42%)	ko03410
78	Lysine degradation	170 (0.41%)	ko00310
79	Mismatch repair	158 (0.38%)	ko03430
80	Biosynthesis of unsaturated fatty acids	154 (0.37%)	ko01040
81	Butanoate metabolism	154 (0.37%)	ko00650
82	SNARE interactions in vesicular transport	152 (0.37%)	ko04130
83	Steroid biosynthesis	151 (0.37%)	ko00100
84	Photosynthesis	145 (0.35%)	ko00195
85	Fatty acid biosynthesis	143 (0.35%)	ko00061
86	Sulfur metabolism	135 (0.33%)	ko00920
87	Ubiquinone and other terpenoid-quinone biosynthesis	131 (0.32%)	ko00130
88	Cutin, suberine and wax biosynthesis	131 (0.32%)	ko00073
89	Pantothenate and CoA biosynthesis	123 (0.3%)	ko00770
90	Histidine metabolism	122 (0.3%)	ko00340
91	Glycosphingolipid biosynthesis - ganglio series	121 (0.29%)	ko00604
92	Isoquinoline alkaloid biosynthesis	116 (0.28%)	ko00950
93	Flavone and flavonol biosynthesis	115 (0.28%)	ko00944
94	Valine, leucine and isoleucine biosynthesis	114 (0.28%)	ko00290
95	Brassinosteroid biosynthesis	108 (0.26%)	ko00905
96	Tropane, piperidine and pyridine alkaloid biosynthesis	101 (0.25%)	ko00960
97	Lysine biosynthesis	96 (0.23%)	ko00300
98	Diterpenoid biosynthesis	95 (0.23%)	ko00904
99	Fatty acid elongation	87 (0.21%)	ko00062
100	Vitamin B6 metabolism	82 (0.2%)	ko00750
101	One carbon pool by folate	79 (0.19%)	ko00670
102	Circadian rhythm - mammal	76 (0.18%)	ko04710
103	Benzoxazinoid biosynthesis	75 (0.18%)	ko00402
104	Selenocompound metabolism	73 (0.18%)	ko00450
105	Taurine and hypotaurine metabolism	72 (0.17%)	ko00430
106	Riboflavin metabolism	69 (0.17%)	ko00740
107	Nicotinate and nicotinamide metabolism	66 (0.16%)	ko00760
108	Folate biosynthesis	62 (0.15%)	ko00790
109	Synthesis and degradation of ketone bodies	59 (0.14%)	ko00072
110	Arachidonic acid metabolism	53 (0.13%)	ko00590
111	Sesquiterpenoid and triterpenoid biosynthesis	51 (0.12%)	ko00909
112	Isoflavonoid biosynthesis	50 (0.12%)	ko00943
113	Linoleic acid metabolism	48 (0.12%)	ko00591
114	Glucosinolate biosynthesis	45 (0.11%)	ko00966
115	Non-homologous end-joining	42 (0.1%)	ko03450
116	Indole alkaloid biosynthesis	41 (0.1%)	ko00901
117	Photosynthesis - antenna proteins	40 (0.1%)	ko00196
118	Sulfur relay system	39 (0.09%)	ko04122
119	Thiamine metabolism	37 (0.09%)	ko00730
120	Glycosphingolipid biosynthesis - globo series	34 (0.08%)	ko00603
121	Other types of O-glycan biosynthesis	28 (0.07%)	ko00514
122	Monoterpenoid biosynthesis	24 (0.06%)	ko00902
123	C5-Branched dibasic acid metabolism	24 (0.06%)	ko00660
124	Lipoic acid metabolism	19 (0.05%)	ko00785
125	Biotin metabolism	14 (0.03%)	ko00780
126	Caffeine metabolism	10 (0.02%)	ko00232
127	Anthocyanin biosynthesis	9 (0.02%)	ko00942
128	Betalain biosynthesis	3 (0.01%)	ko00965
