# Supplementary material for: Transcriptome-Wide Profiling and Expression Analysis of Diploid and Autotetraploid Paulownia tomentosa × Paulownia fortunei under Drought Stress
Source: PLoS One. 2014 Nov 18;9(11):e113313. doi: 10.1371/journal.pone.0113313 (PMC4236183; doi:10.1371/journal.pone.0113313)
Supplement: Table S4 — Differetially expressed genes in the PTF2T vs. PTF2W comparison. PTF2T, 20 days drought-treated diploid; PTF2W, well-watered diploid. (XLSX) [file pone.0113313.s006.xlsx]

## Sheet: Sheet1
Supplemental Table 4 Differentially expressed genes in PTF2T vs PTF2W
geneID(23149)	geneLength	PTF2W_rawfragments(31662451)	PTF2T_rawfragments(31258022)	PTF2W_FPKM	PTF2T_FPKM	log2(PTF2T_FPKM/PTF2W_FPKM)	up/down	pvalue	FDR	Nr-ID	Nr-Score	Nr-Evalue	Nr-annotation	Nt-ID	Nt-Score	Nt-Evalue	Nt-annotation	Swissprot-ID	Swissprot-Score	Swissprot-Evalue	Swissprot-annotation	COG-Protein-or-Domain	COG-Score	COG-Evalue	COG-ID	COG-Function-Description	KO_id	KEGG-Evalue	KEGG-Score	KEGG-Gene	ko_definition	GO-BiologicalProcess	GO-MolecularFunction	Go-CellularComponent	Pathway ID//Pathway
Unigene40322_All	981	0	2092	0	68.2231	16.058	Up	0	0	--	--	--	--	--	--	--	--	--	--	--	--	--	--	--	--	--	--	--	--	--	--	-	-	-	--
Unigene35939_All	743	0	1416	0	60.9695	15.8958	Up	0	0	gi|90811681|gb|ABD98038.1|	261.5	8e-69	acetylajmalan acetylesterase [Striga asiatica]	--	--	--	--	sp|Q9LZB2|GDL74_ARATH	193	7e-50	GDSL esterase/lipase At5g03980 OS=Arabidopsis thaliana GN=At5g03980 PE=2 SV=1	--	--	--	--	--	K00514	9e-34	141	rcu:RCOM_1428040	zeta-carotene desaturase [EC:1.3.5.6]	-	GO:0016788//hydrolase activity, acting on ester bonds	-	ko01100//Metabolic pathways;ko01110//Biosynthesis of secondary metabolites;ko00906//Carotenoid biosynthesis;ko00511//Other glycan degradation
Unigene808_All	1544	0	2322	0	48.112	15.5541	Up	0	0	gi|225436114|ref|XP_002278363.1|	644.4	0	PREDICTED: lysosomal beta glucosidase-like isoform 1 [Vitis vinifera]	gi|225436113|ref|XM_002278327.1|	323	3e-85	PREDICTED: Vitis vinifera lysosomal beta glucosidase-like, transcript variant 1 (LOC100246224), mRNA	sp|A5JTQ3|XYL2_MEDSV	86.7	3e-17	Beta-xylosidase/alpha-L-arabinofuranosidase 2 OS=Medicago sativa subsp. varia GN=Xyl2 PE=2 SV=1	CC0797	285	1e-76	COG1472	Beta-glucosidase-related glycosidases	K01188	2e-127	454	gmx:100819117	beta-glucosidase [EC:3.2.1.21]	GO:0005975//carbohydrate metabolic process	GO:0008422//beta-glucosidase activity	GO:0016023//cytoplasmic membrane-bounded vesicle	ko01100//Metabolic pathways;ko01110//Biosynthesis of secondary metabolites;ko00940//Phenylpropanoid biosynthesis;ko00500//Starch and sucrose metabolism;ko00460//Cyanoamino acid metabolism
Unigene19525_All	335	0	481	0	45.9345	15.4873	Up	7.1571e-147	2.5866e-145	--	--	--	--	gi|30027246|gb|AY264753.1|	105	3e-20	Euphorbia lagascae isolate GlubokoeLake1RUS 16S ribosomal RNA gene, partial sequence; mitochondrial gene for mitochondrial product	--	--	--	--	--	--	--	--	--	--	--	--	--	--	-	-	-	--
CL4797.Contig1_All	767	0	926	0	38.6237	15.2372	Up	4.4686e-282	2.7934e-280	gi|218200275|gb|EEC82702.1|	84.7	2e-50	hypothetical protein OsI_27367 [Oryza sativa Indica Group] >gi|222637702|gb|EEE67834.1| hypothetical protein OsJ_25613 [Oryza sativa Japonica Group]	gi|356577348|ref|XM_003556741.1|	178	5e-42	PREDICTED: Glycine max NAC domain-containing protein 29-like (LOC100785110), mRNA	sp|O49255|NAC29_ARATH	173	1e-43	NAC domain-containing protein 29 OS=Arabidopsis thaliana GN=NAC029 PE=2 SV=1	--	--	--	--	--	--	--	--	--	--	GO:0006355//regulation of transcription, DNA-dependent;GO:0010583//response to cyclopentenone;GO:0007275//multicellular organismal development;GO:0009407//toxin catabolic process	GO:0003677//DNA binding;GO:0003700//sequence-specific DNA binding transcription factor activity	GO:0005634//nucleus	--
Unigene15878_All	757	0	869	0	36.7251	15.1645	Up	9.3005e-265	5.4857e-263	--	--	--	--	--	--	--	--	--	--	--	--	--	--	--	--	--	K01728	5e-06	49.7	vvi:100267540	pectate lyase [EC:4.2.2.2]	-	-	-	ko00040//Pentose and glucuronate interconversions
Unigene17622_All	1759	0	1835	0	33.374	15.0264	Up	0	0	gi|359485208|ref|XP_003633232.1|	651.4	0	PREDICTED: LOW QUALITY PROTEIN: tyrosine aminotransferase-like [Vitis vinifera]	gi|224133453|ref|XM_002328010.1|	214	2e-52	Populus trichocarpa aminotransferase family protein (AMT1), mRNA	sp|Q9LVY1|TAT_ARATH	529	2e-150	Tyrosine aminotransferase OS=Arabidopsis thaliana GN=TAT PE=2 SV=1	PAB1810	150	7e-36	COG0436	Aspartate/tyrosine/aromatic aminotransferase	K00815	0	651	vvi:100247148	tyrosine aminotransferase [EC:2.6.1.5]	GO:0010189//vitamin E biosynthetic process;GO:0006520//cellular amino acid metabolic process;GO:0006826//iron ion transport	GO:0033855;GO:0080130//L-phenylalanine:2-oxoglutarate aminotransferase activity;GO:0004838//L-tyrosine:2-oxoglutarate aminotransferase activity;GO:0030170//pyridoxal phosphate binding	GO:0009536//plastid	ko01100//Metabolic pathways;ko01110//Biosynthesis of secondary metabolites;ko00130//Ubiquinone and other terpenoid-quinone biosynthesis;ko00360//Phenylalanine metabolism;ko00400//Phenylalanine, tyrosine and tryptophan biosynthesis;ko00350//Tyrosine metabolism;ko00270//Cysteine and methionine metabolism;ko00950//Isoquinoline alkaloid biosynthesis;ko00960//Tropane, piperidine and pyridine alkaloid …
Unigene31281_All	1441	0	1144	0	25.3981	14.6324	Up	0	0	gi|147834348|emb|CAN74303.1|	59.7	2e-28	hypothetical protein VITISV_032980 [Vitis vinifera]	gi|147836148|emb|AM464899.2|	137	3e-29	Vitis vinifera contig VV78X275924.8, whole genome shotgun sequence	sp|P10978|POLX_TOBAC	138	7e-33	Retrovirus-related Pol polyprotein from transposon TNT 1-94 OS=Nicotiana tabacum PE=2 SV=1	--	--	--	--	--	K05356	7e-25	113	sbi:SORBI_0011s005450	all-trans-nonaprenyl-diphosphate synthase [EC:2.5.1.84 2.5.1.85]	-	-	-	ko01100//Metabolic pathways;ko01110//Biosynthesis of secondary metabolites;ko00908//Zeatin biosynthesis;ko00900//Terpenoid backbone biosynthesis
CL4665.Contig2_All	863	0	631	0	23.3914	14.5137	Up	1.9062e-192	8.4825e-191	gi|224106197|ref|XP_002314081.1|	265	9e-70	predicted protein [Populus trichocarpa] >gi|222850489|gb|EEE88036.1| predicted protein [Populus trichocarpa]	--	--	--	--	--	--	--	--	--	--	--	--	--	--	--	--	--	--	-	-	-	--
Unigene39593_All	570	0	415	0	23.2923	14.5076	Up	8.0825e-127	2.5819e-125	gi|73619518|sp|Q9FYZ9.1|BAMT_ANTMA	169.5	2e-41	RecName: Full=Benzoate carboxyl methyltransferase; AltName: Full=S-adenosyl-L-methionine:benzoic acid carboxyl methyltransferase >gi|9789277|gb|AAF98284.1|AF198492_1 SAM:benzoic acid carboxyl methyltransferase [Antirrhinum majus]	gi|9789276|gb|AF198492.1|AF198492	125	5e-26	Antirrhinum majus SAM:benzoic acid carboxyl methyltransferase (BAMT) mRNA, complete cds	sp|Q9FYZ9|BAMT_ANTMA	169	1e-42	Benzoate carboxyl methyltransferase OS=Antirrhinum majus GN=BAMT PE=1 SV=1	--	--	--	--	--	K08241	8e-28	121	rcu:RCOM_1595240	jasmonate O-methyltransferase [EC:2.1.1.141]	GO:0006633//fatty acid biosynthetic process;GO:0050896//response to stimulus;GO:0010089//xylem development;GO:0010382//cellular cell wall macromolecule metabolic process	GO:0008757//S-adenosylmethionine-dependent methyltransferase activity	-	ko00592//alpha-Linolenic acid metabolism
Unigene38687_All	349	0	219	0	20.0751	14.2931	Up	2.8729e-67	5.5963e-66	--	--	--	--	--	--	--	--	--	--	--	--	--	--	--	--	--	--	--	--	--	--	-	-	-	--
CL1697.Contig4_All	494	0	309	0	20.0111	14.2885	Up	1.2989e-94	3.332e-93	gi|115435924|ref|NP_001042720.1|	58.2	5e-08	Os01g0274800 [Oryza sativa Japonica Group] >gi|113532251|dbj|BAF04634.1| Os01g0274800, partial [Oryza sativa Japonica Group]	gi|270146630|gb|BT113582.1|	60	2e-06	Picea glauca clone GQ03414_B16 mRNA sequence	sp|P14918|EXTN_MAIZE	53.9	5e-08	Extensin OS=Zea mays GN=HRGP PE=2 SV=1	DR0479	50.4	1e-06	COG0744	Membrane carboxypeptidase (penicillin-binding protein)	--	--	--	--	--	-	-	-	--
Unigene38912_All	253	0	147	0	18.5881	14.1821	Up	2.1583e-45	3.1468e-44	--	--	--	--	--	--	--	--	--	--	--	--	--	--	--	--	--	--	--	--	--	--	-	-	-	--
Unigene37996_All	790	0	435	0	17.6157	14.1046	Up	6.7754e-133	2.251e-131	--	--	--	--	--	--	--	--	--	--	--	--	--	--	--	--	--	--	--	--	--	--	-	-	-	--
Unigene39421_All	279	0	153	0	17.5439	14.0987	Up	3.2444e-47	4.8781e-46	--	--	--	--	--	--	--	--	--	--	--	--	--	--	--	--	--	--	--	--	--	--	-	-	-	--
Unigene37956_All	1786	0	769	0	13.7747	13.7497	Up	2.2468e-234	1.1836e-232	--	--	--	--	--	--	--	--	--	--	--	--	--	--	--	--	--	--	--	--	--	--	-	-	-	--
Unigene39384_All	871	0	375	0	13.7737	13.7496	Up	1.1502e-114	3.4348e-113	gi|255559635|ref|XP_002520837.1|	328.2	9e-89	LOB domain-containing protein, putative [Ricinus communis] >gi|223539968|gb|EEF41546.1| LOB domain-containing protein, putative [Ricinus communis]	gi|359478354|ref|XM_002269640.2|	289	2e-75	PREDICTED: Vitis vinifera LOB domain-containing protein 15-like (LOC100262112), mRNA	sp|Q8L5T5|LBD15_ARATH	275	2e-74	LOB domain-containing protein 15 OS=Arabidopsis thaliana GN=LBD15 PE=2 SV=2	--	--	--	--	--	K01955	5e-34	142	vvi:100262205	carbamoyl-phosphate synthase large subunit [EC:6.3.5.5]	-	GO:0005515//protein binding	GO:0005634//nucleus;GO:0016020//membrane	ko01100//Metabolic pathways;ko00250//Alanine, aspartate and glutamate metabolism;ko00240//Pyrimidine metabolism
Unigene30320_All	635	0	272	0	13.7036	13.7423	Up	2.2662e-83	5.2218e-82	--	--	--	--	--	--	--	--	--	--	--	--	--	--	--	--	--	--	--	--	--	--	-	-	-	--
CL2796.Contig3_All	225	0	96	0	13.6498	13.7366	Up	6.7526e-30	7.3244e-29	gi|297802542|ref|XP_002869155.1|	93.6	8e-19	hypothetical protein ARALYDRAFT_491233 [Arabidopsis lyrata subsp. lyrata] >gi|297314991|gb|EFH45414.1| hypothetical protein ARALYDRAFT_491233 [Arabidopsis lyrata subsp. lyrata]	gi|123677670|emb|AM487927.1|	69.9	1e-09	Vitis vinifera, whole genome shotgun sequence, contig VV78X160881.7, clone ENTAV 115	sp|Q9SYZ7|U496A_ARATH	93.6	2e-20	UPF0496 protein At4g34320 OS=Arabidopsis thaliana GN=At4g34320 PE=1 SV=1	--	--	--	--	--	--	--	--	--	--	-	-	GO:0009536//plastid;GO:0005777//peroxisome	--
Unigene39588_All	405	0	164	0	12.9547	13.6612	Up	1.4757e-50	2.3371e-49	--	--	--	--	--	--	--	--	--	--	--	--	--	--	--	--	--	--	--	--	--	--	-	-	-	--
CL10033.Contig2_All	218	0	81	0	11.8869	13.5371	Up	2.4374e-25	2.3605e-24	gi|326506628|dbj|BAJ91355.1|	148.7	2e-35	predicted protein [Hordeum vulgare subsp. vulgare]	gi|326506627|dbj|AK360146.1|	327	2e-87	Hordeum vulgare subsp. vulgare mRNA for predicted protein, complete cds, clone: NIASHv1111H23	--	--	--	--	--	--	--	--	--	--	--	--	--	--	-	-	-	--
Unigene40187_All	227	0	83	0	11.6974	13.5139	Up	6.0155e-26	5.9164e-25	--	--	--	--	--	--	--	--	--	--	--	--	--	--	--	--	--	--	--	--	--	--	-	-	-	--
CL3281.Contig1_All	538	0	170	0	10.1089	13.3033	Up	2.2183e-52	3.6108e-51	gi|302849322|ref|XP_002956191.1|	62.4	3e-09	hypothetical protein VOLCADRAFT_97190 [Volvox carteri f. nagariensis] >gi|300258494|gb|EFJ42730.1| hypothetical protein VOLCADRAFT_97190 [Volvox carteri f. nagariensis]	--	--	--	--	sp|Q9LK03|PERK2_ARATH	62	2e-10	Proline-rich receptor-like protein kinase PERK2 OS=Arabidopsis thaliana GN=PERK2 PE=2 SV=3	slr0599	49.3	4e-06	COG0515	Serine/threonine protein kinase	K01115	2e-07	53.5	vcn:VOLCADRAFT_99471	phospholipase D [EC:3.1.4.4]	-	GO:0003824//catalytic activity	-	ko01100//Metabolic pathways;ko00565//Ether lipid metabolism;ko00564//Glycerophospholipid metabolism;ko04144//Endocytosis;ko04141//Protein processing in endoplasmic reticulum
Unigene18557_All	281	0	88	0	10.0188	13.2904	Up	1.8202e-27	1.8622e-26	gi|114159828|gb|ABI53721.1|	60.8	6e-09	polyubiquitin [Pyropia yezoensis]	gi|270141934|gb|BT108886.1|	333	5e-89	Picea glauca clone GQ03202_C17 mRNA sequence	sp|P42740|UBIQP_AGLNE	181	1e-46	Polyubiquitin OS=Aglaothamnion neglectum PE=2 SV=2	YLL039c	183	6e-47	COG5272	Ubiquitin	K08770	5e-46	180	mtr:MTR_8g018230	ubiquitin C	-	-	-	--
Unigene25453_All	316	0	96	0	9.719	13.2466	Up	6.7526e-30	7.3236e-29	gi|321401330|gb|ADW83085.1|	141	4e-33	cytochrome c oxidase subunit 2 [Pavlova lutheri]	gi|226237400|dbj|AB459502.1|	93.7	9e-17	Pythium apinafurcum mitochondrial coxII gene for cytochrome oxidase subunit II, partial cds, strain: UZ302	sp|P48870|COX2_CYACA	138	8e-34	Cytochrome c oxidase subunit 2 OS=Cyanidium caldarium GN=COX2 PE=3 SV=1	RP406	121	3e-28	COG1622	Heme/copper-type cytochrome/quinol oxidases, subunit 2	K02261	1e-33	139	cme:CMW010C	cytochrome c oxidase subunit 2	GO:0022904//respiratory electron transport chain	GO:0005507//copper ion binding;GO:0009055//electron carrier activity;GO:0020037//heme binding;GO:0004129//cytochrome-c oxidase activity	GO:0005743//mitochondrial inner membrane;GO:0070469//respiratory chain;GO:0016021//integral to membrane	ko01100//Metabolic pathways;ko00190//Oxidative phosphorylation
Unigene12627_All	609	0	174	0	9.1405	13.1581	Up	1.3511e-53	2.2368e-52	--	--	--	--	--	--	--	--	--	--	--	--	--	--	--	--	--	--	--	--	--	--	-	-	-	--
CL6957.Contig2_All	415	0	118	0	9.0965	13.1511	Up	1.397e-36	1.7509e-35	--	--	--	--	--	--	--	--	--	--	--	--	--	--	--	--	--	--	--	--	--	--	-	-	-	--
Unigene39783_All	1005	0	277	0	8.8176	13.1062	Up	6.8573e-85	1.6009e-83	gi|225425180|ref|XP_002264875.1|	310.5	2e-83	PREDICTED: bidirectional sugar transporter SWEET15 [Vitis vinifera] >gi|296088717|emb|CBI38167.3| unnamed protein product [Vitis vinifera]	gi|225318049|dbj|AK323207.1|	91.7	1e-15	Solanum lycopersicum cDNA, clone: LEFL1051CE04, HTC in leaf	sp|Q2R3P9|SWT14_ORYSJ	297	7e-81	Bidirectional sugar transporter SWEET14 OS=Oryza sativa subsp. japonica GN=SWEET14 PE=2 SV=1	--	--	--	--	--	K15382	2e-84	310	vvi:100243643	solute carrier family 50 (sugar transporter)	GO:0006810//transport;GO:0071310//cellular response to organic substance	-	GO:0016023//cytoplasmic membrane-bounded vesicle;GO:0005886//plasma membrane;GO:0016021//integral to membrane	--
CL11174.Contig2_All	1100	0	299	0	8.6959	13.0861	Up	1.4187e-91	3.5374e-90	gi|302843366|ref|XP_002953225.1|	53.1	8e-06	hypothetical protein VOLCADRAFT_63308 [Volvox carteri f. nagariensis] >gi|300261612|gb|EFJ45824.1| hypothetical protein VOLCADRAFT_63308 [Volvox carteri f. nagariensis]	--	--	--	--	--	--	--	--	--	--	--	--	--	--	--	--	--	--	-	-	-	--
Unigene19181_All	312	0	82	0	8.4081	13.0376	Up	1.2109e-25	1.1821e-24	gi|315321248|gb|ADU04750.1|	104.4	4e-22	ubiquitin extension protein, partial [Mesostigma viride] >gi|315321250|gb|ADU04751.1| ubiquitin extension protein, partial [Mesostigma viride]	gi|126038341|gb|EF120638.1|	83.8	9e-14	Hevea brasiliensis ubiquitin extension protein (UEP1) mRNA, complete cds	sp|P31753|RS27A_ASPOF	103	2e-23	Ubiquitin-40S ribosomal protein S27a (Fragment) OS=Asparagus officinalis PE=3 SV=2	YLR167w_2	74.7	4e-14	COG1998	Ribosomal protein S27AE	K02977	4e-23	104	smo:SELMODRAFT_111605	small subunit ribosomal protein S27Ae	GO:0042787//protein ubiquitination involved in ubiquitin-dependent protein catabolic process;GO:0006412//translation	GO:0003735//structural constituent of ribosome	GO:0005794//Golgi apparatus;GO:0022627//cytosolic small ribosomal subunit	ko03010//Ribosome
Unigene40324_All	281	0	73	0	8.311	13.0208	Up	6.5701e-23	5.9494e-22	--	--	--	--	--	--	--	--	--	--	--	--	--	--	--	--	--	--	--	--	--	--	-	-	-	--
Unigene39347_All	623	0	157	0	8.0621	12.9769	Up	1.9761e-48	3.0308e-47	gi|225443827|ref|XP_002274223.1|	261.9	4e-69	PREDICTED: vignain-like [Vitis vinifera]	gi|356542632|ref|XM_003539723.1|	95.6	5e-17	PREDICTED: Glycine max vignain-like (LOC100817336), mRNA	sp|P43156|CYSP_HEMSP	170	5e-43	Thiol protease SEN102 OS=Hemerocallis sp. GN=SEN102 PE=2 SV=1	AF1946_2	58.9	6e-09	COG4870	Cysteine protease	K01365	4e-70	261	vvi:100246411	cathepsin L [EC:3.4.22.15]	GO:0009817//defense response to fungus, incompatible interaction;GO:0007568//aging;GO:0006508//proteolysis;GO:0009723//response to ethylene stimulus;GO:0055114//oxidation-reduction process	GO:0032440//2-alkenal reductase [NAD(P)] activity;GO:0008234//cysteine-type peptidase activity	GO:0010282//senescence-associated vacuole	ko04145//Phagosome
Unigene40328_All	710	0	171	0	7.7051	12.9116	Up	1.102e-52	1.8007e-51	--	--	--	--	--	--	--	--	--	--	--	--	--	--	--	--	--	--	--	--	--	--	-	-	-	--
Unigene809_All	2257	1	7588	0.014	107.556	12.9074	Up	0	0	gi|225436114|ref|XP_002278363.1|	1012.3	0	PREDICTED: lysosomal beta glucosidase-like isoform 1 [Vitis vinifera]	gi|225436113|ref|XM_002278327.1|	323	4e-85	PREDICTED: Vitis vinifera lysosomal beta glucosidase-like, transcript variant 1 (LOC100246224), mRNA	sp|A5JTQ3|XYL2_MEDSV	126	5e-29	Beta-xylosidase/alpha-L-arabinofuranosidase 2 OS=Medicago sativa subsp. varia GN=Xyl2 PE=2 SV=1	CAC1075	444	3e-124	COG1472	Beta-glucosidase-related glycosidases	K01188	0	721	pop:POPTR_804519	beta-glucosidase [EC:3.2.1.21]	GO:0005975//carbohydrate metabolic process	GO:0008422//beta-glucosidase activity	-	ko01100//Metabolic pathways;ko01110//Biosynthesis of secondary metabolites;ko00940//Phenylpropanoid biosynthesis;ko00500//Starch and sucrose metabolism;ko00460//Cyanoamino acid metabolism
CL10487.Contig1_All	601	0	143	0	7.612	12.8941	Up	3.5436e-44	5.069e-43	gi|388493838|gb|AFK34985.1|	153.3	2e-36	unknown [Lotus japonicus]	gi|359482876|ref|XM_002282359.2|	95.6	5e-17	PREDICTED: Vitis vinifera myo-inositol oxidase (LOC100233007), mRNA	sp|Q8L799|MIOX1_ARATH	119	1e-27	Inositol oxygenase 1 OS=Arabidopsis thaliana GN=MIOX1 PE=2 SV=1	--	--	--	--	--	K00469	9e-33	137	vvi:100233007	inositol oxygenase [EC:1.13.99.1]	GO:0019310//inositol catabolic process;GO:0055114//oxidation-reduction process	GO:0005506//iron ion binding;GO:0050113//inositol oxygenase activity	GO:0005737//cytoplasm	ko00053//Ascorbate and aldarate metabolism;ko00562//Inositol phosphate metabolism
CL10033.Contig1_All	1439	0	342	0	7.6033	12.8924	Up	1.2223e-104	3.3954e-103	gi|326506628|dbj|BAJ91355.1|	693	0	predicted protein [Hordeum vulgare subsp. vulgare]	gi|326506627|dbj|AK360146.1|	2329	0	Hordeum vulgare subsp. vulgare mRNA for predicted protein, complete cds, clone: NIASHv1111H23	sp|Q9FPQ6|GP1_CHLRE	127	1e-29	Vegetative cell wall protein gp1 OS=Chlamydomonas reinhardtii GN=GP1 PE=2 SV=1	XF0818	75.5	2e-13	COG2730	Endoglucanase	K14709	5e-23	107	vcn:VOLCADRAFT_104214	solute carrier family 39 (zinc transporter), member 1/2/3	-	-	-	--
Unigene39130_All	213	0	50	0	7.5098	12.8746	Up	6.3926e-16	4.5249e-15	--	--	--	--	--	--	--	--	--	--	--	--	--	--	--	--	--	--	--	--	--	--	-	-	-	--
Unigene38088_All	332	0	77	0	7.4198	12.8572	Up	4.0018e-24	3.7448e-23	--	--	--	--	--	--	--	--	--	--	--	--	--	--	--	--	--	--	--	--	--	--	-	-	-	--
Unigene22485_All	256	0	59	0	7.3731	12.8481	Up	1.1782e-18	9.3185e-18	--	--	--	--	--	--	--	--	--	--	--	--	--	--	--	--	--	--	--	--	--	--	-	-	-	--
Unigene36139_All	316	0	72	0	7.2893	12.8316	Up	1.3225e-22	1.1867e-21	gi|6730635|gb|AAF27056.1|AC008262_5	52.4	2e-06	F4N2.10 [Arabidopsis thaliana]	--	--	--	--	--	--	--	--	--	--	--	--	--	--	--	--	--	--	-	-	-	--
CL9935.Contig4_All	332	0	74	0	7.1307	12.7998	Up	3.264e-23	2.9817e-22	gi|326532606|dbj|BAK05232.1|	139.8	1e-32	predicted protein [Hordeum vulgare subsp. vulgare]	gi|312282618|dbj|AK353089.1|	79.8	1e-12	Thellungiella halophila mRNA, complete cds, clone: RTFL01-10-H17	sp|P0CH35|RL40B_ORYSJ	128	7e-31	Ubiquitin-60S ribosomal protein L40-2 OS=Oryza sativa subsp. japonica GN=Ub-CEP52-2 PE=3 SV=1	YKR094c_2	103	7e-23	COG1552	Ribosomal protein L40E	K02927	2e-30	128	osa:4332169	large subunit ribosomal protein L40e	GO:0009793//embryo development ending in seed dormancy;GO:0016567//protein ubiquitination;GO:0006412//translation	GO:0003735//structural constituent of ribosome	GO:0005840//ribosome	ko03010//Ribosome
Unigene15908_All	355	0	79	0	7.1193	12.7975	Up	9.8762e-25	9.4042e-24	gi|326533734|dbj|BAK05398.1|	172.9	1e-42	predicted protein [Hordeum vulgare subsp. vulgare]	gi|32995216|dbj|AK110007.1|	111	5e-22	Oryza sativa Japonica Group cDNA clone:002-159-G04, full insert sequence	sp|Q9FJA6|RS33_ARATH	145	4e-36	40S ribosomal protein S3-3 OS=Arabidopsis thaliana GN=RPS3C PE=1 SV=1	SPBC16G5.14c	155	2e-38	COG0092	Ribosomal protein S3	K02985	5e-36	147	zma:100382976	small subunit ribosomal protein S3e	GO:0001510//RNA methylation;GO:0006412//translation;GO:0009651//response to salt stress	GO:0003723//RNA binding;GO:0003735//structural constituent of ribosome	GO:0005730//nucleolus;GO:0009506//plasmodesma;GO:0022627//cytosolic small ribosomal subunit;GO:0009507//chloroplast;GO:0005773//vacuole;GO:0005794//Golgi apparatus;GO:0005886//plasma membrane	ko03010//Ribosome
CL7700.Contig2_All	634	0	140	0	7.0644	12.7864	Up	2.8902e-43	4.078e-42	--	--	--	--	--	--	--	--	--	--	--	--	--	--	--	--	--	--	--	--	--	--	-	-	-	--
Unigene40326_All	440	0	97	0	7.0527	12.784	Up	3.3546e-30	3.6653e-29	gi|255556097|ref|XP_002519083.1|	28.9	6e-18	sugar transporter, putative [Ricinus communis] >gi|223541746|gb|EEF43294.1| sugar transporter, putative [Ricinus communis]	--	--	--	--	sp|Q8VZ80|PLT5_ARATH	63.2	6e-13	Polyol transporter 5 OS=Arabidopsis thaliana GN=PLT5 PE=1 SV=2	--	--	--	--	--	--	--	--	--	--	GO:0015749//monosaccharide transport;GO:0015791//polyol transport	GO:0015166//polyol transmembrane transporter activity;GO:0015145//monosaccharide transmembrane transporter activity	GO:0016020//membrane	--
CL6072.Contig4_All	550	0	120	0	6.98	12.769	Up	3.4478e-37	4.3651e-36	gi|158518591|sp|Q4VZL0.2|YCF1_CUCSA	53.9	1e-06	RecName: Full=Putative membrane protein ycf1; Short=RF1 >gi|115432858|gb|ABI97471.1| hypothetical chloroplast RF1 [Cucumis sativus] >gi|115498359|gb|ABI98801.1| hypothetical chloroplast RF1 [Cucumis sativus]	--	--	--	--	sp|Q4VZL0|YCF1_CUCSA	53.9	5e-08	Putative membrane protein ycf1 OS=Cucumis sativus GN=ycf1-A PE=3 SV=2	--	--	--	--	--	--	--	--	--	--	-	-	-	--
Unigene12820_All	355	0	77	0	6.9391	12.7605	Up	4.0018e-24	3.7452e-23	--	--	--	--	--	--	--	--	--	--	--	--	--	--	--	--	--	--	--	--	--	--	-	-	-	--
Unigene12753_All	488	0	104	0	6.8179	12.7351	Up	2.5051e-32	2.8755e-31	gi|296085478|emb|CBI29210.3|	164.9	4e-40	unnamed protein product [Vitis vinifera]	gi|164519407|gb|AC216458.1|	58	8e-06	Populus trichocarpa clone POP045-C13, complete sequence	--	--	--	--	--	--	--	--	--	--	--	--	--	--	-	-	-	--
Unigene39363_All	1330	0	281	0	6.7592	12.7226	Up	4.1767e-86	9.8553e-85	gi|308044587|ref|NP_001183275.1|	496.1	4e-139	uncharacterized protein LOC100501669 [Zea mays]	--	--	--	--	sp|Q9SXP2|FDH1_ORYSJ	384	9e-107	Formate dehydrogenase 1, mitochondrial OS=Oryza sativa subsp. japonica GN=Os06g0486800 PE=1 SV=2	YOR388c	407	3e-113	COG1052	Lactate dehydrogenase and related dehydrogenases	K00122	4e-140	496	zma:100501669	formate dehydrogenase [EC:1.2.1.2]	GO:0000038//very long-chain fatty acid metabolic process;GO:0042335//cuticle development;GO:0008610//lipid biosynthetic process;GO:0009416//response to light stimulus;GO:0009409//response to cold;GO:0009611//response to wounding;GO:0009913//epidermal cell differentiation;GO:0046686//response to cadmium ion;GO:0080167//response to karrikin	GO:0005488//binding;GO:0016746//transferase activity, transferring acyl groups;GO:0016491//oxidoreductase activity	GO:0005739//mitochondrion;GO:0009579//thylakoid;GO:0009507//chloroplast;GO:0016020//membrane;GO:0005783//endoplasmic reticulum	ko01100//Metabolic pathways;ko00630//Glyoxylate and dicarboxylate metabolism
Unigene14839_All	1352	0	284	0	6.7202	12.7143	Up	5.1208e-87	1.2202e-85	gi|326492680|dbj|BAJ90196.1|	616.7	2e-175	predicted protein [Hordeum vulgare subsp. vulgare]	gi|32979184|dbj|AK069160.1|	585	1e-164	Oryza sativa Japonica Group cDNA clone:J023007E09, full insert sequence	sp|P17786|EF1A_SOLLC	579	1e-165	Elongation factor 1-alpha OS=Solanum lycopersicum PE=2 SV=1	YPR080w	607	1e-173	COG5256	Translation elongation factor EF-1alpha (GTPase)	K03231	2e-165	580	gmx:100801611	elongation factor 1-alpha	GO:0006414//translational elongation;GO:0006184//GTP catabolic process	GO:0003746//translation elongation factor activity;GO:0003924//GTPase activity;GO:0005525//GTP binding	GO:0005737//cytoplasm	ko03013//RNA transport
Unigene38204_All	338	0	70	0	6.6255	12.6938	Up	5.3588e-22	4.7141e-21	gi|1345907|sp|P48876.1|CYB_CYACA	140.2	8e-33	RecName: Full=Cytochrome b; AltName: Full=Complex III subunit 3; AltName: Full=Complex III subunit III; AltName: Full=Cytochrome b-c1 complex subunit 3; AltName: Full=Ubiquinol-cytochrome-c reductase complex cytochrome b subunit >gi|791090|emb|CAA88768.1| apocytochrome b [Cyanidium caldarium]	gi|1019057|emb|Z47547.1|	81.8	4e-13	Chondrus crispus complete mitochondrial genome	sp|P48876|CYB_CYACA	140	2e-34	Cytochrome b OS=Cyanidium caldarium GN=MT-CYB PE=3 SV=1	Q0120	124	3e-29	COG1290	Cytochrome b subunit of the bc complex	K00412	2e-32	135	cme:CMW007C	ubiquinol-cytochrome c reductase cytochrome b subunit	GO:0022900//electron transport chain	-	GO:0044425//membrane part	ko01100//Metabolic pathways;ko00910//Nitrogen metabolism;ko00190//Oxidative phosphorylation
Unigene21986_All	288	0	59	0	6.5539	12.6781	Up	1.1782e-18	9.3193e-18	gi|351727373|ref|NP_001238694.1|	99	2e-20	protease inhibitor-like [Glycine max]	--	--	--	--	sp|P82381|ICI_LINUS	79	6e-16	Proteinase inhibitor OS=Linum usitatissimum PE=1 SV=1	--	--	--	--	--	--	--	--	--	--	GO:0009611//response to wounding	GO:0004867//serine-type endopeptidase inhibitor activity	-	--
Unigene16058_All	240	0	49	0	6.5317	12.6732	Up	1.2868e-15	8.984e-15	gi|397567353|gb|EJK45539.1|	92	2e-18	hypothetical protein THAOC_35843 [Thalassiosira oceanica]	gi|359484513|ref|XM_002282997.2|	58	4e-06	PREDICTED: Vitis vinifera 40S ribosomal protein S30-like (LOC100252467), mRNA	sp|P49689|RS30_ARATH	77.8	1e-15	40S ribosomal protein S30 OS=Arabidopsis thaliana GN=RPS30A PE=1 SV=3	--	--	--	--	--	K02983	1e-19	92.8	cme:CMT030C	small subunit ribosomal protein S30e	GO:0006412//translation	GO:0003735//structural constituent of ribosome	GO:0005840//ribosome;GO:0044446//intracellular organelle part;GO:0005739//mitochondrion	ko03010//Ribosome
Unigene37385_All	272	0	55	0	6.4689	12.6593	Up	1.9343e-17	1.4576e-16	--	--	--	--	--	--	--	--	--	--	--	--	--	--	--	--	--	--	--	--	--	--	-	-	-	--
CL254.Contig4_All	906	0	180	0	6.356	12.6339	Up	2.031e-55	3.4433e-54	gi|225442398|ref|XP_002282395.1|	419.5	3e-116	PREDICTED: inositol oxygenase 1 [Vitis vinifera] >gi|297743146|emb|CBI36013.3| unnamed protein product [Vitis vinifera]	gi|359482876|ref|XM_002282359.2|	274	1e-70	PREDICTED: Vitis vinifera myo-inositol oxidase (LOC100233007), mRNA	sp|Q8L799|MIOX1_ARATH	410	4e-115	Inositol oxygenase 1 OS=Arabidopsis thaliana GN=MIOX1 PE=2 SV=1	--	--	--	--	--	K00469	3e-117	419	vvi:100233007	inositol oxygenase [EC:1.13.99.1]	GO:0019310//inositol catabolic process;GO:0006949//syncytium formation;GO:0055114//oxidation-reduction process	GO:0005506//iron ion binding;GO:0050113//inositol oxygenase activity	GO:0005737//cytoplasm	ko00053//Ascorbate and aldarate metabolism;ko00562//Inositol phosphate metabolism
CL6882.Contig1_All	1781	0	342	0	6.1433	12.5848	Up	1.2223e-104	3.3945e-103	gi|357448011|ref|XP_003594281.1|	67.8	6e-10	Proline-rich protein [Medicago truncatula] >gi|355483329|gb|AES64532.1| Proline-rich protein [Medicago truncatula]	gi|270135172|gb|BT102124.1|	396	1e-107	Picea glauca clone GQ0166_N16 mRNA sequence	sp|Q9LK03|PERK2_ARATH	49.3	7e-06	Proline-rich receptor-like protein kinase PERK2 OS=Arabidopsis thaliana GN=PERK2 PE=2 SV=3	--	--	--	--	--	K14306	4e-11	68.2	vvi:100265039	nuclear pore complex protein Nup62	-	-	-	ko03013//RNA transport
Unigene22452_All	394	0	75	0	6.0898	12.5722	Up	1.6215e-23	1.4926e-22	gi|118483126|gb|ABK93470.1|	120.2	8e-27	unknown [Populus trichocarpa]	gi|32993083|dbj|AK107874.1|	89.7	2e-15	Oryza sativa Japonica Group cDNA clone:002-134-C11, full insert sequence	sp|Q9SLF7|RLA22_ARATH	114	2e-26	60S acidic ribosomal protein P2-2 OS=Arabidopsis thaliana GN=RPP2B PE=1 SV=1	YDR382w	121	4e-28	COG2058	Ribosomal protein L12E/L44/L45/RPP1/RPP2	K02943	1e-27	119	cre:CHLREDRAFT_195600	large subunit ribosomal protein LP2	GO:0006412//translation	-	GO:0005840//ribosome;GO:0016020//membrane;GO:0005634//nucleus;GO:0005829//cytosol	ko03010//Ribosome
CL874.Contig1_All	1658	0	315	0	6.0781	12.5694	Up	1.9525e-96	5.0892e-95	gi|356497506|ref|XP_003517601.1|	79.7	1e-13	PREDICTED: uncharacterized protein LOC100776105 [Glycine max]	--	--	--	--	sp|Q9FPQ6|GP1_CHLRE	90.1	3e-18	Vegetative cell wall protein gp1 OS=Chlamydomonas reinhardtii GN=GP1 PE=2 SV=1	Cgl1939	70.5	8e-12	COG0532	Translation initiation factor 2 (IF-2; GTPase)	K14306	2e-15	82.8	aly:ARALYDRAFT_483630	nuclear pore complex protein Nup62	-	-	-	ko03013//RNA transport
CL4078.Contig1_All	303	0	57	0	6.0183	12.5551	Up	4.7738e-18	3.6782e-17	--	--	--	--	--	--	--	--	--	--	--	--	--	--	--	--	--	--	--	--	--	--	-	-	-	--
Unigene40330_All	250	0	47	0	6.0145	12.5542	Up	5.2139e-15	3.5529e-14	--	--	--	--	--	--	--	--	--	--	--	--	--	--	--	--	--	--	--	--	--	--	-	-	-	--
Unigene36306_All	575	0	108	0	6.0089	12.5529	Up	1.5258e-33	1.8013e-32	gi|297744564|emb|CBI37826.3|	235.3	3e-61	unnamed protein product [Vitis vinifera]	gi|225428099|ref|XM_002278160.1|	71.9	7e-10	PREDICTED: Vitis vinifera serine/threonine protein phosphatase 2A 57 kDa regulatory subunit B' alpha isoform-like (LOC100247024), mRNA	sp|Q9SV41|2A5E_ARATH	149	1e-36	Serine/threonine protein phosphatase 2A 57 kDa regulatory subunit B' epsilon isoform OS=Arabidopsis thaliana GN=B'EPSILON PE=2 SV=1	--	--	--	--	--	K11584	7e-38	154	gmx:100798308	protein phosphatase 2 (formerly 2A), regulatory subunit B'	GO:0031323//regulation of cellular metabolic process;GO:0007165//signal transduction;GO:0006351//transcription, DNA-dependent	GO:0008601//protein phosphatase type 2A regulator activity	GO:0044444//cytoplasmic part;GO:0000159//protein phosphatase type 2A complex;GO:0005634//nucleus	ko03015//mRNA surveillance pathway
Unigene37388_All	309	0	58	0	6.0049	12.5519	Up	2.3715e-18	1.8551e-17	gi|110816069|ref|YP_684401.1|	85.5	2e-16	ATP synthase F0 subunit 6 [Oltmannsiellopsis viridis] >gi|86450280|gb|ABC96359.1| ATP synthase F0 subunit 6 [Oltmannsiellopsis viridis]	gi|388509249|gb|BT142897.1|	103	1e-19	Lotus japonicus clone JCVI-FLLj-16H17 unknown mRNA	sp|Q31720|ATP6_BRANA	80.1	3e-16	ATP synthase subunit a OS=Brassica napus GN=ATP6 PE=2 SV=1	RP023	78.6	3e-15	COG0356	F0F1-type ATP synthase, subunit a	K02126	6e-16	80.5	ppp:PhpafMp23	F-type H+-transporting ATPase subunit a [EC:3.6.3.14]	GO:0015986//ATP synthesis coupled proton transport	GO:0015078//hydrogen ion transmembrane transporter activity	GO:0005753//mitochondrial proton-transporting ATP synthase complex	ko01100//Metabolic pathways;ko00190//Oxidative phosphorylation
Unigene29096_All	268	0	50	0	5.9686	12.5432	Up	6.3926e-16	4.5262e-15	gi|11466597|ref|NP_066487.1|	30.8	2e-16	cytochrome c oxidase subunit 3 [Rhodomonas salina] >gi|10444184|gb|AAG17758.1|AF288090_34 cytochrome c oxidase subunit 3 [Rhodomonas salina]	gi|371572231|gb|JQ071938.1|	63.9	7e-08	Gracilariopsis lemaneiformis mitochondrion, complete genome	sp|P15953|COX3_WHEAT	62.8	4e-15	Cytochrome c oxidase subunit 3 OS=Triticum aestivum GN=COX3 PE=2 SV=2	RP191	57.4	6e-09	COG1845	Heme/copper-type cytochrome/quinol oxidase, subunit 3	K02262	7e-15	63.9	ota:OstapMp33	cytochrome c oxidase subunit 3	GO:0022904//respiratory electron transport chain	GO:0015002//heme-copper terminal oxidase activity	GO:0016020//membrane	ko01100//Metabolic pathways;ko00190//Oxidative phosphorylation
Unigene38044_All	222	0	41	0	5.9084	12.5286	Up	3.4686e-13	2.1744e-12	--	--	--	--	--	--	--	--	--	--	--	--	--	--	--	--	--	--	--	--	--	--	-	-	-	--
CL254.Contig5_All	891	0	164	0	5.8885	12.5237	Up	1.4757e-50	2.3375e-49	gi|225442398|ref|XP_002282395.1|	419.5	3e-116	PREDICTED: inositol oxygenase 1 [Vitis vinifera] >gi|297743146|emb|CBI36013.3| unnamed protein product [Vitis vinifera]	gi|359482876|ref|XM_002282359.2|	274	1e-70	PREDICTED: Vitis vinifera myo-inositol oxidase (LOC100233007), mRNA	sp|Q8L799|MIOX1_ARATH	410	4e-115	Inositol oxygenase 1 OS=Arabidopsis thaliana GN=MIOX1 PE=2 SV=1	--	--	--	--	--	K00469	3e-117	419	vvi:100233007	inositol oxygenase [EC:1.13.99.1]	GO:0019310//inositol catabolic process;GO:0006949//syncytium formation;GO:0055114//oxidation-reduction process	GO:0005506//iron ion binding;GO:0050113//inositol oxygenase activity	GO:0005737//cytoplasm	ko00053//Ascorbate and aldarate metabolism;ko00562//Inositol phosphate metabolism
Unigene37955_All	323	0	59	0	5.8437	12.5127	Up	1.1782e-18	9.317e-18	--	--	--	--	--	--	--	--	--	--	--	--	--	--	--	--	--	--	--	--	--	--	-	-	-	--
Unigene9809_All	828	0	151	0	5.8343	12.5103	Up	1.3146e-46	1.9587e-45	gi|325188645|emb|CCA23177.1|	265	8e-70	40S ribosomal protein S6 putative [Albugo laibachii Nc14]	gi|32993402|dbj|AK108193.1|	91.7	1e-15	Oryza sativa Japonica Group cDNA clone:002-140-C04, full insert sequence	sp|Q9M3V8|RS6_ASPOF	254	3e-68	40S ribosomal protein S6 OS=Asparagus officinalis GN=rps6 PE=2 SV=1	SPAPB1E7.12	324	1e-88	COG2125	Ribosomal protein S6E (S10)	K02991	1e-69	261	pop:POPTR_815654	small subunit ribosomal protein S6e	-	-	GO:0005840//ribosome;GO:0043231//intracellular membrane-bounded organelle;GO:0016020//membrane	ko03010//Ribosome
Unigene39419_All	1397	0	252	0	5.7709	12.4946	Up	2.7034e-77	5.87e-76	--	--	--	--	--	--	--	--	--	--	--	--	--	--	--	--	--	--	--	--	--	--	-	-	-	--
Unigene6462_All	1115	0	198	0	5.6811	12.472	Up	6.8986e-61	1.2519e-59	gi|76262500|gb|ABA41400.1|	62.4	1e-08	pherophorin-C2 protein precursor [Chlamydomonas reinhardtii]	--	--	--	--	sp|Q9FPQ6|GP1_CHLRE	116	2e-26	Vegetative cell wall protein gp1 OS=Chlamydomonas reinhardtii GN=GP1 PE=2 SV=1	XF0818	107	3e-23	COG2730	Endoglucanase	K14709	9e-22	102	vcn:VOLCADRAFT_104214	solute carrier family 39 (zinc transporter), member 1/2/3	-	-	-	ko01100//Metabolic pathways;ko00565//Ether lipid metabolism;ko00564//Glycerophospholipid metabolism;ko04144//Endocytosis
Unigene39448_All	282	0	50	0	5.6723	12.4697	Up	6.3926e-16	4.5246e-15	gi|359496882|ref|XP_002265013.2|	98.6	2e-20	PREDICTED: uncharacterized protein LOC100264704 [Vitis vinifera] >gi|296085715|emb|CBI29515.3| unnamed protein product [Vitis vinifera]	--	--	--	--	--	--	--	--	--	--	--	--	--	--	--	--	--	--	-	-	-	--
Unigene28959_All	384	0	67	0	5.5819	12.4465	Up	4.3708e-21	3.7435e-20	--	--	--	--	--	--	--	--	--	--	--	--	--	--	--	--	--	--	--	--	--	--	-	-	-	--
Unigene18457_All	593	0	103	0	5.5568	12.44	Up	5.0427e-32	5.7462e-31	gi|225438756|ref|XP_002282867.1|	275	4e-73	PREDICTED: caffeoyl-CoA O-methyltransferase [Vitis vinifera] >gi|296082396|emb|CBI21401.3| unnamed protein product [Vitis vinifera]	gi|1622925|gb|U62735.1|NTU62735	168	4e-39	Nicotiana tabacum caffeoyl-CoA O-methyltransferase 3 (CCoAOMT-3) mRNA, complete cds	sp|Q43095|CAMT_POPTM	271	3e-73	Caffeoyl-CoA O-methyltransferase OS=Populus tremuloides PE=2 SV=1	all5179	102	4e-22	COG4122	Predicted O-methyltransferase	K00588	5e-74	275	vvi:100243978	caffeoyl-CoA O-methyltransferase [EC:2.1.1.104]	GO:0046686//response to cadmium ion;GO:0032259//methylation;GO:0009809//lignin biosynthetic process;GO:0009805//coumarin biosynthetic process	GO:0042409//caffeoyl-CoA O-methyltransferase activity;GO:0046872//metal ion binding	-	ko01100//Metabolic pathways;ko01110//Biosynthesis of secondary metabolites;ko00940//Phenylpropanoid biosynthesis;ko00941//Flavonoid biosynthesis;ko00945//Stilbenoid, diarylheptanoid and gingerol biosynthesis;ko00360//Phenylalanine metabolism
Unigene15815_All	603	0	104	0	5.5177	12.4299	Up	2.5051e-32	2.8752e-31	gi|357125648|ref|XP_003564503.1|	135.2	5e-31	PREDICTED: 40S ribosomal protein S26-3-like [Brachypodium distachyon]	--	--	--	--	sp|Q8LPJ7|RS262_ARATH	132	1e-31	40S ribosomal protein S26-2 OS=Arabidopsis thaliana GN=RPS26B PE=2 SV=2	YER131w	152	3e-37	COG4830	Ribosomal protein S26	K02976	6e-32	135	bdi:100842631	small subunit ribosomal protein S26e	GO:0042254//ribosome biogenesis;GO:0006412//translation	GO:0003735//structural constituent of ribosome	GO:0009506//plasmodesma;GO:0022627//cytosolic small ribosomal subunit;GO:0009507//chloroplast	ko03010//Ribosome
Unigene27341_All	1264	0	216	0	5.467	12.4165	Up	2.3432e-66	4.5201e-65	gi|225451318|ref|XP_002273776.1|	128.6	1e-28	PREDICTED: auxin-induced protein PCNT115 [Vitis vinifera] >gi|298204867|emb|CBI34174.3| unnamed protein product [Vitis vinifera]	--	--	--	--	sp|Q3L181|PERR_RAUSE	124	9e-29	Perakine reductase OS=Rauvolfia serpentina GN=PR PE=1 SV=1	YNL331c	368	1e-101	COG0667	Predicted oxidoreductases (related to aryl-alcohol dehydrogenases)	K15303	9e-18	89.7	zma:100274478	aflatoxin B1 aldehyde reductase	-	-	-	ko01100//Metabolic pathways;ko01110//Biosynthesis of secondary metabolites;ko00053//Ascorbate and aldarate metabolism
CL326.Contig3_All	732	0	125	0	5.4631	12.4155	Up	1.0432e-38	1.3614e-37	gi|326495224|dbj|BAJ85708.1|	340.9	1e-92	predicted protein [Hordeum vulgare subsp. vulgare]	gi|347659529|gb|BT129881.1|	91.7	9e-16	Oryza sativa clone RRlibD00421 mRNA sequence	sp|Q9LXG1|RS91_ARATH	273	9e-74	40S ribosomal protein S9-1 OS=Arabidopsis thaliana GN=RPS9B PE=1 SV=1	SPAC24H6.07	315	6e-86	COG0522	Ribosomal protein S4 and related proteins	K02997	2e-75	280	olu:OSTLU_94716	small subunit ribosomal protein S9e	GO:0001510//RNA methylation;GO:0006412//translation	GO:0019843//rRNA binding;GO:0003735//structural constituent of ribosome	GO:0005618//cell wall;GO:0005739//mitochondrion;GO:0005730//nucleolus;GO:0009506//plasmodesma;GO:0022627//cytosolic small ribosomal subunit;GO:0005774//vacuolar membrane;GO:0009507//chloroplast;GO:0005794//Golgi apparatus;GO:0005886//plasma membrane	ko03010//Ribosome
Unigene31960_All	410	0	70	0	5.462	12.4152	Up	5.3588e-22	4.7149e-21	gi|302835219|ref|XP_002949171.1|	181.4	3e-45	component of cytosolic 80S ribosome and 40S small subunit [Volvox carteri f. nagariensis] >gi|300265473|gb|EFJ49664.1| component of cytosolic 80S ribosome and 40S small subunit [Volvox carteri f. nagariensis]	gi|302835218|ref|XM_002949125.1|	69.9	2e-09	Volvox carteri f. nagariensis component of cytosolic 80S ribosome and 40S small subunit (rps16), mRNA	sp|P46293|RS16_GOSHI	173	3e-44	40S ribosomal protein S16 OS=Gossypium hirsutum GN=RPS16 PE=2 SV=1	YMR143w	189	2e-48	COG0103	Ribosomal protein S9	K02960	3e-46	181	vcn:VOLCADRAFT_109027	small subunit ribosomal protein S16e	GO:0006412//translation	GO:0003735//structural constituent of ribosome	GO:0005730//nucleolus;GO:0022626//cytosolic ribosome;GO:0005618//cell wall;GO:0009507//chloroplast;GO:0016020//membrane	ko03010//Ribosome
Unigene39716_All	1253	0	211	0	5.3873	12.3953	Up	7.744e-65	1.4647e-63	gi|326534000|dbj|BAJ93773.1|	501.5	1e-140	predicted protein [Hordeum vulgare subsp. vulgare]	gi|32994983|dbj|AK109774.1|	123	4e-25	Oryza sativa Japonica Group cDNA clone:002-147-B03, full insert sequence	sp|Q9T074|PCKA_ARATH	416	2e-116	Phosphoenolpyruvate carboxykinase [ATP] OS=Arabidopsis thaliana GN=PCKA PE=1 SV=1	YKR097w	474	1e-133	COG1866	Phosphoenolpyruvate carboxykinase (ATP)	K01610	9e-119	425	ppp:PHYPADRAFT_111128	phosphoenolpyruvate carboxykinase (ATP) [EC:4.1.1.49]	GO:0009987//cellular process;GO:0008152//metabolic process;GO:0006950//response to stress	GO:0004611//phosphoenolpyruvate carboxykinase activity;GO:0017076//purine nucleotide binding	GO:0005737//cytoplasm;GO:0005634//nucleus	ko01100//Metabolic pathways;ko01110//Biosynthesis of secondary metabolites;ko00710//Carbon fixation in photosynthetic organisms;ko00010//Glycolysis / Gluconeogenesis;ko00620//Pyruvate metabolism;ko00020//Citrate cycle (TCA cycle)
CL6882.Contig5_All	208	0	35	0	5.3832	12.3942	Up	2.3075e-11	1.3112e-10	--	--	--	--	gi|270135172|gb|BT102124.1|	381	1e-103	Picea glauca clone GQ0166_N16 mRNA sequence	--	--	--	--	--	--	--	--	--	--	--	--	--	--	-	-	-	--
Unigene19492_All	832	0	138	0	5.3063	12.3735	Up	1.1711e-42	1.6381e-41	gi|30685197|ref|NP_193808.2|	95.9	7e-19	Rossmann-fold NAD(P)-binding domain-containing protein [Arabidopsis thaliana] >gi|15450423|gb|AAK96505.1| AT4g20760/F21C20_110 [Arabidopsis thaliana] >gi|23507787|gb|AAN38697.1| At4g20760/F21C20_110 [Arabidopsis thaliana] >gi|332658958|gb|AEE84358.1| Rossmann-fold NAD(P)-binding domain-containing protein [Arabidopsis thaliana]	--	--	--	--	sp|Q93ZA0|NYC1_ARATH	59.3	3e-09	Probable chlorophyll(ide) b reductase NYC1, chloroplastic OS=Arabidopsis thaliana GN=NYC1 PE=1 SV=1	YKL071w	90.9	2e-18	COG1028	Dehydrogenases with different specificities (related to short-chain alcohol dehydrogenases)	K13606	2e-10	64.7	pop:POPTR_261857	chlorophyll(ide) b reductase [EC:1.1.1.294]	GO:0008152//metabolic process	-	-	ko01100//Metabolic pathways;ko01110//Biosynthesis of secondary metabolites;ko00860//Porphyrin and chlorophyll metabolism;ko04146//Peroxisome
Unigene39303_All	272	0	45	0	5.2928	12.3698	Up	2.1127e-14	1.402e-13	--	--	--	--	--	--	--	--	--	--	--	--	--	--	--	--	--	--	--	--	--	--	-	-	-	--
Unigene32312_All	503	0	83	0	5.279	12.366	Up	6.0155e-26	5.917e-25	gi|298705413|emb|CBJ28696.1|	123.6	1e-27	conserved unknown protein [Ectocarpus siliculosus]	--	--	--	--	sp|Q9SIM4|RL141_ARATH	99	1e-21	60S ribosomal protein L14-1 OS=Arabidopsis thaliana GN=RPL14A PE=2 SV=1	YKL006w	135	5e-32	COG2163	Ribosomal protein L14E/L6E/L27E	K02875	8e-28	120	ppp:PHYPADRAFT_214411	large subunit ribosomal protein L14e	-	-	-	ko03010//Ribosome
Unigene37350_All	866	0	142	0	5.2458	12.3569	Up	7.133e-44	1.0159e-42	--	--	--	--	--	--	--	--	--	--	--	--	--	--	--	--	--	--	--	--	--	--	-	-	-	--
Unigene31727_All	574	0	94	0	5.2391	12.3551	Up	2.7361e-29	2.9196e-28	gi|224091863|ref|XP_002309377.1|	176.4	2e-43	predicted protein [Populus trichocarpa] >gi|222855353|gb|EEE92900.1| predicted protein [Populus trichocarpa]	gi|317175605|gb|HQ527824.1|	58	1e-05	Gossypium herbaceum clone NBRI_C_EYT27PB01BAZRR simple sequence repeat marker, mRNA sequence	sp|P27483|GRP1_ARATH	90.5	6e-19	Glycine-rich cell wall structural protein OS=Arabidopsis thaliana GN=At3g17050 PE=2 SV=2	XF0818	102	3e-22	COG2730	Endoglucanase	K01115	2e-15	80.1	vcn:VOLCADRAFT_99471	phospholipase D [EC:3.1.4.4]	-	-	-	ko01100//Metabolic pathways;ko00565//Ether lipid metabolism;ko00564//Glycerophospholipid metabolism;ko04144//Endocytosis
Unigene39551_All	401	0	65	0	5.1857	12.3403	Up	1.771e-20	1.4883e-19	--	--	--	--	--	--	--	--	--	--	--	--	--	--	--	--	--	--	--	--	--	--	-	-	-	--
CL1880.Contig2_All	418	0	67	0	5.1279	12.3242	Up	4.3708e-21	3.7442e-20	gi|147855626|emb|CAN79161.1|	167.9	3e-41	hypothetical protein VITISV_019243 [Vitis vinifera]	gi|225458409|ref|XM_002281862.1|	125	4e-26	PREDICTED: Vitis vinifera type I inositol-1,4,5-trisphosphate 5-phosphatase 11-like (LOC100266023), mRNA	sp|Q5EAF2|IP5PB_ARATH	151	1e-37	Type I inositol 1,4,5-trisphosphate 5-phosphatase 11 OS=Arabidopsis thaliana GN=At1g47510 PE=2 SV=1	YNL106c_2	83.6	1e-16	COG5411	Phosphatidylinositol 5-phosphate phosphatase	K01099	1e-07	53.1	ota:Ot04g02290	phosphatidylinositol-bisphosphatase [EC:3.1.3.36]	GO:0046854//phosphatidylinositol phosphorylation;GO:0009753//response to jasmonic acid stimulus;GO:0046856//phosphatidylinositol dephosphorylation;GO:0009733//response to auxin stimulus;GO:0009737//response to abscisic acid stimulus;GO:0036092//phosphatidylinositol-3-phosphate biosynthetic process	GO:0004527//exonuclease activity;GO:0004519//endonuclease activity;GO:0004439//phosphatidylinositol-4,5-bisphosphate 5-phosphatase activity;GO:0034485//phosphatidylinositol-3,4,5-trisphosphate 5-phosphatase activity;GO:0043813//phosphatidylinositol-3,5-bisphosphate 5-phosphatase activity	GO:0005737//cytoplasm	ko01100//Metabolic pathways;ko00562//Inositol phosphate metabolism;ko04070//Phosphatidylinositol signaling system
Unigene36354_All	1963	0	311	0	5.0685	12.3073	Up	3.2057e-95	8.2646e-94	gi|121483602|gb|ABM54150.1|	271.9	2e-71	sugar/H+ symporter [Galdieria sulphuraria]	--	--	--	--	sp|Q8VZ80|PLT5_ARATH	193	3e-49	Polyol transporter 5 OS=Arabidopsis thaliana GN=PLT5 PE=1 SV=2	araE	189	2e-47	COG0477	Permeases of the major facilitator superfamily	K08150	7e-47	187	gmx:100802679	MFS transporter, SP family, solute carrier family 2 (myo-inositol transporter), member 13	GO:0015749//monosaccharide transport	GO:0015145//monosaccharide transmembrane transporter activity	-	--
Unigene36379_All	1217	0	190	0	4.9946	12.2862	Up	1.8595e-58	3.2779e-57	gi|326509243|dbj|BAJ91538.1|	741.1	0	predicted protein [Hordeum vulgare subsp. vulgare]	gi|32994371|dbj|AK109162.1|	430	1e-117	Oryza sativa Japonica Group cDNA clone:002-155-G09, full insert sequence	sp|P04690|TBB_CHLRE	724	0	Tubulin beta-1/beta-2 chain OS=Chlamydomonas reinhardtii GN=TUBB1 PE=3 SV=1	ECU03g0820i	665	0	COG5023	Tubulin	K07375	0	726	ppp:PHYPADRAFT_232451	tubulin beta	GO:0009651//response to salt stress;GO:0006184//GTP catabolic process;GO:0009826//unidimensional cell growth;GO:0051258//protein polymerization;GO:0009416//response to light stimulus;GO:0046686//response to cadmium ion;GO:0009409//response to cold;GO:0007018//microtubule-based movement	GO:0005198//structural molecule activity;GO:0005525//GTP binding;GO:0003924//GTPase activity	GO:0005773//vacuole;GO:0009507//chloroplast;GO:0005618//cell wall;GO:0005730//nucleolus;GO:0005874//microtubule;GO:0005886//plasma membrane	ko04145//Phagosome
Unigene36554_All	1269	0	197	0	4.9664	12.278	Up	1.3887e-60	2.5126e-59	--	--	--	--	--	--	--	--	--	--	--	--	--	--	--	--	--	--	--	--	--	--	-	-	-	--
CL4078.Contig2_All	284	0	44	0	4.9565	12.2751	Up	4.2526e-14	2.7838e-13	--	--	--	--	--	--	--	--	--	--	--	--	--	--	--	--	--	--	--	--	--	--	-	-	-	--
Unigene38753_All	284	0	44	0	4.9565	12.2751	Up	4.2526e-14	2.7833e-13	gi|147858860|emb|CAN78689.1|	90.9	5e-18	hypothetical protein VITISV_039558 [Vitis vinifera]	--	--	--	--	sp|Q9LUH2|ALF5_ARATH	69.7	4e-13	MATE efflux family protein ALF5 OS=Arabidopsis thaliana GN=ALF5 PE=2 SV=1	--	--	--	--	--	K03327	6e-20	93.6	vvi:100264179	multidrug resistance protein, MATE family	GO:0009636//response to toxin;GO:0055085//transmembrane transport	GO:0015297//antiporter activity	GO:0005886//plasma membrane	--
Unigene9647_All	227	0	35	0	4.9327	12.2682	Up	2.3075e-11	1.3102e-10	gi|225439984|ref|XP_002281329.1|	92	2e-18	PREDICTED: uncharacterized protein LOC100258555 isoform 1 [Vitis vinifera] >gi|359481372|ref|XP_003632611.1| PREDICTED: uncharacterized protein LOC100258555 isoform 2 [Vitis vinifera]	gi|359481371|ref|XM_003632563.1|	73.8	6e-11	PREDICTED: Vitis vinifera uncharacterized LOC100258555, transcript variant 2 (LOC100258555), mRNA	--	--	--	--	--	--	--	--	--	--	--	--	--	--	-	-	-	--
Unigene39216_All	293	0	45	0	4.9134	12.2625	Up	2.1127e-14	1.4021e-13	gi|300175827|emb|CBK21823.2|	75.9	1e-13	unnamed protein product [Blastocystis hominis]	gi|270135703|gb|BT102655.1|	85.7	2e-14	Picea glauca clone GQ02010_C22 mRNA sequence	sp|Q9LK03|PERK2_ARATH	47	3e-06	Proline-rich receptor-like protein kinase PERK2 OS=Arabidopsis thaliana GN=PERK2 PE=2 SV=3	SPCC1020.06c	102	2e-22	COG0176	Transaldolase	--	--	--	--	--	-	GO:0003824//catalytic activity	-	--
Unigene39610_All	956	0	146	0	4.8858	12.2544	Up	4.3446e-45	6.3011e-44	--	--	--	--	--	--	--	--	--	--	--	--	--	--	--	--	--	--	--	--	--	--	-	-	-	--
Unigene39503_All	272	0	41	0	4.8223	12.2355	Up	3.4686e-13	2.1742e-12	gi|218202219|gb|EEC84646.1|	50.4	8e-06	hypothetical protein OsI_31535 [Oryza sativa Indica Group]	--	--	--	--	--	--	--	--	--	--	--	--	--	--	--	--	--	--	-	-	-	--
Unigene5486_All	1152	0	172	0	4.7766	12.2218	Up	5.4746e-53	8.9836e-52	gi|302843260|ref|XP_002953172.1|	94	4e-18	hypothetical protein VOLCADRAFT_93831 [Volvox carteri f. nagariensis] >gi|300261559|gb|EFJ45771.1| hypothetical protein VOLCADRAFT_93831 [Volvox carteri f. nagariensis]	--	--	--	--	sp|Q9FPQ6|GP1_CHLRE	85.5	5e-17	Vegetative cell wall protein gp1 OS=Chlamydomonas reinhardtii GN=GP1 PE=2 SV=1	XF0818	85.5	2e-16	COG2730	Endoglucanase	K01115	4e-13	73.9	vcn:VOLCADRAFT_99471	phospholipase D [EC:3.1.4.4]	-	-	-	ko01100//Metabolic pathways;ko00565//Ether lipid metabolism;ko00564//Glycerophospholipid metabolism;ko04144//Endocytosis
Unigene17571_All	965	0	144	0	4.7739	12.221	Up	1.7604e-44	2.529e-43	--	--	--	--	--	--	--	--	--	--	--	--	--	--	--	--	--	--	--	--	--	--	-	-	-	--
Unigene38038_All	323	0	48	0	4.7542	12.215	Up	2.5902e-15	1.7847e-14	--	--	--	--	--	--	--	--	--	--	--	--	--	--	--	--	--	--	--	--	--	--	-	-	-	--
Unigene2893_All	325	0	48	0	4.7249	12.2061	Up	2.5902e-15	1.7848e-14	gi|226528409|ref|NP_001147361.1|	218	2e-56	60S ribosomal protein L5-2 [Zea mays] >gi|195610506|gb|ACG27083.1| 60S ribosomal protein L5-2 [Zea mays]	gi|226528408|ref|NM_001153889.1|	613	1e-173	Zea mays 60S ribosomal protein L5-2 (LOC100280969), mRNA >gi|195610505|gb|EU954965.1| Zea mays clone 1496062 60S ribosomal protein L5-2 mRNA, complete cds	sp|P49227|RL52_ARATH	95.1	8e-21	60S ribosomal protein L5-2 OS=Arabidopsis thaliana GN=RPL5B PE=2 SV=3	SPBC11C11.09c	125	1e-29	COG0256	Ribosomal protein L18	K02932	2e-57	218	zma:100280969	large subunit ribosomal protein L5e	GO:0006412//translation;GO:0007275//multicellular organismal development	GO:0003735//structural constituent of ribosome;GO:0008097//5S rRNA binding	GO:0005840//ribosome;GO:0043231//intracellular membrane-bounded organelle	ko03010//Ribosome
Unigene39046_All	265	0	39	0	4.7082	12.201	Up	1.4054e-12	8.5326e-12	--	--	--	--	--	--	--	--	--	--	--	--	--	--	--	--	--	--	--	--	--	--	-	-	-	--
Unigene12668_All	609	0	89	0	4.6753	12.1908	Up	9.0425e-28	9.3191e-27	gi|30685319|ref|NP_188574.2|	53.9	1e-06	late embryogenesis abundant protein-like protein [Arabidopsis thaliana] >gi|332642718|gb|AEE76239.1| late embryogenesis abundant protein-like protein [Arabidopsis thaliana]	--	--	--	--	sp|Q9FPQ6|GP1_CHLRE	92.8	1e-19	Vegetative cell wall protein gp1 OS=Chlamydomonas reinhardtii GN=GP1 PE=2 SV=1	YPO2725	73.6	2e-13	COG3501	Uncharacterized protein conserved in bacteria	K01115	2e-17	86.7	vcn:VOLCADRAFT_99471	phospholipase D [EC:3.1.4.4]	-	-	-	ko01100//Metabolic pathways;ko00565//Ether lipid metabolism;ko00564//Glycerophospholipid metabolism;ko04144//Endocytosis
Unigene12694_All	445	0	65	0	4.673	12.1901	Up	1.771e-20	1.4886e-19	gi|168005243|ref|XP_001755320.1|	138.7	2e-32	predicted protein [Physcomitrella patens subsp. patens] >gi|168022461|ref|XP_001763758.1| predicted protein [Physcomitrella patens subsp. patens] >gi|168042297|ref|XP_001773625.1| predicted protein [Physcomitrella patens subsp. patens] >gi|162675013|gb|EDQ61513.1| predicted protein [Physcomitrella patens subsp. patens] >gi|162685002|gb|EDQ71400.1| predicted protein [Physcomitrella patens subsp. p…	gi|270134512|gb|BT101464.1|	91.7	5e-16	Picea glauca clone GQ01305_B24 mRNA sequence	sp|Q9M2F1|RS272_ARATH	136	6e-33	40S ribosomal protein S27-2 OS=Arabidopsis thaliana GN=RPS27B PE=2 SV=2	SPBC1685.10	146	1e-35	COG2051	Ribosomal protein S27E	K02978	3e-33	138	ppp:PHYPADRAFT_59405	small subunit ribosomal protein S27e	GO:0001510//RNA methylation;GO:0006412//translation;GO:0042545//cell wall modification;GO:0042254//ribosome biogenesis;GO:0009664//plant-type cell wall organization	GO:0046872//metal ion binding;GO:0003735//structural constituent of ribosome	GO:0005618//cell wall;GO:0005730//nucleolus;GO:0009506//plasmodesma;GO:0022627//cytosolic small ribosomal subunit;GO:0005886//plasma membrane	ko03010//Ribosome
CL254.Contig2_All	1021	0	149	0	4.6687	12.1888	Up	5.3267e-46	7.8486e-45	gi|225442398|ref|XP_002282395.1|	165.2	1e-111	PREDICTED: inositol oxygenase 1 [Vitis vinifera] >gi|297743146|emb|CBI36013.3| unnamed protein product [Vitis vinifera]	gi|359484518|ref|XM_002283083.2|	202	5e-49	PREDICTED: Vitis vinifera probable inositol oxygenase-like (LOC100254212), mRNA	sp|Q8L799|MIOX1_ARATH	263	2e-110	Inositol oxygenase 1 OS=Arabidopsis thaliana GN=MIOX1 PE=2 SV=1	--	--	--	--	--	K00469	2e-112	261	vvi:100233007	inositol oxygenase [EC:1.13.99.1]	GO:0019310//inositol catabolic process;GO:0006949//syncytium formation;GO:0055114//oxidation-reduction process	GO:0005506//iron ion binding;GO:0050113//inositol oxygenase activity	GO:0005737//cytoplasm	ko00053//Ascorbate and aldarate metabolism;ko00562//Inositol phosphate metabolism
CL11919.Contig2_All	549	0	80	0	4.6618	12.1867	Up	4.9064e-25	4.7116e-24	gi|357448011|ref|XP_003594281.1|	51.2	9e-06	Proline-rich protein [Medicago truncatula] >gi|355483329|gb|AES64532.1| Proline-rich protein [Medicago truncatula]	--	--	--	--	sp|Q9LV48|PERK1_ARATH	51.6	3e-07	Proline-rich receptor-like protein kinase PERK1 OS=Arabidopsis thaliana GN=PERK1 PE=1 SV=1	Rv0312	60.1	2e-09	COG0443	Molecular chaperone	--	--	--	--	--	-	-	-	--
Unigene25800_All	309	0	45	0	4.659	12.1858	Up	2.1127e-14	1.4024e-13	gi|13359451|dbj|BAB33421.1|	62	2e-09	putative senescence-associated protein [Pisum sativum]	gi|371782122|emb|HE610154.1|	61.9	3e-07	Pyramimonas parkeae 18S rRNA gene (partial), 5.8S rRNA gene, 28S rRNA gene (partial), ITS1 and ITS2, strain CCMP726	--	--	--	--	--	--	--	--	--	--	--	--	--	--	-	-	-	--
Unigene38063_All	1196	0	174	0	4.6543	12.1843	Up	1.3511e-53	2.2364e-52	gi|116778856|gb|ABK21028.1|	156.8	5e-37	unknown [Picea sitchensis] >gi|116783524|gb|ABK22979.1| unknown [Picea sitchensis]	--	--	--	--	sp|Q500U8|TKPR1_ARATH	108	6e-24	Tetraketide alpha-pyrone reductase 1 OS=Arabidopsis thaliana GN=TKPR1 PE=2 SV=1	SPAC513.07	211	2e-54	COG0451	Nucleoside-diphosphate-sugar epimerases	K09753	2e-23	108	ppp:PHYPADRAFT_111821	cinnamoyl-CoA reductase [EC:1.2.1.44]	-	-	GO:0044464//cell part	ko01100//Metabolic pathways;ko01110//Biosynthesis of secondary metabolites;ko00940//Phenylpropanoid biosynthesis;ko00941//Flavonoid biosynthesis
Unigene40165_All	296	0	43	0	4.6475	12.1822	Up	8.5603e-14	5.5299e-13	--	--	--	--	--	--	--	--	--	--	--	--	--	--	--	--	--	--	--	--	--	--	-	-	-	--
CL1912.Contig3_All	1365	0	198	0	4.6406	12.1801	Up	6.8986e-61	1.2522e-59	gi|326527899|dbj|BAJ89001.1|	901.4	0	predicted protein [Hordeum vulgare subsp. vulgare]	gi|255088288|ref|XM_002506021.1|	579	1e-162	Micromonas sp. RCC299 chromosome 14 alpha tubulin 1 (TUA1) mRNA, complete cds	sp|Q40832|TBA2_PELFA	817	0	Tubulin alpha-2 chain OS=Pelvetia fastigiata GN=TUBA2 PE=2 SV=1	SPBC800.05c	735	0	COG5023	Tubulin	K07374	0	817	vvi:100247366	tubulin alpha	GO:0051258//protein polymerization;GO:0006184//GTP catabolic process;GO:0007018//microtubule-based movement	GO:0003924//GTPase activity;GO:0005198//structural molecule activity;GO:0005525//GTP binding	GO:0005874//microtubule;GO:0005737//cytoplasm	ko04145//Phagosome
Unigene28620_All	214	0	31	0	4.6343	12.1781	Up	3.7884e-10	1.9979e-09	--	--	--	--	--	--	--	--	--	--	--	--	--	--	--	--	--	--	--	--	--	--	-	-	-	--
Unigene39822_All	256	0	37	0	4.6238	12.1749	Up	5.6947e-12	3.3509e-11	--	--	--	--	--	--	--	--	--	--	--	--	--	--	--	--	--	--	--	--	--	--	-	-	-	--
CL451.Contig1_All	388	0	56	0	4.6174	12.1729	Up	9.6093e-18	7.3238e-17	gi|224088573|ref|XP_002308479.1|	84	6e-16	predicted protein [Populus trichocarpa] >gi|222854455|gb|EEE92002.1| predicted protein [Populus trichocarpa]	gi|225312471|dbj|AK327011.1|	97.6	8e-18	Solanum lycopersicum cDNA, clone: LEFL2019C17, HTC in fruit	--	--	--	--	--	--	--	--	--	--	--	--	--	--	GO:0032502//developmental process;GO:0006635//fatty acid beta-oxidation	-	GO:0009507//chloroplast	--
Unigene37759_All	362	0	52	0	4.5955	12.166	Up	1.5777e-16	1.1462e-15	gi|388496436|gb|AFK36284.1|	112.5	1e-24	unknown [Medicago truncatula]	--	--	--	--	sp|O82515|MTDH_MEDSA	62	8e-11	Probable mannitol dehydrogenase OS=Medicago sativa GN=CAD1 PE=1 SV=1	SMa1417	74.7	4e-14	COG1063	Threonine dehydrogenase and related Zn-dependent dehydrogenases	K00083	4e-11	64.3	sbi:SORBI_06g028240	cinnamyl-alcohol dehydrogenase [EC:1.1.1.195]	-	-	-	ko01100//Metabolic pathways;ko01110//Biosynthesis of secondary metabolites;ko00940//Phenylpropanoid biosynthesis
Unigene7449_All	1230	0	176	0	4.5777	12.1604	Up	3.3345e-54	5.5648e-53	gi|296085478|emb|CBI29210.3|	86.7	7e-16	unnamed protein product [Vitis vinifera]	--	--	--	--	--	--	--	--	--	--	--	--	--	--	--	--	--	--	-	-	GO:0016023//cytoplasmic membrane-bounded vesicle	--
Unigene39582_All	499	0	71	0	4.5519	12.1523	Up	2.6622e-22	2.368e-21	gi|326525465|dbj|BAJ88779.1|	64.7	6e-10	predicted protein [Hordeum vulgare subsp. vulgare]	--	--	--	--	sp|Q9SN46|LRX5_ARATH	59.3	1e-09	Leucine-rich repeat extensin-like protein 5 OS=Arabidopsis thaliana GN=LRX5 PE=2 SV=2	--	--	--	--	--	K01051	9e-06	47.8	gmx:100776781	pectinesterase [EC:3.1.1.11]	-	GO:0003824//catalytic activity	-	ko01100//Metabolic pathways;ko00500//Starch and sucrose metabolism;ko00040//Pentose and glucuronate interconversions
Unigene38072_All	389	0	55	0	4.5233	12.1432	Up	1.9343e-17	1.4575e-16	--	--	--	--	--	--	--	--	--	--	--	--	--	--	--	--	--	--	--	--	--	--	-	-	-	--
Unigene38917_All	1227	0	173	0	4.5107	12.1391	Up	2.7197e-53	4.4895e-52	gi|225458866|ref|XP_002283387.1|	428.7	8e-119	PREDICTED: nucleobase-ascorbate transporter 7-like [Vitis vinifera]	--	--	--	--	sp|Q0WPE9|NAT7_ARATH	384	6e-107	Nucleobase-ascorbate transporter 7 OS=Arabidopsis thaliana GN=NAT7 PE=2 SV=2	PAB1838	89.7	9e-18	COG2233	Xanthine/uracil permeases	K14611	3e-109	393	pop:POPTR_570060	solute carrier family 23 (nucleobase transporter), member 1/2	GO:0006810//transport	GO:0022857//transmembrane transporter activity	GO:0005886//plasma membrane	--
CL11515.Contig1_All	435	0	61	0	4.4862	12.1313	Up	2.9076e-19	2.3474e-18	gi|226490975|ref|NP_001147262.1|	186	1e-46	60S ribosomal protein L13a-2 [Zea mays] >gi|195609234|gb|ACG26447.1| 60S ribosomal protein L13a-2 [Zea mays]	gi|32992870|dbj|AK107661.1|	121	6e-25	Oryza sativa Japonica Group cDNA clone:002-131-G10, full insert sequence	sp|P93099|RL13A_CYAPA	172	9e-44	60S ribosomal protein L13a OS=Cyanophora paradoxa PE=2 SV=1	YIL133c	180	9e-46	COG0102	Ribosomal protein L13	K02872	1e-47	186	zma:100280870	large subunit ribosomal protein L13Ae	GO:0006412//translation	GO:0003735//structural constituent of ribosome	GO:0005730//nucleolus;GO:0022625//cytosolic large ribosomal subunit;GO:0009507//chloroplast;GO:0016020//membrane	ko03010//Ribosome
Unigene25173_All	364	0	51	0	4.4824	12.1301	Up	3.1757e-16	2.2788e-15	gi|168052211|ref|XP_001778544.1|	78.6	2e-14	predicted protein [Physcomitrella patens subsp. patens] >gi|162669998|gb|EDQ56574.1| predicted protein [Physcomitrella patens subsp. patens]	--	--	--	--	sp|O22506|GLNA2_DAUCA	72.8	5e-14	Glutamine synthetase, chloroplastic OS=Daucus carota GN=GLN2 PE=2 SV=1	YPR035w	74.7	4e-14	COG0174	Glutamine synthetase	K01915	2e-15	78.6	ppp:PHYPADRAFT_146278	glutamine synthetase [EC:6.3.1.2]	GO:0006807//nitrogen compound metabolic process;GO:0006542//glutamine biosynthetic process	GO:0004356//glutamate-ammonia ligase activity;GO:0005524//ATP binding	-	ko01100//Metabolic pathways;ko00910//Nitrogen metabolism;ko00330//Arginine and proline metabolism;ko00250//Alanine, aspartate and glutamate metabolism;ko00630//Glyoxylate and dicarboxylate metabolism
Unigene39597_All	246	0	34	0	4.4216	12.1104	Up	4.6448e-11	2.5944e-10	--	--	--	--	--	--	--	--	--	--	--	--	--	--	--	--	--	--	--	--	--	--	-	-	-	--
Unigene40149_All	254	0	35	0	4.4083	12.106	Up	2.3075e-11	1.3104e-10	--	--	--	--	gi|123658770|emb|AM444797.1|	83.8	7e-14	Vitis vinifera, whole genome shotgun sequence, contig VV78X074140.10, clone ENTAV 115	--	--	--	--	--	--	--	--	--	--	--	--	--	--	-	-	-	--
Unigene38910_All	334	0	46	0	4.4061	12.1053	Up	1.0495e-14	7.0636e-14	--	--	--	--	--	--	--	--	--	--	--	--	--	--	--	--	--	--	--	--	--	--	-	-	-	--
Unigene37715_All	378	0	52	0	4.401	12.1036	Up	1.5777e-16	1.1463e-15	--	--	--	--	--	--	--	--	--	--	--	--	--	--	--	--	--	--	--	--	--	--	-	-	-	--
Unigene39556_All	234	0	32	0	4.3749	12.095	Up	1.882e-10	1.0124e-09	--	--	--	--	--	--	--	--	--	--	--	--	--	--	--	--	--	--	--	--	--	--	-	-	-	--
Unigene12167_All	432	0	59	0	4.3692	12.0932	Up	1.1782e-18	9.32e-18	gi|384249261|gb|EIE22743.1|	134.8	3e-31	60S ribosomal protein L37a [Coccomyxa subellipsoidea C-169]	--	--	--	--	sp|Q9ZRS8|RL37A_PSEMZ	134	3e-32	60S ribosomal protein L37a OS=Pseudotsuga menziesii GN=RPL37A PE=3 SV=1	SPBC83.02c	133	1e-31	COG1997	Ribosomal protein L37AE/L43A	K02921	3e-34	141	cme:CMN315C	large subunit ribosomal protein L37Ae	-	-	GO:0005840//ribosome;GO:0005739//mitochondrion	ko03010//Ribosome
Unigene28977_All	430	0	58	0	4.3152	12.0752	Up	2.3715e-18	1.8552e-17	gi|255581277|ref|XP_002531450.1|	109	1e-23	conserved hypothetical protein [Ricinus communis] >gi|223528943|gb|EEF30937.1| conserved hypothetical protein [Ricinus communis]	--	--	--	--	--	--	--	--	--	--	--	--	--	--	--	--	--	--	-	-	-	--
Unigene28125_All	813	0	109	0	4.2892	12.0665	Up	7.5801e-34	9.0075e-33	gi|326509657|dbj|BAJ87044.1|	514.6	6e-145	predicted protein [Hordeum vulgare subsp. vulgare]	gi|195627919|gb|EU963672.1|	176	2e-41	Zea mays clone 265630 mRNA sequence	sp|Q93VB8|RS22_ARATH	323	9e-89	40S ribosomal protein S2-2 OS=Arabidopsis thaliana GN=RPS2B PE=2 SV=1	SPCC576.08c	343	2e-94	COG0098	Ribosomal protein S5	K02981	3e-94	342	ppp:PHYPADRAFT_173117	small subunit ribosomal protein S2e	GO:0006412//translation	GO:0003735//structural constituent of ribosome;GO:0003723//RNA binding	GO:0005730//nucleolus;GO:0005886//plasma membrane;GO:0005618//cell wall;GO:0022627//cytosolic small ribosomal subunit;GO:0009507//chloroplast	ko03010//Ribosome
Unigene39131_All	710	0	95	0	4.2806	12.0636	Up	1.3593e-29	1.4621e-28	gi|293334069|ref|NP_001168848.1|	64.7	1e-09	uncharacterized protein LOC100382653 [Zea mays]	--	--	--	--	sp|Q43472|GRP_HORVU	112	3e-25	Glycine-rich RNA-binding protein blt801 OS=Hordeum vulgare GN=blt801 PE=1 SV=1	SPAC140.02	108	9e-24	COG0724	RNA-binding proteins (RRM domain)	K13044	2e-53	207	zma:100382653	heterogeneous nuclear ribonucleoprotein A/B/D	-	-	-	ko03040//Spliceosome
CL12882.Contig1_All	429	0	57	0	4.2507	12.0535	Up	4.7738e-18	3.6785e-17	gi|326518040|dbj|BAK07272.1|	225.7	1e-58	predicted protein [Hordeum vulgare subsp. vulgare]	gi|392513445|emb|FO082271.1|	73.8	1e-10	Bathycoccus prasinos genomic : Chromosome_8	sp|P49205|RS171_ARATH	125	7e-30	40S ribosomal protein S17-1 OS=Arabidopsis thaliana GN=RPS17A PE=1 SV=3	SPCC24B10.09	144	7e-35	COG1383	Ribosomal protein S17E	K02962	7e-31	130	gmx:100785402	small subunit ribosomal protein S17e	GO:0006414//translational elongation;GO:0000028//ribosomal small subunit assembly	GO:0003735//structural constituent of ribosome	GO:0005730//nucleolus;GO:0022627//cytosolic small ribosomal subunit;GO:0005794//Golgi apparatus;GO:0005886//plasma membrane	ko03010//Ribosome
Unigene38678_All	226	0	30	0	4.2467	12.0521	Up	7.6258e-10	3.9367e-09	--	--	--	--	--	--	--	--	--	--	--	--	--	--	--	--	--	--	--	--	--	--	-	-	-	--
Unigene13070_All	505	0	67	0	4.2445	12.0514	Up	4.3708e-21	3.7439e-20	gi|323449865|gb|EGB05750.1|	148.3	4e-35	hypothetical protein AURANDRAFT_38382 [Aureococcus anophagefferens]	gi|32973615|dbj|AK063597.1|	61.9	5e-07	Oryza sativa Japonica Group cDNA clone:001-118-B06, full insert sequence	sp|P42795|RL111_ARATH	135	1e-32	60S ribosomal protein L11-1 OS=Arabidopsis thaliana GN=RPL11A PE=1 SV=2	SPBC17G9.10	162	3e-40	COG0094	Ribosomal protein L5	K02868	6e-36	147	zma:100285338	large subunit ribosomal protein L11e	GO:0006412//translation	GO:0003735//structural constituent of ribosome	GO:0005840//ribosome;GO:0033009	ko03010//Ribosome
CL10373.Contig1_All	553	0	73	0	4.2231	12.0441	Up	6.5701e-23	5.9505e-22	gi|296085246|emb|CBI28741.3|	156.8	1e-37	unnamed protein product [Vitis vinifera]	gi|255559832|ref|XM_002520889.1|	67.9	1e-08	Ricinus communis chlorophyllase, putative, mRNA	sp|Q9M7I7|CLH2_ARATH	143	5e-35	Chlorophyllase-2, chloroplastic OS=Arabidopsis thaliana GN=CLH2 PE=1 SV=1	--	--	--	--	--	K08099	4e-53	205	vvi:100249336	chlorophyllase [EC:3.1.1.14]	-	-	-	ko01100//Metabolic pathways;ko01110//Biosynthesis of secondary metabolites;ko00860//Porphyrin and chlorophyll metabolism
Unigene46191_All	258	0	34	0	4.216	12.0417	Up	4.6448e-11	2.5939e-10	--	--	--	--	--	--	--	--	--	--	--	--	--	--	--	--	--	--	--	--	--	--	-	-	-	--
Unigene35753_All	251	0	33	0	4.2061	12.0383	Up	9.3496e-11	5.1253e-10	gi|226499354|ref|NP_001147027.1|	108.6	2e-23	polyubiquitin containing 7 ubiquitin monomers [Zea mays] >gi|195606596|gb|ACG25128.1| polyubiquitin containing 7 ubiquitin monomers [Zea mays]	gi|270141934|gb|BT108886.1|	200	4e-49	Picea glauca clone GQ03202_C17 mRNA sequence	sp|P0CH32|UBQ4_ARATH	125	6e-30	Polyubiquitin 4 OS=Arabidopsis thaliana GN=UBQ4 PE=1 SV=1	YLL039c	127	4e-30	COG5272	Ubiquitin	K08770	7e-30	126	gmx:100814539	ubiquitin C	GO:0006412//translation	GO:0003735//structural constituent of ribosome	GO:0005840//ribosome	--
Unigene39413_All	267	0	35	0	4.1937	12.034	Up	2.3075e-11	1.3107e-10	gi|34559256|gb|AAQ75384.1|	74.7	4e-13	putative opsin [Oryza sativa Indica Group]	--	--	--	--	--	--	--	--	YBR054w	57.4	6e-09	COG5524	Bacteriorhodopsin	--	--	--	--	--	-	-	-	--
CL8474.Contig1_All	780	0	101	0	4.1425	12.0163	Up	2.0432e-31	2.2989e-30	gi|82400138|gb|ABB72808.1|	297	1e-79	cyc07-like protein [Solanum tuberosum]	gi|154800026|dbj|AB267889.1|	65.9	6e-08	Prymnesium parvum mRNA for 40S ribosome protein, partial cds	sp|A5B4K1|RS3A1_VITVI	293	7e-80	40S ribosomal protein S3a-1 OS=Vitis vinifera GN=GSVIVT00020038001 PE=3 SV=1	SPAC22H12.04c	284	1e-76	COG1890	Ribosomal protein S3AE	K02984	2e-79	293	vvi:100249434	small subunit ribosomal protein S3Ae	GO:0006412//translation	GO:0003735//structural constituent of ribosome	GO:0005730//nucleolus;GO:0022626//cytosolic ribosome;GO:0005886//plasma membrane;GO:0005618//cell wall;GO:0009507//chloroplast	ko03010//Ribosome
CL4533.Contig2_All	1128	0	146	0	4.1408	12.0157	Up	4.3446e-45	6.3021e-44	gi|373427735|gb|AEY68816.1|	165.2	1e-39	rhodopsin-like protein CvRh, partial [Chlorella vulgaris] >gi|384248661|gb|EIE22144.1| family A G protein-coupled receptor-like protein [Coccomyxa subellipsoidea C-169]	--	--	--	--	--	--	--	--	YBR054w	162	8e-40	COG5524	Bacteriorhodopsin	K03006	2e-06	51.6	vvi:100264310	DNA-directed RNA polymerase II subunit RPB1 [EC:2.7.7.6]	-	-	-	ko01100//Metabolic pathways;ko03020//RNA polymerase;ko00240//Pyrimidine metabolism;ko00230//Purine metabolism
CL10295.Contig1_All	1030	0	133	0	4.131	12.0123	Up	3.8703e-41	5.2724e-40	gi|326518444|dbj|BAJ88251.1|	530.8	1e-149	predicted protein [Hordeum vulgare subsp. vulgare]	gi|32995882|dbj|AK110673.1|	133	4e-28	Oryza sativa Japonica Group cDNA clone:002-169-G05, full insert sequence	sp|A4RUK2|RSSA_OSTLU	271	6e-73	40S ribosomal protein SA OS=Ostreococcus lucimarinus (strain CCE9901) GN=OSTLU_12355 PE=3 SV=1	SPBC685.06	319	4e-87	COG0052	Ribosomal protein S2	K02998	3e-73	273	osa:4343909	small subunit ribosomal protein SAe	GO:0006412//translation	GO:0003735//structural constituent of ribosome;GO:0016831//carboxy-lyase activity	GO:0015935//small ribosomal subunit	ko03010//Ribosome
Unigene19046_All	372	0	48	0	4.128	12.0112	Up	2.5902e-15	1.7849e-14	gi|2493971|sp|Q41346.1|CYC_STELP	161.8	2e-39	RecName: Full=Cytochrome c >gi|440586|emb|CAA79708.1| mitochondrial cytochrome c [Stellaria longipes]	gi|440585|emb|Z21499.1|	63.9	1e-07	S.longipes mRNA for mitochondrial cytochrome c	sp|Q41346|CYC_STELP	161	8e-41	Cytochrome c OS=Stellaria longipes PE=3 SV=1	SPCC191.07	172	2e-43	COG3474	Cytochrome c2	K08738	9e-38	152	cme:CMJ212C	cytochrome c	GO:0022900//electron transport chain	GO:0009055//electron carrier activity;GO:0005506//iron ion binding;GO:0020037//heme binding	GO:0070469//respiratory chain;GO:0005739//mitochondrion	--
Unigene19076_All	467	0	60	0	4.1103	12.005	Up	5.8529e-19	4.6788e-18	gi|195616364|gb|ACG30012.1|	160.2	8e-39	60S ribosomal protein L30 [Zea mays]	gi|159489245|ref|XM_001702556.1|	63.9	1e-07	Chlamydomonas reinhardtii ribosomal protein L30, component of cytosolic 80S ribosome and 60S large subunit (RPL30) mRNA, complete cds	sp|Q9SDG6|RL30_ORYSJ	150	2e-37	60S ribosomal protein L30 OS=Oryza sativa subsp. japonica GN=RPL30 PE=3 SV=1	SPAC9G1.03c	155	4e-38	COG1911	Ribosomal protein L30E	K02908	1e-39	160	sbi:SORBI_09g023950	large subunit ribosomal protein L30e	GO:0006412//translation	GO:0003735//structural constituent of ribosome	GO:0022625//cytosolic large ribosomal subunit	ko03010//Ribosome
Unigene2696_All	258	0	33	0	4.092	11.9986	Up	9.3496e-11	5.1259e-10	--	--	--	--	--	--	--	--	--	--	--	--	--	--	--	--	--	--	--	--	--	--	-	-	-	--
Unigene9497_All	493	0	63	0	4.0882	11.9973	Up	7.1759e-20	5.9096e-19	gi|317134913|gb|ADV03019.1|	139	2e-32	ribosomal protein L34 [Karlodinium veneficum]	--	--	--	--	sp|P40590|RL34_PEA	115	1e-26	60S ribosomal protein L34 OS=Pisum sativum GN=RPL34 PE=2 SV=1	YIL052c	156	1e-38	COG2174	Ribosomal protein L34E	K02915	5e-28	121	cme:CMP012C	large subunit ribosomal protein L34e	-	-	GO:0005622//intracellular	ko03010//Ribosome
Unigene5480_All	916	0	117	0	4.0863	11.9966	Up	2.8121e-36	3.5041e-35	gi|224109342|ref|XP_002315165.1|	278.1	1e-73	predicted protein [Populus trichocarpa] >gi|222864205|gb|EEF01336.1| predicted protein [Populus trichocarpa]	gi|32994404|dbj|AK109195.1|	113	3e-22	Oryza sativa Japonica Group cDNA clone:002-156-B08, full insert sequence	sp|P41095|RLA0_ORYSJ	271	3e-73	60S acidic ribosomal protein P0 OS=Oryza sativa subsp. japonica GN=Os08g0130500 PE=1 SV=3	SPCC18.14c	341	1e-93	COG0244	Ribosomal protein L10	K02941	1e-74	278	pop:POPTR_822404	large subunit ribosomal protein LP0	GO:0050896//response to stimulus;GO:0006414//translational elongation	GO:0003735//structural constituent of ribosome	GO:0005840//ribosome;GO:0043231//intracellular membrane-bounded organelle	ko03010//Ribosome
Unigene2451_All	803	0	102	0	4.0637	11.9886	Up	1.0151e-31	1.1498e-30	gi|325181193|emb|CCA15607.1|	276.9	2e-73	transaldolase putative [Albugo laibachii Nc14] >gi|325181876|emb|CCA16331.1| transaldolase putative [Albugo laibachii Nc14]	gi|226507093|ref|NM_001147588.1|	107	2e-20	Zea mays uncharacterized LOC100273141 (LOC100273141), mRNA >gi|194702451|gb|BT040305.1| Zea mays full-length cDNA clone ZM_BFc0080D10 mRNA, complete cds	sp|Q9FFW5|PERK8_ARATH	59.7	2e-09	Proline-rich receptor-like protein kinase PERK8 OS=Arabidopsis thaliana GN=PERK8 PE=1 SV=1	YLR354c	319	4e-87	COG0176	Transaldolase	K00616	5e-46	182	zma:100273141	transaldolase [EC:2.2.1.2]	GO:0005975//carbohydrate metabolic process	GO:0016740//transferase activity	GO:0005737//cytoplasm	ko01100//Metabolic pathways;ko01110//Biosynthesis of secondary metabolites;ko00030//Pentose phosphate pathway
Unigene28603_All	260	0	33	0	4.0605	11.9874	Up	9.3496e-11	5.1256e-10	--	--	--	--	--	--	--	--	--	--	--	--	--	--	--	--	--	--	--	--	--	--	-	-	-	--
Unigene37812_All	276	0	35	0	4.0569	11.9862	Up	2.3075e-11	1.3109e-10	gi|332713691|gb|AEE98362.1|	99.8	1e-20	beta-tubulin [Deschampsia antarctica]	gi|314998967|gb|HQ332548.1|	133	9e-29	Ignatius tetrasporus voucher UTEX B 2012 beta-tubulin mRNA, partial cds	sp|P45960|TBB4_ORYSJ	99.8	3e-22	Tubulin beta-4 chain OS=Oryza sativa subsp. japonica GN=TUBB4 PE=2 SV=1	SPBC26H8.07c	84.7	4e-17	COG5023	Tubulin	K07375	9e-22	99.8	osa:4327550	tubulin beta	GO:0007010//cytoskeleton organization;GO:0006094//gluconeogenesis;GO:0009825//multidimensional cell growth;GO:0010498//proteasomal protein catabolic process;GO:0043481//anthocyanin accumulation in tissues in response to UV light;GO:0006184//GTP catabolic process;GO:0048767//root hair elongation;GO:0010817//regulation of hormone levels;GO:0051258//protein polymerization;GO:0000271//polysaccharide …	GO:0005198//structural molecule activity;GO:0005525//GTP binding;GO:0003924//GTPase activity	GO:0005773//vacuole;GO:0005874//microtubule	ko04145//Phagosome
Unigene25171_All	229	0	29	0	4.0514	11.9842	Up	1.535e-09	7.7686e-09	gi|255541548|ref|XP_002511838.1|	68.9	2e-11	synaptotagmin, putative [Ricinus communis] >gi|223549018|gb|EEF50507.1| synaptotagmin, putative [Ricinus communis]	--	--	--	--	--	--	--	--	--	--	--	--	--	--	--	--	--	--	-	-	-	--
Unigene14576_All	1023	0	129	0	4.0342	11.9781	Up	6.3543e-40	8.4733e-39	--	--	--	--	--	--	--	--	--	--	--	--	--	--	--	--	--	--	--	--	--	--	-	-	-	--
Unigene38116_All	405	0	51	0	4.0286	11.9761	Up	3.1757e-16	2.2786e-15	--	--	--	--	--	--	--	--	--	--	--	--	--	--	--	--	--	--	--	--	--	--	-	-	-	--
Unigene36072_All	763	0	96	0	4.0252	11.9748	Up	6.7526e-30	7.3228e-29	gi|225445025|ref|XP_002283119.1|	245.4	6e-64	PREDICTED: probable inositol oxygenase [Vitis vinifera] >gi|297738724|emb|CBI27969.3| unnamed protein product [Vitis vinifera]	gi|225319092|dbj|AK329670.1|	145	7e-32	Solanum lycopersicum cDNA, clone: LEFL3153B08, HTC in root	sp|Q5Z8T3|MIOX_ORYSJ	237	5e-63	Probable inositol oxygenase OS=Oryza sativa subsp. japonica GN=Os06g0561000 PE=2 SV=1	--	--	--	--	--	K00469	6e-65	245	vvi:100254212	inositol oxygenase [EC:1.13.99.1]	GO:0019310//inositol catabolic process;GO:0006949//syncytium formation;GO:0055114//oxidation-reduction process	GO:0005506//iron ion binding;GO:0050113//inositol oxygenase activity	GO:0005737//cytoplasm	ko00053//Ascorbate and aldarate metabolism;ko00562//Inositol phosphate metabolism
CL8891.Contig1_All	358	0	45	0	4.0213	11.9734	Up	2.1127e-14	1.4026e-13	gi|242077819|ref|XP_002443678.1|	68.2	3e-11	hypothetical protein SORBIDRAFT_07g000099 [Sorghum bicolor] >gi|241940028|gb|EES13173.1| hypothetical protein SORBIDRAFT_07g000099 [Sorghum bicolor]	gi|225319974|dbj|AK324344.1|	615	1e-173	Solanum lycopersicum cDNA, clone: LEFL1076CE04, HTC in leaf	sp|Q9LK03|PERK2_ARATH	66.6	3e-12	Proline-rich receptor-like protein kinase PERK2 OS=Arabidopsis thaliana GN=PERK2 PE=2 SV=3	slr0744	48.1	4e-06	COG0532	Translation initiation factor 2 (IF-2; GTPase)	K14709	1e-09	59.3	vcn:VOLCADRAFT_104214	solute carrier family 39 (zinc transporter), member 1/2/3	-	GO:0003824//catalytic activity	-	--
Unigene16228_All	295	0	37	0	4.0125	11.9703	Up	5.6947e-12	3.352e-11	--	--	--	--	--	--	--	--	--	--	--	--	--	--	--	--	--	--	--	--	--	--	-	-	-	--
Unigene36120_All	224	0	28	0	3.999	11.9654	Up	3.0899e-09	1.5315e-08	--	--	--	--	gi|270135172|gb|BT102124.1|	389	1e-106	Picea glauca clone GQ0166_N16 mRNA sequence	--	--	--	--	--	--	--	--	--	--	--	--	--	--	-	-	-	--
Unigene39701_All	1343	0	166	0	3.9543	11.9492	Up	3.642e-51	5.821e-50	gi|302843366|ref|XP_002953225.1|	55.1	2e-06	hypothetical protein VOLCADRAFT_63308 [Volvox carteri f. nagariensis] >gi|300261612|gb|EFJ45824.1| hypothetical protein VOLCADRAFT_63308 [Volvox carteri f. nagariensis]	--	--	--	--	sp|Q9LK03|PERK2_ARATH	56.6	3e-08	Proline-rich receptor-like protein kinase PERK2 OS=Arabidopsis thaliana GN=PERK2 PE=2 SV=3	--	--	--	--	--	K11323	1e-06	52.8	vcn:VOLCADRAFT_121342	histone arginine demethylase JMJD6 [EC:1.14.11.-]	-	-	-	--
Unigene39054_All	359	0	44	0	3.921	11.937	Up	4.2526e-14	2.7831e-13	--	--	--	--	--	--	--	--	--	--	--	--	--	--	--	--	--	--	--	--	--	--	-	-	-	--
Unigene39506_All	321	0	39	0	3.8869	11.9244	Up	1.4054e-12	8.5315e-12	gi|224010722|ref|XP_002294318.1|	142.5	1e-33	predicted protein [Thalassiosira pseudonana CCMP1335] >gi|220969813|gb|EED88152.1| predicted protein [Thalassiosira pseudonana CCMP1335]	gi|226523057|gb|CP001575.1|	111	4e-22	Micromonas sp. RCC299 chromosome 8, complete sequence	sp|P34790|CP18C_ARATH	131	1e-31	Peptidyl-prolyl cis-trans isomerase CYP18-3 OS=Arabidopsis thaliana GN=CYP18-3 PE=1 SV=1	YDR155c	132	2e-31	COG0652	Peptidyl-prolyl cis-trans isomerase (rotamase) - cyclophilin family	K03767	2e-33	138	olu:OSTLU_34076	peptidyl-prolyl cis-trans isomerase A (cyclophilin A) [EC:5.2.1.8]	GO:0006457//protein folding;GO:0046686//response to cadmium ion;GO:0000413//protein peptidyl-prolyl isomerization	GO:0016787//hydrolase activity;GO:0003755//peptidyl-prolyl cis-trans isomerase activity	GO:0005886//plasma membrane;GO:0048046//apoplast	--
Unigene3382_All	363	0	44	0	3.8778	11.921	Up	4.2526e-14	2.7836e-13	gi|85068668|gb|ABC69414.1|	137.9	4e-32	CYP72A57 [Nicotiana tabacum]	--	--	--	--	sp|Q05047|C72A1_CATRO	121	1e-28	Secologanin synthase OS=Catharanthus roseus GN=CYP72A1 PE=2 SV=1	--	--	--	--	--	K15638	3e-27	117	aly:ARALYDRAFT_494050	cytochrome P450, family 72, subfamily C, polypeptide 1	-	GO:0016491//oxidoreductase activity;GO:0005488//binding	-	ko01100//Metabolic pathways;ko01110//Biosynthesis of secondary metabolites;ko00908//Zeatin biosynthesis;ko00905//Brassinosteroid biosynthesis
Unigene32026_All	314	0	38	0	3.8716	11.9187	Up	2.8291e-12	1.6914e-11	--	--	--	--	gi|3341463|emb|AJ225046.1|	67.9	5e-09	Lycopersicon peruvianum mRNA for Hsp20.1 protein	--	--	--	--	--	--	--	--	--	--	--	--	--	--	-	-	-	--
Unigene8101_All	595	0	72	0	3.8713	11.9186	Up	1.3225e-22	1.1866e-21	gi|168018673|ref|XP_001761870.1|	196.4	2e-49	predicted protein [Physcomitrella patens subsp. patens] >gi|162686925|gb|EDQ73311.1| predicted protein [Physcomitrella patens subsp. patens]	gi|89242340|gb|DQ401082.1|	93.7	2e-16	Chlamydomonas sp. ICE-L 40S ribosomal protein S11 (RPS11) mRNA, complete cds	sp|P17093|RS11_SOYBN	190	4e-49	40S ribosomal protein S11 OS=Glycine max GN=RPS11 PE=2 SV=2	SPAC31G5.03	209	3e-54	COG0186	Ribosomal protein S17	K02949	2e-50	196	ppp:PHYPADRAFT_177091	small subunit ribosomal protein S11e	GO:0001510//RNA methylation;GO:0006412//translation;GO:0034968//histone lysine methylation;GO:0009909//regulation of flower development;GO:0009793//embryo development ending in seed dormancy	GO:0003723//RNA binding;GO:0003735//structural constituent of ribosome	GO:0005618//cell wall;GO:0009506//plasmodesma;GO:0009536//plastid;GO:0022627//cytosolic small ribosomal subunit;GO:0016020//membrane	ko03010//Ribosome
Unigene25545_All	617	0	74	0	3.8369	11.9057	Up	3.264e-23	2.9814e-22	gi|226504938|ref|NP_001148350.1|	243	2e-63	60S ribosomal protein L12 [Zea mays] >gi|195618256|gb|ACG30958.1| 60S ribosomal protein L12 [Zea mays] >gi|195619274|gb|ACG31467.1| 60S ribosomal protein L12 [Zea mays]	gi|1203989|gb|L04478.1|MLIRLSUA	107	1e-20	Melosira nummuloides ribosomal RNA large subunit, domains D7 and C8	sp|P50883|RL121_ARATH	237	3e-63	60S ribosomal protein L12-1 OS=Arabidopsis thaliana GN=RPL12A PE=1 SV=2	SPCC31H12.04c	257	9e-69	COG0080	Ribosomal protein L11	K02870	2e-64	243	zma:100281960	large subunit ribosomal protein L12e	GO:0001510//RNA methylation;GO:0006412//translation;GO:0009409//response to cold;GO:0042254//ribosome biogenesis	GO:0008270//zinc ion binding;GO:0003735//structural constituent of ribosome	GO:0005730//nucleolus;GO:0009506//plasmodesma;GO:0009507//chloroplast;GO:0005773//vacuole;GO:0016020//membrane;GO:0022625//cytosolic large ribosomal subunit;GO:0005794//Golgi apparatus	ko03010//Ribosome
CL8421.Contig2_All	217	0	26	0	3.8331	11.9043	Up	1.252e-08	5.9324e-08	--	--	--	--	--	--	--	--	--	--	--	--	--	--	--	--	--	--	--	--	--	--	-	-	-	--
Unigene21816_All	861	0	103	0	3.8271	11.902	Up	5.0427e-32	5.7455e-31	gi|384245039|gb|EIE18535.1|	77	3e-13	hypothetical protein COCSUDRAFT_60204 [Coccomyxa subellipsoidea C-169]	--	--	--	--	sp|Q03211|PEXLP_TOBAC	79.3	3e-15	Pistil-specific extensin-like protein OS=Nicotiana tabacum PE=2 SV=1	XF1267	81.3	2e-15	COG5297	Cellobiohydrolase A (1,4-beta-cellobiosidase A)	K14306	2e-13	74.3	vcn:VOLCADRAFT_105669	nuclear pore complex protein Nup62	GO:0071841;GO:0045229//external encapsulating structure organization;GO:0032989;GO:0007275//multicellular organismal development	-	-	ko03013//RNA transport
Unigene39494_All	445	0	53	0	3.8103	11.8957	Up	7.8376e-17	5.761e-16	--	--	--	--	--	--	--	--	--	--	--	--	--	--	--	--	--	--	--	--	--	--	-	-	-	--
CL12379.Contig1_All	697	0	83	0	3.8096	11.8954	Up	6.0155e-26	5.9176e-25	gi|326534000|dbj|BAJ93773.1|	317.4	1e-85	predicted protein [Hordeum vulgare subsp. vulgare]	gi|326533999|dbj|AK362569.1|	206	2e-50	Hordeum vulgare subsp. vulgare mRNA for predicted protein, complete cds, clone: NIASHv2008B24	sp|Q9T074|PCKA_ARATH	201	2e-52	Phosphoenolpyruvate carboxykinase [ATP] OS=Arabidopsis thaliana GN=PCKA PE=1 SV=1	YKR097w	232	5e-61	COG1866	Phosphoenolpyruvate carboxykinase (ATP)	K01610	2e-56	217	gmx:100781710	phosphoenolpyruvate carboxykinase (ATP) [EC:4.1.1.49]	GO:0008152//metabolic process	GO:0004611//phosphoenolpyruvate carboxykinase activity;GO:0017076//purine nucleotide binding	-	ko01100//Metabolic pathways;ko01110//Biosynthesis of secondary metabolites;ko00710//Carbon fixation in photosynthetic organisms;ko00010//Glycolysis / Gluconeogenesis;ko00620//Pyruvate metabolism;ko00020//Citrate cycle (TCA cycle)
Unigene39150_All	891	0	106	0	3.806	11.8941	Up	6.1826e-33	7.2014e-32	gi|255543997|ref|XP_002513061.1|	394	1e-108	Peptide transporter, putative [Ricinus communis] >gi|223548072|gb|EEF49564.1| Peptide transporter, putative [Ricinus communis]	gi|255543996|ref|XM_002513015.1|	79.8	4e-12	Ricinus communis Peptide transporter, putative, mRNA	sp|Q9M1I2|PTR46_ARATH	338	2e-93	Probable peptide/nitrate transporter At3g54450 OS=Arabidopsis thaliana GN=At3g54450 PE=2 SV=1	YKR093w	51.6	2e-06	COG3104	Dipeptide/tripeptide permease	K14638	2e-64	244	ppp:PHYPADRAFT_189464	solute carrier family 15 (peptide/histidine transporter), member 3/4	GO:0006857//oligopeptide transport	GO:0005215//transporter activity	GO:0016021//integral to membrane;GO:0005886//plasma membrane	--
CL2184.Contig1_All	1360	0	160	0	3.7637	11.8779	Up	2.4228e-49	3.7718e-48	gi|326490788|dbj|BAJ90061.1|	751.9	0	predicted protein [Hordeum vulgare subsp. vulgare]	gi|302128113|dbj|AB544304.1|	765	0	Guillardia theta ACT1 gene for actin 1, complete cds	sp|O65315|ACT_COLSC	702	0	Actin OS=Coleochaete scutata PE=2 SV=1	SPBC32H8.12c	700	0	COG5277	Actin and related proteins	K12313	0	724	zma:100274491	actin, aortic smooth muscle	GO:0006094//gluconeogenesis;GO:0010218//response to far red light;GO:0010114//response to red light;GO:0009651//response to salt stress;GO:0010498//proteasomal protein catabolic process;GO:0030036//actin cytoskeleton organization;GO:0009644//response to high light intensity;GO:0048768//root hair cell tip growth;GO:0009735//response to cytokinin stimulus	GO:0005507//copper ion binding;GO:0005524//ATP binding;GO:0005200//structural constituent of cytoskeleton	GO:0009941//chloroplast envelope;GO:0005773//vacuole;GO:0005618//cell wall;GO:0009570//chloroplast stroma;GO:0005856//cytoskeleton;GO:0009506//plasmodesma;GO:0005886//plasma membrane;GO:0005634//nucleus;GO:0005739//mitochondrion	ko04145//Phagosome
Unigene12610_All	623	0	73	0	3.7486	11.8721	Up	6.5701e-23	5.9499e-22	gi|60543120|dbj|BAD90809.1|	197.2	1e-49	histone 3 [Conocephalum conicum]	gi|60543107|dbj|AB185072.1|	170	1e-39	Conocephalum conicum H3 gene for histone 3, complete cds, clone: YFS410	sp|Q5DWI3|H3_MARPO	194	3e-50	Histone H3 OS=Marchantia polymorpha PE=3 SV=3	SPBC1105.11c	197	1e-50	COG2036	Histones H3 and H4	K11253	9e-50	194	ota:Ot05g03850	histone H3	GO:0006334//nucleosome assembly	GO:0003677//DNA binding	GO:0000786//nucleosome;GO:0005634//nucleus	--
Unigene25483_All	778	0	91	0	3.742	11.8696	Up	2.2316e-28	2.3301e-27	gi|326523979|dbj|BAJ97000.1|	232.6	4e-60	predicted protein [Hordeum vulgare subsp. vulgare]	gi|317134962|gb|GU373006.1|	61.9	9e-07	Amphidinium carterae strain CCMP1314 ribosomal protein L18 (RP-L18) mRNA, complete cds	sp|O65729|RL18_CICAR	196	2e-50	60S ribosomal protein L18 (Fragment) OS=Cicer arietinum GN=RPL18 PE=2 SV=1	SPBC11C11.07	237	2e-62	COG1727	Ribosomal protein L18E	K02883	8e-58	221	ppp:PHYPADRAFT_208285	large subunit ribosomal protein L18e	-	-	GO:0022626//cytosolic ribosome;GO:0043231//intracellular membrane-bounded organelle;GO:0016020//membrane	ko03010//Ribosome
Unigene39449_All	361	0	42	0	3.722	11.8619	Up	1.7231e-13	1.0971e-12	--	--	--	--	--	--	--	--	--	--	--	--	--	--	--	--	--	--	--	--	--	--	-	-	-	--
Unigene19150_All	328	0	38	0	3.7064	11.8558	Up	2.8291e-12	1.6918e-11	gi|307111505|gb|EFN59739.1|	127.5	5e-29	hypothetical protein CHLNCDRAFT_133342 [Chlorella variabilis]	--	--	--	--	sp|Q43292|RL372_ARATH	114	1e-26	60S ribosomal protein L37-2 OS=Arabidopsis thaliana GN=RPL37B PE=2 SV=2	SPCC1223.05c	122	1e-28	COG2126	Ribosomal protein L37E	K02922	2e-29	125	ota:Ot07g04050	large subunit ribosomal protein L37e	-	GO:0046872//metal ion binding;GO:0003723//RNA binding	GO:0022626//cytosolic ribosome;GO:0009536//plastid	ko03010//Ribosome
Unigene32157_All	346	0	40	0	3.6985	11.8527	Up	6.982e-13	4.3075e-12	--	--	--	--	--	--	--	--	--	--	--	--	--	--	--	--	--	--	--	--	--	--	-	-	-	--
CL5529.Contig1_All	554	0	64	0	3.6958	11.8517	Up	3.5649e-20	2.9667e-19	gi|302836776|ref|XP_002949948.1|	61.2	8e-09	hypothetical protein VOLCADRAFT_104492 [Volvox carteri f. nagariensis] >gi|300264857|gb|EFJ49051.1| hypothetical protein VOLCADRAFT_104492 [Volvox carteri f. nagariensis]	gi|37989591|dbj|AK119968.1|	133	2e-28	Oryza sativa Japonica Group cDNA clone:002-184-D12, full insert sequence	sp|Q9LV48|PERK1_ARATH	52	2e-07	Proline-rich receptor-like protein kinase PERK1 OS=Arabidopsis thaliana GN=PERK1 PE=1 SV=1	--	--	--	--	--	--	--	--	--	--	-	-	-	--
Unigene39487_All	390	0	45	0	3.6914	11.85	Up	2.1127e-14	1.4018e-13	gi|348667145|gb|EGZ06971.1|	183.7	6e-46	hypothetical protein PHYSODRAFT_289025 [Phytophthora sojae] >gi|348667146|gb|EGZ06972.1| hypothetical protein PHYSODRAFT_289026 [Phytophthora sojae]	gi|283139167|gb|GQ465769.1|	75.8	3e-11	Pseudochlorella sp. CCAP 211/1A glutamine synthetase II (GSII) mRNA, complete cds	sp|P52783|GLNA_PINSY	177	2e-45	Glutamine synthetase cytosolic isozyme OS=Pinus sylvestris PE=2 SV=1	SPAC23H4.06	206	1e-53	COG0174	Glutamine synthetase	K01915	3e-46	181	ppp:PHYPADRAFT_146278	glutamine synthetase [EC:6.3.1.2]	GO:0050896//response to stimulus;GO:0006542//glutamine biosynthetic process;GO:0006807//nitrogen compound metabolic process	GO:0005524//ATP binding;GO:0004356//glutamate-ammonia ligase activity	GO:0009579//thylakoid;GO:0016020//membrane;GO:0044434//chloroplast part	ko01100//Metabolic pathways;ko00910//Nitrogen metabolism;ko00330//Arginine and proline metabolism;ko00250//Alanine, aspartate and glutamate metabolism;ko00630//Glyoxylate and dicarboxylate metabolism
Unigene39466_All	654	0	75	0	3.6688	11.8411	Up	1.6215e-23	1.4925e-22	gi|301109499|ref|XP_002903830.1|	148.3	7e-35	exonuclease, putative [Phytophthora infestans T30-4] >gi|262096833|gb|EEY54885.1| exonuclease, putative [Phytophthora infestans T30-4]	--	--	--	--	sp|Q8L7M4|SDN5_ARATH	128	2e-30	Small RNA degrading nuclease 5 OS=Arabidopsis thaliana GN=SDN5 PE=2 SV=2	YGR276c	141	1e-33	COG0847	DNA polymerase III, epsilon subunit and related 3'-5' exonucleases	K14570	3e-34	143	olu:OSTLU_40875	RNA exonuclease 1 [EC:3.1.-.-]	-	GO:0016787//hydrolase activity	-	ko03008//Ribosome biogenesis in eukaryotes
CL6566.Contig1_All	707	0	81	0	3.6653	11.8397	Up	2.4374e-25	2.3603e-24	gi|255538032|ref|XP_002510081.1|	294.7	7e-79	purine permease, putative [Ricinus communis] >gi|223550782|gb|EEF52268.1| purine permease, putative [Ricinus communis]	gi|225458865|ref|XM_002283351.1|	97.6	1e-17	PREDICTED: Vitis vinifera nucleobase-ascorbate transporter 7-like (LOC100253909), mRNA	sp|P93039|NAT4_ARATH	268	3e-72	Nucleobase-ascorbate transporter 4 OS=Arabidopsis thaliana GN=NAT4 PE=2 SV=2	PAB1838	77.8	2e-14	COG2233	Xanthine/uracil permeases	K14611	2e-69	260	pop:POPTR_570060	solute carrier family 23 (nucleobase transporter), member 1/2	GO:0055085//transmembrane transport	GO:0005215//transporter activity	GO:0016020//membrane;GO:0071944//cell periphery	--
Unigene39881_All	341	0	39	0	3.6589	11.8372	Up	1.4054e-12	8.5304e-12	--	--	--	--	--	--	--	--	--	--	--	--	--	--	--	--	--	--	--	--	--	--	-	-	-	--
Unigene39498_All	307	0	35	0	3.6473	11.8326	Up	2.3075e-11	1.3106e-10	--	--	--	--	--	--	--	--	--	--	--	--	--	--	--	--	--	--	--	--	--	--	-	-	-	--
Unigene9334_All	537	0	61	0	3.6341	11.8274	Up	2.9076e-19	2.347e-18	gi|317134955|gb|ADV03040.1|	133.7	1e-30	ribosomal protein L35A [Amphidinium carteriae]	--	--	--	--	sp|P51422|R35A4_ARATH	129	7e-31	60S ribosomal protein L35a-4 OS=Arabidopsis thaliana GN=RPL35AD PE=3 SV=2	YOR234c	139	4e-33	COG2451	Ribosomal protein L35AE/L33A	K02917	9e-31	130	pop:POPTR_820384	large subunit ribosomal protein L35Ae	GO:0042254//ribosome biogenesis;GO:0006412//translation	GO:0003735//structural constituent of ribosome	GO:0022625//cytosolic large ribosomal subunit;GO:0016020//membrane	ko03010//Ribosome
CL107.Contig1_All	229	0	26	0	3.6323	11.8267	Up	1.252e-08	5.9329e-08	--	--	--	--	--	--	--	--	--	--	--	--	--	--	--	--	--	--	--	--	--	--	-	-	-	--
Unigene39566_All	282	0	32	0	3.6303	11.8259	Up	1.882e-10	1.0123e-09	--	--	--	--	--	--	--	--	--	--	--	--	--	--	--	--	--	--	--	--	--	--	-	-	-	--
Unigene36454_All	247	0	28	0	3.6266	11.8244	Up	3.0899e-09	1.5314e-08	--	--	--	--	--	--	--	--	--	--	--	--	--	--	--	--	--	--	--	--	--	--	-	-	-	--
CL3820.Contig1_All	328	0	37	0	3.6088	11.8173	Up	5.6947e-12	3.3522e-11	gi|75324631|sp|Q6RYA0.1|SABP2_TOBAC	173.7	6e-43	RecName: Full=Salicylic acid-binding protein 2; Short=NtSABP2; AltName: Full=Methyl salicylate esterase >gi|40549303|gb|AAR87711.1| salicylic acid-binding protein 2 [Nicotiana tabacum]	--	--	--	--	sp|Q6RYA0|SABP2_TOBAC	173	2e-44	Salicylic acid-binding protein 2 OS=Nicotiana tabacum GN=SABP2 PE=1 SV=1	--	--	--	--	--	K08233	2e-26	115	ath:AT2G23610	polyneuridine-aldehyde esterase [EC:3.1.1.78]	GO:0009862//systemic acquired resistance, salicylic acid mediated signaling pathway;GO:0009611//response to wounding;GO:0009694//jasmonic acid metabolic process;GO:0009696//salicylic acid metabolic process	GO:0080030//methyl indole-3-acetate esterase activity;GO:0016298//lipase activity;GO:0080031//methyl salicylate esterase activity;GO:0080032//methyl jasmonate esterase activity	-	ko01110//Biosynthesis of secondary metabolites;ko00901//Indole alkaloid biosynthesis
Unigene39637_All	1142	0	128	0	3.5858	11.8081	Up	1.2791e-39	1.697e-38	--	--	--	--	--	--	--	--	--	--	--	--	--	--	--	--	--	--	--	--	--	--	-	-	-	--
Unigene38056_All	1492	0	167	0	3.5809	11.8061	Up	1.8093e-51	2.9085e-50	gi|326506754|dbj|BAJ91418.1|	929.9	0	predicted protein [Hordeum vulgare subsp. vulgare]	gi|293334050|ref|NM_001175654.1|	127	3e-26	Zea mays uncharacterized LOC100382970 (LOC100382970), mRNA >gi|223975068|gb|BT065846.1| Zea mays full-length cDNA clone ZM_BFc0136L10 mRNA, complete cds	sp|Q9SID2|ADS2_ARATH	142	5e-34	Delta-9 acyl-lipid desaturase 2 OS=Arabidopsis thaliana GN=ADS2 PE=2 SV=2	SPCC1281.06c_1	357	4e-98	COG1398	Fatty-acid desaturase	K00507	2e-129	461	zma:100382970	stearoyl-CoA desaturase (delta-9 desaturase) [EC:1.14.19.1]	GO:0008152//metabolic process	-	-	ko01040//Biosynthesis of unsaturated fatty acids
Unigene25892_All	563	0	63	0	3.5799	11.8057	Up	7.1759e-20	5.9101e-19	gi|357448011|ref|XP_003594281.1|	53.1	2e-06	Proline-rich protein [Medicago truncatula] >gi|355483329|gb|AES64532.1| Proline-rich protein [Medicago truncatula]	--	--	--	--	sp|Q9FFW5|PERK8_ARATH	71.2	3e-13	Proline-rich receptor-like protein kinase PERK8 OS=Arabidopsis thaliana GN=PERK8 PE=1 SV=1	YPO2725	53.5	2e-07	COG3501	Uncharacterized protein conserved in bacteria	K01115	1e-08	57.8	vcn:VOLCADRAFT_99471	phospholipase D [EC:3.1.4.4]	-	-	-	ko01100//Metabolic pathways;ko00500//Starch and sucrose metabolism;ko00040//Pentose and glucuronate interconversions;ko00565//Ether lipid metabolism;ko00564//Glycerophospholipid metabolism;ko04144//Endocytosis
Unigene19531_All	305	0	34	0	3.5663	11.8002	Up	4.6448e-11	2.5954e-10	gi|255574818|ref|XP_002528316.1|	50.8	6e-06	conserved hypothetical protein [Ricinus communis] >gi|223532271|gb|EEF34074.1| conserved hypothetical protein [Ricinus communis]	--	--	--	--	sp|P62121|RL41_TOBAC	49.3	5e-07	60S ribosomal protein L41 OS=Nicotiana tabacum GN=RPL41 PE=3 SV=1	--	--	--	--	--	K02928	6e-07	50.4	cre:CHLREDRAFT_195610	large subunit ribosomal protein L41e	-	-	-	ko03010//Ribosome
Unigene17785_All	629	0	70	0	3.5603	11.7978	Up	5.3588e-22	4.7158e-21	gi|116779434|gb|ABK21280.1|	167.5	1e-40	unknown [Picea sitchensis] >gi|116785825|gb|ABK23877.1| unknown [Picea sitchensis] >gi|116792466|gb|ABK26378.1| unknown [Picea sitchensis] >gi|224284611|gb|ACN40038.1| unknown [Picea sitchensis]	gi|226519393|gb|CP001329.1|	63.9	2e-07	Micromonas sp. RCC299 chromosome 9, complete sequence	sp|Q9SGA6|RS191_ARATH	163	8e-41	40S ribosomal protein S19-1 OS=Arabidopsis thaliana GN=RPS19A PE=2 SV=1	SPBC21C3.13	196	3e-50	COG2238	Ribosomal protein S19E (S16A)	K02966	1e-40	164	vvi:100266271	small subunit ribosomal protein S19e	GO:0001510//RNA methylation;GO:0006412//translation	GO:0003735//structural constituent of ribosome	GO:0005618//cell wall;GO:0005730//nucleolus;GO:0009506//plasmodesma;GO:0022627//cytosolic small ribosomal subunit;GO:0005773//vacuole;GO:0016020//membrane	ko03010//Ribosome
Unigene32241_All	827	0	92	0	3.5589	11.7972	Up	1.1086e-28	1.1666e-27	gi|302843366|ref|XP_002953225.1|	55.1	1e-06	hypothetical protein VOLCADRAFT_63308 [Volvox carteri f. nagariensis] >gi|300261612|gb|EFJ45824.1| hypothetical protein VOLCADRAFT_63308 [Volvox carteri f. nagariensis]	--	--	--	--	sp|Q6ZCX3|FH6_ORYSJ	60.8	9e-10	Formin-like protein 6 OS=Oryza sativa subsp. japonica GN=FH6 PE=2 SV=2	--	--	--	--	--	K01115	1e-05	48.9	vcn:VOLCADRAFT_99471	phospholipase D [EC:3.1.4.4]	-	-	-	ko01100//Metabolic pathways;ko00565//Ether lipid metabolism;ko00564//Glycerophospholipid metabolism;ko04144//Endocytosis
Unigene6520_All	297	0	33	0	3.5546	11.7955	Up	9.3496e-11	5.1227e-10	--	--	--	--	--	--	--	--	--	--	--	--	--	--	--	--	--	--	--	--	--	--	-	-	-	--
CL254.Contig3_All	1036	0	115	0	3.5512	11.7941	Up	1.1394e-35	1.4045e-34	gi|225442398|ref|XP_002282395.1|	165.2	1e-111	PREDICTED: inositol oxygenase 1 [Vitis vinifera] >gi|297743146|emb|CBI36013.3| unnamed protein product [Vitis vinifera]	gi|359484518|ref|XM_002283083.2|	202	5e-49	PREDICTED: Vitis vinifera probable inositol oxygenase-like (LOC100254212), mRNA	sp|Q8L799|MIOX1_ARATH	263	2e-110	Inositol oxygenase 1 OS=Arabidopsis thaliana GN=MIOX1 PE=2 SV=1	--	--	--	--	--	K00469	2e-112	261	vvi:100233007	inositol oxygenase [EC:1.13.99.1]	GO:0019310//inositol catabolic process;GO:0006949//syncytium formation;GO:0055114//oxidation-reduction process	GO:0005506//iron ion binding;GO:0050113//inositol oxygenase activity	GO:0005737//cytoplasm	ko00053//Ascorbate and aldarate metabolism;ko00562//Inositol phosphate metabolism
Unigene25765_All	424	0	47	0	3.5463	11.7921	Up	5.2139e-15	3.5537e-14	--	--	--	--	--	--	--	--	--	--	--	--	--	--	--	--	--	--	--	--	--	--	-	-	-	--
Unigene38112_All	235	0	26	0	3.5395	11.7893	Up	1.252e-08	5.9312e-08	--	--	--	--	--	--	--	--	--	--	--	--	--	--	--	--	--	--	--	--	--	--	-	-	-	--
Unigene39661_All	508	0	56	0	3.5267	11.7841	Up	9.6093e-18	7.322e-17	gi|242045602|ref|XP_002460672.1|	51.2	7e-06	hypothetical protein SORBIDRAFT_02g032910 [Sorghum bicolor] >gi|241924049|gb|EER97193.1| hypothetical protein SORBIDRAFT_02g032910 [Sorghum bicolor]	--	--	--	--	sp|Q9FFW5|PERK8_ARATH	57	6e-09	Proline-rich receptor-like protein kinase PERK8 OS=Arabidopsis thaliana GN=PERK8 PE=1 SV=1	Rv3876	58.2	7e-09	COG0455	ATPases involved in chromosome partitioning	K01051	3e-07	52.8	gmx:100776781	pectinesterase [EC:3.1.1.11]	-	-	-	ko01100//Metabolic pathways;ko00500//Starch and sucrose metabolism;ko00040//Pentose and glucuronate interconversions;ko00565//Ether lipid metabolism;ko00564//Glycerophospholipid metabolism;ko04144//Endocytosis
Unigene39525_All	245	0	27	0	3.5256	11.7837	Up	6.2198e-09	3.0125e-08	--	--	--	--	--	--	--	--	--	--	--	--	--	--	--	--	--	--	--	--	--	--	-	-	-	--
Unigene12212_All	346	0	38	0	3.5135	11.7787	Up	2.8291e-12	1.692e-11	gi|224139952|ref|XP_002323356.1|	50.8	6e-06	predicted protein [Populus trichocarpa] >gi|222867986|gb|EEF05117.1| predicted protein [Populus trichocarpa]	--	--	--	--	--	--	--	--	--	--	--	--	--	--	--	--	--	--	-	-	-	--
CL2004.Contig2_All	310	0	34	0	3.5088	11.7768	Up	4.6448e-11	2.5958e-10	gi|359496746|ref|XP_003635321.1|	57	8e-08	PREDICTED: uncharacterized protein LOC100854855 [Vitis vinifera]	gi|270135172|gb|BT102124.1|	559	1e-157	Picea glauca clone GQ0166_N16 mRNA sequence	sp|Q9LK03|PERK2_ARATH	48.9	7e-07	Proline-rich receptor-like protein kinase PERK2 OS=Arabidopsis thaliana GN=PERK2 PE=2 SV=3	--	--	--	--	--	--	--	--	--	--	-	-	-	--
Unigene25217_All	1104	0	120	0	3.4774	11.7638	Up	3.4478e-37	4.3645e-36	gi|255587709|ref|XP_002534367.1|	268.5	1e-70	alcohol dehydrogenase, putative [Ricinus communis] >gi|223525426|gb|EEF28018.1| alcohol dehydrogenase, putative [Ricinus communis]	--	--	--	--	sp|Q6V4H0|10HGO_CATRO	264	8e-71	8-hydroxygeraniol dehydrogenase OS=Catharanthus roseus GN=10HGO PE=1 SV=1	AGc2867	256	5e-68	COG1064	Zn-dependent alcohol dehydrogenases	K00083	1e-64	245	rcu:RCOM_0009530	cinnamyl-alcohol dehydrogenase [EC:1.1.1.195]	-	GO:0005488//binding;GO:0016616//oxidoreductase activity, acting on the CH-OH group of donors, NAD or NADP as acceptor	-	ko01100//Metabolic pathways;ko01110//Biosynthesis of secondary metabolites;ko00940//Phenylpropanoid biosynthesis
CL9611.Contig2_All	361	0	39	0	3.4562	11.755	Up	1.4054e-12	8.5352e-12	gi|225425642|ref|XP_002272064.1|	60.5	8e-09	PREDICTED: oxygen-evolving enhancer protein 3-2, chloroplastic [Vitis vinifera] >gi|296086349|emb|CBI31938.3| unnamed protein product [Vitis vinifera]	--	--	--	--	sp|Q9XI73|PQL1_ARATH	56.6	3e-09	PsbQ-like protein 1, chloroplastic OS=Arabidopsis thaliana GN=PQL1 PE=1 SV=1	--	--	--	--	--	K08901	2e-11	65.1	vvi:100243071	photosystem II oxygen-evolving enhancer protein 3	GO:0055114//oxidation-reduction process;GO:0019684//photosynthesis, light reaction;GO:0005975//carbohydrate metabolic process	-	GO:0009535//chloroplast thylakoid membrane;GO:0009523//photosystem II	ko01100//Metabolic pathways;ko00195//Photosynthesis
Unigene40333_All	605	0	65	0	3.4371	11.747	Up	1.771e-20	1.4881e-19	--	--	--	--	--	--	--	--	--	--	--	--	--	--	--	--	--	--	--	--	--	--	-	-	-	--
Unigene12785_All	459	0	49	0	3.4152	11.7378	Up	1.2868e-15	8.9846e-15	gi|110740129|dbj|BAF01964.1|	97.8	5e-20	hypothetical protein [Arabidopsis thaliana]	gi|110950572|gb|DQ779988.1|	125	4e-26	Akashiwo sanguinea strain CCMP1837 18S ribosomal RNA gene, partial sequence; internal transcribed spacer 1, 5.8S ribosomal RNA gene, internal transcribed spacer 2, and large subunit ribosomal RNA gene, complete sequence; and external transcribed spacer, partial sequence	--	--	--	--	--	--	--	--	--	--	--	--	--	--	-	-	-	--
Unigene39803_All	442	0	47	0	3.4018	11.7321	Up	5.2139e-15	3.5532e-14	--	--	--	--	--	--	--	--	--	--	--	--	--	--	--	--	--	--	--	--	--	--	-	-	-	--
CL11796.Contig2_All	508	0	54	0	3.4007	11.7316	Up	3.8936e-17	2.8969e-16	gi|326524558|dbj|BAK00662.1|	65.9	2e-10	predicted protein [Hordeum vulgare subsp. vulgare]	gi|270135059|gb|BT102011.1|	983	0	Picea glauca clone GQ0162_N12 mRNA sequence	sp|Q9ZQI0|EPR1_ARATH	62	2e-10	Proline-rich extensin-like protein EPR1 OS=Arabidopsis thaliana GN=EPR1 PE=2 SV=1	XF0818	52	5e-07	COG2730	Endoglucanase	K14709	1e-08	57	vcn:VOLCADRAFT_104214	solute carrier family 39 (zinc transporter), member 1/2/3	GO:0009628//response to abiotic stimulus;GO:0006950//response to stress	GO:0005488//binding	GO:0044424//intracellular part	--
Unigene36060_All	471	0	50	0	3.3962	11.7297	Up	6.3926e-16	4.5259e-15	--	--	--	--	gi|123658770|emb|AM444797.1|	83.8	1e-13	Vitis vinifera, whole genome shotgun sequence, contig VV78X074140.10, clone ENTAV 115	--	--	--	--	--	--	--	--	--	--	--	--	--	--	-	-	-	--
Unigene39273_All	264	0	28	0	3.3931	11.7284	Up	3.0899e-09	1.5309e-08	gi|323450941|gb|EGB06820.1|	94.4	5e-19	hypothetical protein AURANDRAFT_28689 [Aureococcus anophagefferens]	--	--	--	--	--	--	--	--	slr0809	76.6	1e-14	COG0451	Nucleoside-diphosphate-sugar epimerases	K01710	1e-16	82.8	cme:CME136C	dTDP-glucose 4,6-dehydratase [EC:4.2.1.46]	GO:0044237//cellular metabolic process	GO:0050662//coenzyme binding;GO:0000166//nucleotide binding;GO:0008460//dTDP-glucose 4,6-dehydratase activity	GO:0043231//intracellular membrane-bounded organelle;GO:0044444//cytoplasmic part;GO:0016020//membrane	ko01100//Metabolic pathways;ko01110//Biosynthesis of secondary metabolites;ko00052//Galactose metabolism;ko00520//Amino sugar and nucleotide sugar metabolism
Unigene37516_All	953	0	101	0	3.3905	11.7273	Up	2.0432e-31	2.2987e-30	--	--	--	--	--	--	--	--	--	--	--	--	--	--	--	--	--	--	--	--	--	--	-	-	-	--
Unigene39708_All	985	0	104	0	3.3778	11.7219	Up	2.5051e-32	2.8749e-31	gi|326501336|dbj|BAJ98899.1|	472.2	4e-132	predicted protein [Hordeum vulgare subsp. vulgare]	gi|255078173|ref|XM_002502621.1|	149	6e-33	Micromonas sp. RCC299 chromosome 5 heat shock 70 kDa protein (HSP70H) mRNA, complete cds	sp|P22954|MD37D_ARATH	443	6e-125	Probable mediator of RNA polymerase II transcription subunit 37c OS=Arabidopsis thaliana GN=MED37D PE=1 SV=2	SPAC13G7.02c	435	5e-122	COG0443	Molecular chaperone	K03283	2e-126	449	cre:CHLREDRAFT_185673	heat shock 70kDa protein 1/8	GO:0006200//ATP catabolic process;GO:0009408//response to heat	GO:0005524//ATP binding;GO:0016887//ATPase activity	GO:0005618//cell wall;GO:0009507//chloroplast;GO:0005886//plasma membrane	ko04144//Endocytosis;ko04141//Protein processing in endoplasmic reticulum;ko03040//Spliceosome
Unigene40307_All	218	0	23	0	3.3753	11.7208	Up	1.0212e-07	4.4934e-07	--	--	--	--	--	--	--	--	--	--	--	--	--	--	--	--	--	--	--	--	--	--	-	-	-	--
Unigene39450_All	256	0	27	0	3.3741	11.7203	Up	6.2198e-09	3.0126e-08	--	--	--	--	--	--	--	--	--	--	--	--	--	--	--	--	--	--	--	--	--	--	-	-	-	--
CL11624.Contig1_All	313	0	33	0	3.3729	11.7198	Up	9.3496e-11	5.1265e-10	gi|228938|prf||1814452C	50.8	6e-06	Hyp-rich glycoprotein	--	--	--	--	sp|P14918|EXTN_MAIZE	53.1	3e-08	Extensin OS=Zea mays GN=HRGP PE=2 SV=1	--	--	--	--	--	K08592	2e-07	52.4	bdi:100831337	sentrin-specific protease 1 [EC:3.4.22.-]	-	-	-	ko01100//Metabolic pathways;ko01110//Biosynthesis of secondary metabolites;ko00010//Glycolysis / Gluconeogenesis;ko00052//Galactose metabolism;ko00030//Pentose phosphate pathway;ko00051//Fructose and mannose metabolism
CL11624.Contig2_All	285	0	30	0	3.3676	11.7175	Up	7.6258e-10	3.9396e-09	gi|302841557|ref|XP_002952323.1|	51.2	4e-06	hypothetical protein VOLCADRAFT_92962 [Volvox carteri f. nagariensis] >gi|300262259|gb|EFJ46466.1| hypothetical protein VOLCADRAFT_92962 [Volvox carteri f. nagariensis]	--	--	--	--	sp|O65530|PEK14_ARATH	58.2	1e-09	Proline-rich receptor-like protein kinase PERK14 OS=Arabidopsis thaliana GN=PERK14 PE=2 SV=1	--	--	--	--	--	K01115	7e-08	53.5	vcn:VOLCADRAFT_99471	phospholipase D [EC:3.1.4.4]	-	-	-	ko01100//Metabolic pathways;ko00565//Ether lipid metabolism;ko00564//Glycerophospholipid metabolism;ko04144//Endocytosis
Unigene15808_All	856	0	90	0	3.3636	11.7158	Up	4.4922e-28	4.6568e-27	gi|226495473|ref|NP_001147336.1|	453.4	1e-126	glyceraldehyde-3-phosphate dehydrogenase, cytosolic [Zea mays] >gi|195610190|gb|ACG26925.1| glyceraldehyde-3-phosphate dehydrogenase, cytosolic [Zea mays]	gi|32993638|dbj|AK108429.1|	301	6e-79	Oryza sativa Japonica Group cDNA clone:002-143-A10, full insert sequence	sp|P34920|G3PC_CHOCR	427	5e-120	Glyceraldehyde-3-phosphate dehydrogenase, cytosolic OS=Chondrus crispus GN=GAPC PE=2 SV=1	SPBC354.12	434	9e-122	COG0057	Glyceraldehyde-3-phosphate dehydrogenase/erythrose-4-phosphate dehydrogenase	K00134	2e-127	453	zma:100280944	glyceraldehyde 3-phosphate dehydrogenase [EC:1.2.1.12]	GO:0055114//oxidation-reduction process;GO:0080022//primary root development;GO:0048658//tapetal layer development;GO:0080144//amino acid homeostasis;GO:0009555//pollen development;GO:0006006//glucose metabolic process	GO:0051287//NAD binding;GO:0005507//copper ion binding;GO:0008270//zinc ion binding;GO:0004365//glyceraldehyde-3-phosphate dehydrogenase (NAD+) (phosphorylating) activity;GO:0050661//NADP binding	GO:0009536//plastid;GO:0016020//membrane	ko01100//Metabolic pathways;ko01110//Biosynthesis of secondary metabolites;ko00010//Glycolysis / Gluconeogenesis
Unigene37710_All	514	0	54	0	3.361	11.7147	Up	3.8936e-17	2.8962e-16	--	--	--	--	--	--	--	--	--	--	--	--	--	--	--	--	--	--	--	--	--	--	-	-	-	--
Unigene35838_All	400	0	42	0	3.3591	11.7139	Up	1.7231e-13	1.0973e-12	gi|326494024|dbj|BAJ85474.1|	248.1	2e-65	predicted protein [Hordeum vulgare subsp. vulgare]	gi|11138777|gb|AF284837.1|AF284837	202	2e-49	Goniomonas truncata clone 1 actin gene, partial cds	sp|Q10DV7|ACT1_ORYSJ	246	4e-66	Actin-1 OS=Oryza sativa subsp. japonica GN=ACT1 PE=2 SV=1	SPBC32H8.12c	241	3e-64	COG5277	Actin and related proteins	K05692	4e-66	247	vvi:100244452	actin beta/gamma 1	GO:0009750//response to fructose stimulus;GO:0007010//cytoskeleton organization;GO:0006094//gluconeogenesis;GO:0010218//response to far red light;GO:0006833//water transport;GO:0009825//multidimensional cell growth;GO:0010114//response to red light;GO:0006816//calcium ion transport;GO:0009651//response to salt stress;GO:0010498//proteasomal protein catabolic process;GO:0007033//vacuole organizati…	GO:0005515//protein binding;GO:0005507//copper ion binding;GO:0005524//ATP binding;GO:0005200//structural constituent of cytoskeleton	GO:0009941//chloroplast envelope;GO:0005773//vacuole;GO:0005618//cell wall;GO:0005829//cytosol;GO:0009570//chloroplast stroma;GO:0005856//cytoskeleton;GO:0009506//plasmodesma;GO:0005886//plasma membrane;GO:0005634//nucleus;GO:0005739//mitochondrion	ko04145//Phagosome
Unigene8991_All	220	0	23	0	3.3446	11.7076	Up	1.0212e-07	4.4928e-07	--	--	--	--	--	--	--	--	--	--	--	--	--	--	--	--	--	--	--	--	--	--	-	-	-	--
Unigene39151_All	508	0	53	0	3.3377	11.7046	Up	7.8376e-17	5.7615e-16	gi|296090334|emb|CBI40153.3|	224.2	6e-58	unnamed protein product [Vitis vinifera]	gi|225465871|ref|XM_002266640.1|	135	5e-29	PREDICTED: Vitis vinifera probable peptide/nitrate transporter At3g54450-like (LOC100263493), mRNA	sp|Q9M1I2|PTR46_ARATH	219	7e-58	Probable peptide/nitrate transporter At3g54450 OS=Arabidopsis thaliana GN=At3g54450 PE=2 SV=1	ECU11g1050	80.9	1e-15	COG3104	Dipeptide/tripeptide permease	K14638	2e-40	162	ppp:PHYPADRAFT_134814	solute carrier family 15 (peptide/histidine transporter), member 3/4	GO:0006857//oligopeptide transport	GO:0005215//transporter activity	GO:0016021//integral to membrane;GO:0005886//plasma membrane	--
CL11919.Contig1_All	404	0	42	0	3.3259	11.6995	Up	1.7231e-13	1.0977e-12	gi|255546475|ref|XP_002514297.1|	55.1	3e-07	ATP binding protein, putative [Ricinus communis] >gi|223546753|gb|EEF48251.1| ATP binding protein, putative [Ricinus communis]	--	--	--	--	sp|Q9FPR2|AGP18_ARATH	52.4	8e-08	Lysine-rich arabinogalactan protein 18 OS=Arabidopsis thaliana GN=AGP18 PE=2 SV=1	Rv0312	52.4	2e-07	COG0443	Molecular chaperone	K03006	5e-07	51.2	sbi:SORBI_07g003680	DNA-directed RNA polymerase II subunit RPB1 [EC:2.7.7.6]	-	GO:0016740//transferase activity	-	ko01100//Metabolic pathways;ko03020//RNA polymerase;ko00240//Pyrimidine metabolism;ko00230//Purine metabolism;ko03018//RNA degradation;ko03013//RNA transport
Unigene39486_All	973	0	101	0	3.3208	11.6973	Up	2.0432e-31	2.2984e-30	gi|168016252|ref|XP_001760663.1|	218	1e-55	predicted protein [Physcomitrella patens subsp. patens] >gi|162688023|gb|EDQ74402.1| predicted protein [Physcomitrella patens subsp. patens]	--	--	--	--	--	--	--	--	YNR002c	207	2e-53	COG1584	Predicted membrane protein	K07034	1e-56	218	ppp:PHYPADRAFT_123327		-	-	-	--
Unigene38035_All	222	0	23	0	3.3145	11.6946	Up	1.0212e-07	4.4956e-07	--	--	--	--	--	--	--	--	--	--	--	--	--	--	--	--	--	--	--	--	--	--	-	-	-	--
Unigene39082_All	311	0	32	0	3.2918	11.6847	Up	1.882e-10	1.0124e-09	--	--	--	--	--	--	--	--	--	--	--	--	--	--	--	--	--	--	--	--	--	--	-	-	-	--
Unigene37386_All	205	0	21	0	3.2772	11.6782	Up	4.1377e-07	1.7194e-06	--	--	--	--	--	--	--	--	--	--	--	--	--	--	--	--	--	--	--	--	--	--	-	-	-	--
Unigene9496_All	450	0	46	0	3.2703	11.6752	Up	1.0495e-14	7.0626e-14	gi|384247700|gb|EIE21186.1|	169.9	9e-42	ribosomal protein S1 [Coccomyxa subellipsoidea C-169] >gi|384251195|gb|EIE24673.1| ribosomal protein S1 [Coccomyxa subellipsoidea C-169]	gi|32993300|dbj|AK108091.1|	125	4e-26	Oryza sativa Japonica Group cDNA clone:002-139-A03, full insert sequence	sp|Q9STY6|RS202_ARATH	159	6e-40	40S ribosomal protein S20-2 OS=Arabidopsis thaliana GN=RPS20B PE=2 SV=1	SPCC576.09	165	2e-41	COG0051	Ribosomal protein S10	K02969	1e-40	163	cre:CHLREDRAFT_195592	small subunit ribosomal protein S20e	GO:0001510//RNA methylation;GO:0006412//translation;GO:0006468//protein phosphorylation	GO:0003723//RNA binding;GO:0003735//structural constituent of ribosome;GO:0004713//protein tyrosine kinase activity;GO:0005524//ATP binding	GO:0005618//cell wall;GO:0005730//nucleolus;GO:0009506//plasmodesma;GO:0022627//cytosolic small ribosomal subunit;GO:0009507//chloroplast;GO:0016020//membrane;GO:0005794//Golgi apparatus	ko03010//Ribosome
Unigene38645_All	206	0	21	0	3.2613	11.6712	Up	4.1377e-07	1.7188e-06	--	--	--	--	--	--	--	--	--	--	--	--	--	--	--	--	--	--	--	--	--	--	-	-	-	--
Unigene38117_All	393	0	40	0	3.2562	11.669	Up	6.982e-13	4.3072e-12	--	--	--	--	--	--	--	--	--	--	--	--	--	--	--	--	--	--	--	--	--	--	-	-	-	--
CL2864.Contig3_All	758	0	77	0	3.2498	11.6661	Up	4.0018e-24	3.7455e-23	gi|255564262|ref|XP_002523128.1|	259.6	3e-68	60S ribosomal protein L19, putative [Ricinus communis] >gi|223537690|gb|EEF39313.1| 60S ribosomal protein L19, putative [Ricinus communis]	gi|259419561|emb|FN392576.1|	81.8	9e-13	Imantonia rotunda partial mRNA for 60S ribosomal protein L19, contig 25573	sp|P49693|RL193_ARATH	255	2e-68	60S ribosomal protein L19-3 OS=Arabidopsis thaliana GN=RPL19C PE=2 SV=3	SPBC56F2.02	256	4e-68	COG2147	Ribosomal protein L19E	K02885	3e-69	259	rcu:RCOM_1179520	large subunit ribosomal protein L19e	GO:0006412//translation	GO:0003735//structural constituent of ribosome	GO:0005730//nucleolus;GO:0005886//plasma membrane;GO:0022625//cytosolic large ribosomal subunit	ko03010//Ribosome
Unigene38128_All	385	0	39	0	3.2407	11.6621	Up	1.4054e-12	8.5342e-12	gi|226532205|ref|NP_001142325.1|	160.2	7e-39	uncharacterized protein LOC100274495 [Zea mays]	--	--	--	--	--	--	--	--	SPBC660.16	165	2e-41	COG0362	6-phosphogluconate dehydrogenase	K00033	6e-40	160	zma:100274495	6-phosphogluconate dehydrogenase [EC:1.1.1.44]	GO:0009749//response to glucose stimulus;GO:0009744//response to sucrose stimulus;GO:0009750//response to fructose stimulus;GO:0009651//response to salt stress;GO:0043090//amino acid import;GO:0010359//regulation of anion channel activity;GO:0006888//ER to Golgi vesicle-mediated transport	GO:0005488//binding;GO:0016616//oxidoreductase activity, acting on the CH-OH group of donors, NAD or NADP as acceptor	GO:0005829//cytosol;GO:0005777//peroxisome;GO:0009570//chloroplast stroma	ko01100//Metabolic pathways;ko01110//Biosynthesis of secondary metabolites;ko00030//Pentose phosphate pathway;ko00480//Glutathione metabolism
Unigene39471_All	385	0	39	0	3.2407	11.6621	Up	1.4054e-12	8.532e-12	gi|118487799|gb|ABK95723.1|	187.6	4e-47	unknown [Populus trichocarpa]	gi|218750167|gb|EU860367.3|	172	2e-40	Olea europaea constans-like protein mRNA, complete cds	sp|Q96502|COL2_ARATH	123	3e-29	Zinc finger protein CONSTANS-LIKE 2 OS=Arabidopsis thaliana GN=COL2 PE=1 SV=1	--	--	--	--	--	K12135	1e-29	126	aly:ARALYDRAFT_488429	zinc finger protein CONSTANS	GO:0006355//regulation of transcription, DNA-dependent;GO:0048572;GO:0009909//regulation of flower development;GO:0007623//circadian rhythm;GO:0010229//inflorescence development;GO:0010018//far-red light signaling pathway;GO:0048571//long-day photoperiodism	GO:0008270//zinc ion binding;GO:0003677//DNA binding;GO:0003700//sequence-specific DNA binding transcription factor activity	GO:0005634//nucleus	ko04712//Circadian rhythm - plant
Unigene25114_All	465	0	47	0	3.2336	11.6589	Up	5.2139e-15	3.5539e-14	gi|302810018|ref|XP_002986701.1|	65.1	3e-10	hypothetical protein SELMODRAFT_446681 [Selaginella moellendorffii] >gi|300145589|gb|EFJ12264.1| hypothetical protein SELMODRAFT_446681 [Selaginella moellendorffii]	--	--	--	--	sp|Q9SEE9|SR45_ARATH	50.4	4e-07	Arginine/serine-rich protein 45 OS=Arabidopsis thaliana GN=SR45 PE=1 SV=1	Cgl1939	47.8	8e-06	COG0532	Translation initiation factor 2 (IF-2; GTPase)	K14325	3e-10	62.4	gmx:100804778	RNA-binding protein with serine-rich domain 1	-	-	-	ko03013//RNA transport;ko03015//mRNA surveillance pathway
Unigene37963_All	228	0	23	0	3.2272	11.6561	Up	1.0212e-07	4.496e-07	gi|145342447|ref|XP_001416194.1|	107.1	7e-23	ATP synthase beta chain, mitochondrial precursor [Ostreococcus lucimarinus CCE9901] >gi|144576419|gb|ABO94487.1| ATP synthase beta chain, mitochondrial precursor [Ostreococcus lucimarinus CCE9901]	gi|3893821|gb|U96498.1|U96498	71.9	2e-10	Nicotiana sylvestris ATPase beta subunit (nsatp2.2.1) gene, nuclear gene encoding mitochondrial protein, complete cds	sp|Q01859|ATPBM_ORYSJ	102	5e-23	ATP synthase subunit beta, mitochondrial OS=Oryza sativa subsp. japonica GN=ATPB PE=1 SV=2	AGc4754	103	8e-23	COG0055	F0F1-type ATP synthase, beta subunit	K02133	6e-24	107	olu:OSTLU_119590	F-type H+-transporting ATPase subunit beta [EC:3.6.3.14]	GO:0015991//ATP hydrolysis coupled proton transport;GO:0042777//plasma membrane ATP synthesis coupled proton transport;GO:0046686//response to cadmium ion;GO:0006200//ATP catabolic process;GO:0006979//response to oxidative stress	GO:0046961//proton-transporting ATPase activity, rotational mechanism;GO:0008270//zinc ion binding;GO:0008553//hydrogen-exporting ATPase activity, phosphorylative mechanism;GO:0046933//hydrogen ion transporting ATP synthase activity, rotational mechanism;GO:0050897//cobalt ion binding;GO:0005507//copper ion binding;GO:0008266//poly(U) RNA binding;GO:0005524//ATP binding	GO:0009941//chloroplast envelope;GO:0005730//nucleolus;GO:0005747//mitochondrial respiratory chain complex I;GO:0005754//mitochondrial proton-transporting ATP synthase, catalytic core;GO:0005886//plasma membrane	ko01100//Metabolic pathways;ko00190//Oxidative phosphorylation
Unigene39559_All	516	0	52	0	3.224	11.6546	Up	1.5777e-16	1.1461e-15	gi|168041995|ref|XP_001773475.1|	111.3	6e-24	predicted protein [Physcomitrella patens subsp. patens] >gi|162675177|gb|EDQ61675.1| predicted protein [Physcomitrella patens subsp. patens]	--	--	--	--	sp|P93257|MTDH_MESCR	103	4e-23	Probable mannitol dehydrogenase OS=Mesembryanthemum crystallinum GN=ELI3 PE=2 SV=1	YCR105w	142	3e-34	COG1064	Zn-dependent alcohol dehydrogenases	K00083	1e-23	107	pop:POPTR_667694	cinnamyl-alcohol dehydrogenase [EC:1.1.1.195]	-	-	-	ko01100//Metabolic pathways;ko01110//Biosynthesis of secondary metabolites;ko00940//Phenylpropanoid biosynthesis
Unigene28762_All	556	0	56	0	3.2222	11.6538	Up	9.6093e-18	7.3226e-17	gi|302759947|ref|XP_002963396.1|	179.1	2e-44	hypothetical protein SELMODRAFT_227399 [Selaginella moellendorffii] >gi|302785820|ref|XP_002974681.1| hypothetical protein SELMODRAFT_442622 [Selaginella moellendorffii] >gi|300157576|gb|EFJ24201.1| hypothetical protein SELMODRAFT_442622 [Selaginella moellendorffii] >gi|300168664|gb|EFJ35267.1| hypothetical protein SELMODRAFT_227399 [Selaginella moellendorffii]	gi|226518683|gb|CP001328.1|	73.8	2e-10	Micromonas sp. RCC299 chromosome 7, complete sequence	sp|Q9FJX2|RL262_ARATH	171	2e-43	60S ribosomal protein L26-2 OS=Arabidopsis thaliana GN=RPL26B PE=2 SV=1	SPBC29B5.03c	143	2e-34	COG0198	Ribosomal protein L24	K02898	3e-45	179	smo:SELMODRAFT_227399	large subunit ribosomal protein L26e	GO:0009409//response to cold;GO:0006412//translation	GO:0003735//structural constituent of ribosome;GO:0005515//protein binding	GO:0005730//nucleolus;GO:0005886//plasma membrane;GO:0022625//cytosolic large ribosomal subunit;GO:0009507//chloroplast;GO:0005739//mitochondrion	ko03010//Ribosome
Unigene39555_All	328	0	33	0	3.2187	11.6523	Up	9.3496e-11	5.1239e-10	gi|74325193|ref|YP_316613.1|	82.4	2e-15	ATPase subunit 9 [Thalassiosira pseudonana] >gi|74100259|gb|AAZ99420.1| ATPase subunit 9 [Thalassiosira pseudonana]	--	--	--	--	sp|P48880|ATP9_CHOCR	82	7e-17	ATP synthase subunit 9, mitochondrial OS=Chondrus crispus GN=ATP9 PE=3 SV=1	Q0130	65.5	2e-11	COG0636	F0F1-type ATP synthase, subunit c/Archaeal/vacuolar-type H+-ATPase, subunit K	K02128	2e-15	78.6	cme:CMW047C	F-type H+-transporting ATPase subunit c [EC:3.6.3.14]	GO:0015986//ATP synthesis coupled proton transport;GO:0015991//ATP hydrolysis coupled proton transport	GO:0015078//hydrogen ion transmembrane transporter activity;GO:0008289//lipid binding;GO:0005524//ATP binding;GO:0016787//hydrolase activity	GO:0031966//mitochondrial membrane;GO:0016021//integral to membrane;GO:0045263//proton-transporting ATP synthase complex, coupling factor F(o)	ko01100//Metabolic pathways;ko00190//Oxidative phosphorylation
Unigene39729_All	279	0	28	0	3.2106	11.6486	Up	3.0899e-09	1.5306e-08	gi|255577645|ref|XP_002529699.1|	116.3	1e-25	basic 7S globulin 2 precursor small subunit, putative [Ricinus communis] >gi|223530801|gb|EEF32665.1| basic 7S globulin 2 precursor small subunit, putative [Ricinus communis]	--	--	--	--	sp|Q8RVH5|7SBG2_SOYBN	46.6	3e-06	Basic 7S globulin 2 OS=Glycine max PE=1 SV=1	--	--	--	--	--	--	--	--	--	--	GO:0006857//oligopeptide transport;GO:0006865//amino acid transport	-	GO:0016023//cytoplasmic membrane-bounded vesicle	--
CL10410.Contig2_All	1607	1	3175	0.0197	63.2072	11.6477	Up	0	0	gi|225429975|ref|XP_002283985.1|	509.6	5e-143	PREDICTED: bark storage protein A [Vitis vinifera]	gi|359476358|ref|XM_002283949.2|	196	5e-47	PREDICTED: Vitis vinifera bark storage protein A-like (LOC100242385), mRNA	sp|Q07469|BSPA_POPDE	135	7e-32	Bark storage protein A OS=Populus deltoides GN=BSPA PE=2 SV=1	CC2266	146	9e-35	COG0775	Nucleoside phosphorylase	K14638	2e-14	79	sbi:SORBI_01g009890	solute carrier family 15 (peptide/histidine transporter), member 3/4	GO:0009116//nucleoside metabolic process	GO:0003824//catalytic activity	GO:0016023//cytoplasmic membrane-bounded vesicle;GO:0005886//plasma membrane	--
Unigene36471_All	240	0	24	0	3.1992	11.6435	Up	5.073e-08	2.2914e-07	--	--	--	--	--	--	--	--	--	--	--	--	--	--	--	--	--	--	--	--	--	--	-	-	-	--
CL1880.Contig3_All	461	0	46	0	3.1922	11.6403	Up	1.0495e-14	7.0646e-14	gi|225458410|ref|XP_002281898.1|	129.8	1e-29	PREDICTED: type I inositol-1,4,5-trisphosphate 5-phosphatase 11-like [Vitis vinifera]	gi|225458409|ref|XM_002281862.1|	58	8e-06	PREDICTED: Vitis vinifera type I inositol-1,4,5-trisphosphate 5-phosphatase 11-like (LOC100266023), mRNA	sp|Q5EAF2|IP5PB_ARATH	114	2e-26	Type I inositol 1,4,5-trisphosphate 5-phosphatase 11 OS=Arabidopsis thaliana GN=At1g47510 PE=2 SV=1	--	--	--	--	--	--	--	--	--	--	GO:0046854//phosphatidylinositol phosphorylation;GO:0009753//response to jasmonic acid stimulus;GO:0046856//phosphatidylinositol dephosphorylation;GO:0009733//response to auxin stimulus;GO:0009737//response to abscisic acid stimulus	GO:0004439//phosphatidylinositol-4,5-bisphosphate 5-phosphatase activity;GO:0034485//phosphatidylinositol-3,4,5-trisphosphate 5-phosphatase activity;GO:0043813//phosphatidylinositol-3,5-bisphosphate 5-phosphatase activity	GO:0005737//cytoplasm	--
Unigene39056_All	251	0	25	0	3.1864	11.6377	Up	2.5202e-08	1.1653e-07	gi|168038674|ref|XP_001771825.1|	110.5	6e-24	predicted protein [Physcomitrella patens subsp. patens] >gi|162676956|gb|EDQ63433.1| predicted protein [Physcomitrella patens subsp. patens]	--	--	--	--	sp|P93629|ADHX_MAIZE	99.4	4e-22	Alcohol dehydrogenase class-3 OS=Zea mays GN=FDH PE=2 SV=1	YDL168w	114	4e-26	COG1062	Zn-dependent alcohol dehydrogenases, class III	K00121	5e-25	110	ppp:PHYPADRAFT_137950	S-(hydroxymethyl)glutathione dehydrogenase / alcohol dehydrogenase [EC:1.1.1.284 1.1.1.1]	GO:0010286//heat acclimation;GO:0051049//regulation of transport;GO:0019288//isopentenyl diphosphate biosynthetic process, mevalonate-independent pathway;GO:0006069//ethanol oxidation;GO:0046292//formaldehyde metabolic process;GO:0006569//tryptophan catabolic process;GO:0008219//cell death;GO:0009684//indoleacetic acid biosynthetic process;GO:0048316//seed development	GO:0080007//S-nitrosoglutathione reductase activity;GO:0051903//S-(hydroxymethyl)glutathione dehydrogenase activity;GO:0008270//zinc ion binding;GO:0000166//nucleotide binding	GO:0005777//peroxisome;GO:0005829//cytosol	ko01100//Metabolic pathways;ko01110//Biosynthesis of secondary metabolites;ko00010//Glycolysis / Gluconeogenesis;ko00071//Fatty acid metabolism;ko00350//Tyrosine metabolism
Unigene25287_All	806	0	80	0	3.1754	11.6327	Up	4.9064e-25	4.7111e-24	gi|242037663|ref|XP_002466226.1|	90.1	3e-17	hypothetical protein SORBIDRAFT_01g003880 [Sorghum bicolor] >gi|241920080|gb|EER93224.1| hypothetical protein SORBIDRAFT_01g003880 [Sorghum bicolor]	--	--	--	--	sp|F1SWA0|ZERSY_ZINZE	66.2	2e-11	Zerumbone synthase OS=Zingiber zerumbet GN=ZSD1 PE=1 SV=1	CAC0536	65.9	8e-11	COG3967	Short-chain dehydrogenase involved in D-alanine esterification of lipoteichoic acid and wall teichoic acid (D-alanine transfer protein)	K09841	4e-18	90.1	sbi:SORBI_01g003880	xanthoxin dehydrogenase [EC:1.1.1.288]	GO:0008152//metabolic process	-	-	ko01100//Metabolic pathways;ko01110//Biosynthesis of secondary metabolites;ko00906//Carotenoid biosynthesis
CL462.Contig1_All	242	0	24	0	3.1727	11.6315	Up	5.073e-08	2.2925e-07	gi|39777532|gb|AAR31106.1|	146.7	8e-35	peroxidase precursor [Quercus suber]	gi|357491414|ref|XM_003615947.1|	99.6	1e-18	Medicago truncatula Peroxidase (MTR_5g074970) mRNA, complete cds	sp|A7NY33|PER4_VITVI	131	8e-32	Peroxidase 4 OS=Vitis vinifera GN=GSVIVT00023967001 PE=1 SV=1	--	--	--	--	--	K00430	2e-33	138	pop:POPTR_729244	peroxidase [EC:1.11.1.7]	GO:0055114//oxidation-reduction process;GO:0006979//response to oxidative stress	GO:0020037//heme binding;GO:0046872//metal ion binding;GO:0004601//peroxidase activity	GO:0048046//apoplast;GO:0005618//cell wall	ko01100//Metabolic pathways;ko01110//Biosynthesis of secondary metabolites;ko00940//Phenylpropanoid biosynthesis;ko00360//Phenylalanine metabolism
Unigene37588_All	464	0	46	0	3.1716	11.631	Up	1.0495e-14	7.0641e-14	gi|222619908|gb|EEE56040.1|	52	3e-06	hypothetical protein OsJ_04833 [Oryza sativa Japonica Group]	--	--	--	--	--	--	--	--	SPAC140.02	50.1	2e-06	COG0724	RNA-binding proteins (RRM domain)	K14325	9e-09	57.4	osa:4325394	RNA-binding protein with serine-rich domain 1	-	-	GO:0043231//intracellular membrane-bounded organelle	ko03013//RNA transport;ko03015//mRNA surveillance pathway
CL7353.Contig3_All	404	0	40	0	3.1675	11.6291	Up	6.982e-13	4.3083e-12	gi|357494051|ref|XP_003617314.1|	97.4	5e-20	protease inhibitor [Medicago truncatula] >gi|355518649|gb|AET00273.1| protease inhibitor [Medicago truncatula]	--	--	--	--	sp|P24076|BGIA_MOMCH	83.6	3e-17	Glu S.griseus protease inhibitor OS=Momordica charantia PE=1 SV=1	--	--	--	--	--	--	--	--	--	--	-	-	-	--
Unigene37764_All	293	0	29	0	3.1664	11.6286	Up	1.535e-09	7.7674e-09	--	--	--	--	--	--	--	--	--	--	--	--	--	--	--	--	--	--	--	--	--	--	-	-	-	--
Unigene38946_All	253	0	25	0	3.1612	11.6263	Up	2.5202e-08	1.1654e-07	gi|34559256|gb|AAQ75384.1|	100.5	7e-21	putative opsin [Oryza sativa Indica Group]	--	--	--	--	--	--	--	--	--	--	--	--	--	--	--	--	--	--	-	-	-	--
CL5675.Contig8_All	1084	0	107	0	3.1579	11.6247	Up	3.0714e-33	3.6039e-32	gi|326501908|dbj|BAK06446.1|	619.4	2e-176	predicted protein [Hordeum vulgare subsp. vulgare]	gi|32993388|dbj|AK108179.1|	214	1e-52	Oryza sativa Japonica Group cDNA clone:002-140-A09, full insert sequence	sp|O49447|ADT3_ARATH	473	1e-133	ADP,ATP carrier protein 3, mitochondrial OS=Arabidopsis thaliana GN=AAC3 PE=1 SV=1	slr0599	50.4	5e-06	COG0515	Serine/threonine protein kinase	K05863	5e-136	482	osa:4338353	solute carrier family 25 (mitochondrial adenine nucleotide translocator), member 4/5/6/31	GO:0055085//transmembrane transport;GO:0006468//protein phosphorylation;GO:0015865//purine nucleotide transport	GO:0004672//protein kinase activity;GO:0005524//ATP binding;GO:0005215//transporter activity	GO:0016021//integral to membrane;GO:0005743//mitochondrial inner membrane;GO:0009941//chloroplast envelope	--
Unigene39546_All	967	0	95	0	3.1429	11.6179	Up	1.3593e-29	1.462e-28	gi|293333403|ref|NP_001169123.1|	375.6	6e-103	uncharacterized protein LOC100382968 [Zea mays]	gi|32992518|dbj|AK107309.1|	75.8	7e-11	Oryza sativa Japonica Group cDNA clone:002-126-D05, full insert sequence	sp|Q8S528|AL2B7_ARATH	337	5e-93	Aldehyde dehydrogenase family 2 member B7, mitochondrial OS=Arabidopsis thaliana GN=ALDH2B7 PE=2 SV=2	SPAC9E9.09c	383	3e-106	COG1012	NAD-dependent aldehyde dehydrogenases	K00128	6e-104	375	zma:100382968	aldehyde dehydrogenase (NAD+) [EC:1.2.1.3]	GO:0008152//metabolic process	GO:0016620//oxidoreductase activity, acting on the aldehyde or oxo group of donors, NAD or NADP as acceptor	GO:0005739//mitochondrion	ko01100//Metabolic pathways;ko01110//Biosynthesis of secondary metabolites;ko00053//Ascorbate and aldarate metabolism;ko00330//Arginine and proline metabolism;ko00040//Pentose and glucuronate interconversions;ko00010//Glycolysis / Gluconeogenesis;ko00903//Limonene and pinene degradation;ko00620//Pyruvate metabolism;ko00071//Fatty acid metabolism;ko00561//Glycerolipid metabolism;ko00380//Tryptopha…
Unigene37605_All	336	0	33	0	3.1421	11.6175	Up	9.3496e-11	5.1247e-10	--	--	--	--	--	--	--	--	--	--	--	--	--	--	--	--	--	--	--	--	--	--	-	-	-	--
Unigene38937_All	438	0	43	0	3.1407	11.6169	Up	8.5603e-14	5.5313e-13	gi|218191282|gb|EEC73709.1|	53.1	1e-06	hypothetical protein OsI_08308 [Oryza sativa Indica Group]	--	--	--	--	sp|Q9LK03|PERK2_ARATH	58.9	1e-09	Proline-rich receptor-like protein kinase PERK2 OS=Arabidopsis thaliana GN=PERK2 PE=2 SV=3	--	--	--	--	--	K01115	1e-07	53.1	vcn:VOLCADRAFT_99471	phospholipase D [EC:3.1.4.4]	-	-	-	ko01100//Metabolic pathways;ko00565//Ether lipid metabolism;ko00564//Glycerophospholipid metabolism;ko04144//Endocytosis
Unigene6326_All	592	0	58	0	3.1343	11.6139	Up	2.3715e-18	1.8546e-17	--	--	--	--	--	--	--	--	--	--	--	--	--	--	--	--	--	--	--	--	--	--	-	-	-	--
Unigene28973_All	501	0	49	0	3.1289	11.6114	Up	1.2868e-15	8.9834e-15	gi|299471186|emb|CBN79042.1|	72.4	2e-12	60S ribosomal protein L28, putative [Ectocarpus siliculosus]	--	--	--	--	sp|Q9LK03|PERK2_ARATH	67.4	4e-12	Proline-rich receptor-like protein kinase PERK2 OS=Arabidopsis thaliana GN=PERK2 PE=2 SV=3	--	--	--	--	--	K02903	4e-13	72	ppp:PHYPADRAFT_228172	large subunit ribosomal protein L28e	GO:0044238//primary metabolic process	-	-	ko03010//Ribosome
Unigene39203_All	246	0	24	0	3.1212	11.6079	Up	5.073e-08	2.2902e-07	gi|348679629|gb|EGZ19445.1|	87.8	4e-17	putative aldehyde reductase [Phytophthora sojae]	--	--	--	--	sp|Q84TF0|AKRCA_ARATH	80.9	2e-16	Aldo-keto reductase family 4 member C10 OS=Arabidopsis thaliana GN=AKR4C10 PE=1 SV=1	SPAC26F1.07	95.9	2e-20	COG0656	Aldo/keto reductases, related to diketogulonate reductase	K00002	2e-16	82	osa:4338987	alcohol dehydrogenase (NADP+) [EC:1.1.1.2]	-	GO:0016491//oxidoreductase activity	GO:0044424//intracellular part	ko01100//Metabolic pathways;ko01110//Biosynthesis of secondary metabolites;ko00941//Flavonoid biosynthesis;ko00040//Pentose and glucuronate interconversions;ko00010//Glycolysis / Gluconeogenesis;ko00052//Galactose metabolism;ko00051//Fructose and mannose metabolism;ko00620//Pyruvate metabolism;ko00561//Glycerolipid metabolism
Unigene37883_All	205	0	20	0	3.1212	11.6079	Up	8.3289e-07	3.3585e-06	--	--	--	--	--	--	--	--	--	--	--	--	--	--	--	--	--	--	--	--	--	--	-	-	-	--
Unigene48046_All	236	0	23	0	3.1178	11.6063	Up	1.0212e-07	4.493e-07	gi|255565893|ref|XP_002523935.1|	81.6	3e-15	hydrolase, hydrolyzing O-glycosyl compounds, putative [Ricinus communis] >gi|223536782|gb|EEF38422.1| hydrolase, hydrolyzing O-glycosyl compounds, putative [Ricinus communis]	gi|225320592|dbj|AK324681.1|	103	7e-20	Solanum lycopersicum cDNA, clone: LEFL1080DG02, HTC in leaf	--	--	--	--	CC2052	51.2	4e-07	COG1472	Beta-glucosidase-related glycosidases	K01188	7e-09	57	rcu:RCOM_0611400	beta-glucosidase [EC:3.2.1.21]	GO:0005975//carbohydrate metabolic process	GO:0008422//beta-glucosidase activity	-	ko01100//Metabolic pathways;ko01110//Biosynthesis of secondary metabolites;ko00940//Phenylpropanoid biosynthesis;ko00500//Starch and sucrose metabolism;ko00460//Cyanoamino acid metabolism
CL12387.Contig1_All	421	0	41	0	3.1156	11.6053	Up	3.4686e-13	2.175e-12	gi|302836473|ref|XP_002949797.1|	51.6	3e-06	extracellular matrix glycoprotein pherophorin-S [Volvox carteri f. nagariensis] >gi|300265156|gb|EFJ49349.1| extracellular matrix glycoprotein pherophorin-S [Volvox carteri f. nagariensis]	--	--	--	--	sp|Q9LK03|PERK2_ARATH	45.8	8e-06	Proline-rich receptor-like protein kinase PERK2 OS=Arabidopsis thaliana GN=PERK2 PE=2 SV=3	--	--	--	--	--	--	--	--	--	--	-	-	-	--
Unigene37723_All	226	0	22	0	3.1142	11.6046	Up	2.0556e-07	8.7936e-07	--	--	--	--	--	--	--	--	--	--	--	--	--	--	--	--	--	--	--	--	--	--	-	-	-	--
Unigene39035_All	403	0	39	0	3.096	11.5962	Up	1.4054e-12	8.5331e-12	gi|300123088|emb|CBK24095.2|	52	2e-06	unnamed protein product [Blastocystis hominis]	gi|270135172|gb|BT102124.1|	81.8	5e-13	Picea glauca clone GQ0166_N16 mRNA sequence	sp|Q9SN46|LRX5_ARATH	47.8	2e-06	Leucine-rich repeat extensin-like protein 5 OS=Arabidopsis thaliana GN=LRX5 PE=2 SV=2	--	--	--	--	--	--	--	--	--	--	-	-	-	--
Unigene7470_All	1899	0	183	0	3.0829	11.5901	Up	2.4901e-56	4.2723e-55	gi|168021002|ref|XP_001763031.1|	194.5	4e-48	predicted protein [Physcomitrella patens subsp. patens] >gi|162685843|gb|EDQ72236.1| predicted protein [Physcomitrella patens subsp. patens]	--	--	--	--	sp|Q9FPQ6|GP1_CHLRE	109	5e-24	Vegetative cell wall protein gp1 OS=Chlamydomonas reinhardtii GN=GP1 PE=2 SV=1	mlr2363	57.8	7e-08	COG0515	Serine/threonine protein kinase	K01115	2e-15	82.4	vcn:VOLCADRAFT_99471	phospholipase D [EC:3.1.4.4]	-	-	-	ko01100//Metabolic pathways;ko00565//Ether lipid metabolism;ko00564//Glycerophospholipid metabolism;ko04144//Endocytosis
Unigene38778_All	220	0	21	0	3.0538	11.5764	Up	4.1377e-07	1.7186e-06	--	--	--	--	gi|259156760|gb|GQ856147.1|	165	2e-38	Citrullus lanatus mitochondrion, complete genome	--	--	--	--	--	--	--	--	--	--	--	--	--	--	-	-	-	--
Unigene6251_All	525	0	50	0	3.0468	11.5731	Up	6.3926e-16	4.5243e-15	gi|302843059|ref|XP_002953072.1|	129	3e-29	component of cytosolic 80S ribosome and 40S small subunit [Volvox carteri f. nagariensis] >gi|300261783|gb|EFJ45994.1| component of cytosolic 80S ribosome and 40S small subunit [Volvox carteri f. nagariensis]	gi|195596104|gb|EU943750.1|	79.8	2e-12	Zea mays clone 1684680 mRNA sequence	sp|Q9T029|RS254_ARATH	107	5e-24	40S ribosomal protein S25-4 OS=Arabidopsis thaliana GN=RPS25E PE=2 SV=1	YGR027c	114	1e-25	COG4901	Ribosomal protein S25	K02975	3e-30	129	vcn:VOLCADRAFT_82071	small subunit ribosomal protein S25e	-	-	GO:0022626//cytosolic ribosome;GO:0043231//intracellular membrane-bounded organelle;GO:0016020//membrane;GO:0044446//intracellular organelle part	ko03010//Ribosome
Unigene37794_All	294	0	28	0	3.0468	11.5731	Up	3.0899e-09	1.5312e-08	--	--	--	--	--	--	--	--	--	--	--	--	--	--	--	--	--	--	--	--	--	--	-	-	-	--
Unigene2853_All	305	0	29	0	3.0418	11.5707	Up	1.535e-09	7.7678e-09	gi|298707505|emb|CBJ30107.1|	119.4	1e-26	conserved unknown protein [Ectocarpus siliculosus]	gi|116014047|dbj|AK241096.1|	67.9	5e-09	Oryza sativa Japonica Group cDNA, clone: J065076O13, full insert sequence	sp|Q0DK10|RL11_ORYSJ	117	2e-27	60S ribosomal protein L11 OS=Oryza sativa subsp. japonica GN=RPL11 PE=2 SV=1	YGR085c	115	2e-26	COG0094	Ribosomal protein L5	K02868	4e-27	117	osa:4341262	large subunit ribosomal protein L11e	GO:0001510//RNA methylation;GO:0006412//translation	GO:0003735//structural constituent of ribosome	GO:0005730//nucleolus;GO:0009506//plasmodesma;GO:0009507//chloroplast;GO:0005773//vacuole;GO:0016020//membrane;GO:0022625//cytosolic large ribosomal subunit;GO:0005794//Golgi apparatus	ko03010//Ribosome
Unigene40334_All	484	0	46	0	3.0405	11.5701	Up	1.0495e-14	7.0631e-14	--	--	--	--	--	--	--	--	--	--	--	--	--	--	--	--	--	--	--	--	--	--	-	-	-	--
Unigene37818_All	379	0	36	0	3.0388	11.5693	Up	1.1463e-11	6.6312e-11	gi|326493326|dbj|BAJ85124.1|	55.5	2e-07	predicted protein [Hordeum vulgare subsp. vulgare]	--	--	--	--	sp|P93329|NO20_MEDTR	48.9	8e-07	Early nodulin-20 OS=Medicago truncatula GN=ENOD20 PE=3 SV=1	SPCC330.12c	84.7	4e-17	COG2009	Succinate dehydrogenase/fumarate reductase, cytochrome b subunit	K14709	4e-06	47.8	vcn:VOLCADRAFT_104214	solute carrier family 39 (zinc transporter), member 1/2/3	-	-	-	--
Unigene38046_All	464	0	44	0	3.0337	11.5669	Up	4.2526e-14	2.7834e-13	--	--	--	--	--	--	--	--	--	--	--	--	--	--	--	--	--	--	--	--	--	--	-	-	-	--
Unigene18412_All	211	0	20	0	3.0324	11.5662	Up	8.3289e-07	3.3597e-06	--	--	--	--	--	--	--	--	--	--	--	--	--	--	--	--	--	--	--	--	--	--	-	-	-	--
Unigene22361_All	401	0	38	0	3.0316	11.5659	Up	2.8291e-12	1.6916e-11	gi|219114272|ref|XP_002176307.1|	61.2	4e-09	predicted protein [Phaeodactylum tricornutum CCAP 1055/1] >gi|217402710|gb|EEC42699.1| predicted protein [Phaeodactylum tricornutum CCAP 1055/1]	--	--	--	--	--	--	--	--	--	--	--	--	--	--	--	--	--	--	-	-	-	--
CL7598.Contig1_All	760	0	72	0	3.0308	11.5655	Up	1.3225e-22	1.1868e-21	gi|307109585|gb|EFN57823.1|	198.7	6e-50	hypothetical protein CHLNCDRAFT_56087 [Chlorella variabilis]	gi|32995844|dbj|AK110635.1|	145	7e-32	Oryza sativa Japonica Group cDNA clone:002-169-C03, full insert sequence	sp|P24922|IF5A2_NICPL	193	8e-50	Eukaryotic translation initiation factor 5A-2 OS=Nicotiana plumbaginifolia GN=EIF-5A2 PE=2 SV=1	YJR047c	234	9e-62	COG0231	Translation elongation factor P (EF-P)/translation initiation factor 5A (eIF-5A)	K03263	9e-50	194	aly:ARALYDRAFT_471555	translation initiation factor 5A	GO:0006413//translational initiation;GO:0012501//programmed cell death;GO:0009617//response to bacterium;GO:0006452//translational frameshifting;GO:0008612//peptidyl-lysine modification to hypusine;GO:0006950//response to stress;GO:0045905//positive regulation of translational termination;GO:0045901//positive regulation of translational elongation;GO:0010089//xylem development	GO:0003746//translation elongation factor activity;GO:0003743//translation initiation factor activity;GO:0043022//ribosome binding	GO:0005737//cytoplasm	--
Unigene37600_All	549	0	52	0	3.0302	11.5652	Up	1.5777e-16	1.1464e-15	--	--	--	--	--	--	--	--	--	--	--	--	--	--	--	--	--	--	--	--	--	--	-	-	-	--
Unigene6193_All	371	0	35	0	3.0181	11.5594	Up	2.3075e-11	1.3103e-10	gi|326512518|dbj|BAJ99614.1|	83.2	1e-15	predicted protein [Hordeum vulgare subsp. vulgare]	--	--	--	--	sp|Q40680|EF1D1_ORYSJ	77.8	1e-15	Elongation factor 1-delta 1 OS=Oryza sativa subsp. japonica GN=Os07g0614500 PE=2 SV=3	SPCC1450.04	86.3	1e-17	COG2092	Translation elongation factor EF-1beta	K03232	7e-16	80.1	zma:100282885	elongation factor 1-beta	GO:0006412//translation	-	GO:0044444//cytoplasmic part	--
Unigene38203_All	266	0	25	0	3.0067	11.554	Up	2.5202e-08	1.1656e-07	gi|9653240|ref|NP_062486.1|	110.2	9e-24	apocytochrome b [Chondrus crispus] >gi|1345906|sp|P48875.1|CYB_CHOCR RecName: Full=Cytochrome b; AltName: Full=Complex III subunit 3; AltName: Full=Complex III subunit III; AltName: Full=Cytochrome b-c1 complex subunit 3; AltName: Full=Ubiquinol-cytochrome-c reductase complex cytochrome b subunit >gi|1334487|emb|CAA87609.1| apocytochrome b [Chondrus crispus]	gi|312844640|gb|HQ586060.1|	61.9	3e-07	Gracilariopsis andersonii mitochondrion, complete genome	sp|P48875|CYB_CHOCR	110	2e-25	Cytochrome b OS=Chondrus crispus GN=MT-CYB PE=3 SV=1	RC0359	103	8e-23	COG1290	Cytochrome b subunit of the bc complex	K00412	1e-23	105	ppp:PhpafMp28	ubiquinol-cytochrome c reductase cytochrome b subunit	GO:0022900//electron transport chain;GO:0044260;GO:0090304	GO:0005488//binding;GO:0003824//catalytic activity	GO:0005739//mitochondrion;GO:0044425//membrane part	ko01100//Metabolic pathways;ko00910//Nitrogen metabolism;ko00190//Oxidative phosphorylation
Unigene39513_All	1399	0	131	0	2.9957	11.5487	Up	1.5682e-40	2.1141e-39	gi|298709665|emb|CBJ31473.1|	78.2	3e-13	hypothetical protein Esi_0257_0040 [Ectocarpus siliculosus]	--	--	--	--	sp|P46526|CS66_WHEAT	80.5	2e-15	Cold shock protein CS66 OS=Triticum aestivum GN=CS66 PE=2 SV=1	mlr2363	62.4	2e-09	COG0515	Serine/threonine protein kinase	K14306	2e-06	52	bdi:100835393	nuclear pore complex protein Nup62	-	-	-	ko03013//RNA transport
Unigene38039_All	235	0	22	0	2.995	11.5483	Up	2.0556e-07	8.7917e-07	--	--	--	--	--	--	--	--	--	--	--	--	--	--	--	--	--	--	--	--	--	--	-	-	-	--
Unigene27061_All	749	0	70	0	2.9899	11.5459	Up	5.3588e-22	4.7153e-21	gi|300123088|emb|CBK24095.2|	69.7	4e-11	unnamed protein product [Blastocystis hominis]	--	--	--	--	sp|Q9FFW5|PERK8_ARATH	64.7	5e-11	Proline-rich receptor-like protein kinase PERK8 OS=Arabidopsis thaliana GN=PERK8 PE=1 SV=1	YPO2725	57	3e-08	COG3501	Uncharacterized protein conserved in bacteria	--	--	--	--	--	-	-	-	--
CL2345.Contig1_All	944	0	88	0	2.9823	11.5422	Up	1.8202e-27	1.8624e-26	gi|226532205|ref|NP_001142325.1|	418.7	5e-116	uncharacterized protein LOC100274495 [Zea mays]	gi|270135209|gb|BT102161.1|	123	3e-25	Picea glauca clone GQ0167_L03 mRNA sequence	sp|P14918|EXTN_MAIZE	57	2e-08	Extensin OS=Zea mays GN=HRGP PE=2 SV=1	SPBC660.16	428	6e-120	COG0362	6-phosphogluconate dehydrogenase	K00033	6e-117	418	zma:100274495	6-phosphogluconate dehydrogenase [EC:1.1.1.44]	GO:0042221//response to chemical stimulus	GO:0005488//binding;GO:0016491//oxidoreductase activity	-	ko01100//Metabolic pathways;ko01110//Biosynthesis of secondary metabolites;ko00030//Pentose phosphate pathway;ko00480//Glutathione metabolism
Unigene37804_All	462	0	43	0	2.9776	11.5399	Up	8.5603e-14	5.5321e-13	--	--	--	--	--	--	--	--	--	--	--	--	--	--	--	--	--	--	--	--	--	--	-	-	-	--
Unigene39029_All	323	0	30	0	2.9714	11.5369	Up	7.6258e-10	3.9365e-09	--	--	--	--	--	--	--	--	--	--	--	--	--	--	--	--	--	--	--	--	--	--	-	-	-	--
CL8832.Contig1_All	679	0	63	0	2.9683	11.5354	Up	7.1759e-20	5.9106e-19	gi|50508930|dbj|BAD31835.1|	61.2	1e-08	putative high-affinity potassium transporter [Oryza sativa Japonica Group] >gi|215694830|dbj|BAG90021.1| unnamed protein product [Oryza sativa Japonica Group]	--	--	--	--	--	--	--	--	--	--	--	--	--	--	--	--	--	--	-	-	-	--
Unigene37590_All	324	0	30	0	2.9622	11.5325	Up	7.6258e-10	3.9371e-09	gi|303283990|ref|XP_003061286.1|	92	2e-18	predicted protein [Micromonas pusilla CCMP1545] >gi|226457637|gb|EEH54936.1| predicted protein [Micromonas pusilla CCMP1545]	--	--	--	--	sp|Q9FM01|UGDH2_ARATH	83.6	2e-17	Probable UDP-glucose 6-dehydrogenase 2 OS=Arabidopsis thaliana GN=UGD2 PE=2 SV=1	--	--	--	--	--	K00012	2e-18	89	bdi:100840467	UDPglucose 6-dehydrogenase [EC:1.1.1.22]	GO:0055114//oxidation-reduction process	GO:0051287//NAD binding;GO:0003979//UDP-glucose 6-dehydrogenase activity	GO:0005829//cytosol;GO:0005618//cell wall;GO:0005634//nucleus	ko01100//Metabolic pathways;ko01110//Biosynthesis of secondary metabolites;ko00053//Ascorbate and aldarate metabolism;ko00500//Starch and sucrose metabolism;ko00040//Pentose and glucuronate interconversions;ko00520//Amino sugar and nucleotide sugar metabolism
Unigene14041_All	920	0	85	0	2.9558	11.5293	Up	1.4846e-26	1.4834e-25	gi|326492756|dbj|BAJ90234.1|	512.3	3e-144	predicted protein [Hordeum vulgare subsp. vulgare]	gi|32993378|dbj|AK108169.1|	151	1e-33	Oryza sativa Japonica Group cDNA clone:002-139-H09, full insert sequence	sp|P46286|RL81_ARATH	342	2e-94	60S ribosomal protein L8-1 OS=Arabidopsis thaliana GN=RPL8A PE=1 SV=2	YIL018w	386	2e-107	COG0090	Ribosomal protein L2	K02938	1e-96	350	vcn:VOLCADRAFT_74803	large subunit ribosomal protein L8e	GO:0006412//translation;GO:0009793//embryo development ending in seed dormancy	GO:0003723//RNA binding;GO:0003735//structural constituent of ribosome;GO:0005515//protein binding	GO:0005730//nucleolus;GO:0005774//vacuolar membrane;GO:0009507//chloroplast;GO:0022625//cytosolic large ribosomal subunit;GO:0005794//Golgi apparatus;GO:0005886//plasma membrane	ko03010//Ribosome
CL12764.Contig1_All	325	0	30	0	2.9531	11.528	Up	7.6258e-10	3.9394e-09	gi|326516490|dbj|BAJ92400.1|	198.7	1e-50	predicted protein [Hordeum vulgare subsp. vulgare]	gi|226510501|ref|NM_001147549.1|	212	2e-52	Zea mays uncharacterized LOC100273100 (LOC100273100), mRNA >gi|194702225|gb|BT040192.1| Zea mays full-length cDNA clone ZM_BFc0070L06 mRNA, complete cds	sp|P05492|ATPAM_OENBI	166	2e-42	ATP synthase subunit alpha, mitochondrial OS=Oenothera biennis GN=ATPA PE=3 SV=1	SPAC14C4.14	195	1e-50	COG0056	F0F1-type ATP synthase, alpha subunit	K02132	3e-48	187	zma:100273100	F-type H+-transporting ATPase subunit alpha [EC:3.6.3.14]	GO:0042777//plasma membrane ATP synthesis coupled proton transport;GO:0015991//ATP hydrolysis coupled proton transport	GO:0046933//hydrogen ion transporting ATP synthase activity, rotational mechanism;GO:0005524//ATP binding;GO:0046961//proton-transporting ATPase activity, rotational mechanism	GO:0045261//proton-transporting ATP synthase complex, catalytic core F(1);GO:0005739//mitochondrion;GO:0005886//plasma membrane	ko01100//Metabolic pathways;ko00190//Oxidative phosphorylation
Unigene16256_All	261	0	24	0	2.9418	11.5225	Up	5.073e-08	2.2918e-07	--	--	--	--	--	--	--	--	--	--	--	--	--	--	--	--	--	--	--	--	--	--	-	-	-	--
CL10138.Contig1_All	468	0	43	0	2.9394	11.5213	Up	8.5603e-14	5.5332e-13	gi|302832948|ref|XP_002948038.1|	138.3	3e-32	component of cytosolic 80S ribosome and 40S small subunit [Volvox carteri f. nagariensis] >gi|300266840|gb|EFJ51026.1| component of cytosolic 80S ribosome and 40S small subunit [Volvox carteri f. nagariensis]	gi|270136300|gb|BT103252.1|	67.9	8e-09	Picea glauca clone GQ0209_N22 mRNA sequence	sp|Q9ZNS1|RS7_AVIMR	124	2e-29	40S ribosomal protein S7 OS=Avicennia marina GN=RPS7 PE=2 SV=1	--	--	--	--	--	K02993	4e-33	138	vcn:VOLCADRAFT_73479	small subunit ribosomal protein S7e	GO:0006364//rRNA processing;GO:0042274//ribosomal small subunit biogenesis	GO:0003723//RNA binding	GO:0009536//plastid;GO:0022627//cytosolic small ribosomal subunit;GO:0030686//90S preribosome;GO:0071944//cell periphery;GO:0032040//small-subunit processome;GO:0016020//membrane	ko03010//Ribosome
Unigene40362_All	283	0	26	0	2.9392	11.5212	Up	1.252e-08	5.93e-08	--	--	--	--	--	--	--	--	--	--	--	--	--	--	--	--	--	--	--	--	--	--	-	-	-	--
Unigene39476_All	937	0	86	0	2.9363	11.5198	Up	7.3753e-27	7.4291e-26	gi|302848536|ref|XP_002955800.1|	210.7	2e-53	hypothetical protein VOLCADRAFT_106953 [Volvox carteri f. nagariensis] >gi|300258993|gb|EFJ43225.1| hypothetical protein VOLCADRAFT_106953 [Volvox carteri f. nagariensis]	--	--	--	--	sp|Q9FZ42|GRDH1_ARATH	191	4e-49	Glucose and ribitol dehydrogenase homolog 1 OS=Arabidopsis thaliana GN=At1g54870 PE=1 SV=1	CAC1576	206	4e-53	COG1028	Dehydrogenases with different specificities (related to short-chain alcohol dehydrogenases)	K00059	3e-26	117	vcn:VOLCADRAFT_79385	3-oxoacyl-[acyl-carrier protein] reductase [EC:1.1.1.100]	GO:0055114//oxidation-reduction process	GO:0008106//alcohol dehydrogenase (NADP+) activity	GO:0009507//chloroplast	ko01100//Metabolic pathways;ko00040//Pentose and glucuronate interconversions;ko01040//Biosynthesis of unsaturated fatty acids;ko04146//Peroxisome;ko00061//Fatty acid biosynthesis
Unigene37604_All	295	0	27	0	2.9281	11.5157	Up	6.2198e-09	3.0131e-08	--	--	--	--	--	--	--	--	--	--	--	--	--	--	--	--	--	--	--	--	--	--	-	-	-	--
Unigene19270_All	329	0	30	0	2.9172	11.5104	Up	7.6258e-10	3.9381e-09	--	--	--	--	--	--	--	--	sp|Q9LK03|PERK2_ARATH	45.4	7e-06	Proline-rich receptor-like protein kinase PERK2 OS=Arabidopsis thaliana GN=PERK2 PE=2 SV=3	--	--	--	--	--	--	--	--	--	--	-	-	-	--
CL12387.Contig2_All	340	0	31	0	2.9169	11.5102	Up	3.7884e-10	1.9985e-09	--	--	--	--	--	--	--	--	--	--	--	--	--	--	--	--	--	--	--	--	--	--	-	-	-	--
Unigene40355_All	340	0	31	0	2.9169	11.5102	Up	3.7884e-10	1.9972e-09	gi|303276476|ref|XP_003057532.1|	62.8	1e-09	predicted protein [Micromonas pusilla CCMP1545] >gi|226461884|gb|EEH59177.1| predicted protein [Micromonas pusilla CCMP1545]	--	--	--	--	--	--	--	--	mll1601	79	2e-15	COG3791	Uncharacterized conserved protein	--	--	--	--	--	-	-	-	--
Unigene37758_All	881	0	80	0	2.905	11.5043	Up	4.9064e-25	4.7107e-24	gi|326501504|dbj|BAK02541.1|	426.8	1e-118	predicted protein [Hordeum vulgare subsp. vulgare]	gi|226529166|ref|NM_001148895.1|	184	1e-43	Zea mays uncharacterized LOC100274539 (LOC100274539), mRNA >gi|194708461|gb|BT043310.1| Zea mays full-length cDNA clone ZM_BFc0153I17 mRNA, complete cds	sp|Q6ERX1|CAD8A_ORYSJ	137	1e-32	Probable cinnamyl alcohol dehydrogenase 8A OS=Oryza sativa subsp. japonica GN=CAD8A PE=2 SV=1	YMR083w	317	1e-86	COG1064	Zn-dependent alcohol dehydrogenases	K13953	3e-118	422	zma:100274539	alcohol dehydrogenase, propanol-preferring [EC:1.1.1.1]	-	-	-	ko01100//Metabolic pathways;ko01110//Biosynthesis of secondary metabolites;ko00940//Phenylpropanoid biosynthesis;ko00010//Glycolysis / Gluconeogenesis;ko00071//Fatty acid metabolism;ko00350//Tyrosine metabolism
CL243.Contig1_All	565	0	51	0	2.8878	11.4958	Up	3.1757e-16	2.2791e-15	gi|324983997|gb|ADY68781.1|	267.3	8e-71	14-3-3-like protein [Gossypium raimondii]	gi|242388501|emb|FP094962.1|	170	9e-40	Phyllostachys edulis cDNA clone: bphyem205g18, full insert sequence	sp|Q2R2W2|14334_ORYSJ	257	3e-69	14-3-3-like protein GF14-D OS=Oryza sativa subsp. japonica GN=GF14D PE=2 SV=1	YDR099w	268	3e-72	COG5040	14-3-3 family protein	K06630	2e-71	266	pop:POPTR_830227	tyrosine 3-monooxygenase/tryptophan 5-monooxygenase activation protein	GO:0009737//response to abscisic acid stimulus;GO:0009742//brassinosteroid mediated signaling pathway	GO:0019904//protein domain specific binding;GO:0051117//ATPase binding;GO:0005524//ATP binding	GO:0005886//plasma membrane;GO:0009570//chloroplast stroma;GO:0005739//mitochondrion	--
CL7965.Contig1_All	255	0	23	0	2.8855	11.4946	Up	1.0212e-07	4.4985e-07	gi|224065583|ref|XP_002301869.1|	140.6	6e-33	predicted protein [Populus trichocarpa] >gi|222843595|gb|EEE81142.1| predicted protein [Populus trichocarpa]	gi|225458292|ref|XM_002282618.1|	99.6	1e-18	PREDICTED: Vitis vinifera uncharacterized LOC100267756 (LOC100267756), mRNA	sp|Q8GUH2|Y1015_ARATH	80.9	2e-16	Uncharacterized protein At1g01500 OS=Arabidopsis thaliana GN=At1g01500 PE=2 SV=1	--	--	--	--	--	--	--	--	--	--	-	-	GO:0005634//nucleus;GO:0005739//mitochondrion	--
Unigene40359_All	499	0	45	0	2.885	11.4944	Up	2.1127e-14	1.4016e-13	gi|255555323|ref|XP_002518698.1|	51.2	7e-06	copper ion binding protein, putative [Ricinus communis] >gi|223542079|gb|EEF43623.1| copper ion binding protein, putative [Ricinus communis]	--	--	--	--	sp|Q9FFW5|PERK8_ARATH	47.4	4e-06	Proline-rich receptor-like protein kinase PERK8 OS=Arabidopsis thaliana GN=PERK8 PE=1 SV=1	--	--	--	--	--	--	--	--	--	--	-	-	-	--
Unigene9023_All	366	0	33	0	2.8845	11.4941	Up	9.3496e-11	5.1224e-10	gi|300123088|emb|CBK24095.2|	51.6	3e-06	unnamed protein product [Blastocystis hominis]	--	--	--	--	sp|Q9LK03|PERK2_ARATH	48.5	9e-07	Proline-rich receptor-like protein kinase PERK2 OS=Arabidopsis thaliana GN=PERK2 PE=2 SV=3	--	--	--	--	--	--	--	--	--	--	-	-	-	--
Unigene39012_All	345	0	31	0	2.8746	11.4891	Up	3.7884e-10	1.9974e-09	gi|323455637|gb|EGB11505.1|	156.4	1e-37	GTP-binding nuclear protein Ran [Aureococcus anophagefferens]	gi|242384228|emb|FP092872.1|	75.8	2e-11	Phyllostachys edulis cDNA clone: bphyem102e24, full insert sequence	sp|P54765|RAN1A_LOTJA	149	3e-37	GTP-binding nuclear protein Ran1A (Fragment) OS=Lotus japonicus GN=RAN1A PE=2 SV=1	ECU04g1560	74.7	4e-14	COG1100	GTPase SAR1 and related small G proteins	K07936	1e-36	149	vvi:100250818	GTP-binding nuclear protein Ran	GO:0006913//nucleocytoplasmic transport;GO:0009651//response to salt stress;GO:0006184//GTP catabolic process;GO:0006886//intracellular protein transport;GO:0007264//small GTPase mediated signal transduction;GO:0046686//response to cadmium ion	GO:0005525//GTP binding;GO:0003924//GTPase activity	GO:0048046//apoplast;GO:0033009;GO:0005618//cell wall;GO:0005730//nucleolus;GO:0005886//plasma membrane	ko03013//RNA transport;ko03008//Ribosome biogenesis in eukaryotes
Unigene39497_All	492	0	44	0	2.8611	11.4824	Up	4.2526e-14	2.7829e-13	gi|356568475|ref|XP_003552436.1|	55.5	3e-07	PREDICTED: uncharacterized protein LOC100783818 [Glycine max]	--	--	--	--	--	--	--	--	--	--	--	--	--	--	--	--	--	--	-	-	-	--
Unigene38094_All	302	0	27	0	2.8602	11.4819	Up	6.2198e-09	3.0129e-08	gi|212275197|ref|NP_001130485.1|	69.3	1e-11	uncharacterized protein LOC100191583 [Zea mays]	--	--	--	--	sp|Q9C6S1|FH14_ARATH	51.6	1e-07	Formin-like protein 14 OS=Arabidopsis thaliana GN=FH14 PE=3 SV=3	YDR298c	64.7	4e-11	COG0712	F0F1-type ATP synthase, delta subunit (mitochondrial oligomycin sensitivity protein)	K02137	1e-12	69.3	zma:100191583	F-type H+-transporting ATPase oligomycin sensitivity conferral protein [EC:3.6.3.14]	-	-	-	ko01100//Metabolic pathways;ko00565//Ether lipid metabolism;ko00564//Glycerophospholipid metabolism;ko00190//Oxidative phosphorylation;ko04144//Endocytosis
Unigene37705_All	336	0	30	0	2.8564	11.48	Up	7.6258e-10	3.9369e-09	--	--	--	--	--	--	--	--	--	--	--	--	--	--	--	--	--	--	--	--	--	--	-	-	-	--
CL11292.Contig3_All	549	0	49	0	2.8554	11.4795	Up	1.2868e-15	8.9866e-15	gi|293333790|ref|NP_001168847.1|	188	6e-47	uncharacterized protein LOC100382652 [Zea mays]	--	--	--	--	sp|O48557|RL17_MAIZE	172	1e-43	60S ribosomal protein L17 OS=Zea mays GN=RPL17 PE=2 SV=1	SPCC364.03	195	4e-50	COG0091	Ribosomal protein L22	K02880	6e-48	187	zma:100382652	large subunit ribosomal protein L17e	-	-	GO:0005840//ribosome;GO:0043231//intracellular membrane-bounded organelle;GO:0044446//intracellular organelle part	ko03010//Ribosome
Unigene37529_All	337	0	30	0	2.8479	11.4757	Up	7.6258e-10	3.9373e-09	gi|326512020|dbj|BAJ95991.1|	83.6	8e-16	predicted protein [Hordeum vulgare subsp. vulgare]	--	--	--	--	--	--	--	--	--	--	--	--	--	--	--	--	--	--	-	-	-	--
Unigene2986_All	382	0	34	0	2.8474	11.4754	Up	4.6448e-11	2.5951e-10	gi|359481111|ref|XP_002266746.2|	142.1	2e-33	PREDICTED: universal stress protein A-like protein [Vitis vinifera]	gi|332640072|gb|CP002686.1|	60	2e-06	Arabidopsis thaliana chromosome 3, complete sequence	sp|Q8LGG8|USPAL_ARATH	63.9	2e-11	Universal stress protein A-like protein OS=Arabidopsis thaliana GN=At3g01520 PE=1 SV=2	SSO2778	70.1	9e-13	COG0589	Universal stress protein UspA and related nucleotide-binding proteins	--	--	--	--	--	GO:0006950//response to stress;GO:0002238//response to molecule of fungal origin	-	GO:0005737//cytoplasm;GO:0005634//nucleus	--
Unigene36330_All	788	0	70	0	2.8419	11.4726	Up	5.3588e-22	4.7145e-21	gi|326512020|dbj|BAJ95991.1|	105.9	6e-22	predicted protein [Hordeum vulgare subsp. vulgare]	--	--	--	--	--	--	--	--	--	--	--	--	--	--	--	--	--	--	-	-	-	--
CL8680.Contig3_All	451	0	40	0	2.8374	11.4704	Up	6.982e-13	4.3081e-12	--	--	--	--	--	--	--	--	--	--	--	--	--	--	--	--	--	--	--	--	--	--	-	-	-	--
Unigene38026_All	203	0	18	0	2.8367	11.47	Up	3.3748e-06	1.2746e-05	--	--	--	--	--	--	--	--	--	--	--	--	--	--	--	--	--	--	--	--	--	--	-	-	-	--
CL12193.Contig1_All	237	0	21	0	2.8347	11.469	Up	4.1377e-07	1.7206e-06	gi|281486606|gb|ADA70806.1|	134.4	4e-31	cytochrome P450 CYP71D177 [Scoparia dulcis]	gi|281486605|gb|GU205276.1|	105	2e-20	Scoparia dulcis cytochrome P450 CYP71D177 (CYP6) mRNA, complete cds	sp|A6YIH8|C7D55_HYOMU	120	1e-28	Premnaspirodiene oxygenase OS=Hyoscyamus muticus GN=CYP71D55 PE=1 SV=1	Rv0764c	51.2	4e-07	COG2124	Cytochrome P450	K16083	3e-21	97.8	osa:4329725	cytochrome P450, family 71, subfamily Z, polypeptide 6 (ent-isokaurene C2-hydroxylase) [EC:1.14.13.143]	GO:0055114//oxidation-reduction process	GO:0050592;GO:0009055//electron carrier activity;GO:0005506//iron ion binding;GO:0018675//(S)-limonene 6-monooxygenase activity;GO:0020037//heme binding;GO:0047085	GO:0005789//endoplasmic reticulum membrane;GO:0016021//integral to membrane	ko01100//Metabolic pathways;ko01110//Biosynthesis of secondary metabolites;ko00945//Stilbenoid, diarylheptanoid and gingerol biosynthesis;ko00943//Isoflavonoid biosynthesis;ko00903//Limonene and pinene degradation;ko00904//Diterpenoid biosynthesis
Unigene37702_All	271	0	24	0	2.8332	11.4682	Up	5.073e-08	2.291e-07	--	--	--	--	--	--	--	--	--	--	--	--	--	--	--	--	--	--	--	--	--	--	-	-	-	--
Unigene39547_All	271	0	24	0	2.8332	11.4682	Up	5.073e-08	2.2899e-07	gi|302833068|ref|XP_002948098.1|	56.2	1e-07	hypothetical protein VOLCADRAFT_73567 [Volvox carteri f. nagariensis] >gi|300266900|gb|EFJ51086.1| hypothetical protein VOLCADRAFT_73567 [Volvox carteri f. nagariensis]	--	--	--	--	sp|Q56YU0|AL2C4_ARATH	55.1	9e-09	Aldehyde dehydrogenase family 2 member C4 OS=Arabidopsis thaliana GN=ALDH2C4 PE=1 SV=2	SA1924	57	8e-09	COG1012	NAD-dependent aldehyde dehydrogenases	K12355	3e-08	55.1	ath:AT3G24503	coniferyl-aldehyde dehydrogenase [EC:1.2.1.68]	GO:0009699//phenylpropanoid biosynthetic process;GO:0006950//response to stress	GO:0050269//coniferyl-aldehyde dehydrogenase activity	-	ko01100//Metabolic pathways;ko01110//Biosynthesis of secondary metabolites;ko00940//Phenylpropanoid biosynthesis;ko00053//Ascorbate and aldarate metabolism;ko00330//Arginine and proline metabolism;ko00040//Pentose and glucuronate interconversions;ko00010//Glycolysis / Gluconeogenesis;ko00903//Limonene and pinene degradation;ko00620//Pyruvate metabolism;ko00071//Fatty acid metabolism;ko00561//Glyc…
CL7603.Contig1_All	1389	0	123	0	2.833	11.4681	Up	4.2272e-38	5.4513e-37	gi|118489941|gb|ABK96767.1|	127.9	3e-28	unknown [Populus trichocarpa x Populus deltoides]	--	--	--	--	--	--	--	--	YLR307w	112	2e-24	COG0726	Predicted xylanase/chitin deacetylase	--	--	--	--	--	-	-	-	--
Unigene25427_All	633	0	56	0	2.8302	11.4667	Up	9.6093e-18	7.3232e-17	gi|302847064|ref|XP_002955067.1|	88.2	9e-17	component of cytosolic 80S ribosome and 60S large subunit [Volvox carteri f. nagariensis] >gi|300259595|gb|EFJ43821.1| component of cytosolic 80S ribosome and 60S large subunit [Volvox carteri f. nagariensis]	--	--	--	--	sp|O22860|RL38_ARATH	86.3	1e-17	60S ribosomal protein L38 OS=Arabidopsis thaliana GN=RPL38A PE=2 SV=1	--	--	--	--	--	K02923	9e-18	88.2	vcn:VOLCADRAFT_109950	large subunit ribosomal protein L38e	GO:0001510//RNA methylation	-	GO:0022625//cytosolic large ribosomal subunit	ko03010//Ribosome
Unigene1688_All	430	0	38	0	2.8272	11.4652	Up	2.8291e-12	1.6919e-11	--	--	--	--	--	--	--	--	--	--	--	--	--	--	--	--	--	--	--	--	--	--	-	-	-	--
Unigene38021_All	215	0	19	0	2.8272	11.4652	Up	1.6766e-06	6.537e-06	--	--	--	--	--	--	--	--	--	--	--	--	--	--	--	--	--	--	--	--	--	--	-	-	-	--
Unigene37911_All	249	0	22	0	2.8266	11.4649	Up	2.0556e-07	8.7932e-07	--	--	--	--	--	--	--	--	--	--	--	--	--	--	--	--	--	--	--	--	--	--	-	-	-	--
Unigene37806_All	261	0	23	0	2.8192	11.4611	Up	1.0212e-07	4.4966e-07	gi|297740538|emb|CBI30720.3|	75.1	3e-13	unnamed protein product [Vitis vinifera]	--	--	--	--	--	--	--	--	--	--	--	--	--	K14640	5e-14	73.9	vvi:100266875	solute carrier family 20 (sodium-dependent phosphate transporter)	-	-	-	--
Unigene9585_All	262	0	23	0	2.8084	11.4555	Up	1.0212e-07	4.4926e-07	--	--	--	--	--	--	--	--	--	--	--	--	--	--	--	--	--	--	--	--	--	--	-	-	-	--
Unigene25657_All	673	0	59	0	2.8046	11.4536	Up	1.1782e-18	9.3178e-18	gi|302839350|ref|XP_002951232.1|	60.8	1e-08	hypothetical protein VOLCADRAFT_61191 [Volvox carteri f. nagariensis] >gi|300263561|gb|EFJ47761.1| hypothetical protein VOLCADRAFT_61191 [Volvox carteri f. nagariensis]	--	--	--	--	sp|Q9T0K5|LRX3_ARATH	80.1	1e-15	Leucine-rich repeat extensin-like protein 3 OS=Arabidopsis thaliana GN=LRX3 PE=1 SV=1	XF0818	70.1	3e-12	COG2730	Endoglucanase	K01115	2e-12	70.5	vcn:VOLCADRAFT_99471	phospholipase D [EC:3.1.4.4]	-	-	-	ko01100//Metabolic pathways;ko00565//Ether lipid metabolism;ko00564//Glycerophospholipid metabolism;ko04144//Endocytosis
Unigene39835_All	389	0	34	0	2.7962	11.4493	Up	4.6448e-11	2.5942e-10	gi|302846190|ref|XP_002954632.1|	80.1	9e-15	hypothetical protein VOLCADRAFT_121342 [Volvox carteri f. nagariensis] >gi|300260051|gb|EFJ44273.1| hypothetical protein VOLCADRAFT_121342 [Volvox carteri f. nagariensis]	--	--	--	--	sp|P09789|GRP1_PETHY	56.6	4e-09	Glycine-rich cell wall structural protein 1 OS=Petunia hybrida GN=GRP-1 PE=1 SV=1	XF1267	73.9	6e-14	COG5297	Cellobiohydrolase A (1,4-beta-cellobiosidase A)	K11323	2e-18	88.6	vcn:VOLCADRAFT_121342	histone arginine demethylase JMJD6 [EC:1.14.11.-]	-	-	-	--
Unigene37920_All	241	0	21	0	2.7877	11.4449	Up	4.1377e-07	1.7192e-06	--	--	--	--	--	--	--	--	--	--	--	--	--	--	--	--	--	--	--	--	--	--	-	-	-	--
Unigene38034_All	540	0	47	0	2.7845	11.4432	Up	5.2139e-15	3.5534e-14	gi|397616629|gb|EJK64061.1|	53.9	1e-06	hypothetical protein THAOC_15241, partial [Thalassiosira oceanica]	--	--	--	--	--	--	--	--	--	--	--	--	--	--	--	--	--	--	-	-	-	--
Unigene39643_All	668	0	58	0	2.7777	11.4397	Up	2.3715e-18	1.8549e-17	--	--	--	--	--	--	--	--	--	--	--	--	--	--	--	--	--	--	--	--	--	--	-	-	-	--
Unigene18905_All	288	0	25	0	2.7771	11.4394	Up	2.5202e-08	1.1658e-07	gi|359492536|ref|XP_002284503.2|	174.9	2e-43	PREDICTED: IAA-amino acid hydrolase ILR1-like 6-like [Vitis vinifera]	gi|225316437|dbj|AK322390.1|	123	1e-25	Solanum lycopersicum cDNA, clone: LEFL1037BD08, HTC in leaf	sp|Q8VYX0|ILL6_ARATH	155	5e-39	IAA-amino acid hydrolase ILR1-like 6 OS=Arabidopsis thaliana GN=ILL6 PE=2 SV=2	PAB0873	96.3	1e-20	COG1473	Metal-dependent amidase/aminoacylase/carboxypeptidase	K14664	2e-44	174	vvi:100264396	IAA-amino acid hydrolase [EC:3.5.1.-]	GO:0010112//regulation of systemic acquired resistance;GO:0009753//response to jasmonic acid stimulus;GO:0009620//response to fungus;GO:0009850//auxin metabolic process;GO:0009611//response to wounding;GO:0009695//jasmonic acid biosynthetic process;GO:0006508//proteolysis	GO:0047980//hippurate hydrolase activity;GO:0008237//metallopeptidase activity;GO:0010178//IAA-amino acid conjugate hydrolase activity	GO:0016023//cytoplasmic membrane-bounded vesicle;GO:0005576//extracellular region	--
Unigene39531_All	404	0	35	0	2.7716	11.4365	Up	2.3075e-11	1.3105e-10	gi|348684955|gb|EGZ24770.1|	55.5	2e-07	family 3 glycoside hydrolase [Phytophthora sojae]	--	--	--	--	--	--	--	--	TM0025	64.7	4e-11	COG1472	Beta-glucosidase-related glycosidases	--	--	--	--	--	-	-	-	--
Unigene9485_All	381	0	33	0	2.7709	11.4361	Up	9.3496e-11	5.1221e-10	--	--	--	--	--	--	--	--	--	--	--	--	--	--	--	--	--	--	--	--	--	--	-	-	-	--
Unigene9776_All	358	0	31	0	2.7702	11.4358	Up	3.7884e-10	1.9968e-09	gi|302841956|ref|XP_002952522.1|	53.9	7e-07	hypothetical protein VOLCADRAFT_105573 [Volvox carteri f. nagariensis] >gi|300262161|gb|EFJ46369.1| hypothetical protein VOLCADRAFT_105573 [Volvox carteri f. nagariensis]	--	--	--	--	sp|Q9C660|PEK10_ARATH	48.9	7e-07	Proline-rich receptor-like protein kinase PERK10 OS=Arabidopsis thaliana GN=PERK10 PE=1 SV=2	--	--	--	--	--	K13199	3e-07	51.6	gmx:100807657	plasminogen activator inhibitor 1 RNA-binding protein	-	-	-	--
Unigene5321_All	672	0	58	0	2.7612	11.4311	Up	2.3715e-18	1.8548e-17	--	--	--	--	--	--	--	--	--	--	--	--	--	--	--	--	--	--	--	--	--	--	-	-	-	--
Unigene36071_All	778	0	67	0	2.7551	11.4279	Up	4.3708e-21	3.7432e-20	gi|225445025|ref|XP_002283119.1|	245.4	6e-64	PREDICTED: probable inositol oxygenase [Vitis vinifera] >gi|297738724|emb|CBI27969.3| unnamed protein product [Vitis vinifera]	gi|225319092|dbj|AK329670.1|	145	7e-32	Solanum lycopersicum cDNA, clone: LEFL3153B08, HTC in root	sp|Q5Z8T3|MIOX_ORYSJ	237	5e-63	Probable inositol oxygenase OS=Oryza sativa subsp. japonica GN=Os06g0561000 PE=2 SV=1	--	--	--	--	--	K00469	6e-65	245	vvi:100254212	inositol oxygenase [EC:1.13.99.1]	GO:0019310//inositol catabolic process;GO:0006949//syncytium formation;GO:0055114//oxidation-reduction process	GO:0005506//iron ion binding;GO:0050113//inositol oxygenase activity	GO:0005737//cytoplasm	ko00053//Ascorbate and aldarate metabolism;ko00562//Inositol phosphate metabolism
Unigene39006_All	395	0	34	0	2.7537	11.4272	Up	4.6448e-11	2.5947e-10	gi|118489941|gb|ABK96767.1|	65.9	1e-10	unknown [Populus trichocarpa x Populus deltoides]	--	--	--	--	--	--	--	--	YLR308w	66.6	1e-11	COG0726	Predicted xylanase/chitin deacetylase	--	--	--	--	--	-	-	-	--
Unigene38908_All	407	0	35	0	2.7511	11.4258	Up	2.3075e-11	1.3108e-10	gi|384248035|gb|EIE21520.1|	55.5	2e-07	hypothetical protein COCSUDRAFT_66929 [Coccomyxa subellipsoidea C-169]	--	--	--	--	sp|Q9LK03|PERK2_ARATH	46.2	6e-06	Proline-rich receptor-like protein kinase PERK2 OS=Arabidopsis thaliana GN=PERK2 PE=2 SV=3	--	--	--	--	--	--	--	--	--	--	-	-	-	--
Unigene25449_All	291	0	25	0	2.7484	11.4244	Up	2.5202e-08	1.1658e-07	--	--	--	--	--	--	--	--	--	--	--	--	--	--	--	--	--	--	--	--	--	--	-	-	-	--
Unigene9620_All	920	0	79	0	2.7471	11.4237	Up	9.8762e-25	9.4033e-24	gi|296084866|emb|CBI28275.3|	47.8	1e-43	unnamed protein product [Vitis vinifera]	gi|359479541|ref|XM_002272244.2|	60	4e-06	PREDICTED: Vitis vinifera momilactone A synthase-like (LOC100260340), mRNA	sp|Q7FAE1|MOMAS_ORYSJ	127	7e-39	Momilactone A synthase OS=Oryza sativa subsp. japonica GN=Os04g0179200 PE=2 SV=1	SMa0339	66.2	3e-16	COG1028	Dehydrogenases with different specificities (related to short-chain alcohol dehydrogenases)	K13070	2e-38	127	osa:4335093	momilactone-A synthase [EC:1.1.1.295]	-	GO:0016491//oxidoreductase activity	-	ko01100//Metabolic pathways;ko01110//Biosynthesis of secondary metabolites;ko00906//Carotenoid biosynthesis;ko00904//Diterpenoid biosynthesis
CL7220.Contig1_All	373	0	32	0	2.7446	11.4224	Up	1.882e-10	1.013e-09	gi|325191415|emb|CCA26192.1|	80.5	7e-15	mannitol dehydrogenase putative [Albugo laibachii Nc14]	--	--	--	--	sp|Q40976|CADH_PINRA	63.9	2e-11	Probable cinnamyl alcohol dehydrogenase OS=Pinus radiata GN=CAD PE=2 SV=1	YCR105w	80.5	7e-16	COG1064	Zn-dependent alcohol dehydrogenases	K00083	1e-09	59.3	pop:POPTR_667694	cinnamyl-alcohol dehydrogenase [EC:1.1.1.195]	-	GO:0005488//binding	-	ko01100//Metabolic pathways;ko01110//Biosynthesis of secondary metabolites;ko00940//Phenylpropanoid biosynthesis
Unigene36501_All	350	0	30	0	2.7422	11.4211	Up	7.6258e-10	3.9375e-09	gi|302828406|ref|XP_002945770.1|	50.8	6e-06	pathogenesis-related protein 1-like protein [Volvox carteri f. nagariensis] >gi|300268585|gb|EFJ52765.1| pathogenesis-related protein 1-like protein [Volvox carteri f. nagariensis]	--	--	--	--	sp|P40602|APG_ARATH	64.7	1e-11	Anther-specific proline-rich protein APG OS=Arabidopsis thaliana GN=APG PE=2 SV=2	Rv3876	56.6	1e-08	COG0455	ATPases involved in chromosome partitioning	K01115	2e-09	58.9	vcn:VOLCADRAFT_99471	phospholipase D [EC:3.1.4.4]	-	-	-	ko01100//Metabolic pathways;ko00565//Ether lipid metabolism;ko00564//Glycerophospholipid metabolism;ko04144//Endocytosis
Unigene39447_All	794	0	68	0	2.7399	11.4199	Up	2.1713e-21	1.8786e-20	gi|326523981|dbj|BAJ97001.1|	199.5	4e-50	predicted protein [Hordeum vulgare subsp. vulgare]	--	--	--	--	sp|P42210|ASPR_HORVU	161	3e-40	Phytepsin OS=Hordeum vulgare PE=1 SV=1	--	--	--	--	--	K08245	8e-47	185	olu:OSTLU_44385	phytepsin [EC:3.4.23.40]	GO:0044238//primary metabolic process	GO:0004175//endopeptidase activity	GO:0005773//vacuole	--
Unigene39496_All	724	0	62	0	2.7396	11.4197	Up	1.4445e-19	1.1783e-18	gi|115434458|ref|NP_001041987.1|	64.3	1e-09	Os01g0141900 [Oryza sativa Japonica Group] >gi|113531518|dbj|BAF03901.1| Os01g0141900 [Oryza sativa Japonica Group]	--	--	--	--	--	--	--	--	BS_katB	109	5e-24	COG0753	Catalase	K03006	7e-07	52.4	mtr:MTR_5g023020	DNA-directed RNA polymerase II subunit RPB1 [EC:2.7.7.6]	-	-	-	ko01100//Metabolic pathways;ko03020//RNA polymerase;ko00240//Pyrimidine metabolism;ko00230//Purine metabolism
Unigene37932_All	222	0	19	0	2.738	11.4189	Up	1.6766e-06	6.5372e-06	--	--	--	--	gi|322394252|gb|HQ874649.1|	283	3e-74	Ricinus communis mitochondrion, complete genome	--	--	--	--	--	--	--	--	--	--	--	--	--	--	-	-	-	--
Unigene37913_All	398	0	34	0	2.733	11.4163	Up	4.6448e-11	2.5948e-10	--	--	--	--	--	--	--	--	--	--	--	--	--	--	--	--	--	--	--	--	--	--	-	-	-	--
Unigene37891_All	399	0	34	0	2.7261	11.4126	Up	4.6448e-11	2.595e-10	--	--	--	--	--	--	--	--	--	--	--	--	--	--	--	--	--	--	--	--	--	--	-	-	-	--
Unigene43428_All	399	0	34	0	2.7261	11.4126	Up	4.6448e-11	2.5941e-10	gi|326526297|dbj|BAJ97165.1|	179.5	1e-44	predicted protein [Hordeum vulgare subsp. vulgare]	gi|32995376|dbj|AK110167.1|	139	2e-30	Oryza sativa Japonica Group cDNA clone:002-161-F12, full insert sequence	sp|Q17152|EF2_BLAHO	116	5e-27	Elongation factor 2 OS=Blastocystis hominis PE=2 SV=1	YOR133w	134	3e-32	COG0480	Translation elongation factors (GTPases)	K03234	7e-29	123	ppp:PHYPADRAFT_189887	elongation factor 2	GO:0009409//response to cold;GO:0006414//translational elongation;GO:0006184//GTP catabolic process	GO:0005507//copper ion binding;GO:0003746//translation elongation factor activity;GO:0003924//GTPase activity;GO:0005525//GTP binding	GO:0005829//cytosol;GO:0005730//nucleolus;GO:0033009;GO:0009507//chloroplast;GO:0005886//plasma membrane	--
Unigene38935_All	705	0	60	0	2.7227	11.4108	Up	5.8529e-19	4.6785e-18	gi|302831676|ref|XP_002947403.1|	56.6	3e-07	hypothetical protein VOLCADRAFT_87769 [Volvox carteri f. nagariensis] >gi|300267267|gb|EFJ51451.1| hypothetical protein VOLCADRAFT_87769 [Volvox carteri f. nagariensis]	--	--	--	--	sp|Q9LK03|PERK2_ARATH	55.5	3e-08	Proline-rich receptor-like protein kinase PERK2 OS=Arabidopsis thaliana GN=PERK2 PE=2 SV=3	--	--	--	--	--	--	--	--	--	--	-	-	-	--
Unigene38108_All	329	0	28	0	2.7227	11.4108	Up	3.0899e-09	1.5312e-08	--	--	--	--	--	--	--	--	--	--	--	--	--	--	--	--	--	--	--	--	--	--	-	-	-	--
Unigene39064_All	341	0	29	0	2.7207	11.4098	Up	1.535e-09	7.7662e-09	gi|348688828|gb|EGZ28642.1|	94.4	5e-19	hypothetical protein PHYSODRAFT_353568 [Phytophthora sojae]	--	--	--	--	sp|O81126|RZP22_ARATH	85.9	5e-18	Serine/arginine-rich splicing factor RSZ22 OS=Arabidopsis thaliana GN=RSZ22 PE=1 SV=1	alr4683	48.5	3e-06	COG0724	RNA-binding proteins (RRM domain)	K12896	1e-17	86.3	rcu:RCOM_0285870	splicing factor, arginine/serine-rich 7	GO:0000398//mRNA splicing, via spliceosome	GO:0003676//nucleic acid binding;GO:0005515//protein binding;GO:0008270//zinc ion binding;GO:0000166//nucleotide binding	GO:0005730//nucleolus;GO:0016607//nuclear speck;GO:0005829//cytosol	ko03040//Spliceosome
CL6345.Contig2_All	294	0	25	0	2.7204	11.4096	Up	2.5202e-08	1.1661e-07	gi|356564347|ref|XP_003550416.1|	185.7	1e-46	PREDICTED: auxin response factor 5-like [Glycine max]	gi|350539841|ref|NM_001247616.1|	240	6e-61	Solanum lycopersicum auxin response factor 5 (ARF5), mRNA >gi|300253179|gb|HM195248.1| Solanum lycopersicum auxin response factor 5 (ARF5) mRNA, complete cds	sp|P93024|ARFE_ARATH	176	4e-45	Auxin response factor 5 OS=Arabidopsis thaliana GN=ARF5 PE=1 SV=3	--	--	--	--	--	K14486	1e-47	185	gmx:100813003	auxin response factor	GO:0031048//chromatin silencing by small RNA;GO:0006346//methylation-dependent chromatin silencing;GO:0016246//RNA interference;GO:0007155//cell adhesion;GO:0051567//histone H3-K9 methylation;GO:0009944//polarity specification of adaxial/abaxial axis;GO:0045010//actin nucleation;GO:0009734//auxin mediated signaling pathway;GO:0009855//determination of bilateral symmetry;GO:0009965//leaf morphogen…	GO:0046983//protein dimerization activity;GO:0044212//transcription regulatory region DNA binding;GO:0042802//identical protein binding;GO:0003700//sequence-specific DNA binding transcription factor activity	GO:0016020//membrane;GO:0005634//nucleus	ko04075//Plant hormone signal transduction
CL7144.Contig1_All	494	0	42	0	2.7199	11.4093	Up	1.7231e-13	1.0974e-12	gi|388496402|gb|AFK36267.1|	258.1	3e-68	unknown [Medicago truncatula]	gi|347659639|gb|BT129991.1|	313	9e-83	Oryza sativa clone RRlibD00237 mRNA sequence	sp|P46297|RS23_FRAAN	221	1e-58	40S ribosomal protein S23 OS=Fragaria ananassa GN=RPS23 PE=2 SV=1	YPR132w	255	2e-68	COG0048	Ribosomal protein S12	K02973	2e-58	222	bdi:100832317	small subunit ribosomal protein S23e	GO:0006412//translation	GO:0003735//structural constituent of ribosome	GO:0005730//nucleolus;GO:0022627//cytosolic small ribosomal subunit	ko03010//Ribosome
CL10487.Contig3_All	498	0	42	0	2.6981	11.3977	Up	1.7231e-13	1.0977e-12	gi|388522589|gb|AFK49356.1|	23.5	1e-19	unknown [Medicago truncatula]	gi|359482876|ref|XM_002282359.2|	87.7	9e-15	PREDICTED: Vitis vinifera myo-inositol oxidase (LOC100233007), mRNA	sp|Q8H1S0|MIOX4_ARATH	84	4e-17	Inositol oxygenase 4 OS=Arabidopsis thaliana GN=MIOX4 PE=2 SV=1	--	--	--	--	--	K00469	6e-19	89	vvi:100254212	inositol oxygenase [EC:1.13.99.1]	GO:0019853//L-ascorbic acid biosynthetic process;GO:0019310//inositol catabolic process;GO:0006949//syncytium formation;GO:0055114//oxidation-reduction process	GO:0005506//iron ion binding;GO:0050113//inositol oxygenase activity	GO:0005737//cytoplasm	ko00053//Ascorbate and aldarate metabolism;ko00562//Inositol phosphate metabolism
Unigene2762_All	498	0	42	0	2.6981	11.3977	Up	1.7231e-13	1.0974e-12	gi|302843366|ref|XP_002953225.1|	50.8	9e-06	hypothetical protein VOLCADRAFT_63308 [Volvox carteri f. nagariensis] >gi|300261612|gb|EFJ45824.1| hypothetical protein VOLCADRAFT_63308 [Volvox carteri f. nagariensis]	--	--	--	--	sp|Q9SX31|PERK9_ARATH	57.8	3e-09	Proline-rich receptor-like protein kinase PERK9 OS=Arabidopsis thaliana GN=PERK9 PE=2 SV=1	--	--	--	--	--	K14709	6e-07	51.6	vcn:VOLCADRAFT_104214	solute carrier family 39 (zinc transporter), member 1/2/3	-	GO:0016772//transferase activity, transferring phosphorus-containing groups	-	ko01100//Metabolic pathways;ko03020//RNA polymerase;ko00240//Pyrimidine metabolism;ko00230//Purine metabolism
Unigene39824_All	273	0	23	0	2.6953	11.3962	Up	1.0212e-07	4.4938e-07	--	--	--	--	--	--	--	--	--	--	--	--	--	--	--	--	--	--	--	--	--	--	-	-	-	--
Unigene36145_All	368	0	31	0	2.695	11.3961	Up	3.7884e-10	1.9978e-09	gi|326497227|dbj|BAK02198.1|	143.3	9e-34	predicted protein [Hordeum vulgare subsp. vulgare]	gi|242387291|emb|FP099497.1|	77.8	7e-12	Phyllostachys edulis cDNA clone: bphyem202j18, full insert sequence	sp|Q9SLZ0|PCKA_MAIZE	74.3	2e-14	Phosphoenolpyruvate carboxykinase [ATP] OS=Zea mays PE=2 SV=1	YKR097w	96.7	9e-21	COG1866	Phosphoenolpyruvate carboxykinase (ATP)	K01610	2e-15	78.6	gmx:100777507	phosphoenolpyruvate carboxykinase (ATP) [EC:4.1.1.49]	-	GO:0003824//catalytic activity	-	ko01100//Metabolic pathways;ko01110//Biosynthesis of secondary metabolites;ko00710//Carbon fixation in photosynthetic organisms;ko00010//Glycolysis / Gluconeogenesis;ko00620//Pyruvate metabolism;ko00020//Citrate cycle (TCA cycle)
CL647.Contig3_All	429	0	36	0	2.6846	11.3905	Up	1.1463e-11	6.6335e-11	gi|168049644|ref|XP_001777272.1|	132.9	1e-30	predicted protein [Physcomitrella patens subsp. patens] >gi|162671374|gb|EDQ57927.1| predicted protein [Physcomitrella patens subsp. patens]	gi|32995890|dbj|AK110681.1|	125	4e-26	Oryza sativa Japonica Group cDNA clone:002-169-H04, full insert sequence	sp|Q93Y52|IPYR1_CHLRE	122	1e-28	Soluble inorganic pyrophosphatase 1, chloroplastic OS=Chlamydomonas reinhardtii GN=ppa1 PE=1 SV=1	SPAC23C11.05	218	3e-57	COG0221	Inorganic pyrophosphatase	K01507	1e-31	132	ppp:PHYPADRAFT_144716	inorganic pyrophosphatase [EC:3.6.1.1]	GO:0050896//response to stimulus	GO:0004427//inorganic diphosphatase activity	GO:0009507//chloroplast	ko00190//Oxidative phosphorylation
Unigene39543_All	465	0	39	0	2.6832	11.3897	Up	1.4054e-12	8.531e-12	gi|159139022|gb|ABW89487.1|	50.8	7e-06	dehydrin [Hordeum vulgare subsp. vulgare]	gi|270135059|gb|BT102011.1|	71.9	5e-10	Picea glauca clone GQ0162_N12 mRNA sequence	sp|Q9ZQI0|EPR1_ARATH	55.5	1e-08	Proline-rich extensin-like protein EPR1 OS=Arabidopsis thaliana GN=EPR1 PE=2 SV=1	Rv0304c	55.8	3e-08	COG5651	PPE-repeat proteins	K14709	5e-08	55.1	vcn:VOLCADRAFT_104214	solute carrier family 39 (zinc transporter), member 1/2/3	-	-	-	ko04120//Ubiquitin mediated proteolysis
Unigene39178_All	840	0	70	0	2.666	11.3805	Up	5.3588e-22	4.7136e-21	gi|384249669|gb|EIE23150.1|	313.2	2e-84	hypothetical protein COCSUDRAFT_66187 [Coccomyxa subellipsoidea C-169]	--	--	--	--	sp|O23016|KCAB_ARATH	280	7e-76	Probable voltage-gated potassium channel subunit beta OS=Arabidopsis thaliana GN=KAB1 PE=1 SV=1	SPCC965.06	301	9e-82	COG0667	Predicted oxidoreductases (related to aryl-alcohol dehydrogenases)	K15303	1e-13	75.1	zma:100274478	aflatoxin B1 aldehyde reductase	GO:0006813//potassium ion transport	GO:0005249//voltage-gated potassium channel activity	GO:0009506//plasmodesma;GO:0005886//plasma membrane;GO:0016021//integral to membrane;GO:0005829//cytosol;GO:0005739//mitochondrion	ko01100//Metabolic pathways;ko01110//Biosynthesis of secondary metabolites;ko00053//Ascorbate and aldarate metabolism;ko03008//Ribosome biogenesis in eukaryotes
CL9063.Contig2_All	624	0	52	0	2.666	11.3805	Up	1.5777e-16	1.1465e-15	gi|115464307|ref|NP_001055753.1|	101.7	7e-21	Os05g0459900 [Oryza sativa Japonica Group] >gi|113579304|dbj|BAF17667.1| Os05g0459900 [Oryza sativa Japonica Group]	--	--	--	--	sp|O80929|RL361_ARATH	94.7	3e-20	60S ribosomal protein L36-1 OS=Arabidopsis thaliana GN=RPL36A PE=2 SV=1	SPBC405.07	105	6e-23	COG5051	Ribosomal protein L36E	K02920	8e-22	101	osa:4339011	large subunit ribosomal protein L36e	-	-	GO:0005840//ribosome	ko03010//Ribosome
CL6084.Contig1_All	240	0	20	0	2.666	11.3805	Up	8.3289e-07	3.3604e-06	gi|359482436|ref|XP_002270932.2|	90.5	7e-18	PREDICTED: uncharacterized protein LOC100246343 [Vitis vinifera]	--	--	--	--	--	--	--	--	--	--	--	--	--	--	--	--	--	--	GO:0006629//lipid metabolic process	GO:0004806//triglyceride lipase activity	GO:0009507//chloroplast	--
Unigene32059_All	433	0	36	0	2.6598	11.3771	Up	1.1463e-11	6.6323e-11	--	--	--	--	--	--	--	--	--	--	--	--	--	--	--	--	--	--	--	--	--	--	-	-	-	--
CL2462.Contig1_All	518	0	43	0	2.6557	11.3749	Up	8.5603e-14	5.5328e-13	gi|323456752|gb|EGB12618.1|	53.1	2e-06	hypothetical protein AURANDRAFT_70520 [Aureococcus anophagefferens]	--	--	--	--	sp|Q9SX31|PERK9_ARATH	51.2	3e-07	Proline-rich receptor-like protein kinase PERK9 OS=Arabidopsis thaliana GN=PERK9 PE=2 SV=1	DR0479	51.6	7e-07	COG0744	Membrane carboxypeptidase (penicillin-binding protein)	K13171	3e-08	55.8	mtr:MTR_4g064740	serine/arginine repetitive matrix protein 1	-	-	-	ko03013//RNA transport;ko03015//mRNA surveillance pathway
Unigene39467_All	254	0	21	0	2.645	11.3691	Up	4.1377e-07	1.7183e-06	--	--	--	--	--	--	--	--	--	--	--	--	--	--	--	--	--	--	--	--	--	--	-	-	-	--
Unigene38001_All	242	0	20	0	2.6439	11.3685	Up	8.3289e-07	3.3583e-06	--	--	--	--	--	--	--	--	--	--	--	--	--	--	--	--	--	--	--	--	--	--	-	-	-	--
CL2004.Contig1_All	583	0	48	0	2.634	11.363	Up	2.5902e-15	1.7851e-14	gi|317373528|sp|Q9LK03.3|PERK2_ARATH	66.6	2e-10	RecName: Full=Proline-rich receptor-like protein kinase PERK2; AltName: Full=Proline-rich extensin-like receptor kinase 2; Short=AtPERK2; AltName: Full=Somatic embryogenesis receptor kinase-like protein	gi|270135172|gb|BT102124.1|	549	1e-153	Picea glauca clone GQ0166_N16 mRNA sequence	sp|Q9LK03|PERK2_ARATH	66.6	9e-12	Proline-rich receptor-like protein kinase PERK2 OS=Arabidopsis thaliana GN=PERK2 PE=2 SV=3	--	--	--	--	--	K12825	2e-07	53.9	ppp:PHYPADRAFT_139325	splicing factor 3A subunit 1	-	GO:0016740//transferase activity	-	ko01100//Metabolic pathways;ko00565//Ether lipid metabolism;ko00564//Glycerophospholipid metabolism;ko04144//Endocytosis;ko03040//Spliceosome
CL6401.Contig2_All	231	0	19	0	2.6314	11.3616	Up	1.6766e-06	6.5409e-06	--	--	--	--	--	--	--	--	--	--	--	--	--	--	--	--	--	--	--	--	--	--	-	-	-	--
Unigene37599_All	268	0	22	0	2.6262	11.3588	Up	2.0556e-07	8.794e-07	--	--	--	--	--	--	--	--	--	--	--	--	--	--	--	--	--	--	--	--	--	--	-	-	-	--
Unigene39833_All	269	0	22	0	2.6164	11.3534	Up	2.0556e-07	8.7897e-07	--	--	--	--	--	--	--	--	--	--	--	--	--	--	--	--	--	--	--	--	--	--	-	-	-	--
Unigene40445_All	269	0	22	0	2.6164	11.3534	Up	2.0556e-07	8.789e-07	--	--	--	--	--	--	--	--	--	--	--	--	--	--	--	--	--	--	--	--	--	--	-	-	-	--
Unigene37899_All	477	0	39	0	2.6157	11.353	Up	1.4054e-12	8.5347e-12	gi|351723431|ref|NP_001235231.1|	84.3	6e-16	uncharacterized protein LOC100527634 precursor [Glycine max]	--	--	--	--	sp|Q9FVX1|GRXC3_ARATH	75.1	2e-14	Glutaredoxin-C3 OS=Arabidopsis thaliana GN=GRXC3 PE=2 SV=1	SPAC4F10.20	94	1e-19	COG0695	Glutaredoxin and related proteins	K03676	3e-16	82.4	gmx:100500348	glutaredoxin 3	GO:0019243//methylglyoxal catabolic process to D-lactate	GO:0016491//oxidoreductase activity	GO:0005794//Golgi apparatus	--
CL2796.Contig5_All	514	0	42	0	2.6141	11.3521	Up	1.7231e-13	1.0975e-12	gi|225428558|ref|XP_002281050.1|	239.6	1e-62	PREDICTED: UPF0496 protein At4g34320-like [Vitis vinifera]	gi|356538812|ref|XM_003537847.1|	109	3e-21	PREDICTED: Glycine max UPF0496 protein At4g34320-like (LOC100804335), mRNA	sp|Q9SYZ7|U496A_ARATH	207	3e-54	UPF0496 protein At4g34320 OS=Arabidopsis thaliana GN=At4g34320 PE=1 SV=1	--	--	--	--	--	--	--	--	--	--	-	-	GO:0005777//peroxisome;GO:0005634//nucleus;GO:0009536//plastid;GO:0005886//plasma membrane	--
Unigene15830_All	245	0	20	0	2.6116	11.3507	Up	8.3289e-07	3.3601e-06	gi|255580155|ref|XP_002530909.1|	89	2e-17	ATP-binding cassette transporter, putative [Ricinus communis] >gi|223529531|gb|EEF31485.1| ATP-binding cassette transporter, putative [Ricinus communis]	--	--	--	--	sp|Q3E9B8|AB23G_ARATH	71.6	1e-13	ABC transporter G family member 23 OS=Arabidopsis thaliana GN=ABCG23 PE=2 SV=1	--	--	--	--	--	--	--	--	--	--	GO:0006200//ATP catabolic process	GO:0042626//ATPase activity, coupled to transmembrane movement of substances;GO:0005524//ATP binding	GO:0005886//plasma membrane	--
CL12792.Contig2_All	601	0	49	0	2.6083	11.3489	Up	1.2868e-15	8.9859e-15	gi|298708003|emb|CBJ30365.1|	181.4	7e-45	Glutamate ammonia ligase [Ectocarpus siliculosus]	--	--	--	--	sp|Q42688|GLNA1_CHLRE	150	5e-37	Glutamine synthetase cytosolic isozyme OS=Chlamydomonas reinhardtii GN=GLN1 PE=2 SV=1	YPR035w	190	2e-48	COG0174	Glutamine synthetase	K01915	1e-36	150	bdi:100845598	glutamine synthetase [EC:6.3.1.2]	-	GO:0003824//catalytic activity	-	ko01100//Metabolic pathways;ko00910//Nitrogen metabolism;ko00330//Arginine and proline metabolism;ko00250//Alanine, aspartate and glutamate metabolism;ko00630//Glyoxylate and dicarboxylate metabolism
Unigene38066_All	393	0	32	0	2.6049	11.347	Up	1.882e-10	1.0126e-09	--	--	--	--	gi|77817055|gb|DQ244379.1|	58	7e-06	Zea mays clone 6659 mRNA sequence	--	--	--	--	--	--	--	--	--	--	--	--	--	--	-	-	-	--
Unigene37592_All	381	0	31	0	2.603	11.346	Up	3.7884e-10	1.9977e-09	gi|226501556|ref|NP_001142804.1|	89	2e-17	uncharacterized protein LOC100275182 precursor [Zea mays]	--	--	--	--	--	--	--	--	--	--	--	--	--	--	--	--	--	--	-	-	-	--
CL10487.Contig2_All	615	0	50	0	2.601	11.3449	Up	6.3926e-16	4.5269e-15	gi|388493838|gb|AFK34985.1|	67.4	1e-10	unknown [Lotus japonicus]	--	--	--	--	--	--	--	--	--	--	--	--	--	K00469	1e-09	61.2	vvi:100233007	inositol oxygenase [EC:1.13.99.1]	-	-	-	ko00053//Ascorbate and aldarate metabolism;ko00562//Inositol phosphate metabolism
Unigene38085_All	615	0	50	0	2.601	11.3449	Up	6.3926e-16	4.5252e-15	--	--	--	--	gi|270135176|gb|BT102128.1|	79.8	3e-12	Picea glauca clone GQ0166_P04 mRNA sequence	--	--	--	--	--	--	--	--	--	K14306	1e-06	51.2	bdi:100835393	nuclear pore complex protein Nup62	-	-	-	ko03013//RNA transport
Unigene38732_All	628	0	51	0	2.5981	11.3432	Up	3.1757e-16	2.2785e-15	gi|323454694|gb|EGB10564.1|	52	7e-06	hypothetical protein AURANDRAFT_62437 [Aureococcus anophagefferens]	--	--	--	--	--	--	--	--	--	--	--	--	--	--	--	--	--	--	-	-	-	--
Unigene40377_All	259	0	21	0	2.5939	11.3409	Up	4.1377e-07	1.7183e-06	gi|326523727|dbj|BAJ93034.1|	104.8	3e-22	predicted protein [Hordeum vulgare subsp. vulgare]	gi|326523726|dbj|AK361830.1|	63.9	7e-08	Hordeum vulgare subsp. vulgare mRNA for predicted protein, complete cds, clone: NIASHv1150F15	--	--	--	--	--	--	--	--	--	--	--	--	--	--	-	-	-	--
Unigene37820_All	284	0	23	0	2.5909	11.3392	Up	1.0212e-07	4.4964e-07	--	--	--	--	--	--	--	--	--	--	--	--	--	--	--	--	--	--	--	--	--	--	-	-	-	--
Unigene38666_All	247	0	20	0	2.5904	11.339	Up	8.3289e-07	3.3573e-06	--	--	--	--	--	--	--	--	--	--	--	--	--	--	--	--	--	--	--	--	--	--	-	-	-	--
Unigene37685_All	212	0	17	0	2.5654	11.325	Up	6.7933e-06	2.4756e-05	--	--	--	--	--	--	--	--	--	--	--	--	--	--	--	--	--	--	--	--	--	--	-	-	-	--
Unigene37667_All	262	0	21	0	2.5642	11.3243	Up	4.1377e-07	1.7194e-06	--	--	--	--	--	--	--	--	--	--	--	--	--	--	--	--	--	--	--	--	--	--	-	-	-	--
Unigene40375_All	312	0	25	0	2.5634	11.3238	Up	2.5202e-08	1.1652e-07	--	--	--	--	--	--	--	--	--	--	--	--	--	--	--	--	--	--	--	--	--	--	-	-	-	--
Unigene40360_All	387	0	31	0	2.5626	11.3234	Up	3.7884e-10	1.9971e-09	--	--	--	--	--	--	--	--	--	--	--	--	--	--	--	--	--	--	--	--	--	--	-	-	-	--
Unigene38611_All	200	0	16	0	2.5593	11.3215	Up	1.3675e-05	4.7886e-05	gi|326511972|dbj|BAJ95967.1|	106.3	1e-22	predicted protein [Hordeum vulgare subsp. vulgare]	--	--	--	--	sp|P49215|RS17_SOLLC	95.5	6e-21	40S ribosomal protein S17 OS=Solanum lycopersicum GN=RPS17 PE=2 SV=3	SPCC24B10.09	92.8	1e-19	COG1383	Ribosomal protein S17E	K02962	3e-21	97.8	cme:CMT402C	small subunit ribosomal protein S17e	GO:0006412//translation	GO:0003735//structural constituent of ribosome	GO:0005840//ribosome	ko03010//Ribosome
Unigene38075_All	389	0	31	0	2.5495	11.316	Up	3.7884e-10	1.9976e-09	--	--	--	--	--	--	--	--	--	--	--	--	--	--	--	--	--	--	--	--	--	--	-	-	-	--
Unigene2999_All	226	0	18	0	2.548	11.3151	Up	3.3748e-06	1.2755e-05	gi|253761560|ref|XP_002489157.1|	136.7	8e-32	hypothetical protein SORBIDRAFT_0016s002650 [Sorghum bicolor] >gi|241947192|gb|EES20337.1| hypothetical protein SORBIDRAFT_0016s002650 [Sorghum bicolor]	gi|160432018|gb|EU246953.1|	400	1e-109	Poaceae sp. HUV 20951 large subunit ribosomal RNA gene, partial sequence	--	--	--	--	--	--	--	--	--	--	--	--	--	--	-	-	-	--
Unigene6154_All	754	0	60	0	2.5458	11.3139	Up	5.8529e-19	4.6777e-18	gi|255556526|ref|XP_002519297.1|	372.9	2e-102	Peroxiredoxin, putative [Ricinus communis] >gi|223541612|gb|EEF43161.1| Peroxiredoxin, putative [Ricinus communis]	gi|342160839|gb|JN392717.1|	153	3e-34	Vitis vinifera 1-Cys peroxiredoxin mRNA, complete cds	sp|Q6E2Z6|REHY_MEDTR	358	2e-99	1-Cys peroxiredoxin OS=Medicago truncatula PE=2 SV=1	mll2432	208	9e-54	COG0450	Peroxiredoxin	K11188	2e-103	372	rcu:RCOM_1002870	peroxiredoxin 6, 1-Cys peroxiredoxin [EC:1.11.1.7 1.11.1.15 3.1.1.-]	GO:0055114//oxidation-reduction process	GO:0051920//peroxiredoxin activity;GO:0004601//peroxidase activity	-	ko01100//Metabolic pathways;ko01110//Biosynthesis of secondary metabolites;ko00940//Phenylpropanoid biosynthesis;ko00360//Phenylalanine metabolism
Unigene38730_All	327	0	26	0	2.5437	11.3127	Up	1.252e-08	5.9303e-08	--	--	--	--	--	--	--	--	--	--	--	--	--	--	--	--	--	--	--	--	--	--	-	-	-	--
Unigene37687_All	516	0	41	0	2.542	11.3117	Up	3.4686e-13	2.1746e-12	gi|302843366|ref|XP_002953225.1|	52.4	3e-06	hypothetical protein VOLCADRAFT_63308 [Volvox carteri f. nagariensis] >gi|300261612|gb|EFJ45824.1| hypothetical protein VOLCADRAFT_63308 [Volvox carteri f. nagariensis]	--	--	--	--	--	--	--	--	--	--	--	--	--	--	--	--	--	--	-	-	-	--
Unigene22362_All	378	0	30	0	2.539	11.31	Up	7.6258e-10	3.9379e-09	gi|224133716|ref|XP_002321643.1|	126.7	9e-29	predicted protein [Populus trichocarpa] >gi|222868639|gb|EEF05770.1| predicted protein [Populus trichocarpa]	--	--	--	--	sp|Q42716|C71A8_MENPI	114	1e-26	Cytochrome P450 71A8 OS=Mentha piperita GN=CYP71A8 PE=3 SV=1	--	--	--	--	--	K00517	2e-23	105	ath:AT2G30750	[EC:1.14.-.-]	GO:0006952//defense response;GO:0055114//oxidation-reduction process;GO:0009617//response to bacterium	GO:0016705//oxidoreductase activity, acting on paired donors, with incorporation or reduction of molecular oxygen;GO:0009055//electron carrier activity;GO:0004497//monooxygenase activity;GO:0020037//heme binding;GO:0005506//iron ion binding	-	ko01100//Metabolic pathways;ko01110//Biosynthesis of secondary metabolites;ko00945//Stilbenoid, diarylheptanoid and gingerol biosynthesis;ko00903//Limonene and pinene degradation;ko00380//Tryptophan metabolism
Unigene38934_All	1200	0	95	0	2.5327	11.3065	Up	1.3593e-29	1.4623e-28	gi|373427735|gb|AEY68816.1|	157.1	4e-37	rhodopsin-like protein CvRh, partial [Chlorella vulgaris] >gi|384248661|gb|EIE22144.1| family A G protein-coupled receptor-like protein [Coccomyxa subellipsoidea C-169]	--	--	--	--	sp|Q9SN46|LRX5_ARATH	71.2	1e-12	Leucine-rich repeat extensin-like protein 5 OS=Arabidopsis thaliana GN=LRX5 PE=2 SV=2	YBR054w	141	3e-33	COG5524	Bacteriorhodopsin	K03006	5e-12	70.5	bdi:100841250	DNA-directed RNA polymerase II subunit RPB1 [EC:2.7.7.6]	-	-	-	ko01100//Metabolic pathways;ko03020//RNA polymerase;ko00240//Pyrimidine metabolism;ko00230//Purine metabolism
CL12368.Contig2_All	519	0	41	0	2.5273	11.3034	Up	3.4686e-13	2.1751e-12	--	--	--	--	--	--	--	--	--	--	--	--	--	--	--	--	--	--	--	--	--	--	-	-	-	--
Unigene2533_All	519	0	41	0	2.5273	11.3034	Up	3.4686e-13	2.1749e-12	gi|225455175|ref|XP_002268859.1|	181	6e-45	PREDICTED: 60S ribosomal protein L9 [Vitis vinifera]	gi|302850699|ref|XM_002956830.1|	79.8	2e-12	Volvox carteri f. nagariensis component of cytosolic 80S ribosome and 60S large subunit (rpl9), mRNA	sp|P49210|RL9_ORYSJ	171	2e-43	60S ribosomal protein L9 OS=Oryza sativa subsp. japonica GN=RPL9 PE=2 SV=3	SPAC4G9.16c	177	1e-44	COG0097	Ribosomal protein L6P/L9E	K02940	7e-46	181	vvi:100252127	large subunit ribosomal protein L9e	-	-	GO:0005840//ribosome;GO:0043231//intracellular membrane-bounded organelle;GO:0044446//intracellular organelle part	ko03010//Ribosome
Unigene39495_All	482	0	38	0	2.5222	11.3005	Up	2.8291e-12	1.6912e-11	gi|162660666|gb|EDQ48479.1|	165.6	2e-40	predicted protein [Physcomitrella patens subsp. patens]	--	--	--	--	sp|P25819|CATA2_ARATH	146	6e-36	Catalase-2 OS=Arabidopsis thaliana GN=CAT2 PE=1 SV=3	PA2147	199	2e-51	COG0753	Catalase	K03781	2e-35	146	aly:ARALYDRAFT_491144	catalase [EC:1.11.1.6]	GO:0016036//cellular response to phosphate starvation;GO:0006635//fatty acid beta-oxidation;GO:0006995//cellular response to nitrogen starvation;GO:0016558//protein import into peroxisome matrix;GO:0048573//photoperiodism, flowering;GO:0045454//cell redox homeostasis;GO:0005982//starch metabolic process;GO:0008219//cell death;GO:0009409//response to cold;GO:0009970//cellular response to sulfate s…	GO:0005515//protein binding;GO:0050897//cobalt ion binding;GO:0004096//catalase activity	GO:0009705//plant-type vacuole membrane;GO:0010319//stromule;GO:0022626//cytosolic ribosome;GO:0009507//chloroplast;GO:0005777//peroxisome;GO:0005739//mitochondrion	ko01100//Metabolic pathways;ko01110//Biosynthesis of secondary metabolites;ko00630//Glyoxylate and dicarboxylate metabolism;ko00380//Tryptophan metabolism;ko04146//Peroxisome
Unigene38679_All	330	0	26	0	2.5206	11.2996	Up	1.252e-08	5.9309e-08	gi|226500346|ref|NP_001142309.1|	136.3	1e-31	uncharacterized protein LOC100274478 [Zea mays]	--	--	--	--	sp|Q40648|KCAB_ORYSJ	62.8	4e-11	Probable voltage-gated potassium channel subunit beta OS=Oryza sativa subsp. japonica GN=KOB1 PE=1 SV=2	SMa2077	85.5	2e-17	COG0667	Predicted oxidoreductases (related to aryl-alcohol dehydrogenases)	K15303	9e-33	136	zma:100274478	aflatoxin B1 aldehyde reductase	-	-	-	--
Unigene28930_All	381	0	30	0	2.519	11.2986	Up	7.6258e-10	3.9377e-09	gi|226490975|ref|NP_001147262.1|	84.7	3e-16	60S ribosomal protein L13a-2 [Zea mays] >gi|195609234|gb|ACG26447.1| 60S ribosomal protein L13a-2 [Zea mays]	--	--	--	--	sp|P93099|RL13A_CYAPA	74.7	1e-14	60S ribosomal protein L13a OS=Cyanophora paradoxa PE=2 SV=1	SPAC23A1.11	84.3	5e-17	COG0102	Ribosomal protein L13	K02872	3e-17	84.7	zma:100280870	large subunit ribosomal protein L13Ae	-	-	GO:0015934//large ribosomal subunit	ko03010//Ribosome
Unigene21963_All	343	0	27	0	2.5183	11.2982	Up	6.2198e-09	3.0137e-08	--	--	--	--	--	--	--	--	--	--	--	--	--	--	--	--	--	--	--	--	--	--	-	-	-	--
Unigene39011_All	356	0	28	0	2.5162	11.297	Up	3.0899e-09	1.531e-08	--	--	--	--	--	--	--	--	--	--	--	--	--	--	--	--	--	--	--	--	--	--	-	-	-	--
Unigene37858_All	475	0	37	0	2.492	11.2831	Up	5.6947e-12	3.3513e-11	gi|195647590|gb|ACG43263.1|	67	1e-10	hypothetical protein [Zea mays]	--	--	--	--	sp|Q9S740|AGP19_ARATH	52.8	9e-08	Lysine-rich arabinogalactan protein 19 OS=Arabidopsis thaliana GN=AGP19 PE=2 SV=2	Rv0312	48.9	4e-06	COG0443	Molecular chaperone	K01115	3e-06	49.3	vcn:VOLCADRAFT_99471	phospholipase D [EC:3.1.4.4]	-	-	-	ko01100//Metabolic pathways;ko00565//Ether lipid metabolism;ko00564//Glycerophospholipid metabolism;ko04144//Endocytosis
CL8597.Contig1_All	321	0	25	0	2.4916	11.2829	Up	2.5202e-08	1.166e-07	--	--	--	--	--	--	--	--	--	--	--	--	--	--	--	--	--	--	--	--	--	--	-	-	-	--
Unigene38019_All	232	0	18	0	2.4821	11.2773	Up	3.3748e-06	1.2746e-05	--	--	--	--	--	--	--	--	--	--	--	--	--	--	--	--	--	--	--	--	--	--	-	-	-	--
Unigene12825_All	336	0	26	0	2.4756	11.2736	Up	1.252e-08	5.9321e-08	--	--	--	--	--	--	--	--	--	--	--	--	--	--	--	--	--	--	--	--	--	--	-	-	-	--
Unigene31953_All	480	0	37	0	2.466	11.268	Up	5.6947e-12	3.3515e-11	gi|168029053|ref|XP_001767041.1|	91.7	4e-18	predicted protein [Physcomitrella patens subsp. patens] >gi|168032292|ref|XP_001768653.1| predicted protein [Physcomitrella patens subsp. patens] >gi|162680152|gb|EDQ66591.1| predicted protein [Physcomitrella patens subsp. patens] >gi|162681783|gb|EDQ68207.1| predicted protein [Physcomitrella patens subsp. patens]	gi|151419483|dbj|AK250835.1|	58	8e-06	Hordeum vulgare subsp. vulgare cDNA clone: FLbaf91o16, mRNA sequence	sp|P51425|RL39_MAIZE	87.8	3e-18	60S ribosomal protein L39 OS=Zea mays GN=RPL39 PE=3 SV=1	SPCC663.04	91.3	7e-19	COG2167	Ribosomal protein L39E	K02924	5e-19	91.7	ppp:PHYPADRAFT_187356	large subunit ribosomal protein L39e	GO:0006412//translation	GO:0003735//structural constituent of ribosome	GO:0022625//cytosolic large ribosomal subunit;GO:0005739//mitochondrion	ko03010//Ribosome
Unigene39484_All	532	0	41	0	2.4655	11.2677	Up	3.4686e-13	2.1743e-12	gi|255592481|ref|XP_002535704.1|	83.6	1e-15	Thermostable beta-glucosidase B, putative [Ricinus communis] >gi|223522222|gb|EEF26677.1| Thermostable beta-glucosidase B, putative [Ricinus communis]	--	--	--	--	sp|Q9LXD6|BXL3_ARATH	53.1	9e-08	Beta-D-xylosidase 3 OS=Arabidopsis thaliana GN=BXL3 PE=1 SV=1	TM0025	92.8	3e-19	COG1472	Beta-glucosidase-related glycosidases	K05349	1e-13	74.3	rcu:RCOM_1903090	beta-glucosidase [EC:3.2.1.21]	-	GO:0016798//hydrolase activity, acting on glycosyl bonds	-	ko01100//Metabolic pathways;ko01110//Biosynthesis of secondary metabolites;ko00940//Phenylpropanoid biosynthesis;ko00500//Starch and sucrose metabolism;ko00460//Cyanoamino acid metabolism;ko00520//Amino sugar and nucleotide sugar metabolism
Unigene14124_All	390	0	30	0	2.4609	11.265	Up	7.6258e-10	3.9388e-09	gi|326504926|dbj|BAK06754.1|	231.1	3e-60	predicted protein [Hordeum vulgare subsp. vulgare]	gi|32995210|dbj|AK110001.1|	93.7	1e-16	Oryza sativa Japonica Group cDNA clone:002-159-F08, full insert sequence	sp|Q9LNV3|STP2_ARATH	54.3	2e-08	Sugar transport protein 2 OS=Arabidopsis thaliana GN=STP2 PE=1 SV=3	Cgl0181	58.9	2e-09	COG0477	Permeases of the major facilitator superfamily	K08150	2e-08	55.8	pop:POPTR_761829	MFS transporter, SP family, solute carrier family 2 (myo-inositol transporter), member 13	GO:0006810//transport	GO:0022857//transmembrane transporter activity	-	--
Unigene39314_All	364	0	28	0	2.4609	11.265	Up	3.0899e-09	1.5308e-08	--	--	--	--	--	--	--	--	--	--	--	--	--	--	--	--	--	--	--	--	--	--	-	-	-	--
Unigene38568_All	234	0	18	0	2.4609	11.265	Up	3.3748e-06	1.2744e-05	gi|219109648|ref|XP_002176578.1|	53.9	7e-07	predicted protein [Phaeodactylum tricornutum CCAP 1055/1] >gi|217411113|gb|EEC51041.1| predicted protein, partial [Phaeodactylum tricornutum CCAP 1055/1]	gi|32996004|dbj|AK110795.1|	61.9	2e-07	Oryza sativa Japonica Group cDNA clone:002-171-D07, full insert sequence	--	--	--	--	YDR406w_4	73.9	6e-14	COG0842	ABC-type multidrug transport system, permease component	--	--	--	--	--	-	-	-	--
Unigene38543_All	221	0	17	0	2.4609	11.265	Up	6.7933e-06	2.4748e-05	--	--	--	--	--	--	--	--	--	--	--	--	--	--	--	--	--	--	--	--	--	--	-	-	-	--
Unigene15923_All	339	0	26	0	2.4536	11.2607	Up	1.252e-08	5.9318e-08	gi|384245844|gb|EIE19336.1|	104	6e-22	hypothetical protein COCSUDRAFT_54652 [Coccomyxa subellipsoidea C-169]	--	--	--	--	sp|P93447|EF1D_PIMBR	100	1e-22	Elongation factor 1-delta OS=Pimpinella brachycarpa PE=2 SV=3	SPCC1450.04	119	2e-27	COG2092	Translation elongation factor EF-1beta	K03232	1e-22	102	rcu:RCOM_0783980	elongation factor 1-beta	-	-	-	--
Unigene37657_All	300	0	23	0	2.4527	11.2602	Up	1.0212e-07	4.4971e-07	--	--	--	--	--	--	--	--	--	--	--	--	--	--	--	--	--	--	--	--	--	--	-	-	-	--
Unigene39102_All	783	0	60	0	2.4515	11.2594	Up	5.8529e-19	4.6781e-18	gi|302835353|ref|XP_002949238.1|	55.8	7e-07	hypothetical protein VOLCADRAFT_117048 [Volvox carteri f. nagariensis] >gi|300265540|gb|EFJ49731.1| hypothetical protein VOLCADRAFT_117048 [Volvox carteri f. nagariensis]	--	--	--	--	--	--	--	--	--	--	--	--	--	--	--	--	--	--	-	-	-	--
Unigene36657_All	222	0	17	0	2.4498	11.2584	Up	6.7933e-06	2.4766e-05	--	--	--	--	--	--	--	--	--	--	--	--	--	--	--	--	--	--	--	--	--	--	-	-	-	--
Unigene28097_All	1295	0	99	0	2.4457	11.256	Up	8.2791e-31	9.1612e-30	gi|118489941|gb|ABK96767.1|	198.4	1e-49	unknown [Populus trichocarpa x Populus deltoides]	--	--	--	--	sp|Q9LK03|PERK2_ARATH	58.2	1e-08	Proline-rich receptor-like protein kinase PERK2 OS=Arabidopsis thaliana GN=PERK2 PE=2 SV=3	YLR308w	103	9e-22	COG0726	Predicted xylanase/chitin deacetylase	--	--	--	--	--	-	-	-	--
Unigene6315_All	262	0	20	0	2.4421	11.2539	Up	8.3289e-07	3.3559e-06	--	--	--	--	--	--	--	--	--	--	--	--	--	--	--	--	--	--	--	--	--	--	-	-	-	--
Unigene39576_All	354	0	27	0	2.4401	11.2527	Up	6.2198e-09	3.0123e-08	--	--	--	--	gi|340748008|gb|JN120789.1|	198	3e-48	Ferrocalamus rimosivaginus mitochondrion, partial genome	--	--	--	--	--	--	--	--	--	--	--	--	--	--	-	-	-	--
Unigene25120_All	210	0	16	0	2.4375	11.2512	Up	1.3675e-05	4.7932e-05	--	--	--	--	gi|51536043|dbj|AP005545.3|	61.9	2e-07	Oryza sativa Japonica Group genomic DNA, chromosome 6, PAC clone:P0638H11	--	--	--	--	--	--	--	--	--	--	--	--	--	--	-	-	-	--
Unigene28946_All	592	0	45	0	2.4318	11.2478	Up	2.1127e-14	1.4023e-13	gi|2429362|gb|AAB70928.1|	53.1	2e-06	proline rich protein [Santalum album]	--	--	--	--	sp|Q9SN46|LRX5_ARATH	58.5	3e-09	Leucine-rich repeat extensin-like protein 5 OS=Arabidopsis thaliana GN=LRX5 PE=2 SV=2	--	--	--	--	--	K15040	2e-08	57.4	ppp:PHYPADRAFT_198182	voltage-dependent anion channel protein 2	-	-	-	--
Unigene38953_All	250	0	19	0	2.4314	11.2476	Up	1.6766e-06	6.5351e-06	--	--	--	--	gi|340007640|gb|JN098455.1|	186	7e-45	Mimulus guttatus mitochondrion, complete genome	--	--	--	--	--	--	--	--	--	--	--	--	--	--	-	-	-	--
Unigene37816_All	698	0	53	0	2.4292	11.2463	Up	7.8376e-17	5.7623e-16	gi|357521049|ref|XP_003630813.1|	67.8	1e-10	Extensin-like protein [Medicago truncatula] >gi|355524835|gb|AET05289.1| Extensin-like protein [Medicago truncatula]	--	--	--	--	sp|Q9FFW5|PERK8_ARATH	60.1	1e-09	Proline-rich receptor-like protein kinase PERK8 OS=Arabidopsis thaliana GN=PERK8 PE=1 SV=1	XF0818	52.4	7e-07	COG2730	Endoglucanase	K01115	5e-08	56.2	vcn:VOLCADRAFT_99471	phospholipase D [EC:3.1.4.4]	-	GO:0016772//transferase activity, transferring phosphorus-containing groups	-	ko01100//Metabolic pathways;ko00565//Ether lipid metabolism;ko00564//Glycerophospholipid metabolism;ko04144//Endocytosis
Unigene37926_All	290	0	22	0	2.427	11.245	Up	2.0556e-07	8.7928e-07	--	--	--	--	--	--	--	--	--	--	--	--	--	--	--	--	--	--	--	--	--	--	-	-	-	--
Unigene5778_All	290	0	22	0	2.427	11.245	Up	2.0556e-07	8.787e-07	gi|326505610|dbj|BAJ95476.1|	58.9	2e-08	predicted protein [Hordeum vulgare subsp. vulgare]	--	--	--	--	sp|Q03251|GRP8_ARATH	51.2	1e-07	Glycine-rich RNA-binding protein 8 OS=Arabidopsis thaliana GN=GRP8 PE=1 SV=1	--	--	--	--	--	K12741	6e-07	50.4	vcn:VOLCADRAFT_104291	heterogeneous nuclear ribonucleoprotein A1/A3	-	GO:0005488//binding	-	ko03040//Spliceosome
Unigene36769_All	251	0	19	0	2.4217	11.2418	Up	1.6766e-06	6.5385e-06	--	--	--	--	--	--	--	--	--	--	--	--	--	--	--	--	--	--	--	--	--	--	-	-	-	--
CL8710.Contig4_All	621	0	47	0	2.4213	11.2416	Up	5.2139e-15	3.5542e-14	gi|326497227|dbj|BAK02198.1|	381.7	3e-105	predicted protein [Hordeum vulgare subsp. vulgare]	gi|32994983|dbj|AK109774.1|	500	1e-139	Oryza sativa Japonica Group cDNA clone:002-147-B03, full insert sequence	sp|P42066|PCKA_CUCSA	299	7e-82	Phosphoenolpyruvate carboxykinase [ATP] OS=Cucumis sativus GN=PCK PE=2 SV=1	YKR097w	350	1e-96	COG1866	Phosphoenolpyruvate carboxykinase (ATP)	K01610	1e-82	303	vcn:VOLCADRAFT_106350	phosphoenolpyruvate carboxykinase (ATP) [EC:4.1.1.49]	GO:0006094//gluconeogenesis;GO:0016310//phosphorylation	GO:0016301//kinase activity;GO:0004612//phosphoenolpyruvate carboxykinase (ATP) activity;GO:0005524//ATP binding	GO:0005737//cytoplasm	ko01100//Metabolic pathways;ko01110//Biosynthesis of secondary metabolites;ko00710//Carbon fixation in photosynthetic organisms;ko00010//Glycolysis / Gluconeogenesis;ko00620//Pyruvate metabolism;ko00020//Citrate cycle (TCA cycle)
Unigene37843_All	238	0	18	0	2.4195	11.2405	Up	3.3748e-06	1.2748e-05	--	--	--	--	--	--	--	--	--	--	--	--	--	--	--	--	--	--	--	--	--	--	-	-	-	--
Unigene22743_All	384	0	29	0	2.416	11.2384	Up	1.535e-09	7.769e-09	gi|242089287|ref|XP_002440476.1|	60.8	6e-09	hypothetical protein SORBIDRAFT_09g001570 [Sorghum bicolor] >gi|241945761|gb|EES18906.1| hypothetical protein SORBIDRAFT_09g001570 [Sorghum bicolor]	--	--	--	--	sp|O65639|CSP1_ARATH	88.2	1e-18	Cold shock protein 1 OS=Arabidopsis thaliana GN=CSP1 PE=2 SV=1	SPAC13D6.02c	95.9	2e-20	COG5082	Arginine methyltransferase-interacting protein, contains RING Zn-finger	K09250	2e-19	92.4	bdi:100837495	cellular nucleic acid-binding protein	GO:0044249//cellular biosynthetic process;GO:0016070//RNA metabolic process;GO:0009409//response to cold	GO:0003723//RNA binding;GO:0043566//structure-specific DNA binding	-	--
CL1912.Contig6_All	1365	0	103	0	2.414	11.2372	Up	5.0427e-32	5.7469e-31	gi|326527899|dbj|BAJ89001.1|	898.7	0	predicted protein [Hordeum vulgare subsp. vulgare]	gi|255081575|ref|XM_002507964.1|	396	1e-107	Micromonas sp. RCC299 chromosome 8 alpha tubulin 2 (TUA2) mRNA, complete cds	sp|Q40832|TBA2_PELFA	817	0	Tubulin alpha-2 chain OS=Pelvetia fastigiata GN=TUBA2 PE=2 SV=1	SPBC800.05c	734	0	COG5023	Tubulin	K07374	0	817	vvi:100247366	tubulin alpha	GO:0051258//protein polymerization;GO:0006184//GTP catabolic process;GO:0007018//microtubule-based movement	GO:0003924//GTPase activity;GO:0005198//structural molecule activity;GO:0005525//GTP binding	GO:0005874//microtubule;GO:0005737//cytoplasm	ko04145//Phagosome
Unigene31853_All	597	0	45	0	2.4114	11.2357	Up	2.1127e-14	1.4022e-13	gi|168062987|ref|XP_001783457.1|	189.9	1e-47	predicted protein [Physcomitrella patens subsp. patens] >gi|162665050|gb|EDQ51748.1| predicted protein [Physcomitrella patens subsp. patens]	gi|226505791|ref|NM_001158389.1|	95.6	5e-17	Zea mays UDP-glucose 6-dehydrogenase (LOC100285497), mRNA >gi|195650356|gb|EU972528.1| Zea mays clone 382867 UDP-glucose 6-dehydrogenase mRNA, complete cds	sp|Q9LIA8|UGDH1_ARATH	184	3e-47	Probable UDP-glucose 6-dehydrogenase 1 OS=Arabidopsis thaliana GN=UGD1 PE=1 SV=1	RSc0913	105	7e-23	COG1004	Predicted UDP-glucose 6-dehydrogenase	K00012	2e-48	189	ppp:PHYPADRAFT_226507	UDPglucose 6-dehydrogenase [EC:1.1.1.22]	GO:0006007//glucose catabolic process;GO:0048767//root hair elongation;GO:0052546//cell wall pectin metabolic process;GO:0007030//Golgi organization;GO:0007033//vacuole organization	GO:0003979//UDP-glucose 6-dehydrogenase activity;GO:0097159//organic cyclic compound binding;GO:1901363	GO:0005829//cytosol;GO:0005634//nucleus	ko01100//Metabolic pathways;ko01110//Biosynthesis of secondary metabolites;ko00053//Ascorbate and aldarate metabolism;ko00500//Starch and sucrose metabolism;ko00040//Pentose and glucuronate interconversions;ko00520//Amino sugar and nucleotide sugar metabolism
Unigene39096_All	239	0	18	0	2.4094	11.2345	Up	3.3748e-06	1.2739e-05	--	--	--	--	--	--	--	--	--	--	--	--	--	--	--	--	--	--	--	--	--	--	-	-	-	--
Unigene37524_All	226	0	17	0	2.4065	11.2327	Up	6.7933e-06	2.4759e-05	--	--	--	--	--	--	--	--	--	--	--	--	--	--	--	--	--	--	--	--	--	--	-	-	-	--
Unigene15020_All	865	0	65	0	2.404	11.2312	Up	1.771e-20	1.4885e-19	gi|255568655|ref|XP_002525301.1|	276.9	2e-73	amino acid binding protein, putative [Ricinus communis] >gi|223535459|gb|EEF37129.1| amino acid binding protein, putative [Ricinus communis]	gi|356495188|ref|XM_003516414.1|	65.9	6e-08	PREDICTED: Glycine max uncharacterized protein LOC100787134 (LOC100787134), mRNA	--	--	--	--	--	--	--	--	--	K00688	2e-06	51.6	gmx:100779066	starch phosphorylase [EC:2.4.1.1]	GO:0008152//metabolic process	GO:0016597//amino acid binding	GO:0005634//nucleus	ko00500//Starch and sucrose metabolism
Unigene39420_All	253	0	19	0	2.4025	11.2303	Up	1.6766e-06	6.5338e-06	--	--	--	--	--	--	--	--	--	--	--	--	--	--	--	--	--	--	--	--	--	--	-	-	-	--
Unigene12530_All	707	0	53	0	2.3983	11.2278	Up	7.8376e-17	5.7636e-16	gi|302843366|ref|XP_002953225.1|	56.6	3e-07	hypothetical protein VOLCADRAFT_63308 [Volvox carteri f. nagariensis] >gi|300261612|gb|EFJ45824.1| hypothetical protein VOLCADRAFT_63308 [Volvox carteri f. nagariensis]	--	--	--	--	sp|Q9LK03|PERK2_ARATH	64.3	6e-11	Proline-rich receptor-like protein kinase PERK2 OS=Arabidopsis thaliana GN=PERK2 PE=2 SV=3	--	--	--	--	--	K14306	6e-06	49.3	bdi:100835393	nuclear pore complex protein Nup62	-	-	-	ko03013//RNA transport
Unigene37725_All	708	0	53	0	2.3949	11.2257	Up	7.8376e-17	5.7628e-16	gi|326523981|dbj|BAJ97001.1|	160.2	2e-38	predicted protein [Hordeum vulgare subsp. vulgare]	--	--	--	--	sp|P42210|ASPR_HORVU	96.7	1e-20	Phytepsin OS=Hordeum vulgare PE=1 SV=1	--	--	--	--	--	K08245	4e-20	96.3	osa:4339639	phytepsin [EC:3.4.23.40]	GO:0006508//proteolysis	GO:0004190//aspartic-type endopeptidase activity	GO:0016023//cytoplasmic membrane-bounded vesicle	--
Unigene38618_All	334	0	25	0	2.3946	11.2256	Up	2.5202e-08	1.1655e-07	--	--	--	--	--	--	--	--	--	--	--	--	--	--	--	--	--	--	--	--	--	--	-	-	-	--
Unigene39143_All	575	0	43	0	2.3924	11.2242	Up	8.5603e-14	5.5306e-13	gi|326504926|dbj|BAK06754.1|	63.2	2e-09	predicted protein [Hordeum vulgare subsp. vulgare]	--	--	--	--	--	--	--	--	SPAC1348.14c	87	2e-17	COG0477	Permeases of the major facilitator superfamily	--	--	--	--	--	-	-	-	--
Unigene40364_All	214	0	16	0	2.3919	11.2239	Up	1.3675e-05	4.7856e-05	--	--	--	--	--	--	--	--	--	--	--	--	--	--	--	--	--	--	--	--	--	--	-	-	-	--
Unigene39485_All	415	0	31	0	2.3897	11.2226	Up	3.7884e-10	1.9973e-09	--	--	--	--	--	--	--	--	--	--	--	--	YPO2803	51.2	5e-07	COG1472	Beta-glucosidase-related glycosidases	--	--	--	--	--	-	-	-	--
Unigene39257_All	308	0	23	0	2.389	11.2222	Up	1.0212e-07	4.4942e-07	gi|326512020|dbj|BAJ95991.1|	100.1	9e-21	predicted protein [Hordeum vulgare subsp. vulgare]	--	--	--	--	--	--	--	--	--	--	--	--	--	--	--	--	--	--	-	-	-	--
Unigene39299_All	576	0	43	0	2.3883	11.2218	Up	8.5603e-14	5.5302e-13	gi|326526633|dbj|BAK00705.1|	133.7	1e-30	predicted protein [Hordeum vulgare subsp. vulgare]	--	--	--	--	sp|Q9SN46|LRX5_ARATH	62.8	1e-10	Leucine-rich repeat extensin-like protein 5 OS=Arabidopsis thaliana GN=LRX5 PE=2 SV=2	SPAC4A8.04	134	8e-32	COG1404	Subtilisin-like serine proteases	K01362	4e-11	65.9	olu:OSTLU_44226	[EC:3.4.21.-]	-	GO:0008233//peptidase activity	-	ko01100//Metabolic pathways;ko03020//RNA polymerase;ko00240//Pyrimidine metabolism;ko00230//Purine metabolism
Unigene3077_All	497	0	37	0	2.3817	11.2178	Up	5.6947e-12	3.3517e-11	gi|226505096|ref|NP_001142127.1|	159.8	1e-38	uncharacterized protein LOC100274291 precursor [Zea mays]	--	--	--	--	sp|Q9SN46|LRX5_ARATH	49.3	1e-06	Leucine-rich repeat extensin-like protein 5 OS=Arabidopsis thaliana GN=LRX5 PE=2 SV=2	SPAC26H5.08c	72.8	3e-13	COG5309	Exo-beta-1,3-glucanase	K12825	9e-06	47.8	ppp:PHYPADRAFT_139325	splicing factor 3A subunit 1	-	-	-	ko03040//Spliceosome
Unigene38121_All	390	0	29	0	2.3789	11.2161	Up	1.535e-09	7.767e-09	--	--	--	--	--	--	--	--	--	--	--	--	--	--	--	--	--	--	--	--	--	--	-	-	-	--
Unigene15331_All	686	0	51	0	2.3784	11.2158	Up	3.1757e-16	2.279e-15	--	--	--	--	--	--	--	--	--	--	--	--	--	--	--	--	--	--	--	--	--	--	-	-	-	--
Unigene12418_All	296	0	22	0	2.3778	11.2154	Up	2.0556e-07	8.7971e-07	--	--	--	--	--	--	--	--	--	--	--	--	--	--	--	--	--	--	--	--	--	--	-	-	-	--
Unigene43284_All	296	0	22	0	2.3778	11.2154	Up	2.0556e-07	8.7878e-07	gi|302836371|ref|XP_002949746.1|	57.8	5e-08	component of cytosolic 80S ribosome and 60S large subunit [Volvox carteri f. nagariensis] >gi|300265105|gb|EFJ49298.1| component of cytosolic 80S ribosome and 60S large subunit [Volvox carteri f. nagariensis]	gi|78369851|gb|DQ226702.1|	61.9	3e-07	Boechera divaricarpa isolate SLW-A-H01 mRNA sequence	sp|Q02984|RL27_PYRST	57.4	2e-09	60S ribosomal protein L27 OS=Pyrobotrys stellata GN=RPL27 PE=2 SV=1	SPBC685.07c	80.5	7e-16	COG2163	Ribosomal protein L14E/L6E/L27E	K02901	4e-09	57.8	vcn:VOLCADRAFT_74313	large subunit ribosomal protein L27e	GO:0001510//RNA methylation	-	GO:0022625//cytosolic large ribosomal subunit;GO:0016020//membrane	ko03010//Ribosome
Unigene37840_All	337	0	25	0	2.3733	11.2127	Up	2.5202e-08	1.1657e-07	--	--	--	--	--	--	--	--	--	--	--	--	--	--	--	--	--	--	--	--	--	--	-	-	-	--
Unigene2626_All	324	0	24	0	2.3698	11.2105	Up	5.073e-08	2.2917e-07	--	--	--	--	--	--	--	--	--	--	--	--	--	--	--	--	--	--	--	--	--	--	-	-	-	--
CL3639.Contig1_All	852	0	63	0	2.3656	11.208	Up	7.1759e-20	5.9111e-19	gi|168016252|ref|XP_001760663.1|	154.1	2e-36	predicted protein [Physcomitrella patens subsp. patens] >gi|162688023|gb|EDQ74402.1| predicted protein [Physcomitrella patens subsp. patens]	--	--	--	--	--	--	--	--	SPAC5D6.09c	194	1e-49	COG1584	Predicted membrane protein	K07034	2e-37	154	ppp:PHYPADRAFT_123327		-	-	-	--
Unigene38004_All	203	0	15	0	2.3639	11.207	Up	2.7526e-05	9.2786e-05	--	--	--	--	--	--	--	--	--	--	--	--	--	--	--	--	--	--	--	--	--	--	-	-	-	--
CL9501.Contig1_All	610	0	45	0	2.36	11.2046	Up	2.1127e-14	1.4025e-13	gi|255545116|ref|XP_002513619.1|	227.3	1e-58	ATP binding protein, putative [Ricinus communis] >gi|223547527|gb|EEF49022.1| ATP binding protein, putative [Ricinus communis]	gi|255545115|ref|XM_002513573.1|	63.9	2e-07	Ricinus communis ATP binding protein, putative, mRNA	sp|Q9FLV4|Y5248_ARATH	191	3e-49	G-type lectin S-receptor-like serine/threonine-protein kinase At5g24080 OS=Arabidopsis thaliana GN=At5g24080 PE=2 SV=1	--	--	--	--	--	--	--	--	--	--	GO:0007252//I-kappaB phosphorylation;GO:0048544//recognition of pollen	GO:0008384//IkappaB kinase activity;GO:0005524//ATP binding	-	--
Unigene37610_All	434	0	32	0	2.3588	11.2038	Up	1.882e-10	1.0127e-09	gi|302843366|ref|XP_002953225.1|	51.2	4e-06	hypothetical protein VOLCADRAFT_63308 [Volvox carteri f. nagariensis] >gi|300261612|gb|EFJ45824.1| hypothetical protein VOLCADRAFT_63308 [Volvox carteri f. nagariensis]	--	--	--	--	sp|Q9C5S0|AGP9_ARATH	57.8	2e-09	Classical arabinogalactan protein 9 OS=Arabidopsis thaliana GN=AGP9 PE=1 SV=2	Rv3876	47.8	7e-06	COG0455	ATPases involved in chromosome partitioning	K01051	4e-08	55.1	gmx:100776781	pectinesterase [EC:3.1.1.11]	GO:0008152//metabolic process	-	-	ko01100//Metabolic pathways;ko00500//Starch and sucrose metabolism;ko00040//Pentose and glucuronate interconversions;ko03020//RNA polymerase;ko00240//Pyrimidine metabolism;ko00230//Purine metabolism
Unigene39407_All	340	0	25	0	2.3523	11.1999	Up	2.5202e-08	1.1653e-07	gi|326513472|dbj|BAK06976.1|	172.9	1e-42	predicted protein [Hordeum vulgare subsp. vulgare]	gi|326513471|dbj|AK375781.1|	107	7e-21	Hordeum vulgare subsp. vulgare mRNA for predicted protein, complete cds, clone: NIASHv3104D18	sp|Q570C8|THIK5_ARATH	79.7	3e-16	3-ketoacyl-CoA thiolase 5, peroxisomal OS=Arabidopsis thaliana GN=KAT5 PE=2 SV=2	RSc1632	52.4	2e-07	COG0183	Acetyl-CoA acetyltransferase	K07513	9e-16	79.7	ath:AT5G48880	acetyl-CoA acyltransferase 1 [EC:2.3.1.16]	-	GO:0016747//transferase activity, transferring acyl groups other than amino-acyl groups	GO:0005777//peroxisome;GO:0005773//vacuole	ko01100//Metabolic pathways;ko01110//Biosynthesis of secondary metabolites;ko00592//alpha-Linolenic acid metabolism;ko00071//Fatty acid metabolism;ko01040//Biosynthesis of unsaturated fatty acids;ko04146//Peroxisome;ko00280//Valine, leucine and isoleucine degradation
Unigene22712_All	585	0	43	0	2.3515	11.1994	Up	8.5603e-14	5.5324e-13	gi|302843366|ref|XP_002953225.1|	53.1	2e-06	hypothetical protein VOLCADRAFT_63308 [Volvox carteri f. nagariensis] >gi|300261612|gb|EFJ45824.1| hypothetical protein VOLCADRAFT_63308 [Volvox carteri f. nagariensis]	--	--	--	--	sp|Q4F7G0|ERDL2_ARATH	65.9	2e-11	Sugar transporter ERD6-like 2 OS=Arabidopsis thaliana GN=SUGTL3 PE=2 SV=1	SPAC1348.14c	57.4	2e-08	COG0477	Permeases of the major facilitator superfamily	K08150	1e-10	64.3	gmx:100815588	MFS transporter, SP family, solute carrier family 2 (myo-inositol transporter), member 13	GO:0006810//transport	GO:0022857//transmembrane transporter activity	GO:0016020//membrane	--
CL8956.Contig6_All	381	0	28	0	2.3511	11.1991	Up	3.0899e-09	1.5319e-08	gi|219122196|ref|XP_002181437.1|	171	4e-42	nucleoside diphosphate kinase 2 [Phaeodactylum tricornutum CCAP 1055/1] >gi|217407423|gb|EEC47360.1| nucleoside diphosphate kinase 2 [Phaeodactylum tricornutum CCAP 1055/1]	gi|270134637|gb|BT101589.1|	77.8	7e-12	Picea glauca clone GQ01308_F02 mRNA sequence	sp|Q39839|NDK1_SOYBN	160	2e-40	Nucleoside diphosphate kinase 1 OS=Glycine max PE=2 SV=1	SPAC806.07	155	2e-38	COG0105	Nucleoside diphosphate kinase	K00940	2e-42	168	olu:OSTLU_27292	nucleoside-diphosphate kinase [EC:2.7.4.6]	GO:0006165//nucleoside diphosphate phosphorylation;GO:0009651//response to salt stress;GO:0006228//UTP biosynthetic process;GO:0006183//GTP biosynthetic process;GO:0046686//response to cadmium ion;GO:0006241//CTP biosynthetic process	GO:0004550//nucleoside diphosphate kinase activity;GO:0046872//metal ion binding;GO:0005524//ATP binding	GO:0005777//peroxisome;GO:0005774//vacuolar membrane;GO:0019861//flagellum;GO:0009507//chloroplast;GO:0005886//plasma membrane;GO:0048046//apoplast	ko01100//Metabolic pathways;ko01110//Biosynthesis of secondary metabolites;ko00240//Pyrimidine metabolism;ko00230//Purine metabolism
Unigene40427_All	450	0	33	0	2.3461	11.196	Up	9.3496e-11	5.123e-10	--	--	--	--	--	--	--	--	--	--	--	--	--	--	--	--	--	--	--	--	--	--	-	-	-	--
Unigene40472_All	341	0	25	0	2.3454	11.1956	Up	2.5202e-08	1.1651e-07	gi|112950081|gb|ABI26643.1|	95.5	2e-19	aspartic proteinase [Cucumis sativus]	--	--	--	--	sp|O04057|ASPR_CUCPE	75.1	9e-15	Aspartic proteinase OS=Cucurbita pepo PE=2 SV=1	--	--	--	--	--	K08245	2e-15	79	zma:100284362	phytepsin [EC:3.4.23.40]	-	-	-	--
CL5542.Contig3_All	355	0	26	0	2.3431	11.1942	Up	1.252e-08	5.9326e-08	--	--	--	--	--	--	--	--	--	--	--	--	--	--	--	--	--	--	--	--	--	--	-	-	-	--
Unigene38605_All	219	0	16	0	2.3373	11.1906	Up	1.3675e-05	4.7889e-05	--	--	--	--	--	--	--	--	--	--	--	--	--	--	--	--	--	--	--	--	--	--	-	-	-	--
Unigene31075_All	384	0	28	0	2.3327	11.1878	Up	3.0899e-09	1.5315e-08	gi|375267568|emb|CCD28234.1|	134	5e-31	Ribosomal protein L7a, partial [Plasmopara viticola]	--	--	--	--	sp|P49692|RL7A1_ARATH	123	3e-29	60S ribosomal protein L7a-1 OS=Arabidopsis thaliana GN=RPL7AA PE=1 SV=2	SPBC29A3.04	147	6e-36	COG1358	Ribosomal protein HS6-type (S12/L30/L7a)	K02936	6e-32	133	zma:100280538	large subunit ribosomal protein L7Ae	GO:0042254//ribosome biogenesis	-	GO:0005840//ribosome	ko03010//Ribosome
Unigene40356_All	454	0	33	0	2.3254	11.1833	Up	9.3496e-11	5.1233e-10	--	--	--	--	--	--	--	--	--	--	--	--	--	--	--	--	--	--	--	--	--	--	-	-	-	--
Unigene14123_All	413	0	30	0	2.3239	11.1823	Up	7.6258e-10	3.939e-09	gi|326504926|dbj|BAK06754.1|	267.7	3e-71	predicted protein [Hordeum vulgare subsp. vulgare]	gi|32995210|dbj|AK110001.1|	71.9	5e-10	Oryza sativa Japonica Group cDNA clone:002-159-F08, full insert sequence	sp|Q9SX48|STP9_ARATH	92.4	8e-20	Sugar transport protein 9 OS=Arabidopsis thaliana GN=STP9 PE=1 SV=1	Cgl0181	76.3	2e-14	COG0477	Permeases of the major facilitator superfamily	K08150	1e-14	76.6	rcu:RCOM_1274910	MFS transporter, SP family, solute carrier family 2 (myo-inositol transporter), member 13	GO:0006810//transport	GO:0005351//sugar:hydrogen symporter activity	GO:0016020//membrane	--
Unigene39249_All	207	0	15	0	2.3182	11.1788	Up	2.7526e-05	9.2705e-05	--	--	--	--	--	--	--	--	--	--	--	--	--	--	--	--	--	--	--	--	--	--	-	-	-	--
Unigene38816_All	222	0	16	0	2.3057	11.171	Up	1.3675e-05	4.7877e-05	--	--	--	--	--	--	--	--	--	--	--	--	--	--	--	--	--	--	--	--	--	--	-	-	-	--
Unigene5667_All	222	0	16	0	2.3057	11.171	Up	1.3675e-05	4.7839e-05	--	--	--	--	--	--	--	--	--	--	--	--	--	--	--	--	--	--	--	--	--	--	-	-	-	--
Unigene40416_All	389	0	28	0	2.3028	11.1692	Up	3.0899e-09	1.5305e-08	--	--	--	--	--	--	--	--	--	--	--	--	--	--	--	--	--	--	--	--	--	--	-	-	-	--
Unigene19107_All	695	0	50	0	2.3016	11.1684	Up	6.3926e-16	4.5266e-15	gi|302761484|ref|XP_002964164.1|	57	2e-07	hypothetical protein SELMODRAFT_438863 [Selaginella moellendorffii] >gi|300167893|gb|EFJ34497.1| hypothetical protein SELMODRAFT_438863 [Selaginella moellendorffii]	--	--	--	--	sp|Q9FPQ6|GP1_CHLRE	83.2	1e-16	Vegetative cell wall protein gp1 OS=Chlamydomonas reinhardtii GN=GP1 PE=2 SV=1	XF0818	72	9e-13	COG2730	Endoglucanase	K01115	2e-14	77.4	vcn:VOLCADRAFT_99471	phospholipase D [EC:3.1.4.4]	-	-	-	ko01100//Metabolic pathways;ko00565//Ether lipid metabolism;ko00564//Glycerophospholipid metabolism;ko04144//Endocytosis
Unigene40447_All	306	0	22	0	2.3001	11.1675	Up	2.0556e-07	8.7886e-07	--	--	--	--	--	--	--	--	--	--	--	--	--	--	--	--	--	--	--	--	--	--	-	-	-	--
Unigene38025_All	320	0	23	0	2.2994	11.167	Up	1.0212e-07	4.4958e-07	--	--	--	--	--	--	--	--	sp|Q38806|HSP22_ARATH	45.1	9e-06	22.0 kDa heat shock protein OS=Arabidopsis thaliana GN=HSP22.0 PE=2 SV=1	--	--	--	--	--	--	--	--	--	--	-	-	-	--
CL6072.Contig1_All	821	0	59	0	2.299	11.1668	Up	1.1782e-18	9.3208e-18	gi|302843366|ref|XP_002953225.1|	52.8	6e-06	hypothetical protein VOLCADRAFT_63308 [Volvox carteri f. nagariensis] >gi|300261612|gb|EFJ45824.1| hypothetical protein VOLCADRAFT_63308 [Volvox carteri f. nagariensis]	--	--	--	--	sp|Q9FFW5|PERK8_ARATH	43.5	4e-06	Proline-rich receptor-like protein kinase PERK8 OS=Arabidopsis thaliana GN=PERK8 PE=1 SV=1	--	--	--	--	--	K12418	9e-07	52.4	cre:CHLREDRAFT_32523	fatty acid desaturase (delta-4 desaturase) [EC:1.14.19.-]	-	-	-	--
Unigene40365_All	501	0	36	0	2.2988	11.1667	Up	1.1463e-11	6.6296e-11	--	--	--	--	--	--	--	--	--	--	--	--	--	--	--	--	--	--	--	--	--	--	-	-	-	--
Unigene40443_All	334	0	24	0	2.2988	11.1667	Up	5.073e-08	2.2897e-07	gi|357158218|ref|XP_003578055.1|	143.7	7e-34	PREDICTED: enolase 1, chloroplastic-like [Brachypodium distachyon]	--	--	--	--	sp|Q9C9C4|ENO1_ARATH	141	1e-34	Enolase 1, chloroplastic OS=Arabidopsis thaliana GN=ENO1 PE=1 SV=1	YHR174w	138	2e-33	COG0148	Enolase	K01689	5e-35	143	bdi:100844118	enolase [EC:4.2.1.11]	GO:0010090//trichome morphogenesis	GO:0004634//phosphopyruvate hydratase activity	GO:0009570//chloroplast stroma	ko01100//Metabolic pathways;ko01110//Biosynthesis of secondary metabolites;ko00010//Glycolysis / Gluconeogenesis;ko03018//RNA degradation
Unigene37580_All	697	0	50	0	2.295	11.1643	Up	6.3926e-16	4.5256e-15	--	--	--	--	--	--	--	--	--	--	--	--	--	--	--	--	--	--	--	--	--	--	-	-	-	--
CL8958.Contig1_All	251	0	18	0	2.2942	11.1638	Up	3.3748e-06	1.2758e-05	gi|384253137|gb|EIE26612.1|	154.5	4e-37	ribosomal protein L14b/L23e [Coccomyxa subellipsoidea C-169]	gi|77813819|gb|DQ244230.1|	131	3e-28	Zea mays clone 3590 mRNA sequence	sp|P49690|RL23_ARATH	145	7e-36	60S ribosomal protein L23 OS=Arabidopsis thaliana GN=RPL23A PE=2 SV=3	SPCC1322.11	147	4e-36	COG0093	Ribosomal protein L14	K02894	1e-36	149	ppp:PHYPADRAFT_197002	large subunit ribosomal protein L23e	GO:0006412//translation	GO:0003735//structural constituent of ribosome;GO:0019843//rRNA binding;GO:0000166//nucleotide binding	GO:0005730//nucleolus;GO:0022625//cytosolic large ribosomal subunit;GO:0009507//chloroplast	ko03010//Ribosome
Unigene37975_All	307	0	22	0	2.2926	11.1628	Up	2.0556e-07	8.7924e-07	gi|307105525|gb|EFN53774.1|	57.8	5e-08	hypothetical protein CHLNCDRAFT_136418 [Chlorella variabilis]	--	--	--	--	sp|Q8GXR2|PLT6_ARATH	53.1	4e-08	Probable polyol transporter 6 OS=Arabidopsis thaliana GN=PLT6 PE=2 SV=2	--	--	--	--	--	--	--	--	--	--	GO:0006810//transport	GO:0051119//sugar transmembrane transporter activity	-	--
Unigene39010_All	628	0	45	0	2.2924	11.1626	Up	2.1127e-14	1.4021e-13	gi|115434458|ref|NP_001041987.1|	66.6	2e-10	Os01g0141900 [Oryza sativa Japonica Group] >gi|113531518|dbj|BAF03901.1| Os01g0141900 [Oryza sativa Japonica Group]	--	--	--	--	sp|Q9LK03|PERK2_ARATH	48.9	2e-06	Proline-rich receptor-like protein kinase PERK2 OS=Arabidopsis thaliana GN=PERK2 PE=2 SV=3	--	--	--	--	--	K13171	4e-06	49.7	mtr:MTR_4g064740	serine/arginine repetitive matrix protein 1	-	-	-	ko03013//RNA transport;ko03015//mRNA surveillance pathway
Unigene39252_All	336	0	24	0	2.2851	11.158	Up	5.073e-08	2.2901e-07	gi|162660666|gb|EDQ48479.1|	63.2	1e-09	predicted protein [Physcomitrella patens subsp. patens]	--	--	--	--	--	--	--	--	DRA0259	68.9	2e-12	COG0753	Catalase	--	--	--	--	--	-	-	-	--
Unigene37967_All	238	0	17	0	2.2851	11.158	Up	6.7933e-06	2.4753e-05	--	--	--	--	--	--	--	--	--	--	--	--	--	--	--	--	--	--	--	--	--	--	-	-	-	--
Unigene38676_All	238	0	17	0	2.2851	11.158	Up	6.7933e-06	2.4744e-05	gi|303272375|ref|XP_003055549.1|	54.7	4e-07	predicted protein [Micromonas pusilla CCMP1545] >gi|226463523|gb|EEH60801.1| predicted protein [Micromonas pusilla CCMP1545]	--	--	--	--	sp|Q05196|PABP5_ARATH	52.4	6e-08	Polyadenylate-binding protein 5 OS=Arabidopsis thaliana GN=PAB5 PE=1 SV=3	--	--	--	--	--	K13126	9e-09	56.6	cme:CMJ286C	polyadenylate-binding protein	-	GO:0000166//nucleotide binding;GO:0003723//RNA binding	-	ko03018//RNA degradation;ko03013//RNA transport;ko03015//mRNA surveillance pathway
Unigene38991_All	210	0	15	0	2.2851	11.158	Up	2.7526e-05	9.2718e-05	--	--	--	--	gi|32994778|dbj|AK109569.1|	392	1e-107	Oryza sativa Japonica Group cDNA clone:002-131-C03, full insert sequence	--	--	--	--	--	--	--	--	--	--	--	--	--	--	-	-	-	--
Unigene9525_All	477	0	34	0	2.2803	11.155	Up	4.6448e-11	2.5938e-10	gi|348690189|gb|EGZ30003.1|	60.1	1e-08	hypothetical protein PHYSODRAFT_248866 [Phytophthora sojae]	--	--	--	--	--	--	--	--	--	--	--	--	--	--	--	--	--	--	-	-	-	--
Unigene40363_All	309	0	22	0	2.2777	11.1534	Up	2.0556e-07	8.7894e-07	--	--	--	--	--	--	--	--	--	--	--	--	--	--	--	--	--	--	--	--	--	--	-	-	-	--
Unigene39951_All	267	0	19	0	2.2766	11.1527	Up	1.6766e-06	6.5333e-06	--	--	--	--	--	--	--	--	--	--	--	--	--	--	--	--	--	--	--	--	--	--	-	-	-	--
Unigene39654_All	633	0	45	0	2.2743	11.1512	Up	2.1127e-14	1.4017e-13	gi|302843366|ref|XP_002953225.1|	53.9	1e-06	hypothetical protein VOLCADRAFT_63308 [Volvox carteri f. nagariensis] >gi|300261612|gb|EFJ45824.1| hypothetical protein VOLCADRAFT_63308 [Volvox carteri f. nagariensis]	--	--	--	--	sp|Q9LK03|PERK2_ARATH	52	3e-07	Proline-rich receptor-like protein kinase PERK2 OS=Arabidopsis thaliana GN=PERK2 PE=2 SV=3	--	--	--	--	--	K14325	6e-07	52.4	ppp:PHYPADRAFT_105411	RNA-binding protein with serine-rich domain 1	-	-	-	ko03013//RNA transport;ko03015//mRNA surveillance pathway
CL6056.Contig3_All	324	0	23	0	2.271	11.1491	Up	1.0212e-07	4.4987e-07	gi|445615|prf||1909362A	110.5	6e-24	ribosomal protein L27	--	--	--	--	sp|Q02984|RL27_PYRST	98.6	7e-22	60S ribosomal protein L27 OS=Pyrobotrys stellata GN=RPL27 PE=2 SV=1	SPBC685.07c	123	9e-29	COG2163	Ribosomal protein L14E/L6E/L27E	K02901	2e-22	102	gmx:100799485	large subunit ribosomal protein L27e	-	-	GO:0022626//cytosolic ribosome	ko03010//Ribosome
Unigene8583_All	747	0	53	0	2.2698	11.1483	Up	7.8376e-17	5.7606e-16	gi|326512020|dbj|BAJ95991.1|	102.4	6e-21	predicted protein [Hordeum vulgare subsp. vulgare]	--	--	--	--	--	--	--	--	--	--	--	--	--	--	--	--	--	--	-	-	-	--
Unigene39053_All	226	0	16	0	2.2649	11.1452	Up	1.3675e-05	4.787e-05	--	--	--	--	--	--	--	--	--	--	--	--	--	--	--	--	--	--	--	--	--	--	-	-	-	--
Unigene37587_All	749	0	53	0	2.2638	11.1445	Up	7.8376e-17	5.7632e-16	gi|242074062|ref|XP_002446967.1|	55.5	9e-07	hypothetical protein SORBIDRAFT_06g026000 [Sorghum bicolor] >gi|241938150|gb|EES11295.1| hypothetical protein SORBIDRAFT_06g026000 [Sorghum bicolor]	--	--	--	--	--	--	--	--	CC2997	49.7	5e-06	COG2124	Cytochrome P450	K09843	3e-06	50.4	mtr:MTR_5g025610	(+)-abscisic acid 8'-hydroxylase [EC:1.14.13.93]	-	-	-	ko00906//Carotenoid biosynthesis
Unigene40392_All	354	0	25	0	2.2593	11.1417	Up	2.5202e-08	1.1652e-07	--	--	--	--	--	--	--	--	--	--	--	--	--	--	--	--	--	--	--	--	--	--	-	-	-	--
CL5293.Contig1_All	340	0	24	0	2.2582	11.141	Up	5.073e-08	2.2924e-07	--	--	--	--	--	--	--	--	sp|Q9S740|AGP19_ARATH	45.1	1e-05	Lysine-rich arabinogalactan protein 19 OS=Arabidopsis thaliana GN=AGP19 PE=2 SV=2	--	--	--	--	--	--	--	--	--	--	-	-	-	--
Unigene37013_All	255	0	18	0	2.2582	11.141	Up	3.3748e-06	1.275e-05	--	--	--	--	--	--	--	--	--	--	--	--	--	--	--	--	--	--	--	--	--	--	-	-	-	--
Unigene38800_All	213	0	15	0	2.2529	11.1376	Up	2.7526e-05	9.2731e-05	--	--	--	--	--	--	--	--	--	--	--	--	--	--	--	--	--	--	--	--	--	--	-	-	-	--
CL1162.Contig2_All	285	0	20	0	2.245	11.1325	Up	8.3289e-07	3.3613e-06	gi|307108641|gb|EFN56881.1|	117.9	4e-26	hypothetical protein CHLNCDRAFT_144531 [Chlorella variabilis]	--	--	--	--	sp|Q9MA93|GRDH2_ARATH	114	1e-26	Glucose and ribitol dehydrogenase homolog 2 OS=Arabidopsis thaliana GN=At3g05260 PE=2 SV=1	CAC1423	105	2e-23	COG1028	Dehydrogenases with different specificities (related to short-chain alcohol dehydrogenases)	K00065	2e-09	58.5	rcu:RCOM_0389080	2-deoxy-D-gluconate 3-dehydrogenase [EC:1.1.1.125]	GO:0055114//oxidation-reduction process	GO:0008106//alcohol dehydrogenase (NADP+) activity	GO:0009507//chloroplast	ko01100//Metabolic pathways;ko00040//Pentose and glucuronate interconversions;ko01040//Biosynthesis of unsaturated fatty acids;ko00061//Fatty acid biosynthesis
Unigene36523_All	228	0	16	0	2.245	11.1325	Up	1.3675e-05	4.7915e-05	--	--	--	--	--	--	--	--	--	--	--	--	--	--	--	--	--	--	--	--	--	--	-	-	-	--
Unigene36588_All	214	0	15	0	2.2424	11.1308	Up	2.7526e-05	9.284e-05	--	--	--	--	gi|340007640|gb|JN098455.1|	60	9e-07	Mimulus guttatus mitochondrion, complete genome	--	--	--	--	--	--	--	--	--	--	--	--	--	--	-	-	-	--
Unigene39077_All	471	0	33	0	2.2415	11.1302	Up	9.3496e-11	5.1242e-10	gi|348678419|gb|EGZ18236.1|	126.3	1e-28	hypothetical protein PHYSODRAFT_498283 [Phytophthora sojae]	--	--	--	--	sp|P24226|HISX_BRAOC	119	1e-27	Histidinol dehydrogenase, chloroplastic OS=Brassica oleracea var. capitata GN=HDH PE=1 SV=1	mlr6649	190	1e-48	COG0141	Histidinol dehydrogenase	K00013	3e-27	118	ath:AT5G63890	histidinol dehydrogenase [EC:1.1.1.23]	GO:0009411//response to UV;GO:0044249//cellular biosynthetic process;GO:0009555//pollen development	GO:0016491//oxidoreductase activity	GO:0009570//chloroplast stroma	ko01100//Metabolic pathways;ko01110//Biosynthesis of secondary metabolites;ko00340//Histidine metabolism
Unigene38841_All	200	0	14	0	2.2394	11.1289	Up	5.5408e-05	0.00017873	gi|147777389|emb|CAN60662.1|	60.5	8e-09	hypothetical protein VITISV_007186 [Vitis vinifera]	--	--	--	--	--	--	--	--	--	--	--	--	--	--	--	--	--	--	-	-	-	--
Unigene2222_All	286	0	20	0	2.2372	11.1275	Up	8.3289e-07	3.3594e-06	--	--	--	--	--	--	--	--	--	--	--	--	--	--	--	--	--	--	--	--	--	--	-	-	-	--
Unigene38544_All	458	0	32	0	2.2352	11.1262	Up	1.882e-10	1.0126e-09	gi|356561185|ref|XP_003548865.1|	56.2	1e-07	PREDICTED: beta-galactosidase 3-like [Glycine max]	--	--	--	--	sp|Q9SCV9|BGAL3_ARATH	67.8	3e-12	Beta-galactosidase 3 OS=Arabidopsis thaliana GN=BGAL3 PE=1 SV=1	--	--	--	--	--	K12309	7e-09	57.8	aly:ARALYDRAFT_485655	beta-galactosidase [EC:3.2.1.23]	GO:0006598//polyamine catabolic process;GO:0010075//regulation of meristem growth;GO:0009698//phenylpropanoid metabolic process;GO:0005975//carbohydrate metabolic process;GO:0042398//cellular modified amino acid biosynthetic process;GO:0009664//plant-type cell wall organization;GO:0009832//plant-type cell wall biogenesis	GO:0043169//cation binding;GO:0004565//beta-galactosidase activity;GO:0030246//carbohydrate binding	GO:0005576//extracellular region	ko01100//Metabolic pathways;ko00531//Glycosaminoglycan degradation;ko00511//Other glycan degradation;ko00052//Galactose metabolism;ko00604//Glycosphingolipid biosynthesis - ganglio series;ko00600//Sphingolipid metabolism
CL4786.Contig4_All	387	0	27	0	2.232	11.1241	Up	6.2198e-09	3.0146e-08	--	--	--	--	--	--	--	--	--	--	--	--	--	--	--	--	--	--	--	--	--	--	-	-	-	--
Unigene37268_All	258	0	18	0	2.232	11.1241	Up	3.3748e-06	1.2749e-05	gi|301114907|ref|XP_002999223.1|	52.4	2e-06	conserved hypothetical protein [Phytophthora infestans T30-4] >gi|262111317|gb|EEY69369.1| conserved hypothetical protein [Phytophthora infestans T30-4]	--	--	--	--	--	--	--	--	--	--	--	--	--	--	--	--	--	--	-	-	-	--
Unigene38837_All	244	0	17	0	2.2289	11.1221	Up	6.7933e-06	2.4743e-05	gi|326529079|dbj|BAK00933.1|	110.5	6e-24	predicted protein [Hordeum vulgare subsp. vulgare]	--	--	--	--	--	--	--	--	--	--	--	--	--	--	--	--	--	--	-	-	-	--
Unigene38939_All	345	0	24	0	2.2255	11.1199	Up	5.073e-08	2.2905e-07	gi|195546508|gb|ACF98528.1|	65.1	3e-10	delta-12 fatty acid desaturase [Chlorella vulgaris]	--	--	--	--	sp|O81931|FAD12_CREAL	51.6	1e-07	Delta(12) fatty acid dehydrogenase OS=Crepis alpina PE=2 SV=2	--	--	--	--	--	K10256	2e-10	62.4	bdi:100835723	omega-6 fatty acid desaturase (delta-12 desaturase) [EC:1.14.19.-]	-	-	-	ko01040//Biosynthesis of unsaturated fatty acids
Unigene38754_All	302	0	21	0	2.2246	11.1193	Up	4.1377e-07	1.7186e-06	gi|302142981|emb|CBI20276.3|	147.9	3e-35	unnamed protein product [Vitis vinifera]	--	--	--	--	sp|Q9LUH3|LAL5_ARATH	114	1e-26	MATE efflux family protein LAL5 OS=Arabidopsis thaliana GN=LAL5 PE=2 SV=1	SPAC11D3.06	67.4	6e-12	COG0534	Na+-driven multidrug efflux pump	K03327	3e-36	147	vvi:100241893	multidrug resistance protein, MATE family	GO:0006855//drug transmembrane transport;GO:0009636//response to toxin;GO:0009723//response to ethylene stimulus	GO:0015297//antiporter activity;GO:0015238//drug transmembrane transporter activity	GO:0005886//plasma membrane	--
Unigene9415_All	288	0	20	0	2.2217	11.1174	Up	8.3289e-07	3.3558e-06	--	--	--	--	--	--	--	--	--	--	--	--	--	--	--	--	--	--	--	--	--	--	-	-	-	--
Unigene23613_All	995	0	69	0	2.2185	11.1154	Up	1.0787e-21	9.4158e-21	--	--	--	--	--	--	--	--	--	--	--	--	--	--	--	--	--	--	--	--	--	--	-	-	-	--
CL12797.Contig2_All	606	0	42	0	2.2173	11.1146	Up	1.7231e-13	1.0976e-12	gi|255582779|ref|XP_002532165.1|	142.9	2e-33	conserved hypothetical protein [Ricinus communis] >gi|223528152|gb|EEF30218.1| conserved hypothetical protein [Ricinus communis]	--	--	--	--	--	--	--	--	--	--	--	--	--	--	--	--	--	--	-	-	-	--
Unigene39380_All	202	0	14	0	2.2173	11.1146	Up	5.5408e-05	0.00017867	--	--	--	--	--	--	--	--	--	--	--	--	--	--	--	--	--	--	--	--	--	--	-	-	-	--
Unigene38626_All	260	0	18	0	2.2148	11.113	Up	3.3748e-06	1.2742e-05	--	--	--	--	--	--	--	--	--	--	--	--	--	--	--	--	--	--	--	--	--	--	-	-	-	--
Unigene39296_All	419	0	29	0	2.2142	11.1126	Up	1.535e-09	7.7654e-09	gi|326526633|dbj|BAK00705.1|	116.7	9e-26	predicted protein [Hordeum vulgare subsp. vulgare]	--	--	--	--	--	--	--	--	YEL060c	115	2e-26	COG1404	Subtilisin-like serine proteases	--	--	--	--	--	-	-	-	--
Unigene40412_All	275	0	19	0	2.2103	11.11	Up	1.6766e-06	6.5328e-06	--	--	--	--	--	--	--	--	--	--	--	--	--	--	--	--	--	--	--	--	--	--	-	-	-	--
Unigene37981_All	305	0	21	0	2.2027	11.1051	Up	4.1377e-07	1.7191e-06	--	--	--	--	--	--	--	--	--	--	--	--	--	--	--	--	--	--	--	--	--	--	-	-	-	--
Unigene38584_All	276	0	19	0	2.2023	11.1048	Up	1.6766e-06	6.5359e-06	gi|297829510|ref|XP_002882637.1|	94.7	3e-19	hypothetical protein ARALYDRAFT_897145 [Arabidopsis lyrata subsp. lyrata] >gi|297328477|gb|EFH58896.1| hypothetical protein ARALYDRAFT_897145 [Arabidopsis lyrata subsp. lyrata]	--	--	--	--	sp|Q8LG77|IDH6_ARATH	90.9	2e-19	Isocitrate dehydrogenase [NAD] catalytic subunit 6, mitochondrial OS=Arabidopsis thaliana GN=IDH6 PE=1 SV=2	YNL037c	118	2e-27	COG0473	Isocitrate/isopropylmalate dehydrogenase	K00030	3e-20	94.7	aly:ARALYDRAFT_897145	isocitrate dehydrogenase (NAD+) [EC:1.1.1.41]	GO:0009750//response to fructose stimulus;GO:0051788//response to misfolded protein;GO:0009749//response to glucose stimulus;GO:0009744//response to sucrose stimulus;GO:0043161//proteasomal ubiquitin-dependent protein catabolic process;GO:0006102//isocitrate metabolic process;GO:0048767//root hair elongation;GO:0006099//tricarboxylic acid cycle;GO:0009735//response to cytokinin stimulus;GO:004324…	GO:0004449//isocitrate dehydrogenase (NAD+) activity;GO:0008270//zinc ion binding;GO:0005524//ATP binding	GO:0009507//chloroplast;GO:0005739//mitochondrion	ko01100//Metabolic pathways;ko01110//Biosynthesis of secondary metabolites;ko00020//Citrate cycle (TCA cycle)
CL10035.Contig2_All	350	0	24	0	2.1937	11.0992	Up	5.073e-08	2.2929e-07	gi|326504612|dbj|BAK06597.1|	50.4	8e-06	predicted protein [Hordeum vulgare subsp. vulgare]	gi|326504611|dbj|AK375402.1|	305	1e-80	Hordeum vulgare subsp. vulgare mRNA for predicted protein, partial cds, clone: NIASHv3093D15	--	--	--	--	--	--	--	--	--	--	--	--	--	--	-	-	-	--
CL4533.Contig1_All	409	0	28	0	2.1901	11.0968	Up	3.0899e-09	1.5321e-08	gi|373427735|gb|AEY68816.1|	106.7	9e-23	rhodopsin-like protein CvRh, partial [Chlorella vulgaris] >gi|384248661|gb|EIE22144.1| family A G protein-coupled receptor-like protein [Coccomyxa subellipsoidea C-169]	--	--	--	--	--	--	--	--	YBR054w	89	2e-18	COG5524	Bacteriorhodopsin	--	--	--	--	--	-	-	-	--
Unigene36628_All	234	0	16	0	2.1875	11.0951	Up	1.3675e-05	4.7913e-05	--	--	--	--	--	--	--	--	--	--	--	--	Cgl2968	49.3	2e-06	COG0654	2-polyprenyl-6-methoxyphenol hydroxylase and related FAD-dependent oxidoreductases	--	--	--	--	--	-	-	-	--
Unigene36578_All	205	0	14	0	2.1848	11.0933	Up	5.5408e-05	0.00017895	gi|224124864|ref|XP_002319441.1|	99.8	1e-20	cytochrome P450 [Populus trichocarpa] >gi|222857817|gb|EEE95364.1| cytochrome P450 [Populus trichocarpa]	gi|356569427|ref|XM_003552855.1|	71.9	2e-10	PREDICTED: Glycine max cytochrome P450 734A1-like (LOC100785420), mRNA	--	--	--	--	--	--	--	--	--	--	--	--	--	--	GO:0055114//oxidation-reduction process	GO:0050616;GO:0009055//electron carrier activity;GO:0004497//monooxygenase activity;GO:0005506//iron ion binding;GO:0020037//heme binding;GO:0016705//oxidoreductase activity, acting on paired donors, with incorporation or reduction of molecular oxygen	GO:0016023//cytoplasmic membrane-bounded vesicle	--
Unigene39337_All	205	0	14	0	2.1848	11.0933	Up	5.5408e-05	0.00017868	gi|325186318|emb|CCA20823.1|	90.9	5e-18	unnamed protein product [Albugo laibachii Nc14]	gi|166052609|emb|CU348859.1|	58	3e-06	Aphanomyces euteiches cDNA	--	--	--	--	SPCC132.04c	92.4	2e-19	COG2902	NAD-specific glutamate dehydrogenase	--	--	--	--	--	GO:0006520//cellular amino acid metabolic process;GO:0055114//oxidation-reduction process	GO:0016491//oxidoreductase activity;GO:0000166//nucleotide binding	-	--
Unigene39844_All	205	0	14	0	2.1848	11.0933	Up	5.5408e-05	0.00017864	--	--	--	--	--	--	--	--	--	--	--	--	--	--	--	--	--	--	--	--	--	--	-	-	-	--
Unigene36536_All	470	0	32	0	2.1782	11.0889	Up	1.882e-10	1.0128e-09	--	--	--	--	--	--	--	--	sp|Q9LK03|PERK2_ARATH	46.6	6e-06	Proline-rich receptor-like protein kinase PERK2 OS=Arabidopsis thaliana GN=PERK2 PE=2 SV=3	CC2569	146	2e-35	COG2072	Predicted flavoprotein involved in K+ transport	--	--	--	--	--	-	-	-	--
CL8289.Contig2_All	250	0	17	0	2.1754	11.0871	Up	6.7933e-06	2.4779e-05	gi|297734765|emb|CBI16999.3|	142.9	1e-33	unnamed protein product [Vitis vinifera]	gi|359475627|ref|XM_002271195.2|	77.8	4e-12	PREDICTED: Vitis vinifera cytochrome P450 734A1-like (LOC100255590), mRNA	sp|Q9FF18|C7351_ARATH	93.6	2e-20	Cytokinin hydroxylase OS=Arabidopsis thaliana GN=CYP735A1 PE=1 SV=1	Cj1411c	74.3	5e-14	COG2124	Cytochrome P450	K10717	1e-24	109	rcu:RCOM_1725340	cytokinin trans-hydroxylase	GO:0055114//oxidation-reduction process	GO:0050616;GO:0009055//electron carrier activity;GO:0004497//monooxygenase activity;GO:0005506//iron ion binding;GO:0020037//heme binding;GO:0016705//oxidoreductase activity, acting on paired donors, with incorporation or reduction of molecular oxygen;GO:0008270//zinc ion binding	GO:0016023//cytoplasmic membrane-bounded vesicle	ko01100//Metabolic pathways;ko01110//Biosynthesis of secondary metabolites;ko00908//Zeatin biosynthesis
Unigene31864_All	265	0	18	0	2.173	11.0855	Up	3.3748e-06	1.2753e-05	--	--	--	--	--	--	--	--	--	--	--	--	--	--	--	--	--	--	--	--	--	--	-	-	-	--
CL3148.Contig1_All	324	0	22	0	2.1723	11.085	Up	2.0556e-07	8.7986e-07	--	--	--	--	--	--	--	--	--	--	--	--	--	--	--	--	--	--	--	--	--	--	-	-	-	--
Unigene39079_All	280	0	19	0	2.1709	11.0841	Up	1.6766e-06	6.5343e-06	--	--	--	--	--	--	--	--	--	--	--	--	Rv0565c	63.9	7e-11	COG2072	Predicted flavoprotein involved in K+ transport	--	--	--	--	--	-	-	-	--
Unigene38721_All	236	0	16	0	2.1689	11.0827	Up	1.3675e-05	4.788e-05	--	--	--	--	--	--	--	--	--	--	--	--	--	--	--	--	--	--	--	--	--	--	-	-	-	--
Unigene25590_All	428	0	29	0	2.1677	11.0819	Up	1.535e-09	7.7682e-09	gi|326518198|dbj|BAK07351.1|	136.3	1e-31	predicted protein [Hordeum vulgare subsp. vulgare]	gi|32996373|dbj|AK111164.1|	65.9	3e-08	Oryza sativa Japonica Group cDNA clone:002-177-B05, full insert sequence	sp|O50008|METE_ARATH	111	1e-25	5-methyltetrahydropteroyltriglutamate--homocysteine methyltransferase OS=Arabidopsis thaliana GN=CIMS PE=1 SV=1	YER091c	120	6e-28	COG0620	Methionine synthase II (cobalamin-independent)	K00549	3e-26	115	gmx:547643	5-methyltetrahydropteroyltriglutamate--homocysteine methyltransferase [EC:2.1.1.14]	GO:0009651//response to salt stress;GO:0010584//pollen exine formation;GO:0008152//metabolic process;GO:0010043//response to zinc ion;GO:0046686//response to cadmium ion	GO:0005507//copper ion binding;GO:0008705//methionine synthase activity;GO:0080019//fatty-acyl-CoA reductase (alcohol-forming) activity	GO:0005829//cytosol;GO:0005777//peroxisome;GO:0009506//plasmodesma;GO:0009941//chloroplast envelope;GO:0005774//vacuolar membrane;GO:0009570//chloroplast stroma;GO:0005886//plasma membrane;GO:0048046//apoplast	ko01100//Metabolic pathways;ko01110//Biosynthesis of secondary metabolites;ko00270//Cysteine and methionine metabolism;ko00450//Selenocompound metabolism
Unigene37616_All	620	0	42	0	2.1672	11.0816	Up	1.7231e-13	1.0972e-12	--	--	--	--	--	--	--	--	--	--	--	--	--	--	--	--	--	--	--	--	--	--	-	-	-	--
Unigene19176_All	443	0	30	0	2.1665	11.0812	Up	7.6258e-10	3.9383e-09	gi|348688063|gb|EGZ27877.1|	50.4	8e-06	hypothetical protein PHYSODRAFT_554223 [Phytophthora sojae]	--	--	--	--	sp|P12347|PER_ACEAT	52.4	1e-07	Period clock protein OS=Acetabularia acetabulum PE=4 SV=2	YKR013w	49.3	2e-06	COG2340	Uncharacterized protein with SCP/PR1 domains	K14306	2e-07	53.1	aly:ARALYDRAFT_483630	nuclear pore complex protein Nup62	-	-	-	ko01100//Metabolic pathways;ko00270//Cysteine and methionine metabolism;ko03013//RNA transport
Unigene37671_All	725	0	49	0	2.1622	11.0783	Up	1.2868e-15	8.9827e-15	gi|359496523|ref|XP_003635255.1|	298.9	4e-80	PREDICTED: G-type lectin S-receptor-like serine/threonine-protein kinase At1g11330-like [Vitis vinifera]	--	--	--	--	sp|Q9SXB8|Y1133_ARATH	223	8e-59	G-type lectin S-receptor-like serine/threonine-protein kinase At1g11330 OS=Arabidopsis thaliana GN=At1g11330 PE=1 SV=3	--	--	--	--	--	--	--	--	--	--	GO:0009987//cellular process	GO:0016772//transferase activity, transferring phosphorus-containing groups	-	--
Unigene38010_All	296	0	20	0	2.1616	11.0779	Up	8.3289e-07	3.3581e-06	--	--	--	--	--	--	--	--	--	--	--	--	--	--	--	--	--	--	--	--	--	--	-	-	-	--
Unigene36695_All	222	0	15	0	2.1616	11.0779	Up	2.7526e-05	9.2834e-05	gi|255572006|ref|XP_002526944.1|	82	2e-15	succinate dehydrogenase, putative [Ricinus communis] >gi|223533696|gb|EEF35431.1| succinate dehydrogenase, putative [Ricinus communis]	gi|144600699|gb|EF483914.1|	60	9e-07	Schizochytrium sp. FJU-512 probable succinate dehydrogenase/fumarate reductase iron-sulfur protein mRNA, partial sequence	sp|Q8LB02|DHSB2_ARATH	81.6	9e-17	Succinate dehydrogenase [ubiquinone] iron-sulfur subunit 2, mitochondrial OS=Arabidopsis thaliana GN=SDH2-2 PE=1 SV=2	SPAC140.01	75.9	2e-14	COG0479	Succinate dehydrogenase/fumarate reductase, Fe-S protein subunit	K00235	2e-16	82	rcu:RCOM_0530950	succinate dehydrogenase (ubiquinone) iron-sulfur subunit [EC:1.3.5.1]	GO:0006099//tricarboxylic acid cycle;GO:0006121//mitochondrial electron transport, succinate to ubiquinone	GO:0008270//zinc ion binding;GO:0051537//2 iron, 2 sulfur cluster binding;GO:0009055//electron carrier activity;GO:0008177//succinate dehydrogenase (ubiquinone) activity	GO:0005749//mitochondrial respiratory chain complex II	ko01100//Metabolic pathways;ko01110//Biosynthesis of secondary metabolites;ko00190//Oxidative phosphorylation;ko00020//Citrate cycle (TCA cycle)
Unigene39253_All	222	0	15	0	2.1616	11.0779	Up	2.7526e-05	9.2702e-05	gi|162660666|gb|EDQ48479.1|	89.4	1e-17	predicted protein [Physcomitrella patens subsp. patens]	--	--	--	--	sp|Q01297|CATA1_RICCO	86.7	3e-18	Catalase isozyme 1 OS=Ricinus communis GN=CAT1 PE=2 SV=2	DRA0259	104	3e-23	COG0753	Catalase	K03781	2e-18	89	vcn:VOLCADRAFT_74635	catalase [EC:1.11.1.6]	GO:0009267//cellular response to starvation;GO:0009628//response to abiotic stimulus;GO:0008152//metabolic process;GO:0042542//response to hydrogen peroxide	GO:0046872//metal ion binding;GO:0004601//peroxidase activity	GO:0044435;GO:0009507//chloroplast	ko01100//Metabolic pathways;ko01110//Biosynthesis of secondary metabolites;ko00630//Glyoxylate and dicarboxylate metabolism;ko00380//Tryptophan metabolism;ko04146//Peroxisome
Unigene36491_All	311	0	21	0	2.1602	11.0769	Up	4.1377e-07	1.7196e-06	--	--	--	--	--	--	--	--	--	--	--	--	--	--	--	--	--	--	--	--	--	--	-	-	-	--
Unigene37993_All	356	0	24	0	2.1567	11.0746	Up	5.073e-08	2.2909e-07	--	--	--	--	--	--	--	--	--	--	--	--	--	--	--	--	--	--	--	--	--	--	-	-	-	--
CL5181.Contig4_All	846	0	57	0	2.1555	11.0738	Up	4.7738e-18	3.6779e-17	gi|301119899|ref|XP_002907677.1|	365.2	6e-100	fructose-bisphosphate aldolase [Phytophthora infestans T30-4] >gi|262106189|gb|EEY64241.1| fructose-bisphosphate aldolase [Phytophthora infestans T30-4]	gi|255965353|gb|FJ599929.1|	127	2e-26	Pfiesteria piscicida clone Ppi+Rhod_cDNA58 fructose-bisphosphate aldolase mRNA, partial cds	sp|Q9FFW5|PERK8_ARATH	73.2	2e-13	Proline-rich receptor-like protein kinase PERK8 OS=Arabidopsis thaliana GN=PERK8 PE=1 SV=1	YKL060c	363	1e-100	COG0191	Fructose/tagatose bisphosphate aldolase	K01624	2e-81	300	ota:Ot10g01490	fructose-bisphosphate aldolase, class II [EC:4.1.2.13]	GO:0006096//glycolysis	GO:0004332//fructose-bisphosphate aldolase activity;GO:0008270//zinc ion binding	-	ko01100//Metabolic pathways;ko01110//Biosynthesis of secondary metabolites;ko00710//Carbon fixation in photosynthetic organisms;ko00010//Glycolysis / Gluconeogenesis;ko00565//Ether lipid metabolism;ko00564//Glycerophospholipid metabolism;ko00030//Pentose phosphate pathway;ko00051//Fructose and mannose metabolism;ko04144//Endocytosis;ko03020//RNA polymerase;ko00240//Pyrimidine metabolism;ko00230//…
Unigene25489_All	475	0	32	0	2.1552	11.0736	Up	1.882e-10	1.0129e-09	--	--	--	--	--	--	--	--	--	--	--	--	--	--	--	--	--	--	--	--	--	--	-	-	-	--
Unigene39293_All	416	0	28	0	2.1533	11.0723	Up	3.0899e-09	1.5308e-08	gi|302837187|ref|XP_002950153.1|	78.6	2e-14	hypothetical protein VOLCADRAFT_104562 [Volvox carteri f. nagariensis] >gi|300264626|gb|EFJ48821.1| hypothetical protein VOLCADRAFT_104562 [Volvox carteri f. nagariensis]	--	--	--	--	--	--	--	--	--	--	--	--	--	--	--	--	--	--	-	-	-	--
Unigene39322_All	208	0	14	0	2.1533	11.0723	Up	5.5408e-05	0.00017869	--	--	--	--	gi|340007640|gb|JN098455.1|	266	7e-69	Mimulus guttatus mitochondrion, complete genome	--	--	--	--	--	--	--	--	--	--	--	--	--	--	-	-	-	--
Unigene25358_All	223	0	15	0	2.1519	11.0714	Up	2.7526e-05	9.2866e-05	gi|7579025|gb|AAF64227.1|AF248647_1	100.1	9e-21	glucose acyltransferase [Solanum pennellii]	--	--	--	--	sp|O64810|SCP10_ARATH	82.4	5e-17	Serine carboxypeptidase-like 10 OS=Arabidopsis thaliana GN=SCPL10 PE=2 SV=1	--	--	--	--	--	K13289	2e-14	75.1	gmx:100792057	cathepsin A (carboxypeptidase C) [EC:3.4.16.5]	-	GO:0004180//carboxypeptidase activity	-	--
CL5598.Contig7_All	417	0	28	0	2.1481	11.0688	Up	3.0899e-09	1.532e-08	gi|326509435|dbj|BAJ91634.1|	245.4	1e-64	predicted protein [Hordeum vulgare subsp. vulgare]	gi|270147430|gb|BT114382.1|	133	1e-28	Picea glauca clone GQ03513_J17 mRNA sequence	sp|P22738|RL32_ARATH	212	5e-56	60S ribosomal protein L3-2 OS=Arabidopsis thaliana GN=ARP2 PE=2 SV=4	SPAC17A5.03	224	3e-59	COG0087	Ribosomal protein L3	K02925	1e-55	212	vvi:100260533	large subunit ribosomal protein L3e	GO:0006412//translation;GO:0009165//nucleotide biosynthetic process;GO:0052546//cell wall pectin metabolic process;GO:0052541//plant-type cell wall cellulose metabolic process	GO:0003735//structural constituent of ribosome	GO:0005618//cell wall;GO:0005730//nucleolus;GO:0005773//vacuole;GO:0022625//cytosolic large ribosomal subunit;GO:0005886//plasma membrane	ko03010//Ribosome
Unigene38233_All	283	0	19	0	2.1479	11.0687	Up	1.6766e-06	6.5367e-06	--	--	--	--	--	--	--	--	--	--	--	--	--	--	--	--	--	--	--	--	--	--	-	-	-	--
Unigene38487_All	298	0	20	0	2.1471	11.0682	Up	8.3289e-07	3.3577e-06	--	--	--	--	--	--	--	--	--	--	--	--	--	--	--	--	--	--	--	--	--	--	-	-	-	--
CL7977.Contig3_All	328	0	22	0	2.1458	11.0673	Up	2.0556e-07	8.7975e-07	gi|326499079|dbj|BAK06030.1|	208.8	1e-53	predicted protein [Hordeum vulgare subsp. vulgare]	gi|293335186|ref|NM_001175685.1|	137	7e-30	Zea mays uncharacterized LOC100383003 (LOC100383003), mRNA >gi|391415407|gb|BT065916.2| Zea mays full-length cDNA clone ZM_BFc0029B22 mRNA, complete cds	sp|Q9C5A9|ATPBO_ARATH	204	1e-53	ATP synthase subunit beta-3, mitochondrial OS=Arabidopsis thaliana GN=At5g08680 PE=2 SV=1	SPAC222.12c	211	3e-55	COG0055	F0F1-type ATP synthase, beta subunit	K02133	2e-53	205	smo:SELMODRAFT_139657	F-type H+-transporting ATPase subunit beta [EC:3.6.3.14]	GO:0015991//ATP hydrolysis coupled proton transport;GO:0042777//plasma membrane ATP synthesis coupled proton transport;GO:0046686//response to cadmium ion;GO:0006200//ATP catabolic process;GO:0006979//response to oxidative stress	GO:0046961//proton-transporting ATPase activity, rotational mechanism;GO:0008270//zinc ion binding;GO:0008553//hydrogen-exporting ATPase activity, phosphorylative mechanism;GO:0046933//hydrogen ion transporting ATP synthase activity, rotational mechanism;GO:0050897//cobalt ion binding;GO:0008266//poly(U) RNA binding;GO:0005507//copper ion binding;GO:0005524//ATP binding	GO:0005774//vacuolar membrane;GO:0009941//chloroplast envelope;GO:0005794//Golgi apparatus;GO:0005730//nucleolus;GO:0005829//cytosol;GO:0005747//mitochondrial respiratory chain complex I;GO:0005754//mitochondrial proton-transporting ATP synthase, catalytic core;GO:0009535//chloroplast thylakoid membrane;GO:0005886//plasma membrane	ko01100//Metabolic pathways;ko00190//Oxidative phosphorylation
Unigene22164_All	403	0	27	0	2.1434	11.0657	Up	6.2198e-09	3.0135e-08	gi|224130056|ref|XP_002328643.1|	258.5	2e-68	predicted protein [Populus trichocarpa] >gi|222838819|gb|EEE77170.1| predicted protein [Populus trichocarpa]	gi|260903621|gb|AC238569.1|	266	1e-68	Solanum lycopersicum chromosome 3 clone C03HBa0074E24, complete sequence	sp|Q6F2Y7|CLPB1_ORYSJ	258	1e-69	Chaperone protein ClpB1 OS=Oryza sativa subsp. japonica GN=CLPB1 PE=2 SV=1	alr5084	213	6e-56	COG0542	ATPases with chaperone activity, ATP-binding subunit	K03695	3e-68	254	bdi:100825913	ATP-dependent Clp protease ATP-binding subunit ClpB	GO:0009644//response to high light intensity;GO:0042542//response to hydrogen peroxide;GO:0043335//protein unfolding;GO:0009408//response to heat	GO:0005524//ATP binding;GO:0017111//nucleoside-triphosphatase activity	-	--
Unigene38322_All	224	0	15	0	2.1423	11.0649	Up	2.7526e-05	9.2753e-05	gi|326501964|dbj|BAK06474.1|	150.6	5e-36	predicted protein [Hordeum vulgare subsp. vulgare]	gi|326501963|dbj|AK375279.1|	389	1e-106	Hordeum vulgare subsp. vulgare mRNA for predicted protein, complete cds, clone: NIASHv3089L06	sp|A4RYD2|PURA_OSTLU	74.3	1e-14	Adenylosuccinate synthetase, chloroplastic OS=Ostreococcus lucimarinus (strain CCE9901) GN=PURA PE=3 SV=1	SPAC144.03	92	2e-19	COG0104	Adenylosuccinate synthase	K01939	1e-14	76.3	vcn:VOLCADRAFT_105550	adenylosuccinate synthase [EC:6.3.4.4]	GO:0006164//purine nucleotide biosynthetic process	GO:0046872//metal ion binding;GO:0016874//ligase activity;GO:0000166//nucleotide binding	GO:0009536//plastid	ko01100//Metabolic pathways;ko00250//Alanine, aspartate and glutamate metabolism;ko00230//Purine metabolism
Unigene40381_All	224	0	15	0	2.1423	11.0649	Up	2.7526e-05	9.2683e-05	--	--	--	--	--	--	--	--	--	--	--	--	--	--	--	--	--	--	--	--	--	--	-	-	-	--
Unigene40556_All	224	0	15	0	2.1423	11.0649	Up	2.7526e-05	9.2667e-05	--	--	--	--	--	--	--	--	--	--	--	--	--	--	--	--	--	--	--	--	--	--	-	-	-	--
Unigene38609_All	239	0	16	0	2.1417	11.0645	Up	1.3675e-05	4.7887e-05	--	--	--	--	--	--	--	--	--	--	--	--	YDR011w_4	73.6	8e-14	COG0842	ABC-type multidrug transport system, permease component	--	--	--	--	--	-	-	-	--
Unigene38737_All	405	0	27	0	2.1328	11.0585	Up	6.2198e-09	3.0128e-08	gi|224144599|ref|XP_002325345.1|	52.4	2e-06	predicted protein [Populus trichocarpa] >gi|222862220|gb|EEE99726.1| predicted protein [Populus trichocarpa]	--	--	--	--	--	--	--	--	--	--	--	--	--	--	--	--	--	--	-	-	-	--
Unigene38635_All	300	0	20	0	2.1328	11.0585	Up	8.3289e-07	3.3574e-06	gi|326531004|dbj|BAK04853.1|	193	1e-48	predicted protein [Hordeum vulgare subsp. vulgare]	gi|326531003|dbj|AK373656.1|	222	1e-55	Hordeum vulgare subsp. vulgare mRNA for predicted protein, complete cds, clone: NIASHv3038N11	sp|Q08276|HSP7M_SOLTU	127	1e-30	Heat shock 70 kDa protein, mitochondrial OS=Solanum tuberosum GN=HSP68 PE=2 SV=1	SPAC664.11	144	4e-35	COG0443	Molecular chaperone	K03283	2e-32	134	olu:OSTLU_31330	heat shock 70kDa protein 1/8	GO:0006457//protein folding;GO:0046686//response to cadmium ion;GO:0009408//response to heat;GO:0009615//response to virus;GO:0009651//response to salt stress	GO:0005524//ATP binding;GO:0051082//unfolded protein binding;GO:0008270//zinc ion binding	GO:0005886//plasma membrane;GO:0005618//cell wall;GO:0009507//chloroplast;GO:0005739//mitochondrion	ko04144//Endocytosis;ko03018//RNA degradation;ko04141//Protein processing in endoplasmic reticulum;ko03040//Spliceosome
Unigene2617_All	255	0	17	0	2.1328	11.0585	Up	6.7933e-06	2.4772e-05	--	--	--	--	--	--	--	--	--	--	--	--	YCR105w	51.2	4e-07	COG1064	Zn-dependent alcohol dehydrogenases	--	--	--	--	--	-	-	-	--
Unigene39438_All	255	0	17	0	2.1328	11.0585	Up	6.7933e-06	2.4735e-05	gi|356541541|ref|XP_003539233.1|	86.7	1e-16	PREDICTED: U-box domain-containing protein 43-like [Glycine max]	--	--	--	--	--	--	--	--	--	--	--	--	--	--	--	--	--	--	-	-	-	--
Unigene38940_All	286	0	19	0	2.1253	11.0535	Up	1.6766e-06	6.5354e-06	--	--	--	--	--	--	--	--	--	--	--	--	--	--	--	--	--	--	--	--	--	--	-	-	-	--
Unigene40430_All	286	0	19	0	2.1253	11.0535	Up	1.6766e-06	6.5325e-06	gi|218191282|gb|EEC73709.1|	50.8	6e-06	hypothetical protein OsI_08308 [Oryza sativa Indica Group]	--	--	--	--	sp|Q9LV48|PERK1_ARATH	54.7	1e-08	Proline-rich receptor-like protein kinase PERK1 OS=Arabidopsis thaliana GN=PERK1 PE=1 SV=1	--	--	--	--	--	K01115	2e-07	52.4	vcn:VOLCADRAFT_99471	phospholipase D [EC:3.1.4.4]	GO:0008152//metabolic process	GO:0016740//transferase activity	-	ko01100//Metabolic pathways;ko00565//Ether lipid metabolism;ko00564//Glycerophospholipid metabolism;ko04144//Endocytosis
Unigene38268_All	226	0	15	0	2.1233	11.0521	Up	2.7526e-05	9.276e-05	--	--	--	--	--	--	--	--	--	--	--	--	--	--	--	--	--	--	--	--	--	--	-	-	-	--
Unigene3851_All	648	0	43	0	2.1229	11.0518	Up	8.5603e-14	5.5317e-13	--	--	--	--	--	--	--	--	--	--	--	--	--	--	--	--	--	--	--	--	--	--	-	-	-	--
Unigene36711_All	211	0	14	0	2.1227	11.0517	Up	5.5408e-05	0.00017892	--	--	--	--	--	--	--	--	--	--	--	--	--	--	--	--	--	--	--	--	--	--	-	-	-	--
Unigene40525_All	211	0	14	0	2.1227	11.0517	Up	5.5408e-05	0.00017861	gi|386685665|gb|AFJ20202.1|	65.1	3e-10	putative luminal-binding protein [Vitis vinifera]	gi|356572326|ref|XM_003554272.1|	67.9	4e-09	PREDICTED: Glycine max heat shock cognate 70 kDa protein-like (LOC100777767), mRNA	sp|P25840|HSP70_CHLRE	60.8	2e-10	Heat shock 70 kDa protein OS=Chlamydomonas reinhardtii GN=HSP70 PE=2 SV=2	YER103w	61.2	4e-10	COG0443	Molecular chaperone	K03283	5e-10	60.8	cre:CHLREDRAFT_185673	heat shock 70kDa protein 1/8	GO:0006200//ATP catabolic process;GO:0009408//response to heat	GO:0005524//ATP binding;GO:0016887//ATPase activity	GO:0005618//cell wall;GO:0009507//chloroplast;GO:0005886//plasma membrane	ko04144//Endocytosis;ko04141//Protein processing in endoplasmic reticulum;ko03040//Spliceosome
Unigene38958_All	589	0	39	0	2.1183	11.0487	Up	1.4054e-12	8.5336e-12	gi|297845028|ref|XP_002890395.1|	162.5	3e-39	F5M15.5 [Arabidopsis lyrata subsp. lyrata] >gi|297336237|gb|EFH66654.1| F5M15.5 [Arabidopsis lyrata subsp. lyrata]	--	--	--	--	sp|Q42547|CATA3_ARATH	164	3e-41	Catalase-3 OS=Arabidopsis thaliana GN=CAT3 PE=1 SV=3	BH1980	218	4e-57	COG0753	Catalase	K03781	2e-41	166	aly:ARALYDRAFT_312977	catalase [EC:1.11.1.6]	GO:0016036//cellular response to phosphate starvation;GO:0009853//photorespiration;GO:0042744//hydrogen peroxide catabolic process;GO:0006995//cellular response to nitrogen starvation;GO:0030003//cellular cation homeostasis;GO:0070838//divalent metal ion transport;GO:0006569//tryptophan catabolic process;GO:0046686//response to cadmium ion;GO:0009416//response to light stimulus;GO:0009409//respon…	GO:0015174//basic amino acid transmembrane transporter activity;GO:0050897//cobalt ion binding;GO:0004601//peroxidase activity	GO:0009941//chloroplast envelope;GO:0048046//apoplast;GO:0005773//vacuole;GO:0022626//cytosolic ribosome;GO:0005618//cell wall;GO:0005777//peroxisome;GO:0009570//chloroplast stroma;GO:0009506//plasmodesma;GO:0005886//plasma membrane;GO:0005739//mitochondrion	ko01100//Metabolic pathways;ko01110//Biosynthesis of secondary metabolites;ko00630//Glyoxylate and dicarboxylate metabolism;ko00380//Tryptophan metabolism;ko04146//Peroxisome
CL4143.Contig3_All	529	0	35	0	2.1167	11.0476	Up	2.3075e-11	1.3112e-10	gi|46810472|gb|AAT01617.1|	53.5	1e-06	omega gliadin [Triticum aestivum]	--	--	--	--	--	--	--	--	--	--	--	--	--	--	--	--	--	--	-	-	-	--
CL12713.Contig1_All	1799	0	119	0	2.1162	11.0473	Up	6.9402e-37	8.7479e-36	gi|225470177|ref|XP_002268167.1|	342.4	1e-92	PREDICTED: low-temperature-induced 65 kDa protein-like [Vitis vinifera]	gi|225470176|ref|XM_002268131.1|	71.9	2e-09	PREDICTED: Vitis vinifera low-temperature-induced 65 kDa protein-like (LOC100260796), mRNA	sp|Q04980|LTI65_ARATH	219	3e-57	Low-temperature-induced 65 kDa protein OS=Arabidopsis thaliana GN=LTI65 PE=2 SV=2	--	--	--	--	--	--	--	--	--	--	GO:0050896//response to stimulus	-	-	--
Unigene40463_All	242	0	16	0	2.1152	11.0466	Up	1.3675e-05	4.7855e-05	gi|168008268|ref|XP_001756829.1|	65.9	1e-10	predicted protein [Physcomitrella patens subsp. patens] >gi|162692067|gb|EDQ78426.1| predicted protein [Physcomitrella patens subsp. patens]	--	--	--	--	--	--	--	--	--	--	--	--	--	--	--	--	--	--	-	-	-	--
Unigene39063_All	651	0	43	0	2.1131	11.0451	Up	8.5603e-14	5.531e-13	gi|38325811|gb|AAR17078.1|	316.2	2e-85	heat shock protein 70-1 [Nicotiana tabacum]	gi|159487348|ref|XM_001701633.1|	109	3e-21	Chlamydomonas reinhardtii binding protein 1 (BIP1) mRNA, complete cds	sp|P09189|HSP7C_PETHY	305	2e-83	Heat shock cognate 70 kDa protein OS=Petunia hybrida GN=HSP70 PE=2 SV=1	SPAC13G7.02c	307	1e-83	COG0443	Molecular chaperone	K03283	4e-85	311	rcu:RCOM_1442270	heat shock 70kDa protein 1/8	GO:0006468//protein phosphorylation;GO:0009408//response to heat;GO:0055114//oxidation-reduction process	GO:0005524//ATP binding;GO:0032440//2-alkenal reductase [NAD(P)] activity;GO:0004674//protein serine/threonine kinase activity	GO:0005886//plasma membrane;GO:0005618//cell wall;GO:0009507//chloroplast	ko04144//Endocytosis;ko04141//Protein processing in endoplasmic reticulum;ko03040//Spliceosome
Unigene37979_All	636	0	42	0	2.1127	11.0449	Up	1.7231e-13	1.0971e-12	gi|296083794|emb|CBI24011.3|	52	7e-06	unnamed protein product [Vitis vinifera]	--	--	--	--	--	--	--	--	--	--	--	--	--	--	--	--	--	--	-	-	-	--
Unigene40433_All	637	0	42	0	2.1093	11.0425	Up	1.7231e-13	1.097e-12	gi|46810472|gb|AAT01617.1|	57	2e-07	omega gliadin [Triticum aestivum]	--	--	--	--	--	--	--	--	--	--	--	--	--	--	--	--	--	--	-	-	-	--
Unigene38773_All	243	0	16	0	2.1065	11.0406	Up	1.3675e-05	4.7879e-05	--	--	--	--	gi|340549473|gb|JN107812.1|	220	5e-55	Boea hygrometrica mitochondrion, complete genome	--	--	--	--	--	--	--	--	--	--	--	--	--	--	-	-	-	--
Unigene39539_All	213	0	14	0	2.1027	11.038	Up	5.5408e-05	0.00017866	--	--	--	--	--	--	--	--	--	--	--	--	--	--	--	--	--	--	--	--	--	--	-	-	-	--
Unigene38760_All	487	0	32	0	2.1021	11.0376	Up	1.882e-10	1.0125e-09	gi|255574668|ref|XP_002528243.1|	181	5e-45	TRANSPARENT TESTA 12 protein, putative [Ricinus communis] >gi|223532329|gb|EEF34128.1| TRANSPARENT TESTA 12 protein, putative [Ricinus communis]	gi|225461495|ref|XM_002282515.1|	63.9	1e-07	PREDICTED: Vitis vinifera MATE efflux family protein ALF5-like (LOC100264179), mRNA	sp|Q9LUH3|LAL5_ARATH	160	3e-40	MATE efflux family protein LAL5 OS=Arabidopsis thaliana GN=LAL5 PE=2 SV=1	SPCC4B3.13	73.6	1e-13	COG0534	Na+-driven multidrug efflux pump	K03327	6e-46	181	rcu:RCOM_0589830	multidrug resistance protein, MATE family	GO:0006855//drug transmembrane transport;GO:0009636//response to toxin;GO:0009723//response to ethylene stimulus	GO:0015297//antiporter activity;GO:0015238//drug transmembrane transporter activity	GO:0005886//plasma membrane	--
Unigene38275_All	320	0	21	0	2.0995	11.0358	Up	4.1377e-07	1.7191e-06	gi|326516412|dbj|BAJ92361.1|	142.1	2e-33	predicted protein [Hordeum vulgare subsp. vulgare]	--	--	--	--	sp|Q07764|HVA22_HORVU	72	7e-14	Protein HVA22 OS=Hordeum vulgare GN=HVA22 PE=2 SV=1	YPR028w	94.4	5e-20	COG5052	Protein involved in membrane traffic	K11323	2e-07	52.4	vcn:VOLCADRAFT_121342	histone arginine demethylase JMJD6 [EC:1.14.11.-]	GO:0050896//response to stimulus	-	-	--
Unigene36730_All	244	0	16	0	2.0978	11.0347	Up	1.3675e-05	4.791e-05	--	--	--	--	--	--	--	--	--	--	--	--	--	--	--	--	--	--	--	--	--	--	-	-	-	--
Unigene36670_All	275	0	18	0	2.094	11.032	Up	3.3748e-06	1.2752e-05	gi|326517709|dbj|BAK03773.1|	94	6e-19	predicted protein [Hordeum vulgare subsp. vulgare]	--	--	--	--	sp|Q94A18|AB29G_ARATH	90.5	2e-19	ABC transporter G family member 29 OS=Arabidopsis thaliana GN=ABCG29 PE=2 SV=2	SPCC18B5.01c_2	125	2e-29	COG1131	ABC-type multidrug transport system, ATPase component	K05681	3e-09	58.2	cme:CMS467C	ATP-binding cassette, subfamily G (WHITE), member 2	GO:0015691//cadmium ion transport;GO:0009611//response to wounding;GO:1901136;GO:0009805//coumarin biosynthetic process;GO:1901141//regulation of lignin biosynthetic process;GO:0010363//regulation of plant-type hypersensitive response;GO:0006612//protein targeting to membrane;GO:0046700;GO:0006855//drug transmembrane transport;GO:1901361;GO:0009814//defense response, incompatible interaction;GO:1…	GO:0000166//nucleotide binding;GO:0015075//ion transmembrane transporter activity;GO:0042626//ATPase activity, coupled to transmembrane movement of substances	GO:0009507//chloroplast;GO:0005886//plasma membrane	ko02010//ABC transporters;ko03040//Spliceosome
Unigene37957_All	275	0	18	0	2.094	11.032	Up	3.3748e-06	1.2747e-05	gi|297850672|ref|XP_002893217.1|	65.1	3e-10	hypothetical protein ARALYDRAFT_313117 [Arabidopsis lyrata subsp. lyrata] >gi|297339059|gb|EFH69476.1| hypothetical protein ARALYDRAFT_313117 [Arabidopsis lyrata subsp. lyrata]	gi|157783492|gb|EU153214.1|	83.8	8e-14	Heterocapsa rotundata clone Hro-cDNA1-4 14-3-3 protein mRNA, complete cds	sp|P48347|14310_ARATH	64.7	1e-11	14-3-3-like protein GF14 epsilon OS=Arabidopsis thaliana GN=GRF10 PE=2 SV=1	YDR099w	58.2	4e-09	COG5040	14-3-3 family protein	K06630	2e-11	65.1	aly:ARALYDRAFT_313117	tyrosine 3-monooxygenase/tryptophan 5-monooxygenase activation protein	GO:0009737//response to abscisic acid stimulus;GO:0009742//brassinosteroid mediated signaling pathway	GO:0045309//protein phosphorylated amino acid binding;GO:0005524//ATP binding;GO:0019904//protein domain specific binding	GO:0005829//cytosol;GO:0005739//mitochondrion;GO:0009506//plasmodesma;GO:0009570//chloroplast stroma;GO:0005886//plasma membrane	--
Unigene39341_All	321	0	21	0	2.0929	11.0313	Up	4.1377e-07	1.7184e-06	--	--	--	--	--	--	--	--	--	--	--	--	--	--	--	--	--	--	--	--	--	--	-	-	-	--
Unigene38009_All	902	0	59	0	2.0926	11.0311	Up	1.1782e-18	9.3163e-18	--	--	--	--	--	--	--	--	--	--	--	--	BS_yxaG	67.4	3e-11	COG1917	Uncharacterized conserved protein, contains double-stranded beta-helix domain	--	--	--	--	--	-	-	-	--
CL12301.Contig2_All	367	0	24	0	2.0921	11.0307	Up	5.073e-08	2.2926e-07	gi|210112067|gb|ACJ07159.1|	194.5	3e-49	unknown [Litchi chinensis]	gi|356523112|ref|XM_003530138.1|	109	2e-21	PREDICTED: Glycine max uncharacterized protein LOC100500141 (LOC100500141), mRNA	sp|Q9FZ45|Y1686_ARATH	151	8e-38	Uncharacterized membrane protein At1g16860 OS=Arabidopsis thaliana GN=At1g16860 PE=1 SV=1	--	--	--	--	--	--	--	--	--	--	-	-	GO:0005886//plasma membrane	--
Unigene37129_All	260	0	17	0	2.0918	11.0305	Up	6.7933e-06	2.4762e-05	gi|297743178|emb|CBI36045.3|	57	8e-08	unnamed protein product [Vitis vinifera]	--	--	--	--	--	--	--	--	--	--	--	--	--	--	--	--	--	--	-	-	-	--
Unigene37649_All	552	0	36	0	2.0864	11.0268	Up	1.1463e-11	6.6316e-11	gi|224053294|ref|XP_002297749.1|	48.5	4e-18	predicted protein [Populus trichocarpa] >gi|222845007|gb|EEE82554.1| predicted protein [Populus trichocarpa]	gi|147818152|emb|AM430243.2|	87.7	1e-14	Vitis vinifera contig VV78X168975.10, whole genome shotgun sequence	sp|Q9MAJ7|BGAL5_ARATH	82.4	1e-16	Beta-galactosidase 5 OS=Arabidopsis thaliana GN=BGAL5 PE=2 SV=1	SP0060	48.9	5e-06	COG1874	Beta-galactosidase	K12309	1e-10	63.9	aly:ARALYDRAFT_485655	beta-galactosidase [EC:3.2.1.23]	GO:0016132//brassinosteroid biosynthetic process;GO:0005975//carbohydrate metabolic process;GO:0006084//acetyl-CoA metabolic process;GO:0016126//sterol biosynthetic process	GO:0043169//cation binding;GO:0030246//carbohydrate binding;GO:0004565//beta-galactosidase activity	GO:0005618//cell wall;GO:0005576//extracellular region	ko01100//Metabolic pathways;ko00531//Glycosaminoglycan degradation;ko00511//Other glycan degradation;ko00052//Galactose metabolism;ko00604//Glycosphingolipid biosynthesis - ganglio series;ko00600//Sphingolipid metabolism
Unigene38569_All	276	0	18	0	2.0864	11.0268	Up	3.3748e-06	1.2744e-05	--	--	--	--	--	--	--	--	--	--	--	--	--	--	--	--	--	--	--	--	--	--	-	-	-	--
Unigene37548_All	507	0	33	0	2.0823	11.024	Up	9.3496e-11	5.125e-10	gi|357115904|ref|XP_003559725.1|	61.6	5e-09	PREDICTED: uncharacterized protein LOC100830568 [Brachypodium distachyon]	--	--	--	--	sp|Q9LK03|PERK2_ARATH	55.1	2e-08	Proline-rich receptor-like protein kinase PERK2 OS=Arabidopsis thaliana GN=PERK2 PE=2 SV=3	--	--	--	--	--	--	--	--	--	--	-	GO:0016740//transferase activity	-	--
Unigene21540_All	584	0	38	0	2.0817	11.0235	Up	2.8291e-12	1.6917e-11	gi|118484045|gb|ABK93908.1|	172.2	4e-42	unknown [Populus trichocarpa]	gi|388502947|gb|BT139745.1|	58	1e-05	Lotus japonicus clone JCVI-FLLj-13D7 unknown mRNA	sp|Q9SS17|RS241_ARATH	162	9e-41	40S ribosomal protein S24-1 OS=Arabidopsis thaliana GN=RPS24A PE=2 SV=1	YIL069c	161	6e-40	COG2004	Ribosomal protein S24E	K02974	2e-42	170	pop:POPTR_231193	small subunit ribosomal protein S24e	GO:0001510//RNA methylation;GO:0000462//maturation of SSU-rRNA from tricistronic rRNA transcript (SSU-rRNA, 5.8S rRNA, LSU-rRNA);GO:0006414//translational elongation	GO:0003735//structural constituent of ribosome;GO:0000166//nucleotide binding	GO:0005618//cell wall;GO:0005730//nucleolus;GO:0022627//cytosolic small ribosomal subunit;GO:0005774//vacuolar membrane;GO:0009507//chloroplast;GO:0005794//Golgi apparatus;GO:0005886//plasma membrane	ko03010//Ribosome
Unigene7412_All	954	0	62	0	2.0791	11.0217	Up	1.4445e-19	1.1782e-18	gi|356523696|ref|XP_003530471.1|	99	1e-19	PREDICTED: proline-rich receptor-like protein kinase PERK8-like [Glycine max]	--	--	--	--	sp|Q9C6S1|FH14_ARATH	83.6	2e-16	Formin-like protein 14 OS=Arabidopsis thaliana GN=FH14 PE=3 SV=3	Rv3876	61.2	2e-09	COG0455	ATPases involved in chromosome partitioning	K01115	4e-15	80.5	vcn:VOLCADRAFT_99471	phospholipase D [EC:3.1.4.4]	-	-	-	ko01100//Metabolic pathways;ko00565//Ether lipid metabolism;ko00564//Glycerophospholipid metabolism;ko04144//Endocytosis;ko03040//Spliceosome
CL6094.Contig1_All	385	0	25	0	2.0774	11.0206	Up	2.5202e-08	1.1662e-07	gi|160690447|gb|ABX46064.1|	160.2	7e-39	catalase [Phytophthora nicotianae]	gi|270135237|gb|BT102189.1|	135	3e-29	Picea glauca clone GQ0168_E12 mRNA sequence	sp|P49318|CATA2_RICCO	132	4e-32	Catalase isozyme 2 OS=Ricinus communis GN=CAT2 PE=2 SV=1	SPCC757.07c	160	7e-40	COG0753	Catalase	K03781	1e-31	132	rcu:RCOM_1601030	catalase [EC:1.11.1.6]	GO:0006979//response to oxidative stress;GO:0008152//metabolic process	GO:0005488//binding;GO:0004601//peroxidase activity	-	ko01100//Metabolic pathways;ko01110//Biosynthesis of secondary metabolites;ko00630//Glyoxylate and dicarboxylate metabolism;ko00380//Tryptophan metabolism;ko04146//Peroxisome
Unigene37683_All	385	0	25	0	2.0774	11.0206	Up	2.5202e-08	1.1657e-07	gi|357167823|ref|XP_003581349.1|	227.3	4e-59	PREDICTED: uncharacterized protein LOC100836614 [Brachypodium distachyon]	gi|159885765|gb|AC214277.1|	172	2e-40	Populus trichocarpa clone ACSB1145-L17, complete sequence	sp|Q9LU36|4CL4_ARATH	51.2	2e-07	4-coumarate--CoA ligase 4 OS=Arabidopsis thaliana GN=4CL4 PE=1 SV=1	alr2678_1	134	3e-32	COG0318	Acyl-CoA synthetases (AMP-forming)/AMP-acid ligases II	K01904	4e-07	51.2	ath:AT3G21230	4-coumarate--CoA ligase [EC:6.2.1.12]	GO:0055114//oxidation-reduction process;GO:0006979//response to oxidative stress	GO:0020037//heme binding;GO:0031177//phosphopantetheine binding;GO:0004096//catalase activity;GO:0016740//transferase activity	-	ko01100//Metabolic pathways;ko01110//Biosynthesis of secondary metabolites;ko00940//Phenylpropanoid biosynthesis;ko00130//Ubiquinone and other terpenoid-quinone biosynthesis;ko00360//Phenylalanine metabolism;ko00071//Fatty acid metabolism;ko04146//Peroxisome
Unigene38531_All	262	0	17	0	2.0758	11.0195	Up	6.7933e-06	2.4749e-05	--	--	--	--	--	--	--	--	--	--	--	--	--	--	--	--	--	--	--	--	--	--	-	-	-	--
Unigene46755_All	262	0	17	0	2.0758	11.0195	Up	6.7933e-06	2.4728e-05	--	--	--	--	--	--	--	--	--	--	--	--	--	--	--	--	--	--	--	--	--	--	-	-	-	--
Unigene40487_All	663	0	43	0	2.0749	11.0188	Up	8.5603e-14	5.5295e-13	gi|357121807|ref|XP_003562609.1|	116.7	2e-25	PREDICTED: cytochrome P450 734A6-like isoform 2 [Brachypodium distachyon]	--	--	--	--	sp|Q05047|C72A1_CATRO	100	7e-22	Secologanin synthase OS=Catharanthus roseus GN=CYP72A1 PE=2 SV=1	alr1450	84.3	2e-16	COG2124	Cytochrome P450	K00517	8e-23	105	aly:ARALYDRAFT_495302	[EC:1.14.-.-]	-	-	-	ko01100//Metabolic pathways;ko01110//Biosynthesis of secondary metabolites;ko00945//Stilbenoid, diarylheptanoid and gingerol biosynthesis;ko00908//Zeatin biosynthesis;ko00903//Limonene and pinene degradation;ko00073//Cutin, suberine and wax biosynthesis
CL5542.Contig1_All	355	0	23	0	2.0727	11.0173	Up	1.0212e-07	4.4989e-07	--	--	--	--	--	--	--	--	--	--	--	--	--	--	--	--	--	--	--	--	--	--	-	-	-	--
Unigene38291_All	247	0	16	0	2.0723	11.017	Up	1.3675e-05	4.7896e-05	gi|255572515|ref|XP_002527192.1|	52.4	2e-06	Cucumber peeling cupredoxin, putative [Ricinus communis] >gi|223533457|gb|EEF35205.1| Cucumber peeling cupredoxin, putative [Ricinus communis]	gi|32994765|dbj|AK109556.1|	404	1e-110	Oryza sativa Japonica Group cDNA clone:002-125-D07, full insert sequence	--	--	--	--	YDR011w_4	59.3	2e-09	COG0842	ABC-type multidrug transport system, permease component	--	--	--	--	--	-	-	-	--
Unigene39342_All	525	0	34	0	2.0718	11.0167	Up	4.6448e-11	2.5945e-10	gi|357113994|ref|XP_003558786.1|	53.9	1e-06	PREDICTED: 3-hydroxybenzoate 6-hydroxylase 1-like [Brachypodium distachyon]	--	--	--	--	--	--	--	--	STM2175	59.7	3e-09	COG0654	2-polyprenyl-6-methoxyphenol hydroxylase and related FAD-dependent oxidoreductases	--	--	--	--	--	-	-	-	--
Unigene12907_All	201	0	13	0	2.0691	11.0148	Up	0.00011153	0.00034483	--	--	--	--	--	--	--	--	--	--	--	--	--	--	--	--	--	--	--	--	--	--	-	-	-	--
Unigene37958_All	356	0	23	0	2.0669	11.0133	Up	1.0212e-07	4.4962e-07	gi|326507178|dbj|BAJ95666.1|	206.1	1e-52	predicted protein [Hordeum vulgare subsp. vulgare]	gi|171703732|dbj|AK224155.1|	105	3e-20	Oryza punctata cDNA, clone: BBS12G08, expressed in shoot apical meristem of BB genome	sp|P93208|14332_SOLLC	164	1e-41	14-3-3 protein 2 OS=Solanum lycopersicum GN=TFT2 PE=3 SV=2	YDR099w	165	2e-41	COG5040	14-3-3 family protein	K06630	3e-42	167	smo:SELMODRAFT_230088	tyrosine 3-monooxygenase/tryptophan 5-monooxygenase activation protein	GO:0009737//response to abscisic acid stimulus;GO:0009742//brassinosteroid mediated signaling pathway	GO:0005509//calcium ion binding;GO:0005524//ATP binding;GO:0019904//protein domain specific binding;GO:0051117//ATPase binding	GO:0005739//mitochondrion;GO:0009570//chloroplast stroma;GO:0005634//nucleus;GO:0005886//plasma membrane	--
Unigene1170_All	759	0	49	0	2.0653	11.0121	Up	1.2868e-15	8.9853e-15	--	--	--	--	--	--	--	--	--	--	--	--	--	--	--	--	--	--	--	--	--	--	-	-	-	--
Unigene28997_All	248	0	16	0	2.064	11.0112	Up	1.3675e-05	4.7922e-05	--	--	--	--	gi|147768348|emb|AM431096.2|	85.7	2e-14	Vitis vinifera contig VV78X088867.4, whole genome shotgun sequence	--	--	--	--	--	--	--	--	--	--	--	--	--	--	-	-	-	--
Unigene39542_All	543	0	35	0	2.0621	11.0099	Up	2.3075e-11	1.3105e-10	gi|195640544|gb|ACG39740.1|	56.2	2e-07	hypothetical protein [Zea mays]	--	--	--	--	--	--	--	--	--	--	--	--	--	--	--	--	--	--	-	-	-	--
Unigene38199_All	233	0	15	0	2.0596	11.0081	Up	2.7526e-05	9.2773e-05	gi|299469372|emb|CBG91904.1|	80.9	5e-15	putative PDI-like protein [Triticum aestivum]	gi|292728439|dbj|AK336649.1|	65.9	2e-08	Lotus japonicus cDNA, clone: LjFL1-016-DC06, HTC	sp|Q9FF55|PDI14_ARATH	77.8	1e-15	Protein disulfide isomerase-like 1-4 OS=Arabidopsis thaliana GN=PDIL1-4 PE=1 SV=1	SPAC1F5.02	82	2e-16	COG0526	Thiol-disulfide isomerase and thioredoxins	K09580	6e-16	80.5	vvi:100246809	protein disulfide-isomerase A1 [EC:5.3.4.1]	GO:0006979//response to oxidative stress;GO:0030244//cellulose biosynthetic process;GO:0006499//N-terminal protein myristoylation;GO:0048193//Golgi vesicle transport	GO:0016853//isomerase activity	GO:0005739//mitochondrion;GO:0005774//vacuolar membrane;GO:0009507//chloroplast;GO:0005794//Golgi apparatus;GO:0005783//endoplasmic reticulum	ko04141//Protein processing in endoplasmic reticulum
Unigene37877_All	202	0	13	0	2.0589	11.0077	Up	0.00011153	0.00034452	--	--	--	--	--	--	--	--	--	--	--	--	--	--	--	--	--	--	--	--	--	--	-	-	-	--
CL3639.Contig2_All	420	0	27	0	2.0566	11.006	Up	6.2198e-09	3.0148e-08	gi|168015002|ref|XP_001760040.1|	58.9	2e-08	predicted protein [Physcomitrella patens subsp. patens] >gi|162688790|gb|EDQ75165.1| predicted protein [Physcomitrella patens subsp. patens]	--	--	--	--	--	--	--	--	SPAC5D6.09c	89.4	2e-18	COG1584	Predicted membrane protein	K07034	3e-07	52	ppp:PHYPADRAFT_123327		-	-	-	--
Unigene36585_All	218	0	14	0	2.0545	11.0046	Up	5.5408e-05	0.00017894	--	--	--	--	--	--	--	--	--	--	--	--	--	--	--	--	--	--	--	--	--	--	-	-	-	--
Unigene37971_All	265	0	17	0	2.0523	11.003	Up	6.7933e-06	2.4752e-05	--	--	--	--	--	--	--	--	--	--	--	--	--	--	--	--	--	--	--	--	--	--	-	-	-	--
Unigene36634_All	234	0	15	0	2.0508	11.002	Up	2.7526e-05	9.2837e-05	gi|219130751|ref|XP_002185521.1|	92.8	1e-18	predicted protein [Phaeodactylum tricornutum CCAP 1055/1] >gi|217403052|gb|EEC43008.1| predicted protein [Phaeodactylum tricornutum CCAP 1055/1]	--	--	--	--	sp|Q9LKA3|MDHM2_ARATH	81.3	1e-16	Malate dehydrogenase 2, mitochondrial OS=Arabidopsis thaliana GN=At3g15020 PE=1 SV=1	YKL085w	79.3	2e-15	COG0039	Malate/lactate dehydrogenases	K00026	7e-17	83.6	rcu:RCOM_1014110	malate dehydrogenase [EC:1.1.1.37]	GO:0042742//defense response to bacterium;GO:0005975//carbohydrate metabolic process;GO:0006099//tricarboxylic acid cycle;GO:0009853//photorespiration	GO:0005507//copper ion binding;GO:0030060//L-malate dehydrogenase activity	GO:0005829//cytosol;GO:0005739//mitochondrion;GO:0044435;GO:0009507//chloroplast;GO:0016020//membrane;GO:0048046//apoplast	ko01100//Metabolic pathways;ko01110//Biosynthesis of secondary metabolites;ko00710//Carbon fixation in photosynthetic organisms;ko00630//Glyoxylate and dicarboxylate metabolism;ko00620//Pyruvate metabolism;ko00020//Citrate cycle (TCA cycle)
Unigene40204_All	203	0	13	0	2.0487	11.0005	Up	0.00011153	0.00034431	--	--	--	--	--	--	--	--	--	--	--	--	--	--	--	--	--	--	--	--	--	--	-	-	-	--
Unigene39721_All	250	0	16	0	2.0475	10.9996	Up	1.3675e-05	4.7858e-05	--	--	--	--	--	--	--	--	--	--	--	--	--	--	--	--	--	--	--	--	--	--	-	-	-	--
Unigene40290_All	297	0	19	0	2.0466	10.999	Up	1.6766e-06	6.533e-06	--	--	--	--	--	--	--	--	--	--	--	--	--	--	--	--	--	--	--	--	--	--	-	-	-	--
CL11109.Contig1_All	1299	0	83	0	2.0441	10.9973	Up	6.0155e-26	5.9182e-25	gi|326503140|dbj|BAJ99195.1|	642.9	0	predicted protein [Hordeum vulgare subsp. vulgare]	gi|407369316|emb|FR694796.1|	97.6	3e-17	Polytomella sp. Pringsheim 198.80 partial mRNA for mitochondrial aconitate hydratase (aco gene)	sp|P49609|ACON_GRAGA	624	4e-179	Aconitate hydratase, mitochondrial OS=Gracilaria gracilis PE=3 SV=1	SPAC24C9.06c	624	1e-178	COG1048	Aconitase A	K01681	1e-176	617	vcn:VOLCADRAFT_76010	aconitate hydratase 1 [EC:4.2.1.3]	GO:0009058//biosynthetic process;GO:0006099//tricarboxylic acid cycle;GO:0044238//primary metabolic process;GO:0010035//response to inorganic substance;GO:0006950//response to stress	GO:0052632//citrate hydro-lyase (cis-aconitate-forming) activity;GO:0051539//4 iron, 4 sulfur cluster binding;GO:0052633//isocitrate hydro-lyase (cis-aconitate-forming) activity;GO:0016491//oxidoreductase activity	GO:0043231//intracellular membrane-bounded organelle;GO:0044444//cytoplasmic part	ko01100//Metabolic pathways;ko01110//Biosynthesis of secondary metabolites;ko00630//Glyoxylate and dicarboxylate metabolism;ko00020//Citrate cycle (TCA cycle)
Unigene3021_All	360	0	23	0	2.0439	10.9971	Up	1.0212e-07	4.4975e-07	--	--	--	--	--	--	--	--	--	--	--	--	--	--	--	--	--	--	--	--	--	--	-	-	-	--
Unigene36553_All	204	0	13	0	2.0387	10.9934	Up	0.00011153	0.00034472	--	--	--	--	--	--	--	--	--	--	--	--	--	--	--	--	--	--	--	--	--	--	-	-	-	--
Unigene25868_All	330	0	21	0	2.0358	10.9914	Up	4.1377e-07	1.72e-06	--	--	--	--	--	--	--	--	--	--	--	--	--	--	--	--	--	--	--	--	--	--	-	-	-	--
Unigene37647_All	283	0	18	0	2.0348	10.9907	Up	3.3748e-06	1.2748e-05	--	--	--	--	--	--	--	--	--	--	--	--	--	--	--	--	--	--	--	--	--	--	-	-	-	--
Unigene37070_All	236	0	15	0	2.0334	10.9897	Up	2.7526e-05	9.2818e-05	--	--	--	--	--	--	--	--	--	--	--	--	--	--	--	--	--	--	--	--	--	--	-	-	-	--
Unigene38675_All	362	0	23	0	2.0326	10.9891	Up	1.0212e-07	4.495e-07	--	--	--	--	--	--	--	--	--	--	--	--	--	--	--	--	--	--	--	--	--	--	-	-	-	--
Unigene40157_All	362	0	23	0	2.0326	10.9891	Up	1.0212e-07	4.4936e-07	--	--	--	--	--	--	--	--	--	--	--	--	--	--	--	--	--	--	--	--	--	--	-	-	-	--
Unigene40479_All	315	0	20	0	2.0312	10.9881	Up	8.3289e-07	3.3566e-06	gi|2500261|sp|P93099.1|RL13A_CYAPA	134	5e-31	RecName: Full=60S ribosomal protein L13a >gi|1743007|emb|CAA71090.1| ribosomal protein L13a [Cyanophora paradoxa]	--	--	--	--	sp|P93099|RL13A_CYAPA	134	2e-32	60S ribosomal protein L13a OS=Cyanophora paradoxa PE=2 SV=1	SPBC839.13c	134	5e-32	COG0102	Ribosomal protein L13	K02872	5e-30	127	pop:POPTR_835660	large subunit ribosomal protein L13Ae	-	-	GO:0022626//cytosolic ribosome;GO:0043231//intracellular membrane-bounded organelle;GO:0015934//large ribosomal subunit	ko03010//Ribosome
Unigene15079_All	977	0	62	0	2.0302	10.9874	Up	1.4445e-19	1.1784e-18	gi|308799607|ref|XP_003074584.1|	119.8	6e-26	unnamed protein product [Ostreococcus tauri] >gi|116000755|emb|CAL50435.1| unnamed protein product, partial [Ostreococcus tauri]	--	--	--	--	sp|P27483|GRP1_ARATH	103	1e-22	Glycine-rich cell wall structural protein OS=Arabidopsis thaliana GN=At3g17050 PE=2 SV=2	XF0818	97.8	2e-20	COG2730	Endoglucanase	K14709	6e-13	73.2	vcn:VOLCADRAFT_104214	solute carrier family 39 (zinc transporter), member 1/2/3	-	-	-	--
Unigene38297_All	205	0	13	0	2.0287	10.9863	Up	0.00011153	0.00034445	gi|384248415|gb|EIE21899.1|	53.1	1e-06	MFS general substrate transporter [Coccomyxa subellipsoidea C-169]	--	--	--	--	--	--	--	--	Cj0484	53.1	1e-07	COG0477	Permeases of the major facilitator superfamily	--	--	--	--	--	-	-	-	--
Unigene39446_All	710	0	45	0	2.0276	10.9856	Up	2.1127e-14	1.4019e-13	--	--	--	--	--	--	--	--	--	--	--	--	--	--	--	--	--	--	--	--	--	--	-	-	-	--
Unigene40441_All	284	0	18	0	2.0276	10.9856	Up	3.3748e-06	1.2736e-05	--	--	--	--	gi|239764743|gb|GQ220324.1|	418	1e-114	Vitis vinifera strain PN40024 mitochondrion, partial genome	--	--	--	--	--	--	--	--	--	--	--	--	--	--	-	-	-	--
Unigene19030_All	269	0	17	0	2.0218	10.9814	Up	6.7933e-06	2.4777e-05	--	--	--	--	--	--	--	--	--	--	--	--	YGR282c	57.4	6e-09	COG5309	Exo-beta-1,3-glucanase	--	--	--	--	--	-	-	-	--
Unigene5980_All	301	0	19	0	2.0194	10.9797	Up	1.6766e-06	6.5317e-06	--	--	--	--	--	--	--	--	--	--	--	--	--	--	--	--	--	--	--	--	--	--	-	-	-	--
Unigene36228_All	333	0	21	0	2.0175	10.9784	Up	4.1377e-07	1.7197e-06	gi|302836143|ref|XP_002949632.1|	176.4	1e-43	succinate dehydrogenase subunit A, mitochondrial [Volvox carteri f. nagariensis] >gi|300264991|gb|EFJ49184.1| succinate dehydrogenase subunit A, mitochondrial [Volvox carteri f. nagariensis]	gi|301093912|ref|XM_002997755.1|	109	2e-21	Phytophthora infestans T30-4 succinate dehydrogenase flavoprotein subunit, mitochondrial precursor (PITG_18354) mRNA, complete cds	sp|Q6ZDY8|DHSA_ORYSJ	176	4e-45	Succinate dehydrogenase [ubiquinone] flavoprotein subunit, mitochondrial OS=Oryza sativa subsp. japonica GN=SDH1 PE=2 SV=1	SPAC1556.02c	189	8e-49	COG1053	Succinate dehydrogenase/fumarate reductase, flavoprotein subunit	K00234	7e-45	176	vcn:VOLCADRAFT_74298	succinate dehydrogenase (ubiquinone) flavoprotein subunit [EC:1.3.5.1]	GO:0006099//tricarboxylic acid cycle;GO:0006121//mitochondrial electron transport, succinate to ubiquinone	GO:0050897//cobalt ion binding;GO:0009055//electron carrier activity;GO:0005524//ATP binding;GO:0050660//flavin adenine dinucleotide binding;GO:0008177//succinate dehydrogenase (ubiquinone) activity;GO:0015036//disulfide oxidoreductase activity	GO:0005618//cell wall;GO:0005749//mitochondrial respiratory chain complex II;GO:0005794//Golgi apparatus	ko01100//Metabolic pathways;ko01110//Biosynthesis of secondary metabolites;ko00190//Oxidative phosphorylation;ko00020//Citrate cycle (TCA cycle)
Unigene50174_All	238	0	15	0	2.0163	10.9775	Up	2.7526e-05	9.2628e-05	--	--	--	--	gi|37989572|dbj|AK119949.1|	329	7e-88	Oryza sativa Japonica Group cDNA clone:002-184-C03, full insert sequence	--	--	--	--	--	--	--	--	--	--	--	--	--	--	-	-	-	--
CL11412.Contig1_All	381	0	24	0	2.0152	10.9767	Up	5.073e-08	2.2928e-07	--	--	--	--	--	--	--	--	--	--	--	--	--	--	--	--	--	--	--	--	--	--	-	-	-	--
Unigene39289_All	381	0	24	0	2.0152	10.9767	Up	5.073e-08	2.29e-07	gi|326529079|dbj|BAK00933.1|	73.6	9e-13	predicted protein [Hordeum vulgare subsp. vulgare]	--	--	--	--	sp|Q6ZCX3|FH6_ORYSJ	46.2	5e-06	Formin-like protein 6 OS=Oryza sativa subsp. japonica GN=FH6 PE=2 SV=2	--	--	--	--	--	--	--	--	--	--	-	-	-	--
Unigene15472_All	254	0	16	0	2.0152	10.9767	Up	1.3675e-05	4.7941e-05	--	--	--	--	--	--	--	--	--	--	--	--	--	--	--	--	--	--	--	--	--	--	-	-	-	--
Unigene39181_All	254	0	16	0	2.0152	10.9767	Up	1.3675e-05	4.7867e-05	--	--	--	--	--	--	--	--	--	--	--	--	--	--	--	--	--	--	--	--	--	--	-	-	-	--
CL8165.Contig1_All	572	0	36	0	2.0135	10.9755	Up	1.1463e-11	6.6331e-11	gi|348687052|gb|EGZ26866.1|	185.3	4e-46	hypothetical protein PHYSODRAFT_320742 [Phytophthora sojae]	gi|301123508|ref|XM_002909435.1|	77.8	1e-11	Phytophthora infestans T30-4 60S ribosomal protein L21-1 (PITG_00941) mRNA, complete cds	sp|O82574|RL21_CYAPA	158	2e-39	60S ribosomal protein L21 OS=Cyanophora paradoxa GN=RPL21 PE=2 SV=1	SPBC365.03c	229	2e-60	COG2139	Ribosomal protein L21E	K02889	2e-43	172	ppp:PHYPADRAFT_213645	large subunit ribosomal protein L21e	-	-	GO:0005840//ribosome	ko03010//Ribosome
Unigene38029_All	318	0	20	0	2.0121	10.9745	Up	8.3289e-07	3.3578e-06	--	--	--	--	--	--	--	--	--	--	--	--	--	--	--	--	--	--	--	--	--	--	-	-	-	--
Unigene36172_All	1035	0	65	0	2.0091	10.9723	Up	1.771e-20	1.4884e-19	gi|219885221|gb|ACL52985.1|	77	4e-13	unknown [Zea mays]	--	--	--	--	--	--	--	--	--	--	--	--	--	K09566	9e-10	62.8	gmx:100785820	peptidyl-prolyl isomerase G (cyclophilin G) [EC:5.2.1.8]	-	-	-	--
Unigene39103_All	462	0	29	0	2.0081	10.9716	Up	1.535e-09	7.7658e-09	gi|323457196|gb|EGB13062.1|	55.8	2e-07	hypothetical protein AURANDRAFT_70552 [Aureococcus anophagefferens]	--	--	--	--	sp|O65530|PEK14_ARATH	46.6	6e-06	Proline-rich receptor-like protein kinase PERK14 OS=Arabidopsis thaliana GN=PERK14 PE=2 SV=1	--	--	--	--	--	--	--	--	--	--	-	-	-	--
Unigene38599_All	239	0	15	0	2.0079	10.9715	Up	2.7526e-05	9.274e-05	--	--	--	--	--	--	--	--	--	--	--	--	--	--	--	--	--	--	--	--	--	--	-	-	-	--
Unigene39871_All	591	0	37	0	2.0029	10.9679	Up	5.6947e-12	3.3507e-11	gi|308044587|ref|NP_001183275.1|	203.4	1e-51	uncharacterized protein LOC100501669 [Zea mays]	gi|32993997|dbj|AK108788.1|	254	8e-65	Oryza sativa Japonica Group cDNA clone:002-151-B03, full insert sequence	sp|Q9S7E4|FDH_ARATH	114	5e-26	Formate dehydrogenase, mitochondrial OS=Arabidopsis thaliana GN=FDH1 PE=1 SV=1	YOR388c	162	5e-40	COG1052	Lactate dehydrogenase and related dehydrogenases	K00122	2e-52	203	zma:100501669	formate dehydrogenase [EC:1.2.1.2]	GO:0000038//very long-chain fatty acid metabolic process;GO:0042335//cuticle development;GO:0008610//lipid biosynthetic process;GO:0009416//response to light stimulus;GO:0009409//response to cold;GO:0009611//response to wounding;GO:0009913//epidermal cell differentiation;GO:0046686//response to cadmium ion;GO:0080167//response to karrikin	GO:0005488//binding;GO:0016746//transferase activity, transferring acyl groups;GO:0016491//oxidoreductase activity	GO:0005739//mitochondrion;GO:0009579//thylakoid;GO:0009507//chloroplast;GO:0016020//membrane;GO:0005783//endoplasmic reticulum;GO:0005634//nucleus	ko01100//Metabolic pathways;ko00630//Glyoxylate and dicarboxylate metabolism
CL6016.Contig2_All	639	0	40	0	2.0026	10.9677	Up	6.982e-13	4.3086e-12	gi|225469956|ref|XP_002275440.1|	103.2	2e-21	PREDICTED: uncharacterized protein LOC100263809 [Vitis vinifera]	gi|157265589|gb|AC210129.1|	63.9	2e-07	Populus trichocarpa clone POP009-F11, complete sequence	--	--	--	--	--	--	--	--	--	--	--	--	--	--	-	-	-	--
Unigene20938_All	863	0	54	0	2.0018	10.9671	Up	3.8936e-17	2.8964e-16	gi|326511343|dbj|BAJ87685.1|	567.4	9e-161	predicted protein [Hordeum vulgare subsp. vulgare]	gi|224009463|ref|XM_002293654.1|	101	1e-18	Thalassiosira pseudonana CCMP1335 eukaryotic translation initiation factor 4A, mRNA	sp|Q9CAI7|IF4A3_ARATH	370	4e-103	Eukaryotic initiation factor 4A-3 OS=Arabidopsis thaliana GN=TIF4A-3 PE=1 SV=1	SPAC1006.07	434	9e-122	COG0513	Superfamily II DNA and RNA helicases	K13025	2e-103	373	vcn:VOLCADRAFT_78152	ATP-dependent RNA helicase [EC:3.6.4.13]	GO:0006413//translational initiation;GO:0046686//response to cadmium ion	GO:0003743//translation initiation factor activity;GO:0008026//ATP-dependent helicase activity;GO:0005524//ATP binding	GO:0005829//cytosol;GO:0005730//nucleolus;GO:0009505//plant-type cell wall;GO:0005886//plasma membrane	ko03013//RNA transport;ko03040//Spliceosome;ko03015//mRNA surveillance pathway
Unigene38103_All	384	0	24	0	1.9995	10.9654	Up	5.073e-08	2.2908e-07	--	--	--	--	gi|340549473|gb|JN107812.1|	605	1e-170	Boea hygrometrica mitochondrion, complete genome	--	--	--	--	--	--	--	--	--	--	--	--	--	--	-	-	-	--
Unigene38706_All	336	0	21	0	1.9995	10.9654	Up	4.1377e-07	1.7187e-06	gi|339716056|gb|AEJ88275.1|	93.6	8e-19	putative 40S ribosomal protein S21-2 [Wolffia australiana]	gi|347661999|gb|BT132352.1|	77.8	6e-12	Oryza sativa clone RRlibC00083 mRNA sequence	sp|Q9SMI2|RS21_CYAPA	90.5	2e-19	40S ribosomal protein S21 OS=Cyanophora paradoxa GN=RPS21 PE=3 SV=1	--	--	--	--	--	K02971	4e-19	90.9	sbi:SORBI_01g035580	small subunit ribosomal protein S21e	GO:0000461//endonucleolytic cleavage to generate mature 3'-end of SSU-rRNA from (SSU-rRNA, 5.8S rRNA, LSU-rRNA);GO:0006414//translational elongation;GO:0000447//endonucleolytic cleavage in ITS1 to separate SSU-rRNA from 5.8S rRNA and LSU-rRNA from tricistronic rRNA transcript (SSU-rRNA, 5.8S rRNA, LSU-rRNA)	GO:0003735//structural constituent of ribosome	GO:0022627//cytosolic small ribosomal subunit;GO:0016023//cytoplasmic membrane-bounded vesicle	ko03010//Ribosome
Unigene37562_All	304	0	19	0	1.9995	10.9654	Up	1.6766e-06	6.5375e-06	--	--	--	--	gi|123668664|emb|AM445652.1|	63.9	8e-08	Vitis vinifera contig VV78X119276.3, whole genome shotgun sequence	--	--	--	--	--	--	--	--	--	--	--	--	--	--	-	-	-	--
CL12808.Contig5_All	272	0	17	0	1.9995	10.9654	Up	6.7933e-06	2.4783e-05	--	--	--	--	--	--	--	--	--	--	--	--	--	--	--	--	--	--	--	--	--	--	-	-	-	--
Unigene37986_All	272	0	17	0	1.9995	10.9654	Up	6.7933e-06	2.4751e-05	--	--	--	--	--	--	--	--	--	--	--	--	--	--	--	--	--	--	--	--	--	--	-	-	-	--
Unigene39655_All	224	0	14	0	1.9995	10.9654	Up	5.5408e-05	0.00017865	gi|224115136|ref|XP_002316951.1|	119.8	1e-26	predicted protein [Populus trichocarpa] >gi|222860016|gb|EEE97563.1| predicted protein [Populus trichocarpa]	gi|224115137|ref|XM_002316916.1|	60	9e-07	Populus trichocarpa predicted protein, mRNA	sp|O81832|Y4729_ARATH	85.9	5e-18	G-type lectin S-receptor-like serine/threonine-protein kinase At4g27290 OS=Arabidopsis thaliana GN=At4g27290 PE=2 SV=4	--	--	--	--	--	--	--	--	--	--	GO:0048544//recognition of pollen;GO:0006468//protein phosphorylation	GO:0005524//ATP binding;GO:0004674//protein serine/threonine kinase activity	-	--
CL3791.Contig1_All	1060	0	66	0	1.9919	10.9599	Up	8.7981e-21	7.4638e-20	gi|326487708|dbj|BAK05526.1|	616.3	2e-175	predicted protein [Hordeum vulgare subsp. vulgare]	gi|242374568|emb|FP095728.1|	85.7	8e-14	Phyllostachys edulis cDNA clone: bphyem211n05, full insert sequence	sp|Q9FPQ6|GP1_CHLRE	107	9e-24	Vegetative cell wall protein gp1 OS=Chlamydomonas reinhardtii GN=GP1 PE=2 SV=1	YPO2725	69.3	1e-11	COG3501	Uncharacterized protein conserved in bacteria	K15102	1e-72	271	olu:OSTLU_25740	solute carrier family 25 (mitochondrial phosphate transporter), member 3	-	-	GO:0016020//membrane;GO:0044464//cell part	--
Unigene40394_All	916	0	57	0	1.9908	10.9591	Up	4.7738e-18	3.6776e-17	gi|384248414|gb|EIE21898.1|	102.1	1e-20	MFS general substrate transporter [Coccomyxa subellipsoidea C-169]	--	--	--	--	sp|Q2QWW7|PHT47_ORYSJ	57.4	1e-08	Probable anion transporter 7 OS=Oryza sativa subsp. japonica GN=PHT4;7 PE=2 SV=1	SPAC1039.04	121	1e-27	COG0477	Permeases of the major facilitator superfamily	K08193	2e-13	74.3	cme:CMP354C	MFS transporter, ACS family, solute carrier family 17 (sodium-dependent inorganic phosphate cotransporter), other	-	-	-	--
Unigene38574_All	274	0	17	0	1.9849	10.9549	Up	6.7933e-06	2.4747e-05	gi|325191415|emb|CCA26192.1|	87.8	4e-17	mannitol dehydrogenase putative [Albugo laibachii Nc14]	--	--	--	--	sp|O24562|CADH_MAIZE	80.9	2e-16	Probable cinnamyl alcohol dehydrogenase OS=Zea mays GN=CAD PE=2 SV=1	YMR318c	92.8	1e-19	COG1064	Zn-dependent alcohol dehydrogenases	K00083	4e-16	80.9	zma:542663	cinnamyl-alcohol dehydrogenase [EC:1.1.1.195]	GO:0009809//lignin biosynthetic process	GO:0005488//binding;GO:0045551//cinnamyl-alcohol dehydrogenase activity	-	ko01100//Metabolic pathways;ko01110//Biosynthesis of secondary metabolites;ko00940//Phenylpropanoid biosynthesis
Unigene29232_All	387	0	24	0	1.984	10.9542	Up	5.073e-08	2.2915e-07	--	--	--	--	--	--	--	--	--	--	--	--	--	--	--	--	--	--	--	--	--	--	-	-	-	--
Unigene40454_All	242	0	15	0	1.983	10.9535	Up	2.7526e-05	9.2676e-05	gi|388495876|gb|AFK36004.1|	149.8	1e-35	unknown [Lotus japonicus]	gi|403044130|ref|NM_001250096.2|	115	2e-23	Glycine max uncharacterized LOC100306323 (LOC100306323), mRNA	sp|Q9C944|H2AV3_ARATH	147	1e-36	Probable histone H2A variant 3 OS=Arabidopsis thaliana GN=At1g52740 PE=1 SV=1	SPBC11B10.10c	129	1e-30	COG5262	Histone H2A	K11251	8e-37	149	rcu:RCOM_0826270	histone H2A	GO:0042742//defense response to bacterium;GO:0009909//regulation of flower development;GO:0016048//detection of temperature stimulus;GO:0006334//nucleosome assembly;GO:0006338//chromatin remodeling	GO:0003677//DNA binding;GO:0005515//protein binding	GO:0000786//nucleosome;GO:0005773//vacuole;GO:0005634//nucleus	--
Unigene38967_All	226	0	14	0	1.9818	10.9526	Up	5.5408e-05	0.00017872	--	--	--	--	--	--	--	--	--	--	--	--	--	--	--	--	--	--	--	--	--	--	-	-	-	--
Unigene39595_All	324	0	20	0	1.9748	10.9475	Up	8.3289e-07	3.357e-06	gi|326515786|dbj|BAK07139.1|	135.6	1e-31	predicted protein [Hordeum vulgare subsp. vulgare]	--	--	--	--	sp|P20115|CISY4_ARATH	131	8e-32	Citrate synthase 4, mitochondrial OS=Arabidopsis thaliana GN=CSY4 PE=1 SV=3	SPAC6C3.04	174	5e-44	COG0372	Citrate synthase	K01647	4e-32	134	ppp:PHYPADRAFT_140151	citrate synthase [EC:2.3.3.1]	GO:0006099//tricarboxylic acid cycle;GO:0006096//glycolysis;GO:0046686//response to cadmium ion	GO:0008270//zinc ion binding;GO:0004108//citrate (Si)-synthase activity;GO:0005524//ATP binding	GO:0005618//cell wall;GO:0005739//mitochondrion;GO:0009507//chloroplast;GO:0005794//Golgi apparatus	ko01100//Metabolic pathways;ko01110//Biosynthesis of secondary metabolites;ko00630//Glyoxylate and dicarboxylate metabolism;ko00020//Citrate cycle (TCA cycle)
Unigene38137_All	243	0	15	0	1.9748	10.9475	Up	2.7526e-05	9.2782e-05	--	--	--	--	--	--	--	--	--	--	--	--	YDR406w_4	94.4	5e-20	COG0842	ABC-type multidrug transport system, permease component	--	--	--	--	--	-	-	-	--
Unigene45763_All	243	0	15	0	1.9748	10.9475	Up	2.7526e-05	9.2634e-05	--	--	--	--	--	--	--	--	--	--	--	--	--	--	--	--	--	--	--	--	--	--	-	-	-	--
Unigene40450_All	470	0	29	0	1.974	10.9469	Up	1.535e-09	7.7646e-09	--	--	--	--	--	--	--	--	--	--	--	--	--	--	--	--	--	--	--	--	--	--	-	-	-	--
Unigene38043_All	227	0	14	0	1.9731	10.9462	Up	5.5408e-05	0.00017885	--	--	--	--	--	--	--	--	--	--	--	--	--	--	--	--	--	--	--	--	--	--	-	-	-	--
Unigene38341_All	292	0	18	0	1.9721	10.9455	Up	3.3748e-06	1.2745e-05	gi|25044819|gb|AAM28280.1|	77.4	6e-14	caffeoyl CoA O-methyltransferase, partial [Ananas comosus]	--	--	--	--	sp|Q8H9B6|CAMT_SOLTU	76.6	3e-15	Caffeoyl-CoA O-methyltransferase OS=Solanum tuberosum GN=CCOAOMT PE=2 SV=1	--	--	--	--	--	K00588	8e-15	76.6	vvi:100243978	caffeoyl-CoA O-methyltransferase [EC:2.1.1.104]	GO:0032259//methylation	GO:0042409//caffeoyl-CoA O-methyltransferase activity	-	ko01100//Metabolic pathways;ko01110//Biosynthesis of secondary metabolites;ko00940//Phenylpropanoid biosynthesis;ko00941//Flavonoid biosynthesis;ko00945//Stilbenoid, diarylheptanoid and gingerol biosynthesis;ko00360//Phenylalanine metabolism
Unigene39137_All	357	0	22	0	1.9715	10.9451	Up	2.0556e-07	8.7905e-07	gi|356562319|ref|XP_003549419.1|	142.5	1e-33	PREDICTED: leucine-rich repeat receptor protein kinase EXS-like [Glycine max]	--	--	--	--	--	--	--	--	--	--	--	--	--	--	--	--	--	--	GO:0016310//phosphorylation;GO:0043170	GO:0004713//protein tyrosine kinase activity	-	--
CL1506.Contig21_All	211	0	13	0	1.9711	10.9448	Up	0.00011153	0.00034494	--	--	--	--	--	--	--	--	--	--	--	--	--	--	--	--	--	--	--	--	--	--	-	-	-	--
Unigene37117_All	244	0	15	0	1.9667	10.9416	Up	2.7526e-05	9.2814e-05	--	--	--	--	--	--	--	--	--	--	--	--	--	--	--	--	--	--	--	--	--	--	-	-	-	--
Unigene39379_All	244	0	15	0	1.9667	10.9416	Up	2.7526e-05	9.2695e-05	--	--	--	--	--	--	--	--	--	--	--	--	--	--	--	--	--	--	--	--	--	--	-	-	-	--
Unigene40409_All	1140	0	70	0	1.9644	10.9399	Up	5.3588e-22	4.7132e-21	gi|326505284|dbj|BAK03029.1|	183	7e-45	predicted protein [Hordeum vulgare subsp. vulgare]	--	--	--	--	sp|P48631|FD6E2_SOYBN	157	1e-38	Omega-6 fatty acid desaturase, endoplasmic reticulum isozyme 2 OS=Glycine max GN=FAD2-2 PE=2 SV=1	sll1441	132	8e-31	COG3239	Fatty acid desaturase	K10256	2e-44	178	cre:CHLREDRAFT_135825	omega-6 fatty acid desaturase (delta-12 desaturase) [EC:1.14.19.-]	-	-	-	ko01040//Biosynthesis of unsaturated fatty acids
Unigene38637_All	228	0	14	0	1.9644	10.9399	Up	5.5408e-05	0.00017877	--	--	--	--	--	--	--	--	--	--	--	--	--	--	--	--	--	--	--	--	--	--	-	-	-	--
Unigene39395_All	228	0	14	0	1.9644	10.9399	Up	5.5408e-05	0.00017867	--	--	--	--	--	--	--	--	--	--	--	--	--	--	--	--	--	--	--	--	--	--	-	-	-	--
Unigene38119_All	864	0	53	0	1.9625	10.9385	Up	7.8376e-17	5.7619e-16	gi|255084375|ref|XP_002508762.1|	251.9	8e-66	predicted protein [Micromonas sp. RCC299] >gi|226524039|gb|ACO70020.1| predicted protein [Micromonas sp. RCC299]	gi|32993311|dbj|AK108102.1|	115	7e-23	Oryza sativa Japonica Group cDNA clone:002-139-B02, full insert sequence	sp|Q8VWZ8|SMO22_ARATH	206	2e-53	Methylsterol monooxygenase 2-2 OS=Arabidopsis thaliana GN=SMO2-2 PE=2 SV=1	SPAC630.08c	389	4e-108	COG3000	Sterol desaturase	K07750	5e-63	239	olu:OSTLU_38826	methylsterol monooxygenase [EC:1.14.13.72]	GO:0008152//metabolic process	GO:0016491//oxidoreductase activity	-	ko01100//Metabolic pathways;ko00100//Steroid biosynthesis
Unigene38127_All	212	0	13	0	1.9618	10.938	Up	0.00011153	0.00034451	--	--	--	--	--	--	--	--	--	--	--	--	--	--	--	--	--	--	--	--	--	--	-	-	-	--
Unigene39290_All	310	0	19	0	1.9608	10.9372	Up	1.6766e-06	6.5341e-06	--	--	--	--	--	--	--	--	--	--	--	--	--	--	--	--	--	--	--	--	--	--	-	-	-	--
Unigene31038_All	441	0	27	0	1.9587	10.9357	Up	6.2198e-09	3.0132e-08	gi|145350163|ref|XP_001419486.1|	98.2	3e-20	F-ATPase family transporter: protons (mitochondrial) [Ostreococcus lucimarinus CCE9901] >gi|144579718|gb|ABO97779.1| F-ATPase family transporter: protons (mitochondrial) [Ostreococcus lucimarinus CCE9901]	--	--	--	--	sp|Q96252|ATP4_ARATH	87.8	2e-18	ATP synthase subunit delta', mitochondrial OS=Arabidopsis thaliana GN=At5g47030 PE=1 SV=1	YDL004w	121	5e-28	COG0355	F0F1-type ATP synthase, epsilon subunit (mitochondrial delta subunit)	K02134	4e-21	98.2	olu:OSTLU_35127	F-type H+-transporting ATPase subunit delta [EC:3.6.3.14]	GO:0051788//response to misfolded protein;GO:0006098//pentose-phosphate shunt;GO:0009853//photorespiration;GO:0006833//water transport;GO:0009651//response to salt stress;GO:0080129//proteasome core complex assembly;GO:0006972//hyperosmotic response;GO:0006511//ubiquitin-dependent protein catabolic process;GO:0007030//Golgi organization;GO:0006096//glycolysis;GO:0015986//ATP synthesis coupled pro…	GO:0008270//zinc ion binding;GO:0046933//hydrogen ion transporting ATP synthase activity, rotational mechanism	GO:0005754//mitochondrial proton-transporting ATP synthase, catalytic core	ko01100//Metabolic pathways;ko00190//Oxidative phosphorylation
Unigene38589_All	245	0	15	0	1.9587	10.9357	Up	2.7526e-05	9.2744e-05	--	--	--	--	--	--	--	--	--	--	--	--	--	--	--	--	--	--	--	--	--	--	-	-	-	--
Unigene39403_All	245	0	15	0	1.9587	10.9357	Up	2.7526e-05	9.2692e-05	gi|219124318|ref|XP_002182454.1|	77.4	6e-14	transketolase [Phaeodactylum tricornutum CCAP 1055/1] >gi|217406415|gb|EEC46355.1| transketolase [Phaeodactylum tricornutum CCAP 1055/1]	--	--	--	--	sp|Q43848|TKTC_SOLTU	70.1	3e-13	Transketolase, chloroplastic OS=Solanum tuberosum PE=2 SV=1	SPBC2G5.05	91.7	3e-19	COG0021	Transketolase	K00615	2e-13	72	vcn:VOLCADRAFT_75893	transketolase [EC:2.2.1.1]	GO:0046686//response to cadmium ion	GO:0003824//catalytic activity	GO:0009570//chloroplast stroma	ko01100//Metabolic pathways;ko01110//Biosynthesis of secondary metabolites;ko00710//Carbon fixation in photosynthetic organisms;ko00030//Pentose phosphate pathway
Unigene39320_All	327	0	20	0	1.9567	10.9342	Up	8.3289e-07	3.3571e-06	--	--	--	--	--	--	--	--	--	--	--	--	--	--	--	--	--	--	--	--	--	--	-	-	-	--
Unigene37994_All	360	0	22	0	1.9551	10.933	Up	2.0556e-07	8.7921e-07	gi|359483778|ref|XP_002265342.2|	70.5	7e-12	PREDICTED: putative phosphate permease AF_1798-like [Vitis vinifera]	--	--	--	--	--	--	--	--	--	--	--	--	--	K14640	6e-13	70.5	vvi:100266875	solute carrier family 20 (sodium-dependent phosphate transporter)	-	-	-	--
Unigene2885_All	344	0	21	0	1.953	10.9315	Up	4.1377e-07	1.7199e-06	gi|297721319|ref|NP_001173022.1|	63.2	1e-09	Os02g0557000 [Oryza sativa Japonica Group] >gi|255671002|dbj|BAH91751.1| Os02g0557000, partial [Oryza sativa Japonica Group]	--	--	--	--	sp|Q9T076|ENL2_ARATH	52.8	5e-08	Early nodulin-like protein 2 OS=Arabidopsis thaliana GN=At4g27520 PE=1 SV=1	--	--	--	--	--	K00850	9e-06	46.6	osa:4336113	6-phosphofructokinase [EC:2.7.1.11]	-	-	-	ko01100//Metabolic pathways;ko01110//Biosynthesis of secondary metabolites;ko00010//Glycolysis / Gluconeogenesis;ko00052//Galactose metabolism;ko00030//Pentose phosphate pathway;ko00051//Fructose and mannose metabolism
Unigene38872_All	246	0	15	0	1.9507	10.9298	Up	2.7526e-05	9.2721e-05	gi|384249864|gb|EIE23344.1|	58.5	3e-08	hypothetical protein COCSUDRAFT_41610 [Coccomyxa subellipsoidea C-169]	--	--	--	--	--	--	--	--	--	--	--	--	--	--	--	--	--	--	-	-	-	--
Unigene37045_All	525	0	32	0	1.95	10.9293	Up	1.882e-10	1.0128e-09	gi|359489978|ref|XP_002270380.2|	233.8	8e-61	PREDICTED: uncharacterized protein At1g28695 [Vitis vinifera]	gi|115455130|ref|NM_001057701.1|	79.8	2e-12	Oryza sativa Japonica Group Os03g0731800 (Os03g0731800) mRNA, complete cds	sp|Q3E6Y3|Y1869_ARATH	159	9e-40	Uncharacterized protein At1g28695 OS=Arabidopsis thaliana GN=At1g28695 PE=2 SV=1	--	--	--	--	--	--	--	--	--	--	-	-	-	--
Unigene40413_All	394	0	24	0	1.9487	10.9283	Up	5.073e-08	2.2898e-07	--	--	--	--	--	--	--	--	--	--	--	--	--	--	--	--	--	--	--	--	--	--	-	-	-	--
Unigene38247_All	312	0	19	0	1.9482	10.9279	Up	1.6766e-06	6.5364e-06	--	--	--	--	--	--	--	--	--	--	--	--	SPCC132.04c	47.4	7e-06	COG2902	NAD-specific glutamate dehydrogenase	--	--	--	--	--	-	-	-	--
Unigene36633_All	263	0	16	0	1.9463	10.9265	Up	1.3675e-05	4.7912e-05	--	--	--	--	--	--	--	--	--	--	--	--	--	--	--	--	--	--	--	--	--	--	-	-	-	--
Unigene39709_All	263	0	16	0	1.9463	10.9265	Up	1.3675e-05	4.786e-05	gi|81157945|dbj|BAE48223.1|	160.2	7e-39	heat shock protein 70 [Chlorella pyrenoidosa]	gi|190611351|gb|EU648657.1|	123	9e-26	Erodium chrysanthum clone 04 Ger91 region genomic sequence	sp|Q9LHA8|MD37C_ARATH	150	2e-37	Probable mediator of RNA polymerase II transcription subunit 37c OS=Arabidopsis thaliana GN=MED37C PE=1 SV=1	YAL005c	153	6e-38	COG0443	Molecular chaperone	K03283	1e-37	152	bdi:100839302	heat shock 70kDa protein 1/8	GO:0006950//response to stress;GO:0055114//oxidation-reduction process	GO:0032440//2-alkenal reductase [NAD(P)] activity;GO:0005524//ATP binding	-	ko04144//Endocytosis;ko04141//Protein processing in endoplasmic reticulum;ko03040//Spliceosome
Unigene38759_All	296	0	18	0	1.9454	10.9259	Up	3.3748e-06	1.2741e-05	--	--	--	--	--	--	--	--	--	--	--	--	--	--	--	--	--	--	--	--	--	--	-	-	-	--
Unigene40400_All	329	0	20	0	1.9448	10.9254	Up	8.3289e-07	3.3567e-06	gi|255081022|ref|XP_002504077.1|	150.2	7e-36	predicted protein [Micromonas sp. RCC299] >gi|226519344|gb|ACO65335.1| predicted protein [Micromonas sp. RCC299]	--	--	--	--	sp|Q43207|FKB70_WHEAT	101	9e-23	70 kDa peptidyl-prolyl isomerase OS=Triticum aestivum GN=FKBP70 PE=1 SV=1	SPBC839.17c	147	5e-36	COG0545	FKBP-type peptidyl-prolyl cis-trans isomerases 1	K09568	1e-30	129	cre:CHLREDRAFT_77543	FK506-binding protein 1 [EC:5.2.1.8]	GO:0006457//protein folding;GO:0000413//protein peptidyl-prolyl isomerization	GO:0003755//peptidyl-prolyl cis-trans isomerase activity;GO:0005528//FK506 binding	GO:0016020//membrane	--
Unigene40522_All	214	0	13	0	1.9434	10.9244	Up	0.00011153	0.00034428	--	--	--	--	--	--	--	--	--	--	--	--	--	--	--	--	--	--	--	--	--	--	-	-	-	--
Unigene40439_All	247	0	15	0	1.9428	10.9239	Up	2.7526e-05	9.2679e-05	--	--	--	--	--	--	--	--	--	--	--	--	--	--	--	--	--	--	--	--	--	--	-	-	-	--
Unigene36647_All	330	0	20	0	1.9389	10.921	Up	8.3289e-07	3.359e-06	--	--	--	--	--	--	--	--	--	--	--	--	--	--	--	--	--	--	--	--	--	--	-	-	-	--
Unigene36665_All	314	0	19	0	1.9358	10.9187	Up	1.6766e-06	6.5391e-06	gi|299471942|emb|CBN79622.1|	54.3	5e-07	expressed unknown protein [Ectocarpus siliculosus]	--	--	--	--	sp|Q9SN46|LRX5_ARATH	47	3e-06	Leucine-rich repeat extensin-like protein 5 OS=Arabidopsis thaliana GN=LRX5 PE=2 SV=2	PA5037_2	50.4	8e-07	COG3266	Uncharacterized protein conserved in bacteria	--	--	--	--	--	-	-	-	--
Unigene38310_All	397	0	24	0	1.934	10.9174	Up	5.073e-08	2.2907e-07	gi|302841123|ref|XP_002952107.1|	53.5	9e-07	hypothetical protein VOLCADRAFT_92675 [Volvox carteri f. nagariensis] >gi|300262693|gb|EFJ46898.1| hypothetical protein VOLCADRAFT_92675 [Volvox carteri f. nagariensis]	--	--	--	--	sp|Q8H0U8|RH42_ARATH	54.7	2e-08	DEAD-box ATP-dependent RNA helicase 42 OS=Arabidopsis thaliana GN=RH42 PE=1 SV=2	YLR175w	48.9	2e-06	COG0130	Pseudouridine synthase	K12811	4e-08	54.7	rcu:RCOM_0075460	ATP-dependent RNA helicase DDX46/PRP5 [EC:3.6.4.13]	GO:0009987//cellular process;GO:0044699	-	GO:0005622//intracellular	ko03040//Spliceosome
Unigene39121_All	381	0	23	0	1.9313	10.9154	Up	1.0212e-07	4.4944e-07	gi|242045602|ref|XP_002460672.1|	54.3	5e-07	hypothetical protein SORBIDRAFT_02g032910 [Sorghum bicolor] >gi|241924049|gb|EER97193.1| hypothetical protein SORBIDRAFT_02g032910 [Sorghum bicolor]	--	--	--	--	sp|Q9SN46|LRX5_ARATH	50.1	4e-07	Leucine-rich repeat extensin-like protein 5 OS=Arabidopsis thaliana GN=LRX5 PE=2 SV=2	--	--	--	--	--	--	--	--	--	--	-	-	-	--
Unigene38767_All	232	0	14	0	1.9305	10.9148	Up	5.5408e-05	0.00017875	gi|255577875|ref|XP_002529810.1|	57.8	5e-08	succinate semialdehyde dehydrogenase, putative [Ricinus communis] >gi|223530687|gb|EEF32559.1| succinate semialdehyde dehydrogenase, putative [Ricinus communis]	--	--	--	--	sp|Q9SAK4|SSDH_ARATH	50.1	3e-07	Succinate-semialdehyde dehydrogenase, mitochondrial OS=Arabidopsis thaliana GN=ALDH5F1 PE=1 SV=2	PM1536	67.8	5e-12	COG1012	NAD-dependent aldehyde dehydrogenases	K00135	4e-09	57.8	rcu:RCOM_0605750	succinate-semialdehyde dehydrogenase (NADP+) [EC:1.2.1.16]	-	-	-	ko01100//Metabolic pathways;ko00250//Alanine, aspartate and glutamate metabolism;ko00350//Tyrosine metabolism;ko00410//beta-Alanine metabolism;ko00280//Valine, leucine and isoleucine degradation;ko00562//Inositol phosphate metabolism;ko00640//Propanoate metabolism;ko00650//Butanoate metabolism
Unigene38785_All	382	0	23	0	1.9262	10.9115	Up	1.0212e-07	4.4948e-07	gi|298708105|emb|CBJ30447.1|	67.4	6e-11	conserved unknown protein [Ectocarpus siliculosus]	--	--	--	--	--	--	--	--	--	--	--	--	--	--	--	--	--	--	-	-	-	--
Unigene3169_All	598	0	36	0	1.9259	10.9113	Up	1.1463e-11	6.6327e-11	gi|242041801|ref|XP_002468295.1|	273.9	1e-72	hypothetical protein SORBIDRAFT_01g043150 [Sorghum bicolor] >gi|241922149|gb|EER95293.1| hypothetical protein SORBIDRAFT_01g043150 [Sorghum bicolor]	gi|297601288|ref|NM_001057166.2|	73.8	2e-10	Oryza sativa Japonica Group Os03g0604200 (Os03g0604200) mRNA, complete cds	sp|Q96558|UGDH_SOYBN	265	2e-71	UDP-glucose 6-dehydrogenase OS=Glycine max PE=2 SV=1	RSc0913	132	3e-31	COG1004	Predicted UDP-glucose 6-dehydrogenase	K00012	1e-73	273	zma:100282847	UDPglucose 6-dehydrogenase [EC:1.1.1.22]	GO:0042732//D-xylose metabolic process;GO:0052546//cell wall pectin metabolic process;GO:0055114//oxidation-reduction process	GO:0051287//NAD binding;GO:0003979//UDP-glucose 6-dehydrogenase activity	GO:0016023//cytoplasmic membrane-bounded vesicle;GO:0005618//cell wall;GO:0005634//nucleus;GO:0005829//cytosol	ko01100//Metabolic pathways;ko01110//Biosynthesis of secondary metabolites;ko00053//Ascorbate and aldarate metabolism;ko00500//Starch and sucrose metabolism;ko00040//Pentose and glucuronate interconversions;ko00520//Amino sugar and nucleotide sugar metabolism
Unigene37579_All	299	0	18	0	1.9259	10.9113	Up	3.3748e-06	1.2749e-05	--	--	--	--	--	--	--	--	--	--	--	--	--	--	--	--	--	--	--	--	--	--	-	-	-	--
Unigene38809_All	216	0	13	0	1.9254	10.9109	Up	0.00011153	0.00034438	gi|388496436|gb|AFK36284.1|	87.4	6e-17	unknown [Medicago truncatula]	--	--	--	--	--	--	--	--	mll5168	47.4	7e-06	COG1063	Threonine dehydrogenase and related Zn-dependent dehydrogenases	--	--	--	--	--	-	-	-	--
Unigene39305_All	485	0	29	0	1.9129	10.9015	Up	1.535e-09	7.765e-09	gi|242051034|ref|XP_002463261.1|	56.2	1e-07	hypothetical protein SORBIDRAFT_02g040730 [Sorghum bicolor] >gi|241926638|gb|EER99782.1| hypothetical protein SORBIDRAFT_02g040730 [Sorghum bicolor]	--	--	--	--	sp|Q9LK03|PERK2_ARATH	57	5e-09	Proline-rich receptor-like protein kinase PERK2 OS=Arabidopsis thaliana GN=PERK2 PE=2 SV=3	--	--	--	--	--	K03006	8e-06	47.8	ppp:PHYPADRAFT_101222	DNA-directed RNA polymerase II subunit RPB1 [EC:2.7.7.6]	GO:0050896//response to stimulus	GO:0003824//catalytic activity	-	ko01100//Metabolic pathways;ko03020//RNA polymerase;ko00240//Pyrimidine metabolism;ko00230//Purine metabolism
Unigene39188_All	368	0	22	0	1.9126	10.9013	Up	2.0556e-07	8.7901e-07	--	--	--	--	--	--	--	--	--	--	--	--	--	--	--	--	--	--	--	--	--	--	-	-	-	--
Unigene18207_All	335	0	20	0	1.91	10.8994	Up	8.3289e-07	3.3598e-06	--	--	--	--	--	--	--	--	--	--	--	--	--	--	--	--	--	--	--	--	--	--	-	-	-	--
Unigene37887_All	302	0	18	0	1.9068	10.8969	Up	3.3748e-06	1.2747e-05	--	--	--	--	--	--	--	--	--	--	--	--	--	--	--	--	--	--	--	--	--	--	-	-	-	--
Unigene40468_All	269	0	16	0	1.9029	10.894	Up	1.3675e-05	4.7853e-05	--	--	--	--	--	--	--	--	--	--	--	--	--	--	--	--	--	--	--	--	--	--	-	-	-	--
Unigene31850_All	286	0	17	0	1.9016	10.893	Up	6.7933e-06	2.477e-05	--	--	--	--	--	--	--	--	--	--	--	--	--	--	--	--	--	--	--	--	--	--	-	-	-	--
Unigene36945_All	202	0	12	0	1.9005	10.8922	Up	0.00022451	0.00066206	--	--	--	--	--	--	--	--	--	--	--	--	--	--	--	--	--	--	--	--	--	--	-	-	-	--
Unigene38277_All	236	0	14	0	1.8978	10.8901	Up	5.5408e-05	0.00017883	--	--	--	--	--	--	--	--	--	--	--	--	--	--	--	--	--	--	--	--	--	--	-	-	-	--
Unigene40597_All	236	0	14	0	1.8978	10.8901	Up	5.5408e-05	0.0001786	gi|255550818|ref|XP_002516457.1|	105.9	1e-22	conserved hypothetical protein [Ricinus communis] >gi|223544277|gb|EEF45798.1| conserved hypothetical protein [Ricinus communis]	--	--	--	--	sp|O80992|PYL2_ARATH	90.9	2e-19	Abscisic acid receptor PYL2 OS=Arabidopsis thaliana GN=PYL2 PE=1 SV=1	--	--	--	--	--	K14496	1e-23	105	rcu:RCOM_0797770	abscisic acid receptor PYR/PYL family	GO:0009062//fatty acid catabolic process;GO:0009738//abscisic acid mediated signaling pathway	GO:0004872//receptor activity;GO:0042803//protein homodimerization activity	GO:0005634//nucleus	ko04075//Plant hormone signal transduction
Unigene39204_All	253	0	15	0	1.8967	10.8893	Up	2.7526e-05	9.2708e-05	gi|356504240|ref|XP_003520905.1|	65.9	1e-10	PREDICTED: aldo-keto reductase family 4 member C9-like [Glycine max]	--	--	--	--	sp|Q9M338|AKRCB_ARATH	62	7e-11	Aldo-keto reductase family 4 member C11 OS=Arabidopsis thaliana GN=AKR4C11 PE=2 SV=1	YOR120w	81.6	3e-16	COG0656	Aldo/keto reductases, related to diketogulonate reductase	K00002	6e-10	60.5	osa:4338987	alcohol dehydrogenase (NADP+) [EC:1.1.1.2]	-	-	-	ko01100//Metabolic pathways;ko01110//Biosynthesis of secondary metabolites;ko00941//Flavonoid biosynthesis;ko00040//Pentose and glucuronate interconversions;ko00010//Glycolysis / Gluconeogenesis;ko00052//Galactose metabolism;ko00051//Fructose and mannose metabolism;ko00620//Pyruvate metabolism;ko00561//Glycerolipid metabolism
CL190.Contig2_All	388	0	23	0	1.8964	10.889	Up	1.0212e-07	4.4993e-07	gi|219112669|ref|XP_002178086.1|	100.1	9e-21	predicted protein [Phaeodactylum tricornutum CCAP 1055/1] >gi|217410971|gb|EEC50900.1| predicted protein [Phaeodactylum tricornutum CCAP 1055/1]	--	--	--	--	sp|Q9S7V4|HA22A_ARATH	71.6	1e-13	HVA22-like protein a OS=Arabidopsis thaliana GN=HVA22A PE=2 SV=1	YPR028w	106	9e-24	COG5052	Protein involved in membrane traffic	K12418	9e-10	60.1	cre:CHLREDRAFT_32523	fatty acid desaturase (delta-4 desaturase) [EC:1.14.19.-]	GO:0050896//response to stimulus	-	-	--
Unigene38323_All	270	0	16	0	1.8958	10.8886	Up	1.3675e-05	4.7893e-05	--	--	--	--	--	--	--	--	--	--	--	--	--	--	--	--	--	--	--	--	--	--	-	-	-	--
Unigene38936_All	270	0	16	0	1.8958	10.8886	Up	1.3675e-05	4.7872e-05	--	--	--	--	--	--	--	--	--	--	--	--	--	--	--	--	--	--	--	--	--	--	-	-	-	--
Unigene36748_All	321	0	19	0	1.8936	10.8869	Up	1.6766e-06	6.5388e-06	gi|326497203|dbj|BAK02186.1|	134.8	3e-31	predicted protein [Hordeum vulgare subsp. vulgare]	gi|270134423|gb|BT101375.1|	58	5e-06	Picea glauca clone GQ01302_L23 mRNA sequence	sp|O23755|EF2_BETVU	105	5e-24	Elongation factor 2 OS=Beta vulgaris PE=2 SV=1	SPCP31B10.07	115	1e-26	COG0480	Translation elongation factors (GTPases)	K03234	1e-25	112	cme:CMS428C	elongation factor 2	GO:0006414//translational elongation;GO:0006184//GTP catabolic process	GO:0003746//translation elongation factor activity;GO:0003924//GTPase activity;GO:0005525//GTP binding	GO:0033009	--
Unigene38641_All	389	0	23	0	1.8915	10.8853	Up	1.0212e-07	4.4952e-07	--	--	--	--	--	--	--	--	--	--	--	--	--	--	--	--	--	--	--	--	--	--	-	-	-	--
Unigene38319_All	203	0	12	0	1.8911	10.885	Up	0.00022451	0.0006615	--	--	--	--	--	--	--	--	--	--	--	--	--	--	--	--	--	--	--	--	--	--	-	-	-	--
Unigene38999_All	203	0	12	0	1.8911	10.885	Up	0.00022451	0.0006612	--	--	--	--	--	--	--	--	--	--	--	--	--	--	--	--	--	--	--	--	--	--	-	-	-	--
Unigene38530_All	237	0	14	0	1.8898	10.884	Up	5.5408e-05	0.00017879	--	--	--	--	--	--	--	--	--	--	--	--	--	--	--	--	--	--	--	--	--	--	-	-	-	--
Unigene40636_All	237	0	14	0	1.8898	10.884	Up	5.5408e-05	0.00017859	--	--	--	--	--	--	--	--	--	--	--	--	--	--	--	--	--	--	--	--	--	--	-	-	-	--
Unigene9614_All	271	0	16	0	1.8888	10.8833	Up	1.3675e-05	4.7834e-05	--	--	--	--	--	--	--	--	--	--	--	--	--	--	--	--	--	--	--	--	--	--	-	-	-	--
Unigene40501_All	339	0	20	0	1.8874	10.8822	Up	8.3289e-07	3.3563e-06	--	--	--	--	--	--	--	--	--	--	--	--	--	--	--	--	--	--	--	--	--	--	-	-	-	--
Unigene38460_All	356	0	21	0	1.8872	10.882	Up	4.1377e-07	1.7189e-06	gi|308810250|ref|XP_003082434.1|	58.9	2e-08	SMCA5_HUMAN SWI/SNF related matrix associated act (ISS) [Ostreococcus tauri] >gi|116060902|emb|CAL57380.1| SMCA5_HUMAN SWI/SNF related matrix associated act (ISS) [Ostreococcus tauri]	--	--	--	--	--	--	--	--	--	--	--	--	--	K11275	3e-07	51.6	cre:CHLREDRAFT_58	histone H1/5	-	GO:0005488//binding	-	--
Unigene37505_All	476	0	28	0	1.8819	10.878	Up	3.0899e-09	1.5313e-08	gi|222834463|gb|EEE72940.1|	67.4	8e-11	predicted protein [Populus trichocarpa]	--	--	--	--	--	--	--	--	PA1208	132	2e-31	COG2072	Predicted flavoprotein involved in K+ transport	--	--	--	--	--	-	-	-	--
Unigene36728_All	408	0	24	0	1.8819	10.878	Up	5.073e-08	2.2911e-07	--	--	--	--	--	--	--	--	--	--	--	--	--	--	--	--	--	--	--	--	--	--	-	-	-	--
Unigene38086_All	391	0	23	0	1.8819	10.878	Up	1.0212e-07	4.4954e-07	--	--	--	--	--	--	--	--	--	--	--	--	--	--	--	--	--	--	--	--	--	--	-	-	-	--
CL10373.Contig2_All	323	0	19	0	1.8819	10.878	Up	1.6766e-06	6.5414e-06	gi|296085246|emb|CBI28741.3|	95.1	2e-19	unnamed protein product [Vitis vinifera]	--	--	--	--	sp|Q9M7I7|CLH2_ARATH	79.7	3e-16	Chlorophyllase-2, chloroplastic OS=Arabidopsis thaliana GN=CLH2 PE=1 SV=1	--	--	--	--	--	K08099	5e-27	117	vvi:100249336	chlorophyllase [EC:3.1.1.14]	-	GO:0016787//hydrolase activity	GO:0043231//intracellular membrane-bounded organelle;GO:0044444//cytoplasmic part	ko01100//Metabolic pathways;ko01110//Biosynthesis of secondary metabolites;ko00860//Porphyrin and chlorophyll metabolism
Unigene36298_All	323	0	19	0	1.8819	10.878	Up	1.6766e-06	6.5396e-06	--	--	--	--	--	--	--	--	--	--	--	--	DR1790	55.1	3e-08	COG3386	Gluconolactonase	--	--	--	--	--	-	-	-	--
CL8094.Contig5_All	272	0	16	0	1.8819	10.878	Up	1.3675e-05	4.7944e-05	gi|218139561|gb|ABG66730.2|	181.8	2e-45	pectate lyase [Carica papaya]	gi|225312005|dbj|AK319744.1|	168	2e-39	Solanum lycopersicum cDNA, clone: LEFL1001CF11, HTC in leaf	sp|Q93WF1|PLY20_ARATH	178	6e-46	Probable pectate lyase 20 OS=Arabidopsis thaliana GN=At5g48900 PE=2 SV=1	BH0698	71.6	3e-13	COG3866	Pectate lyase	K01728	7e-46	179	vvi:100251082	pectate lyase [EC:4.2.2.2]	GO:0007389//pattern specification process;GO:0008361//regulation of cell size;GO:0009926//auxin polar transport;GO:0010015//root morphogenesis;GO:0040007//growth	GO:0030570//pectate lyase activity	GO:0005576//extracellular region	ko00040//Pentose and glucuronate interconversions
Unigene13069_All	255	0	15	0	1.8819	10.878	Up	2.7526e-05	9.2885e-05	--	--	--	--	gi|147776538|emb|AM442480.2|	117	5e-24	Vitis vinifera contig VV78X160272.3, whole genome shotgun sequence	--	--	--	--	--	--	--	--	--	--	--	--	--	--	-	-	-	--
CL2796.Contig4_All	204	0	12	0	1.8819	10.878	Up	0.00022451	0.00066285	gi|297741419|emb|CBI32550.3|	92.8	1e-18	unnamed protein product [Vitis vinifera]	--	--	--	--	sp|Q10QE9|U496A_ORYSJ	83.6	2e-17	UPF0496 protein 1 OS=Oryza sativa subsp. japonica GN=Os03g0199100 PE=2 SV=1	--	--	--	--	--	--	--	--	--	--	-	-	GO:0009536//plastid;GO:0005777//peroxisome	--
Unigene36285_All	204	0	12	0	1.8819	10.878	Up	0.00022451	0.0006623	gi|225445031|ref|XP_002280190.1|	126.7	9e-29	PREDICTED: gamma-glutamyltranspeptidase 1 [Vitis vinifera] >gi|297738725|emb|CBI27970.3| unnamed protein product [Vitis vinifera]	gi|380863067|gb|JF815460.1|	85.7	1e-14	Dimocarpus longan clone Unigene63292 gamma-glutamyl transferase mRNA, complete cds	--	--	--	--	SPAC664.09	68.9	2e-12	COG0405	Gamma-glutamyltransferase	K00681	7e-30	126	vvi:100247429	gamma-glutamyltranspeptidase [EC:2.3.2.2]	GO:0006805//xenobiotic metabolic process;GO:0006751//glutathione catabolic process	GO:0003840//gamma-glutamyltransferase activity;GO:0016756//glutathione gamma-glutamylcysteinyltransferase activity	GO:0005773//vacuole;GO:0005634//nucleus	ko01100//Metabolic pathways;ko00460//Cyanoamino acid metabolism;ko00480//Glutathione metabolism;ko00590//Arachidonic acid metabolism;ko00430//Taurine and hypotaurine metabolism
CL5384.Contig3_All	392	0	23	0	1.8771	10.8743	Up	1.0212e-07	4.4991e-07	gi|239056168|emb|CAQ58601.1|	105.5	2e-22	KAN (KANADI); transcription factor [Vitis vinifera]	gi|359476520|ref|XM_002266427.2|	99.6	2e-18	PREDICTED: Vitis vinifera transcription repressor KAN1-like (LOC100244905), mRNA	sp|Q93WJ9|KAN1_ARATH	54.7	2e-08	Transcription repressor KAN1 OS=Arabidopsis thaliana GN=KAN1 PE=1 SV=1	--	--	--	--	--	--	--	--	--	--	-	GO:0003677//DNA binding	-	--
Unigene24927_All	445	0	26	0	1.8692	10.8682	Up	1.252e-08	5.9315e-08	gi|326491419|dbj|BAJ94187.1|	117.9	4e-26	predicted protein [Hordeum vulgare subsp. vulgare]	gi|147766594|emb|AM441072.2|	125	4e-26	Vitis vinifera contig VV78X089604.2, whole genome shotgun sequence	sp|P40280|H2A_MAIZE	111	1e-25	Histone H2A OS=Zea mays PE=2 SV=1	YBL003c	120	1e-27	COG5262	Histone H2A	K11251	3e-26	115	bdi:100823199	histone H2A	GO:0006334//nucleosome assembly	GO:0003677//DNA binding	GO:0000786//nucleosome;GO:0005634//nucleus	--
Unigene36415_All	257	0	15	0	1.8672	10.8667	Up	2.7526e-05	9.2847e-05	gi|384249669|gb|EIE23150.1|	56.6	1e-07	hypothetical protein COCSUDRAFT_66187 [Coccomyxa subellipsoidea C-169]	--	--	--	--	sp|Q40648|KCAB_ORYSJ	52	8e-08	Probable voltage-gated potassium channel subunit beta OS=Oryza sativa subsp. japonica GN=KOB1 PE=1 SV=2	YJR155w	152	2e-37	COG0667	Predicted oxidoreductases (related to aryl-alcohol dehydrogenases)	K15303	7e-06	47	zma:100274478	aflatoxin B1 aldehyde reductase	-	-	-	--
CL11925.Contig1_All	429	0	25	0	1.8643	10.8644	Up	2.5202e-08	1.1663e-07	gi|195617996|gb|ACG30828.1|	100.5	7e-21	histone H4 [Zea mays]	gi|189099146|gb|EU551759.1|	99.6	2e-18	Capsella bursa-pastoris histone 4 (H4) mRNA, partial cds	sp|P82888|H4_OLILU	98.6	1e-21	Histone H4 OS=Olisthodiscus luteus PE=1 SV=2	YNL030w	96.7	1e-20	COG2036	Histones H3 and H4	K11254	3e-21	98.6	olu:OSTLU_44220	histone H4	GO:0006334//nucleosome assembly	GO:0003677//DNA binding	GO:0000786//nucleosome;GO:0005634//nucleus	--
Unigene5822_All	412	0	24	0	1.8636	10.8639	Up	5.073e-08	2.2896e-07	gi|45433315|emb|CAD27461.1|	97.4	5e-20	nucleosome assembly protein 1-like protein 2 [Nicotiana tabacum]	--	--	--	--	--	--	--	--	--	--	--	--	--	K11279	3e-20	95.1	zma:542588	nucleosome assembly protein 1-like 1	GO:0006281//DNA repair;GO:0009294//DNA mediated transformation	-	GO:0005829//cytosol;GO:0005634//nucleus;GO:0005886//plasma membrane	--
Unigene31810_All	309	0	18	0	1.8636	10.8639	Up	3.3748e-06	1.2754e-05	gi|159472172|ref|XP_001694225.1|	95.5	2e-19	ribosomal protein S25, component of cytosolic 80S ribosome and 40S small subunit [Chlamydomonas reinhardtii] >gi|158276888|gb|EDP02658.1| ribosomal protein S25 [Chlamydomonas reinhardtii]	gi|12702878|gb|AY019836.1|	58	5e-06	Oryza sativa microsatellite MRG2161 containing (CA)X38, closest to marker G1185, genomic sequence	sp|Q9T029|RS254_ARATH	82.4	5e-17	40S ribosomal protein S25-4 OS=Arabidopsis thaliana GN=RPS25E PE=2 SV=1	YLR333c	97.4	5e-21	COG4901	Ribosomal protein S25	K02975	2e-20	95.5	cre:CHLREDRAFT_57302	small subunit ribosomal protein S25e	GO:0001510//RNA methylation;GO:0006412//translation	GO:0003735//structural constituent of ribosome	GO:0009506//plasmodesma;GO:0022627//cytosolic small ribosomal subunit;GO:0005774//vacuolar membrane;GO:0005794//Golgi apparatus	ko03010//Ribosome
Unigene36407_All	292	0	17	0	1.8625	10.863	Up	6.7933e-06	2.4768e-05	--	--	--	--	--	--	--	--	--	--	--	--	--	--	--	--	--	--	--	--	--	--	-	-	-	--
CL8747.Contig2_All	464	0	27	0	1.8616	10.8623	Up	6.2198e-09	3.0143e-08	gi|255545116|ref|XP_002513619.1|	197.2	6e-50	ATP binding protein, putative [Ricinus communis] >gi|223547527|gb|EEF49022.1| ATP binding protein, putative [Ricinus communis]	gi|147795694|emb|AM453643.2|	111	6e-22	Vitis vinifera contig VV78X247597.7, whole genome shotgun sequence	sp|Q9FLV4|Y5248_ARATH	158	1e-39	G-type lectin S-receptor-like serine/threonine-protein kinase At5g24080 OS=Arabidopsis thaliana GN=At5g24080 PE=2 SV=1	--	--	--	--	--	--	--	--	--	--	GO:0007252//I-kappaB phosphorylation;GO:0048544//recognition of pollen	GO:0008384//IkappaB kinase activity;GO:0008270//zinc ion binding;GO:0005524//ATP binding;GO:0004713//protein tyrosine kinase activity	GO:0005886//plasma membrane	--
Unigene2429_All	276	0	16	0	1.8546	10.8569	Up	1.3675e-05	4.7934e-05	gi|575427|gb|AAA53173.1|	79.7	1e-14	similar to S. cerevisiae PTR2 gene, GenBank Accession Number L11994 [Arabidopsis thaliana]	--	--	--	--	--	--	--	--	SPBC13A2.04c	79.7	1e-15	COG3104	Dipeptide/tripeptide permease	--	--	--	--	--	-	-	-	--
Unigene39111_All	276	0	16	0	1.8546	10.8569	Up	1.3675e-05	4.7868e-05	--	--	--	--	--	--	--	--	--	--	--	--	--	--	--	--	--	--	--	--	--	--	-	-	-	--
Unigene36662_All	207	0	12	0	1.8546	10.8569	Up	0.00022451	0.00066218	--	--	--	--	--	--	--	--	--	--	--	--	--	--	--	--	--	--	--	--	--	--	-	-	-	--
Unigene38213_All	207	0	12	0	1.8546	10.8569	Up	0.00022451	0.00066162	gi|58613465|gb|AAW79319.1|	87	8e-17	malate dehydrogenase [Isochrysis galbana]	gi|270147018|gb|BT113970.1|	77.8	4e-12	Picea glauca clone GQ03505_L04 mRNA sequence	sp|P46488|MDHG_CUCSA	78.6	8e-16	Malate dehydrogenase, glyoxysomal OS=Cucumis sativus GN=MDHG PE=2 SV=1	SPCC306.08c	78.2	3e-15	COG0039	Malate/lactate dehydrogenases	K00026	9e-16	79.7	pop:POPTR_798097	malate dehydrogenase [EC:1.1.1.37]	GO:0019752//carboxylic acid metabolic process;GO:0044248//cellular catabolic process;GO:0055114//oxidation-reduction process;GO:0031323//regulation of cellular metabolic process;GO:0005975//carbohydrate metabolic process	GO:0016615//malate dehydrogenase activity;GO:0016616//oxidoreductase activity, acting on the CH-OH group of donors, NAD or NADP as acceptor	GO:0009526//plastid envelope;GO:0016020//membrane;GO:0044434//chloroplast part	ko01100//Metabolic pathways;ko01110//Biosynthesis of secondary metabolites;ko00710//Carbon fixation in photosynthetic organisms;ko00630//Glyoxylate and dicarboxylate metabolism;ko00620//Pyruvate metabolism;ko00020//Citrate cycle (TCA cycle)
Unigene38858_All	207	0	12	0	1.8546	10.8569	Up	0.00022451	0.00066128	gi|224124864|ref|XP_002319441.1|	137.1	6e-32	cytochrome P450 [Populus trichocarpa] >gi|222857817|gb|EEE95364.1| cytochrome P450 [Populus trichocarpa]	gi|356569427|ref|XM_003552855.1|	101	2e-19	PREDICTED: Glycine max cytochrome P450 734A1-like (LOC100785420), mRNA	sp|Q69XM6|C7344_ORYSJ	71.6	1e-13	Cytochrome P450 734A4 OS=Oryza sativa subsp. japonica GN=CYP734A4 PE=2 SV=1	AGc2890	48.1	4e-06	COG2124	Cytochrome P450	K10717	2e-13	72	pop:POPTR_555847	cytokinin trans-hydroxylase	GO:0055114//oxidation-reduction process	GO:0050616;GO:0009055//electron carrier activity;GO:0004497//monooxygenase activity;GO:0005506//iron ion binding;GO:0020037//heme binding;GO:0016705//oxidoreductase activity, acting on paired donors, with incorporation or reduction of molecular oxygen	GO:0016023//cytoplasmic membrane-bounded vesicle	ko01100//Metabolic pathways;ko01110//Biosynthesis of secondary metabolites;ko00908//Zeatin biosynthesis;ko00905//Brassinosteroid biosynthesis
Unigene39195_All	207	0	12	0	1.8546	10.8569	Up	0.00022451	0.00066114	--	--	--	--	--	--	--	--	--	--	--	--	--	--	--	--	--	--	--	--	--	--	-	-	-	--
Unigene37640_All	259	0	15	0	1.8528	10.8555	Up	2.7526e-05	9.2792e-05	--	--	--	--	--	--	--	--	--	--	--	--	--	--	--	--	--	--	--	--	--	--	-	-	-	--
Unigene39527_All	242	0	14	0	1.8508	10.8539	Up	5.5408e-05	0.00017866	--	--	--	--	--	--	--	--	--	--	--	--	--	--	--	--	--	--	--	--	--	--	-	-	-	--
Unigene39245_All	294	0	17	0	1.8499	10.8532	Up	6.7933e-06	2.474e-05	--	--	--	--	--	--	--	--	--	--	--	--	--	--	--	--	--	--	--	--	--	--	-	-	-	--
Unigene37037_All	398	0	23	0	1.8488	10.8524	Up	1.0212e-07	4.4973e-07	gi|359480441|ref|XP_003632462.1|	86.3	1e-16	PREDICTED: upstream activation factor subunit spp27-like [Vitis vinifera]	--	--	--	--	--	--	--	--	SPCC285.17	71.2	4e-13	COG5531	SWIB-domain-containing proteins implicated in chromatin remodeling	K15223	1e-17	86.3	vvi:100852962	upstream activation factor subunit UAF30	-	-	-	--
CL7220.Contig2_All	381	0	22	0	1.8473	10.8512	Up	2.0556e-07	8.7979e-07	gi|325191415|emb|CCA26192.1|	92.8	1e-18	mannitol dehydrogenase putative [Albugo laibachii Nc14]	--	--	--	--	sp|Q6ERX1|CAD8A_ORYSJ	68.2	1e-12	Probable cinnamyl alcohol dehydrogenase 8A OS=Oryza sativa subsp. japonica GN=CAD8A PE=2 SV=1	YCR105w	89.4	1e-18	COG1064	Zn-dependent alcohol dehydrogenases	K00083	2e-10	62.4	aly:ARALYDRAFT_490819	cinnamyl-alcohol dehydrogenase [EC:1.1.1.195]	-	GO:0005488//binding	-	ko01100//Metabolic pathways;ko01110//Biosynthesis of secondary metabolites;ko00940//Phenylpropanoid biosynthesis
CL12597.Contig2_All	208	0	12	0	1.8457	10.85	Up	0.00022451	0.00066287	--	--	--	--	--	--	--	--	--	--	--	--	--	--	--	--	--	--	--	--	--	--	-	-	-	--
Unigene37065_All	208	0	12	0	1.8457	10.85	Up	0.00022451	0.00066198	--	--	--	--	gi|32992535|dbj|AK107326.1|	276	8e-72	Oryza sativa Japonica Group cDNA clone:002-126-E11, full insert sequence	--	--	--	--	SPCC18B5.01c_3	59.7	1e-09	COG0842	ABC-type multidrug transport system, permease component	--	--	--	--	--	-	-	-	--
Unigene38473_All	208	0	12	0	1.8457	10.85	Up	0.00022451	0.00066138	--	--	--	--	--	--	--	--	--	--	--	--	--	--	--	--	--	--	--	--	--	--	-	-	-	--
Unigene38955_All	330	0	19	0	1.842	10.8471	Up	1.6766e-06	6.5349e-06	gi|308081347|ref|NP_001183350.1|	51.6	3e-06	uncharacterized protein LOC100501758 [Zea mays]	--	--	--	--	--	--	--	--	--	--	--	--	--	K09566	1e-06	49.7	gmx:100800303	peptidyl-prolyl isomerase G (cyclophilin G) [EC:5.2.1.8]	-	-	-	--
Unigene11858_All	417	0	24	0	1.8413	10.8465	Up	5.073e-08	2.292e-07	gi|356521676|ref|XP_003529479.1|	71.2	4e-12	PREDICTED: ABC transporter G family member 23-like [Glycine max]	--	--	--	--	sp|Q3E9B8|AB23G_ARATH	60.1	4e-10	ABC transporter G family member 23 OS=Arabidopsis thaliana GN=ABCG23 PE=2 SV=1	--	--	--	--	--	--	--	--	--	--	-	GO:0042626//ATPase activity, coupled to transmembrane movement of substances;GO:0000166//nucleotide binding	GO:0016020//membrane	--
Unigene1900_All	539	0	31	0	1.84	10.8455	Up	3.7884e-10	1.9981e-09	gi|326504636|dbj|BAK06609.1|	152.5	2e-36	predicted protein [Hordeum vulgare subsp. vulgare]	gi|293334740|ref|NM_001175358.1|	77.8	1e-11	Zea mays uncharacterized LOC100382634 (LOC100382634), mRNA >gi|391415197|gb|BT064930.2| Zea mays full-length cDNA clone ZM_BFc0031F19 mRNA, complete cds	sp|Q42290|MPPB_ARATH	132	2e-31	Probable mitochondrial-processing peptidase subunit beta OS=Arabidopsis thaliana GN=At3g02090 PE=1 SV=2	SPBP23A10.15c	145	4e-35	COG0612	Predicted Zn-dependent peptidases	K01412	1e-32	137	olu:OSTLU_29535	mitochondrial processing peptidase [EC:3.4.24.64]	GO:0006508//proteolysis	GO:0008270//zinc ion binding;GO:0004222//metalloendopeptidase activity	GO:0005743//mitochondrial inner membrane;GO:0070013;GO:0071944//cell periphery	--
Unigene39287_All	313	0	18	0	1.8398	10.8453	Up	3.3748e-06	1.2738e-05	--	--	--	--	--	--	--	--	--	--	--	--	--	--	--	--	--	--	--	--	--	--	-	-	-	--
CL52.Contig4_All	209	0	12	0	1.8368	10.843	Up	0.00022451	0.00066281	gi|308044587|ref|NP_001183275.1|	129	1e-29	uncharacterized protein LOC100501669 [Zea mays]	gi|308044586|ref|NM_001196346.1|	194	2e-47	Zea mays uncharacterized LOC100501669 (LOC100501669), mRNA >gi|238010471|gb|BT085918.1| Zea mays full-length cDNA clone ZM_BFc0085G15 mRNA, complete cds	sp|Q9S7E4|FDH_ARATH	70.5	2e-13	Formate dehydrogenase, mitochondrial OS=Arabidopsis thaliana GN=FDH1 PE=1 SV=1	YPL275w	76.6	1e-14	COG1052	Lactate dehydrogenase and related dehydrogenases	K00122	1e-30	129	zma:100501669	formate dehydrogenase [EC:1.2.1.2]	GO:0000038//very long-chain fatty acid metabolic process;GO:0042335//cuticle development;GO:0008610//lipid biosynthetic process;GO:0009416//response to light stimulus;GO:0009409//response to cold;GO:0009611//response to wounding;GO:0009913//epidermal cell differentiation;GO:0046686//response to cadmium ion;GO:0080167//response to karrikin	GO:0016746//transferase activity, transferring acyl groups;GO:0016491//oxidoreductase activity;GO:0000166//nucleotide binding;GO:0048037//cofactor binding	GO:0005739//mitochondrion;GO:0009579//thylakoid;GO:0009507//chloroplast;GO:0016020//membrane;GO:0005783//endoplasmic reticulum	ko01100//Metabolic pathways;ko00630//Glyoxylate and dicarboxylate metabolism
Unigene37912_All	366	0	21	0	1.8356	10.842	Up	4.1377e-07	1.7193e-06	--	--	--	--	--	--	--	--	--	--	--	--	--	--	--	--	--	--	--	--	--	--	-	-	-	--
Unigene38824_All	314	0	18	0	1.8339	10.8407	Up	3.3748e-06	1.274e-05	gi|293330987|ref|NP_001169942.1|	50.4	8e-06	uncharacterized protein LOC100383840 [Zea mays]	--	--	--	--	sp|Q0DLG0|FH14_ORYSJ	51.2	1e-07	Formin-like protein 14 OS=Oryza sativa subsp. japonica GN=FH14 PE=2 SV=1	--	--	--	--	--	--	--	--	--	--	-	-	-	--
Unigene38015_All	349	0	20	0	1.8333	10.8402	Up	8.3289e-07	3.358e-06	gi|388514849|gb|AFK45486.1|	52	2e-06	unknown [Lotus japonicus]	--	--	--	--	--	--	--	--	--	--	--	--	--	--	--	--	--	--	-	-	-	--
Unigene29194_All	419	0	24	0	1.8325	10.8396	Up	5.073e-08	2.2916e-07	gi|224064738|ref|XP_002301544.1|	55.1	3e-07	predicted protein [Populus trichocarpa] >gi|222843270|gb|EEE80817.1| predicted protein [Populus trichocarpa]	--	--	--	--	sp|Q5Z9S8|PDR12_ORYSJ	74.7	2e-14	Pleiotropic drug resistance protein 12 OS=Oryza sativa subsp. japonica GN=PDR12 PE=2 SV=1	SPCC18B5.01c_3	93.6	1e-19	COG0842	ABC-type multidrug transport system, permease component	--	--	--	--	--	-	-	-	--
Unigene40575_All	297	0	17	0	1.8312	10.8386	Up	6.7933e-06	2.4731e-05	--	--	--	--	--	--	--	--	--	--	--	--	--	--	--	--	--	--	--	--	--	--	-	-	-	--
Unigene32071_All	245	0	14	0	1.8281	10.8361	Up	5.5408e-05	0.00017897	--	--	--	--	--	--	--	--	--	--	--	--	YDL072c	73.2	1e-13	COG5374	Uncharacterized conserved protein	--	--	--	--	--	-	-	-	--
Unigene15895_All	368	0	21	0	1.8256	10.8342	Up	4.1377e-07	1.7205e-06	--	--	--	--	--	--	--	--	--	--	--	--	--	--	--	--	--	--	--	--	--	--	-	-	-	--
Unigene37632_All	298	0	17	0	1.825	10.8337	Up	6.7933e-06	2.4757e-05	--	--	--	--	gi|32993328|dbj|AK108119.1|	418	1e-114	Oryza sativa Japonica Group cDNA clone:002-139-C08, full insert sequence	--	--	--	--	--	--	--	--	--	--	--	--	--	--	-	-	-	--
CL906.Contig3_All	228	0	13	0	1.8241	10.833	Up	0.00011153	0.00034486	gi|357483399|ref|XP_003611986.1|	145.2	2e-34	Succinate dehydrogenase [Medicago truncatula] >gi|355513321|gb|AES94944.1| Succinate dehydrogenase [Medicago truncatula]	gi|32992891|dbj|AK107682.1|	135	2e-29	Oryza sativa Japonica Group cDNA clone:002-132-A10, full insert sequence	sp|O82663|DHSA1_ARATH	143	3e-35	Succinate dehydrogenase [ubiquinone] flavoprotein subunit 1, mitochondrial OS=Arabidopsis thaliana GN=SDH1-1 PE=1 SV=1	SPAC1556.02c	147	6e-36	COG1053	Succinate dehydrogenase/fumarate reductase, flavoprotein subunit	K00234	2e-35	145	mtr:MTR_5g020050	succinate dehydrogenase (ubiquinone) flavoprotein subunit [EC:1.3.5.1]	GO:0006099//tricarboxylic acid cycle;GO:0006121//mitochondrial electron transport, succinate to ubiquinone	GO:0050897//cobalt ion binding;GO:0009055//electron carrier activity;GO:0005524//ATP binding;GO:0050660//flavin adenine dinucleotide binding;GO:0000104//succinate dehydrogenase activity;GO:0015036//disulfide oxidoreductase activity	GO:0005618//cell wall;GO:0005749//mitochondrial respiratory chain complex II;GO:0005794//Golgi apparatus	ko01100//Metabolic pathways;ko01110//Biosynthesis of secondary metabolites;ko00190//Oxidative phosphorylation;ko00020//Citrate cycle (TCA cycle)
CL645.Contig1_All	667	0	38	0	1.8226	10.8318	Up	2.8291e-12	1.6921e-11	gi|297740937|emb|CBI31249.3|	201.8	6e-51	unnamed protein product [Vitis vinifera]	gi|225460060|ref|XM_002271461.1|	103	2e-19	PREDICTED: Vitis vinifera probable protein phosphatase 2C 2-like (LOC100263754), mRNA	sp|Q10MX1|P2C32_ORYSJ	148	2e-36	Probable protein phosphatase 2C 32 OS=Oryza sativa subsp. japonica GN=Os03g0292100 PE=2 SV=1	SPAC2G11.07c	89	6e-18	COG0631	Serine/threonine protein phosphatase	K01090	5e-34	142	sbi:SORBI_01g038410	protein phosphatase [EC:3.1.3.16]	GO:0009987//cellular process;GO:0008152//metabolic process	GO:0004721//phosphoprotein phosphatase activity	GO:0044464//cell part	ko04075//Plant hormone signal transduction
CL6056.Contig1_All	316	0	18	0	1.8223	10.8315	Up	3.3748e-06	1.276e-05	gi|445615|prf||1909362A	117.9	4e-26	ribosomal protein L27	--	--	--	--	sp|Q02984|RL27_PYRST	105	5e-24	60S ribosomal protein L27 OS=Pyrobotrys stellata GN=RPL27 PE=2 SV=1	SPBC685.07c	130	6e-31	COG2163	Ribosomal protein L14E/L6E/L27E	K02901	1e-24	109	gmx:100799485	large subunit ribosomal protein L27e	-	-	GO:0022626//cytosolic ribosome	ko03010//Ribosome
Unigene9070_All	562	0	32	0	1.8216	10.831	Up	1.882e-10	1.0122e-09	gi|326513472|dbj|BAK06976.1|	332	2e-90	predicted protein [Hordeum vulgare subsp. vulgare]	gi|32993344|dbj|AK108135.1|	63.9	2e-07	Oryza sativa Japonica Group cDNA clone:002-139-E02, full insert sequence	sp|Q8LF48|THIK1_ARATH	204	3e-53	3-ketoacyl-CoA thiolase 1, peroxisomal OS=Arabidopsis thaliana GN=KAT1 PE=1 SV=2	YIL160c	184	8e-47	COG0183	Acetyl-CoA acetyltransferase	K07513	1e-55	213	osa:4331150	acetyl-CoA acyltransferase 1 [EC:2.3.1.16]	-	GO:0003988//acetyl-CoA C-acyltransferase activity	GO:0005777//peroxisome;GO:0005739//mitochondrion;GO:0005773//vacuole;GO:0016020//membrane	ko01100//Metabolic pathways;ko01110//Biosynthesis of secondary metabolites;ko00592//alpha-Linolenic acid metabolism;ko00071//Fatty acid metabolism;ko01040//Biosynthesis of unsaturated fatty acids;ko04146//Peroxisome;ko00280//Valine, leucine and isoleucine degradation
CL10264.Contig1_All	404	0	23	0	1.8213	10.8308	Up	1.0212e-07	4.4995e-07	gi|226505096|ref|NP_001142127.1|	170.6	5e-42	uncharacterized protein LOC100274291 precursor [Zea mays]	gi|226505095|ref|NM_001148655.1|	63.9	1e-07	Zea mays uncharacterized LOC100274291 (LOC100274291), mRNA >gi|194707253|gb|BT042706.1| Zea mays full-length cDNA clone ZM_BFc0014P13 mRNA, complete cds	--	--	--	--	--	--	--	--	--	--	--	--	--	--	-	-	-	--
Unigene38975_All	510	0	29	0	1.8191	10.829	Up	1.535e-09	7.7666e-09	gi|348687535|gb|EGZ27349.1|	60.8	9e-09	hypothetical protein PHYSODRAFT_293286 [Phytophthora sojae]	--	--	--	--	--	--	--	--	--	--	--	--	--	--	--	--	--	--	-	-	-	--
Unigene19141_All	598	0	34	0	1.8189	10.8289	Up	4.6448e-11	2.5956e-10	gi|302804065|ref|XP_002983785.1|	222.6	2e-57	hypothetical protein SELMODRAFT_118858 [Selaginella moellendorffii] >gi|300148622|gb|EFJ15281.1| hypothetical protein SELMODRAFT_118858 [Selaginella moellendorffii]	gi|255074984|ref|XM_002501121.1|	73.8	2e-10	Micromonas sp. RCC299 chromosome 3 mitochondrial carrier family (MICPUN_105366) mRNA, complete cds; nuclear gene for mitochondrial product	sp|P18616|RPB1_ARATH	62.4	2e-10	DNA-directed RNA polymerase II subunit RPB1 OS=Arabidopsis thaliana GN=RPB205 PE=1 SV=3	SPBC28F2.12	62.4	5e-10	COG0086	DNA-directed RNA polymerase, beta' subunit/160 kD subunit	K15102	3e-58	222	smo:SELMODRAFT_118858	solute carrier family 25 (mitochondrial phosphate transporter), member 3	GO:0006810//transport;GO:0009651//response to salt stress;GO:0006098//pentose-phosphate shunt;GO:0009723//response to ethylene stimulus	-	GO:0005618//cell wall;GO:0005743//mitochondrial inner membrane;GO:0005774//vacuolar membrane;GO:0009507//chloroplast;GO:0005794//Golgi apparatus	--
Unigene35934_All	229	0	13	0	1.8161	10.8266	Up	0.00011153	0.00034475	--	--	--	--	gi|340549473|gb|JN107812.1|	234	3e-59	Boea hygrometrica mitochondrion, complete genome	--	--	--	--	--	--	--	--	--	--	--	--	--	--	-	-	-	--
Unigene31873_All	564	0	32	0	1.8151	10.8258	Up	1.882e-10	1.0129e-09	gi|225685853|dbj|BAH30213.1|	78.2	7e-14	methionine S-adenosyl transferase [Cylindrotheca closterium]	--	--	--	--	sp|P24260|METK2_DIACA	68.2	3e-12	S-adenosylmethionine synthase 2 OS=Dianthus caryophyllus GN=SAM2 PE=2 SV=1	YDR502c	80.9	1e-15	COG0192	S-adenosylmethionine synthetase	K00789	2e-13	73.2	cme:CMN227C	S-adenosylmethionine synthetase [EC:2.5.1.6]	GO:0006556//S-adenosylmethionine biosynthetic process;GO:0006730//one-carbon metabolic process	GO:0004478//methionine adenosyltransferase activity;GO:0005524//ATP binding;GO:0000287//magnesium ion binding	GO:0071944//cell periphery;GO:0005737//cytoplasm;GO:0016020//membrane	ko01100//Metabolic pathways;ko01110//Biosynthesis of secondary metabolites;ko00270//Cysteine and methionine metabolism
Unigene21388_All	476	0	27	0	1.8147	10.8255	Up	6.2198e-09	3.0138e-08	gi|242079503|ref|XP_002444520.1|	56.2	1e-07	hypothetical protein SORBIDRAFT_07g023145 [Sorghum bicolor] >gi|241940870|gb|EES14015.1| hypothetical protein SORBIDRAFT_07g023145 [Sorghum bicolor]	--	--	--	--	--	--	--	--	--	--	--	--	--	K11323	2e-06	49.7	vcn:VOLCADRAFT_121342	histone arginine demethylase JMJD6 [EC:1.14.11.-]	-	-	-	--
Unigene38024_All	441	0	25	0	1.8136	10.8246	Up	2.5202e-08	1.1656e-07	--	--	--	--	--	--	--	--	--	--	--	--	--	--	--	--	--	--	--	--	--	--	-	-	-	--
Unigene38227_All	247	0	14	0	1.8133	10.8244	Up	5.5408e-05	0.00017883	--	--	--	--	--	--	--	--	--	--	--	--	--	--	--	--	--	--	--	--	--	--	-	-	-	--
Unigene38763_All	247	0	14	0	1.8133	10.8244	Up	5.5408e-05	0.00017875	gi|359485606|ref|XP_003633295.1|	57	8e-08	PREDICTED: uncharacterized protein LOC100853570 [Vitis vinifera]	--	--	--	--	sp|P13983|EXTN_TOBAC	47	3e-06	Extensin OS=Nicotiana tabacum GN=HRGPNT3 PE=2 SV=1	XF0818	51.6	3e-07	COG2730	Endoglucanase	K11128	5e-07	50.8	vcn:VOLCADRAFT_77019	H/ACA ribonucleoprotein complex subunit 1	-	-	-	ko01100//Metabolic pathways;ko00565//Ether lipid metabolism;ko00564//Glycerophospholipid metabolism;ko04144//Endocytosis;ko03008//Ribosome biogenesis in eukaryotes
Unigene37208_All	565	0	32	0	1.8119	10.8233	Up	1.882e-10	1.0127e-09	gi|223998384|ref|XP_002288865.1|	143.3	1e-33	hypothetical protein THAPSDRAFT_32882 [Thalassiosira pseudonana CCMP1335] >gi|220975973|gb|EED94301.1| hypothetical protein THAPSDRAFT_32882 [Thalassiosira pseudonana CCMP1335]	--	--	--	--	--	--	--	--	STM2291	104	1e-22	COG4948	L-alanine-DL-glutamate epimerase and related enzymes of enolase superfamily	--	--	--	--	--	-	-	-	--
Unigene37934_All	265	0	15	0	1.8109	10.8225	Up	2.7526e-05	9.2789e-05	--	--	--	--	--	--	--	--	--	--	--	--	--	--	--	--	--	--	--	--	--	--	-	-	-	--
Unigene36966_All	230	0	13	0	1.8082	10.8203	Up	0.00011153	0.00034465	--	--	--	--	--	--	--	--	--	--	--	--	--	--	--	--	--	--	--	--	--	--	-	-	-	--
Unigene37293_All	266	0	15	0	1.804	10.817	Up	2.7526e-05	9.2798e-05	--	--	--	--	--	--	--	--	--	--	--	--	--	--	--	--	--	--	--	--	--	--	-	-	-	--
Unigene9738_All	337	0	19	0	1.8037	10.8167	Up	1.6766e-06	6.5312e-06	--	--	--	--	--	--	--	--	--	--	--	--	--	--	--	--	--	--	--	--	--	--	-	-	-	--
Unigene37666_All	728	0	41	0	1.8017	10.8151	Up	3.4686e-13	2.1747e-12	gi|303273460|ref|XP_003056091.1|	245.4	5e-64	predicted protein [Micromonas pusilla CCMP1545] >gi|226462175|gb|EEH59467.1| predicted protein [Micromonas pusilla CCMP1545]	--	--	--	--	sp|Q9C9C4|ENO1_ARATH	236	1e-62	Enolase 1, chloroplastic OS=Arabidopsis thaliana GN=ENO1 PE=1 SV=1	SPBC1815.01	248	7e-66	COG0148	Enolase	K01689	2e-63	239	cre:CHLREDRAFT_83064	enolase [EC:4.2.1.11]	GO:0009056//catabolic process;GO:0044238//primary metabolic process;GO:0010090//trichome morphogenesis;GO:0044237//cellular metabolic process	GO:0004634//phosphopyruvate hydratase activity	GO:0009570//chloroplast stroma	ko01100//Metabolic pathways;ko01110//Biosynthesis of secondary metabolites;ko00010//Glycolysis / Gluconeogenesis;ko03018//RNA degradation
Unigene38650_All	302	0	17	0	1.8009	10.8145	Up	6.7933e-06	2.4745e-05	--	--	--	--	--	--	--	--	--	--	--	--	--	--	--	--	--	--	--	--	--	--	-	-	-	--
Unigene40503_All	231	0	13	0	1.8004	10.8141	Up	0.00011153	0.00034429	--	--	--	--	--	--	--	--	--	--	--	--	--	--	--	--	--	--	--	--	--	--	-	-	-	--
Unigene36487_All	249	0	14	0	1.7987	10.8127	Up	5.5408e-05	0.00017895	--	--	--	--	--	--	--	--	--	--	--	--	--	--	--	--	--	--	--	--	--	--	-	-	-	--
Unigene36661_All	338	0	19	0	1.7984	10.8125	Up	1.6766e-06	6.5393e-06	gi|255585516|ref|XP_002533449.1|	65.1	3e-10	GTP-binding protein alpha subunit, gna, putative [Ricinus communis] >gi|223526698|gb|EEF28933.1| GTP-binding protein alpha subunit, gna, putative [Ricinus communis]	--	--	--	--	--	--	--	--	--	--	--	--	--	--	--	--	--	--	GO:0007165//signal transduction	GO:0019001//guanyl nucleotide binding	-	--
Unigene40620_All	338	0	19	0	1.7984	10.8125	Up	1.6766e-06	6.532e-06	gi|157072589|gb|ABV08817.1|	144.8	3e-34	kaurene synthase [Salvia miltiorrhiza]	gi|239750080|gb|EF635966.1|	79.8	2e-12	Salvia miltiorrhiza kaurene synthase mRNA, complete cds	sp|Q0JA82|KS1_ORYSJ	90.9	2e-19	Ent-kaur-16-ene synthase, chloroplastic OS=Oryza sativa subsp. japonica GN=KS1 PE=1 SV=1	--	--	--	--	--	K04121	8e-20	93.2	mtr:MTR_3g058160	ent-kaurene synthase [EC:4.2.3.19]	-	GO:0016829//lyase activity	GO:0005739//mitochondrion	ko01100//Metabolic pathways;ko01110//Biosynthesis of secondary metabolites;ko00904//Diterpenoid biosynthesis;ko00909//Sesquiterpenoid and triterpenoid biosynthesis;ko00900//Terpenoid backbone biosynthesis
Unigene32287_All	267	0	15	0	1.7973	10.8116	Up	2.7526e-05	9.285e-05	--	--	--	--	--	--	--	--	--	--	--	--	--	--	--	--	--	--	--	--	--	--	-	-	-	--
Unigene19262_All	374	0	21	0	1.7963	10.8108	Up	4.1377e-07	1.7204e-06	--	--	--	--	--	--	--	--	--	--	--	--	--	--	--	--	--	--	--	--	--	--	-	-	-	--
CL6665.Contig1_All	321	0	18	0	1.7939	10.8089	Up	3.3748e-06	1.2759e-05	gi|225428761|ref|XP_002285064.1|	144.1	5e-34	PREDICTED: probable carboxylesterase 2 [Vitis vinifera]	--	--	--	--	sp|Q9SX78|CXE2_ARATH	96.7	3e-21	Probable carboxylesterase 2 OS=Arabidopsis thaliana GN=CXE2 PE=2 SV=1	--	--	--	--	--	K13258	3e-16	81.3	gmx:547489	2-hydroxyisoflavanone dehydratase [EC:4.2.1.105]	-	GO:0016787//hydrolase activity	-	ko01110//Biosynthesis of secondary metabolites;ko00943//Isoflavonoid biosynthesis
Unigene38711_All	232	0	13	0	1.7926	10.8078	Up	0.00011153	0.00034439	--	--	--	--	--	--	--	--	--	--	--	--	--	--	--	--	--	--	--	--	--	--	-	-	-	--
Unigene38696_All	465	0	26	0	1.7888	10.8048	Up	1.252e-08	5.9306e-08	gi|159475042|ref|XP_001695632.1|	235.3	2e-61	malate synthase [Chlamydomonas reinhardtii] >gi|37955146|gb|AAP75564.1| malate synthase [Chlamydomonas reinhardtii] >gi|158275643|gb|EDP01419.1| malate synthase [Chlamydomonas reinhardtii]	gi|349807018|gb|JF905120.1|	69.9	2e-09	Pritchardia waialealeana voucher National Tropical Garden Live Collection 980768-001 malate synthase gene, partial cds	sp|P45458|MASY_SOYBN	193	3e-50	Malate synthase, glyoxysomal (Fragment) OS=Glycine max PE=2 SV=1	YNL117w	235	2e-62	COG2225	Malate synthase	K01638	3e-62	235	cre:CHLREDRAFT_196328	malate synthase [EC:2.3.3.9]	GO:0006099//tricarboxylic acid cycle;GO:0006097//glyoxylate cycle	GO:0004474//malate synthase activity	-	ko01100//Metabolic pathways;ko00630//Glyoxylate and dicarboxylate metabolism;ko00620//Pyruvate metabolism
Unigene12294_All	483	0	27	0	1.7884	10.8045	Up	6.2198e-09	3.0141e-08	--	--	--	--	--	--	--	--	--	--	--	--	YLR160c	68.2	6e-12	COG0252	L-asparaginase/archaeal Glu-tRNAGln amidotransferase subunit D	--	--	--	--	--	-	-	-	--
Unigene22510_All	609	0	34	0	1.7861	10.8026	Up	4.6448e-11	2.5953e-10	gi|326528725|dbj|BAJ97384.1|	304.7	5e-82	predicted protein [Hordeum vulgare subsp. vulgare]	gi|270135118|gb|BT102070.1|	89.7	3e-15	Picea glauca clone GQ0165_K08 mRNA sequence	sp|O65202|ACOX1_ARATH	79.3	1e-15	Peroxisomal acyl-coenzyme A oxidase 1 OS=Arabidopsis thaliana GN=ACX1 PE=1 SV=1	YGL205w	60.1	3e-09	COG1960	Acyl-CoA dehydrogenases	K00232	6e-16	82	ath:AT2G35690	acyl-CoA oxidase [EC:1.3.3.6]	GO:0042221//response to chemical stimulus;GO:0009620//response to fungus;GO:0044699;GO:0006633//fatty acid biosynthetic process;GO:0050794//regulation of cellular process;GO:0055114//oxidation-reduction process;GO:0006952//defense response	GO:0016627//oxidoreductase activity, acting on the CH-CH group of donors	GO:0044444//cytoplasmic part	ko01100//Metabolic pathways;ko00592//alpha-Linolenic acid metabolism;ko00071//Fatty acid metabolism;ko01040//Biosynthesis of unsaturated fatty acids;ko04146//Peroxisome
Unigene37676_All	412	0	23	0	1.7859	10.8024	Up	1.0212e-07	4.4969e-07	--	--	--	--	gi|340007640|gb|JN098455.1|	186	1e-44	Mimulus guttatus mitochondrion, complete genome	--	--	--	--	--	--	--	--	--	--	--	--	--	--	-	-	-	--
Unigene2807_All	251	0	14	0	1.7844	10.8012	Up	5.5408e-05	0.00017899	--	--	--	--	gi|345105406|gb|HQ228972.1|	89.7	1e-15	Thraustochytrium sp. BAFCcult 3512 18S ribosomal RNA gene, partial sequence	--	--	--	--	--	--	--	--	--	--	--	--	--	--	-	-	-	--
Unigene38962_All	251	0	14	0	1.7844	10.8012	Up	5.5408e-05	0.00017873	--	--	--	--	--	--	--	--	--	--	--	--	--	--	--	--	--	--	--	--	--	--	-	-	-	--
Unigene2990_All	377	0	21	0	1.782	10.7993	Up	4.1377e-07	1.7198e-06	gi|303279909|ref|XP_003059247.1|	56.6	1e-07	mitochondrial tRNA import complex [Micromonas pusilla CCMP1545] >gi|226459083|gb|EEH56379.1| mitochondrial tRNA import complex [Micromonas pusilla CCMP1545]	--	--	--	--	--	--	--	--	--	--	--	--	--	K00417	9e-09	56.6	olu:OSTLU_94712	ubiquinol-cytochrome c reductase subunit 7	-	-	-	ko01100//Metabolic pathways;ko00190//Oxidative phosphorylation
CL4361.Contig1_All	395	0	22	0	1.7818	10.7991	Up	2.0556e-07	8.7983e-07	gi|348678974|gb|EGZ18791.1|	177.2	5e-44	hypothetical protein PHYSODRAFT_301304 [Phytophthora sojae]	gi|302840554|ref|XM_002951787.1|	67.9	7e-09	Volvox carteri f. nagariensis 2-oxoglutarate dehydrogenase, E2 component (ogd2), mRNA	sp|Q9FLQ4|ODO2A_ARATH	161	9e-41	Dihydrolipoyllysine-residue succinyltransferase component of 2-oxoglutarate dehydrogenase complex 1, mitochondrial OS=Arabidopsis thaliana GN=At5g55070 PE=1 SV=1	SPBC776.15c	211	3e-55	COG0508	Pyruvate/2-oxoglutarate dehydrogenase complex, dihydrolipoamide acyltransferase (E2) component, and related enzymes	K00658	1e-44	176	cre:CHLREDRAFT_145987	2-oxoglutarate dehydrogenase E2 component (dihydrolipoamide succinyltransferase) [EC:2.3.1.61]	GO:0006979//response to oxidative stress;GO:0006099//tricarboxylic acid cycle	GO:0004149//dihydrolipoyllysine-residue succinyltransferase activity;GO:0008270//zinc ion binding	GO:0045252//oxoglutarate dehydrogenase complex;GO:0022626//cytosolic ribosome;GO:0016020//membrane;GO:0005739//mitochondrion	ko01100//Metabolic pathways;ko01110//Biosynthesis of secondary metabolites;ko00310//Lysine degradation;ko00020//Citrate cycle (TCA cycle)
Unigene2705_All	503	0	28	0	1.7809	10.7984	Up	3.0899e-09	1.5317e-08	gi|302771153|ref|XP_002968995.1|	96.3	1e-19	hypothetical protein SELMODRAFT_170205 [Selaginella moellendorffii] >gi|302817967|ref|XP_002990658.1| hypothetical protein SELMODRAFT_185434 [Selaginella moellendorffii] >gi|300141580|gb|EFJ08290.1| hypothetical protein SELMODRAFT_185434 [Selaginella moellendorffii] >gi|300163500|gb|EFJ30111.1| hypothetical protein SELMODRAFT_170205 [Selaginella moellendorffii]	gi|388516036|gb|BT146286.1|	93.7	2e-16	Medicago truncatula clone JCVI-FLMt-5H10 unknown mRNA	sp|P46302|RS28_MAIZE	88.6	2e-18	40S ribosomal protein S28 OS=Zea mays GN=RPS28 PE=3 SV=1	SPCC285.15c	110	1e-24	COG2053	Ribosomal protein S28E/S33	K02979	5e-22	101	cme:CMO024C	small subunit ribosomal protein S28e	GO:0006407//rRNA export from nucleus;GO:0006412//translation	GO:0003735//structural constituent of ribosome	GO:0005886//plasma membrane;GO:0005618//cell wall;GO:0022627//cytosolic small ribosomal subunit	ko03010//Ribosome
Unigene38585_All	396	0	22	0	1.7773	10.7955	Up	2.0556e-07	8.7913e-07	gi|302786498|ref|XP_002975020.1|	100.1	9e-21	hypothetical protein SELMODRAFT_102471 [Selaginella moellendorffii] >gi|300157179|gb|EFJ23805.1| hypothetical protein SELMODRAFT_102471 [Selaginella moellendorffii]	--	--	--	--	sp|Q9LHG9|NACA1_ARATH	97.8	2e-21	Nascent polypeptide-associated complex subunit alpha-like protein 1 OS=Arabidopsis thaliana GN=At3g12390 PE=1 SV=1	YHR193c	53.9	7e-08	COG1308	Transcription factor homologous to NACalpha-BTF3	K03626	8e-22	100	smo:SELMODRAFT_102471	nascent polypeptide-associated complex subunit alpha	GO:0006606//protein import into nucleus;GO:0051604//protein maturation;GO:0009651//response to salt stress	-	GO:0022626//cytosolic ribosome;GO:0005794//Golgi apparatus;GO:0009506//plasmodesma	--
Unigene39957_All	324	0	18	0	1.7773	10.7955	Up	3.3748e-06	1.2737e-05	--	--	--	--	--	--	--	--	--	--	--	--	--	--	--	--	--	--	--	--	--	--	-	-	-	--
CL11796.Contig1_All	252	0	14	0	1.7773	10.7955	Up	5.5408e-05	0.00017905	gi|317457412|gb|ADV29796.1|	50.4	8e-06	dehydrin 6 [Hordeum vulgare]	gi|270135059|gb|BT102011.1|	107	5e-21	Picea glauca clone GQ0162_N12 mRNA sequence	--	--	--	--	--	--	--	--	--	--	--	--	--	--	-	-	-	--
Unigene38749_All	252	0	14	0	1.7773	10.7955	Up	5.5408e-05	0.00017876	--	--	--	--	--	--	--	--	--	--	--	--	--	--	--	--	--	--	--	--	--	--	-	-	-	--
Unigene38807_All	252	0	14	0	1.7773	10.7955	Up	5.5408e-05	0.00017874	--	--	--	--	--	--	--	--	--	--	--	--	--	--	--	--	--	--	--	--	--	--	-	-	-	--
Unigene8420_All	451	0	25	0	1.7734	10.7923	Up	2.5202e-08	1.1651e-07	--	--	--	--	--	--	--	--	--	--	--	--	--	--	--	--	--	--	--	--	--	--	-	-	-	--
Unigene2333_All	289	0	16	0	1.7712	10.7905	Up	1.3675e-05	4.7936e-05	--	--	--	--	--	--	--	--	--	--	--	--	--	--	--	--	--	--	--	--	--	--	-	-	-	--
Unigene39307_All	289	0	16	0	1.7712	10.7905	Up	1.3675e-05	4.7863e-05	--	--	--	--	--	--	--	--	--	--	--	--	--	--	--	--	--	--	--	--	--	--	-	-	-	--
Unigene28531_All	506	0	28	0	1.7703	10.7898	Up	3.0899e-09	1.5316e-08	--	--	--	--	--	--	--	--	--	--	--	--	--	--	--	--	--	--	--	--	--	--	-	-	-	--
Unigene39734_All	253	0	14	0	1.7703	10.7898	Up	5.5408e-05	0.00017864	--	--	--	--	--	--	--	--	--	--	--	--	--	--	--	--	--	--	--	--	--	--	-	-	-	--
Unigene38527_All	235	0	13	0	1.7698	10.7894	Up	0.00011153	0.00034442	--	--	--	--	gi|340007640|gb|JN098455.1|	159	1e-36	Mimulus guttatus mitochondrion, complete genome	--	--	--	--	--	--	--	--	--	--	--	--	--	--	-	-	-	--
CL4665.Contig1_All	1694	1	1740	0.0186	32.8605	10.7868	Up	0	0	gi|225434845|ref|XP_002280577.1|	492.7	7e-138	PREDICTED: uncharacterized protein LOC100244977 [Vitis vinifera] >gi|297746025|emb|CBI16081.3| unnamed protein product [Vitis vinifera]	--	--	--	--	--	--	--	--	--	--	--	--	--	--	--	--	--	--	-	-	-	--
CL9421.Contig1_All	453	0	25	0	1.7656	10.7859	Up	2.5202e-08	1.1659e-07	gi|115488946|ref|NP_001066960.1|	52	3e-06	Os12g0542200 [Oryza sativa Japonica Group] >gi|113649467|dbj|BAF29979.1| Os12g0542200 [Oryza sativa Japonica Group]	--	--	--	--	--	--	--	--	--	--	--	--	--	--	--	--	--	--	-	-	-	--
Unigene36686_All	435	0	24	0	1.7651	10.7855	Up	5.073e-08	2.2912e-07	gi|240256003|ref|NP_193602.4|	51.2	4e-06	leucine-rich repeat extensin-like protein 5 [Arabidopsis thaliana] >gi|300681244|sp|Q9SN46.2|LRX5_ARATH RecName: Full=Leucine-rich repeat extensin-like protein 5; Short=AtLRX5; Short=LRR/EXTENSIN5; AltName: Full=Cell wall hydroxyproline-rich glycoprotein; Flags: Precursor >gi|332658674|gb|AEE84074.1| leucine-rich repeat extensin-like protein 5 [Arabidopsis thaliana]	--	--	--	--	sp|Q9SN46|LRX5_ARATH	61.6	2e-10	Leucine-rich repeat extensin-like protein 5 OS=Arabidopsis thaliana GN=LRX5 PE=2 SV=2	--	--	--	--	--	K12418	6e-07	51.2	cre:CHLREDRAFT_32523	fatty acid desaturase (delta-4 desaturase) [EC:1.14.19.-]	-	-	-	ko03040//Spliceosome
Unigene39013_All	272	0	15	0	1.7643	10.7849	Up	2.7526e-05	9.2715e-05	--	--	--	--	--	--	--	--	--	--	--	--	--	--	--	--	--	--	--	--	--	--	-	-	-	--
Unigene38825_All	236	0	13	0	1.7623	10.7832	Up	0.00011153	0.00034437	--	--	--	--	--	--	--	--	--	--	--	--	--	--	--	--	--	--	--	--	--	--	-	-	-	--
Unigene38891_All	309	0	17	0	1.7601	10.7814	Up	6.7933e-06	2.4741e-05	--	--	--	--	--	--	--	--	--	--	--	--	--	--	--	--	--	--	--	--	--	--	-	-	-	--
Unigene36684_All	255	0	14	0	1.7564	10.7784	Up	5.5408e-05	0.00017892	--	--	--	--	--	--	--	--	--	--	--	--	--	--	--	--	--	--	--	--	--	--	-	-	-	--
CL8821.Contig2_All	237	0	13	0	1.7548	10.7771	Up	0.00011153	0.00034487	--	--	--	--	--	--	--	--	--	--	--	--	--	--	--	--	--	--	--	--	--	--	-	-	-	--
CL3347.Contig2_All	365	0	20	0	1.753	10.7756	Up	8.3289e-07	3.3611e-06	gi|347516610|gb|AEO99200.1|	142.1	2e-33	Cr2141 [Catharanthus roseus]	--	--	--	--	sp|Q02972|CADH8_ARATH	132	4e-32	Cinnamyl alcohol dehydrogenase 8 OS=Arabidopsis thaliana GN=CAD8 PE=1 SV=1	YMR318c	150	5e-37	COG1064	Zn-dependent alcohol dehydrogenases	K00083	2e-31	131	pop:POPTR_667694	cinnamyl-alcohol dehydrogenase [EC:1.1.1.195]	GO:0009626//plant-type hypersensitive response;GO:0009617//response to bacterium;GO:0009809//lignin biosynthetic process;GO:0010583//response to cyclopentenone;GO:0009407//toxin catabolic process;GO:0006865//amino acid transport	GO:0046872//metal ion binding;GO:0045551//cinnamyl-alcohol dehydrogenase activity;GO:0046029//mannitol dehydrogenase activity;GO:0047681//aryl-alcohol dehydrogenase (NADP+) activity	GO:0005737//cytoplasm	ko01100//Metabolic pathways;ko01110//Biosynthesis of secondary metabolites;ko00940//Phenylpropanoid biosynthesis
Unigene36652_All	219	0	12	0	1.753	10.7756	Up	0.00022451	0.00066222	--	--	--	--	--	--	--	--	--	--	--	--	--	--	--	--	--	--	--	--	--	--	-	-	-	--
Unigene39297_All	219	0	12	0	1.753	10.7756	Up	0.00022451	0.00066112	gi|326526633|dbj|BAK00705.1|	54.3	5e-07	predicted protein [Hordeum vulgare subsp. vulgare]	--	--	--	--	--	--	--	--	YEL060c	59.3	2e-09	COG1404	Subtilisin-like serine proteases	--	--	--	--	--	-	-	-	--
CL8001.Contig1_All	384	0	21	0	1.7496	10.7728	Up	4.1377e-07	1.7205e-06	--	--	--	--	--	--	--	--	--	--	--	--	--	--	--	--	--	--	--	--	--	--	-	-	-	--
Unigene39259_All	311	0	17	0	1.7487	10.7721	Up	6.7933e-06	2.4739e-05	gi|384252788|gb|EIE26263.1|	118.6	2e-26	hypothetical protein COCSUDRAFT_64412 [Coccomyxa subellipsoidea C-169]	--	--	--	--	sp|Q43763|AGLU_HORVU	116	3e-27	Alpha-glucosidase OS=Hordeum vulgare PE=2 SV=1	SPAPB24D3.10c	107	7e-24	COG1501	Alpha-glucosidases, family 31 of glycosyl hydrolases	K01187	2e-27	118	sbi:SORBI_10g027110	alpha-glucosidase [EC:3.2.1.20]	-	-	GO:0016023//cytoplasmic membrane-bounded vesicle	ko01100//Metabolic pathways;ko00500//Starch and sucrose metabolism;ko00052//Galactose metabolism
Unigene38287_All	238	0	13	0	1.7475	10.7711	Up	0.00011153	0.00034446	--	--	--	--	--	--	--	--	--	--	--	--	--	--	--	--	--	--	--	--	--	--	-	-	-	--
Unigene2671_All	293	0	16	0	1.747	10.7707	Up	1.3675e-05	4.7927e-05	--	--	--	--	--	--	--	--	--	--	--	--	--	--	--	--	--	--	--	--	--	--	-	-	-	--
Unigene2944_All	348	0	19	0	1.7467	10.7704	Up	1.6766e-06	6.5401e-06	--	--	--	--	gi|32994778|dbj|AK109569.1|	589	1e-166	Oryza sativa Japonica Group cDNA clone:002-131-C03, full insert sequence	--	--	--	--	--	--	--	--	--	--	--	--	--	--	-	-	-	--
CL8385.Contig1_All	275	0	15	0	1.745	10.769	Up	2.7526e-05	9.2898e-05	gi|388514639|gb|AFK45381.1|	127.5	5e-29	unknown [Medicago truncatula]	gi|151426611|dbj|AK253004.1|	61.9	3e-07	Hordeum vulgare subsp. vulgare cDNA clone: FLbaf177b06, mRNA sequence	sp|Q42971|ENO_ORYSJ	126	3e-30	Enolase OS=Oryza sativa subsp. japonica GN=ENO1 PE=1 SV=2	YGR254w	116	9e-27	COG0148	Enolase	K01689	7e-30	126	bdi:100837902	enolase [EC:4.2.1.11]	GO:0009651//response to salt stress;GO:0009416//response to light stimulus;GO:0009409//response to cold;GO:0009737//response to abscisic acid stimulus;GO:0006096//glycolysis;GO:0046686//response to cadmium ion	GO:0005507//copper ion binding;GO:0000287//magnesium ion binding;GO:0004634//phosphopyruvate hydratase activity	GO:0000015//phosphopyruvate hydratase complex;GO:0009986//cell surface;GO:0005740//mitochondrial envelope;GO:0009507//chloroplast;GO:0005634//nucleus;GO:0005886//plasma membrane;GO:0048046//apoplast	ko01100//Metabolic pathways;ko01110//Biosynthesis of secondary metabolites;ko00010//Glycolysis / Gluconeogenesis;ko03018//RNA degradation
Unigene13882_All	257	0	14	0	1.7427	10.7671	Up	5.5408e-05	0.00017902	gi|323449092|gb|EGB04983.1|	77	8e-14	hypothetical protein AURANDRAFT_18130 [Aureococcus anophagefferens]	--	--	--	--	sp|P49689|RS30_ARATH	64.7	1e-11	40S ribosomal protein S30 OS=Arabidopsis thaliana GN=RPS30A PE=1 SV=3	--	--	--	--	--	K02983	4e-13	70.9	olu:OSTLU_32924	small subunit ribosomal protein S30e	GO:0006412//translation	GO:0003735//structural constituent of ribosome	GO:0005840//ribosome;GO:0044446//intracellular organelle part	ko03010//Ribosome
CL5080.Contig2_All	331	0	18	0	1.7397	10.7646	Up	3.3748e-06	1.276e-05	--	--	--	--	--	--	--	--	--	--	--	--	--	--	--	--	--	--	--	--	--	--	-	-	-	--
Unigene40685_All	221	0	12	0	1.7371	10.7625	Up	0.00022451	0.00066096	--	--	--	--	--	--	--	--	--	--	--	--	--	--	--	--	--	--	--	--	--	--	-	-	-	--
Unigene38612_All	258	0	14	0	1.736	10.7616	Up	5.5408e-05	0.00017878	gi|242092770|ref|XP_002436875.1|	77.8	4e-14	hypothetical protein SORBIDRAFT_10g010420 [Sorghum bicolor] >gi|241915098|gb|EER88242.1| hypothetical protein SORBIDRAFT_10g010420 [Sorghum bicolor]	--	--	--	--	sp|Q9ASZ9|ALKR5_ARATH	75.5	7e-15	Probable aldo-keto reductase 5 OS=Arabidopsis thaliana GN=At1g60730 PE=2 SV=1	DR2261	93.2	1e-19	COG0667	Predicted oxidoreductases (related to aryl-alcohol dehydrogenases)	K05275	9e-14	73.2	zma:100272747	pyridoxine 4-dehydrogenase [EC:1.1.1.65]	-	GO:0004033//aldo-keto reductase (NADP) activity	GO:0005829//cytosol	ko01100//Metabolic pathways;ko00750//Vitamin B6 metabolism
CL8235.Contig1_All	443	0	24	0	1.7332	10.7592	Up	5.073e-08	2.2921e-07	gi|168050880|ref|XP_001777885.1|	142.5	1e-33	predicted protein [Physcomitrella patens subsp. patens] >gi|162670750|gb|EDQ57313.1| predicted protein [Physcomitrella patens subsp. patens]	--	--	--	--	sp|P40691|A115_TOBAC	129	9e-31	Auxin-induced protein PCNT115 OS=Nicotiana tabacum PE=2 SV=1	SPAC1F7.12	161	3e-40	COG0667	Predicted oxidoreductases (related to aryl-alcohol dehydrogenases)	K05275	3e-12	68.9	zma:100272747	pyridoxine 4-dehydrogenase [EC:1.1.1.65]	-	-	-	ko01100//Metabolic pathways;ko01110//Biosynthesis of secondary metabolites;ko00053//Ascorbate and aldarate metabolism;ko00750//Vitamin B6 metabolism;ko03008//Ribosome biogenesis in eukaryotes
Unigene38300_All	296	0	16	0	1.7293	10.756	Up	1.3675e-05	4.7894e-05	--	--	--	--	--	--	--	--	--	--	--	--	--	--	--	--	--	--	--	--	--	--	-	-	-	--
Unigene37948_All	259	0	14	0	1.7293	10.756	Up	5.5408e-05	0.00017885	--	--	--	--	--	--	--	--	--	--	--	--	--	--	--	--	--	--	--	--	--	--	-	-	-	--
Unigene38282_All	259	0	14	0	1.7293	10.756	Up	5.5408e-05	0.00017882	--	--	--	--	--	--	--	--	--	--	--	--	--	--	--	--	--	--	--	--	--	--	-	-	-	--
Unigene6421_All	260	0	14	0	1.7226	10.7504	Up	5.5408e-05	0.00017856	gi|348669583|gb|EGZ09405.1|	119.4	1e-26	GTP-binding protein [Phytophthora sojae]	gi|37988641|dbj|AK111978.1|	131	4e-28	Oryza sativa Japonica Group cDNA clone:001-008-F07, full insert sequence	sp|P38548|RAN_VICFA	102	4e-23	GTP-binding nuclear protein Ran/TC4 OS=Vicia faba PE=2 SV=1	ECU04g1560	68.9	2e-12	COG1100	GTPase SAR1 and related small G proteins	K07936	1e-25	112	cme:CMT257C	GTP-binding nuclear protein Ran	GO:0006913//nucleocytoplasmic transport;GO:0009651//response to salt stress;GO:0006184//GTP catabolic process;GO:0006886//intracellular protein transport;GO:0007264//small GTPase mediated signal transduction;GO:0046686//response to cadmium ion	GO:0005525//GTP binding;GO:0003924//GTPase activity	GO:0048046//apoplast;GO:0033009;GO:0005618//cell wall;GO:0005730//nucleolus;GO:0005886//plasma membrane	ko03013//RNA transport;ko03008//Ribosome biogenesis in eukaryotes
Unigene39288_All	706	0	38	0	1.7219	10.7498	Up	2.8291e-12	1.6913e-11	gi|326529079|dbj|BAK00933.1|	173.3	2e-42	predicted protein [Hordeum vulgare subsp. vulgare]	--	--	--	--	sp|Q9SN46|LRX5_ARATH	51.2	5e-07	Leucine-rich repeat extensin-like protein 5 OS=Arabidopsis thaliana GN=LRX5 PE=2 SV=2	SPBC28F2.12	49.7	5e-06	COG0086	DNA-directed RNA polymerase, beta' subunit/160 kD subunit	K03006	1e-06	51.6	vvi:100264310	DNA-directed RNA polymerase II subunit RPB1 [EC:2.7.7.6]	-	-	-	ko01100//Metabolic pathways;ko03020//RNA polymerase;ko00240//Pyrimidine metabolism;ko00230//Purine metabolism
Unigene38273_All	223	0	12	0	1.7215	10.7495	Up	0.00022451	0.00066156	--	--	--	--	--	--	--	--	--	--	--	--	--	--	--	--	--	--	--	--	--	--	-	-	-	--
CL5058.Contig1_All	316	0	17	0	1.7211	10.7491	Up	6.7933e-06	2.4781e-05	gi|242050944|ref|XP_002463216.1|	52.8	1e-06	hypothetical protein SORBIDRAFT_02g039950 [Sorghum bicolor] >gi|241926593|gb|EER99737.1| hypothetical protein SORBIDRAFT_02g039950 [Sorghum bicolor]	--	--	--	--	--	--	--	--	--	--	--	--	--	--	--	--	--	--	-	-	-	--
Unigene37204_All	279	0	15	0	1.72	10.7482	Up	2.7526e-05	9.2808e-05	--	--	--	--	--	--	--	--	--	--	--	--	--	--	--	--	--	--	--	--	--	--	-	-	-	--
Unigene40542_All	521	0	28	0	1.7193	10.7476	Up	3.0899e-09	1.5305e-08	gi|325184692|emb|CCA19183.1|	227.6	6e-59	ADP/ATP translocase putative [Albugo laibachii Nc14]	gi|116633739|emb|CT833521.1|	111	7e-22	Oryza sativa (indica cultivar-group) cDNA clone:OSIGCRA112H24, full insert sequence	sp|P31692|ADT_PARKE	187	2e-48	ADP,ATP carrier protein OS=Parachlorella kessleri PE=3 SV=1	--	--	--	--	--	K05863	2e-54	209	cme:CMN084C	solute carrier family 25 (mitochondrial adenine nucleotide translocator), member 4/5/6/31	GO:0055085//transmembrane transport	GO:0005215//transporter activity	GO:0005743//mitochondrial inner membrane;GO:0016021//integral to membrane	--
Unigene40508_All	261	0	14	0	1.716	10.7448	Up	5.5408e-05	0.00017862	--	--	--	--	--	--	--	--	--	--	--	--	--	--	--	--	--	--	--	--	--	--	-	-	-	--
Unigene40600_All	355	0	19	0	1.7122	10.7416	Up	1.6766e-06	6.5322e-06	gi|326502814|dbj|BAJ99035.1|	100.9	5e-21	predicted protein [Hordeum vulgare subsp. vulgare]	--	--	--	--	sp|B9DGD6|ACS_ARATH	79.7	3e-16	Acetate--CoA ligase ACS, chloroplastic/glyoxysomal OS=Arabidopsis thaliana GN=ACS PE=1 SV=1	YAL054c	98.2	3e-21	COG0365	Acyl-coenzyme A synthetases/AMP-(fatty) acid ligases	K01895	1e-17	86.3	vcn:VOLCADRAFT_58278	acetyl-CoA synthetase [EC:6.2.1.1]	GO:0008152//metabolic process	GO:0016208//AMP binding;GO:0003987//acetate-CoA ligase activity	GO:0009507//chloroplast	ko01100//Metabolic pathways;ko01110//Biosynthesis of secondary metabolites;ko00010//Glycolysis / Gluconeogenesis;ko00620//Pyruvate metabolism;ko00640//Propanoate metabolism
Unigene40569_All	299	0	16	0	1.7119	10.7414	Up	1.3675e-05	4.7851e-05	--	--	--	--	--	--	--	--	--	--	--	--	--	--	--	--	--	--	--	--	--	--	-	-	-	--
Unigene39119_All	450	0	24	0	1.7062	10.7366	Up	5.073e-08	2.2904e-07	gi|224131872|ref|XP_002328129.1|	109.4	1e-23	predicted protein [Populus trichocarpa] >gi|222837644|gb|EEE76009.1| predicted protein [Populus trichocarpa]	gi|356499522|ref|XM_003518541.1|	75.8	3e-11	PREDICTED: Glycine max zinc finger protein ZAT3-like (LOC100792631), mRNA	sp|O65499|ZAT3_ARATH	107	3e-24	Zinc finger protein ZAT3 OS=Arabidopsis thaliana GN=ZAT3 PE=2 SV=1	--	--	--	--	--	--	--	--	--	--	GO:0048235//pollen sperm cell differentiation;GO:0006355//regulation of transcription, DNA-dependent;GO:0030036//actin cytoskeleton organization;GO:0030048//actin filament-based movement	GO:0008270//zinc ion binding;GO:0003676//nucleic acid binding	GO:0005622//intracellular	--
Unigene37052_All	263	0	14	0	1.703	10.7339	Up	5.5408e-05	0.00017889	--	--	--	--	--	--	--	--	--	--	--	--	--	--	--	--	--	--	--	--	--	--	-	-	-	--
Unigene39192_All	282	0	15	0	1.7017	10.7328	Up	2.7526e-05	9.2712e-05	--	--	--	--	--	--	--	--	--	--	--	--	--	--	--	--	--	--	--	--	--	--	-	-	-	--
Unigene40489_All	282	0	15	0	1.7017	10.7328	Up	2.7526e-05	9.2673e-05	--	--	--	--	--	--	--	--	--	--	--	--	--	--	--	--	--	--	--	--	--	--	-	-	-	--
Unigene36874_All	301	0	16	0	1.7006	10.7318	Up	1.3675e-05	4.7906e-05	gi|225454320|ref|XP_002277286.1|	122.1	2e-27	PREDICTED: uncharacterized protein LOC100258567 [Vitis vinifera] >gi|147832282|emb|CAN73280.1| hypothetical protein VITISV_040609 [Vitis vinifera] >gi|297745338|emb|CBI40418.3| unnamed protein product [Vitis vinifera]	--	--	--	--	--	--	--	--	--	--	--	--	--	--	--	--	--	--	-	-	GO:0005886//plasma membrane	--
CL8863.Contig1_All	527	0	28	0	1.6998	10.7311	Up	3.0899e-09	1.5319e-08	gi|326495474|dbj|BAJ85833.1|	78.2	6e-14	predicted protein [Hordeum vulgare subsp. vulgare]	--	--	--	--	sp|Q39228|STP4_ARATH	69.3	1e-12	Sugar transport protein 4 OS=Arabidopsis thaliana GN=STP4 PE=1 SV=1	sll0771	59.7	3e-09	COG0477	Permeases of the major facilitator superfamily	K08145	2e-08	56.6	smo:SELMODRAFT_437958	MFS transporter, SP family, solute carrier family 2 (facilitated glucose transporter), member 8	GO:0015749//monosaccharide transport	GO:0015145//monosaccharide transmembrane transporter activity	-	--
Unigene38575_All	339	0	18	0	1.6987	10.7302	Up	3.3748e-06	1.2743e-05	gi|293334545|ref|NP_001169135.1|	209.5	1e-53	uncharacterized protein LOC100382980 [Zea mays]	gi|195627919|gb|EU963672.1|	131	5e-28	Zea mays clone 265630 mRNA sequence	sp|P49688|RS23_ARATH	194	1e-50	40S ribosomal protein S2-3 OS=Arabidopsis thaliana GN=RPS2C PE=1 SV=2	SPCC576.08c	178	2e-45	COG0098	Ribosomal protein S5	K02981	8e-55	209	zma:100382980	small subunit ribosomal protein S2e	GO:0001510//RNA methylation;GO:0006412//translation	GO:0003723//RNA binding;GO:0003735//structural constituent of ribosome	GO:0005618//cell wall;GO:0005730//nucleolus;GO:0009506//plasmodesma;GO:0022627//cytosolic small ribosomal subunit;GO:0009507//chloroplast;GO:0005794//Golgi apparatus;GO:0005886//plasma membrane	ko03010//Ribosome
Unigene36729_All	226	0	12	0	1.6987	10.7302	Up	0.00022451	0.00066216	gi|356506406|ref|XP_003521974.1|	85.5	2e-16	PREDICTED: cytochrome P450 83B1-like [Glycine max]	--	--	--	--	sp|P24465|C71A1_PERAE	63.5	3e-11	Cytochrome P450 71A1 OS=Persea americana GN=CYP71A1 PE=1 SV=2	--	--	--	--	--	K11818	4e-09	57.8	aly:ARALYDRAFT_913321	cytochrome P450, family 83, subfamily B, polypeptide 1 [EC:1.14.-.-]	GO:0006952//defense response;GO:0042435//indole-containing compound biosynthetic process	GO:0005488//binding;GO:0016491//oxidoreductase activity	GO:0044464//cell part	ko01100//Metabolic pathways;ko01110//Biosynthesis of secondary metabolites;ko00945//Stilbenoid, diarylheptanoid and gingerol biosynthesis;ko00903//Limonene and pinene degradation;ko00380//Tryptophan metabolism;ko00966//Glucosinolate biosynthesis
Unigene39739_All	622	0	33	0	1.6973	10.729	Up	9.3496e-11	5.1236e-10	gi|356518218|ref|XP_003527777.1|	52	6e-06	PREDICTED: uncharacterized protein LOC100781036 [Glycine max]	--	--	--	--	--	--	--	--	--	--	--	--	--	--	--	--	--	--	-	-	-	--
Unigene39040_All	264	0	14	0	1.6965	10.7283	Up	5.5408e-05	0.00017872	--	--	--	--	--	--	--	--	--	--	--	--	--	--	--	--	--	--	--	--	--	--	-	-	-	--
Unigene39231_All	264	0	14	0	1.6965	10.7283	Up	5.5408e-05	0.0001787	gi|255587705|ref|XP_002534365.1|	115.5	2e-25	alcohol dehydrogenase, putative [Ricinus communis] >gi|223525424|gb|EEF28016.1| alcohol dehydrogenase, putative [Ricinus communis]	--	--	--	--	sp|Q02972|CADH8_ARATH	112	6e-26	Cinnamyl alcohol dehydrogenase 8 OS=Arabidopsis thaliana GN=CAD8 PE=1 SV=1	YMR318c	117	4e-27	COG1064	Zn-dependent alcohol dehydrogenases	K00083	3e-24	107	pop:POPTR_667694	cinnamyl-alcohol dehydrogenase [EC:1.1.1.195]	GO:0009626//plant-type hypersensitive response;GO:0009617//response to bacterium;GO:0009809//lignin biosynthetic process;GO:0010583//response to cyclopentenone;GO:0009407//toxin catabolic process;GO:0006865//amino acid transport	GO:0046872//metal ion binding;GO:0045551//cinnamyl-alcohol dehydrogenase activity;GO:0046029//mannitol dehydrogenase activity;GO:0047681//aryl-alcohol dehydrogenase (NADP+) activity	-	ko01100//Metabolic pathways;ko01110//Biosynthesis of secondary metabolites;ko00940//Phenylpropanoid biosynthesis
Unigene38572_All	283	0	15	0	1.6957	10.7277	Up	2.7526e-05	9.2747e-05	gi|224072727|ref|XP_002303852.1|	122.5	1e-27	predicted protein [Populus trichocarpa] >gi|118487935|gb|ABK95789.1| unknown [Populus trichocarpa] >gi|222841284|gb|EEE78831.1| predicted protein [Populus trichocarpa]	gi|210141264|dbj|AK245181.1|	109	1e-21	Glycine max cDNA, clone: GMFL01-23-B19	sp|Q9SAH7|WRK40_ARATH	110	2e-25	Probable WRKY transcription factor 40 OS=Arabidopsis thaliana GN=WRKY40 PE=1 SV=1	--	--	--	--	--	K13424	9e-11	63.2	rcu:RCOM_0664190	WRKY transcription factor 33	GO:0051707//response to other organism;GO:0031347//regulation of defense response;GO:0010033//response to organic substance	-	-	ko04626//Plant-pathogen interaction
Unigene36663_All	453	0	24	0	1.6949	10.727	Up	5.073e-08	2.2913e-07	gi|302784907|ref|XP_002974225.1|	51.6	3e-06	ATP-binding cassette transporter [Selaginella moellendorffii] >gi|300157823|gb|EFJ24447.1| ATP-binding cassette transporter [Selaginella moellendorffii]	--	--	--	--	sp|Q8GU86|PDR5_ORYSJ	48.5	2e-06	Pleiotropic drug resistance protein 5 OS=Oryza sativa subsp. japonica GN=PDR5 PE=2 SV=2	YDR011w_4	101	4e-22	COG0842	ABC-type multidrug transport system, permease component	--	--	--	--	--	-	-	-	--
Unigene36583_All	321	0	17	0	1.6943	10.7265	Up	6.7933e-06	2.4767e-05	gi|225439115|ref|XP_002266425.1|	51.6	3e-06	PREDICTED: uncharacterized protein LOC100267210 [Vitis vinifera] >gi|147841364|emb|CAN71240.1| hypothetical protein VITISV_034160 [Vitis vinifera] >gi|296085846|emb|CBI31170.3| unnamed protein product [Vitis vinifera]	--	--	--	--	--	--	--	--	--	--	--	--	--	--	--	--	--	--	-	-	-	--
Unigene19460_All	416	0	22	0	1.6919	10.7244	Up	2.0556e-07	8.7959e-07	gi|302782315|ref|XP_002972931.1|	179.5	1e-44	hypothetical protein SELMODRAFT_98552 [Selaginella moellendorffii] >gi|300159532|gb|EFJ26152.1| hypothetical protein SELMODRAFT_98552 [Selaginella moellendorffii]	gi|32992496|dbj|AK107287.1|	109	2e-21	Oryza sativa Japonica Group cDNA clone:002-126-B07, full insert sequence	sp|Q5QMN3|RH20_ORYSJ	174	2e-44	DEAD-box ATP-dependent RNA helicase 20 OS=Oryza sativa subsp. japonica GN=Os01g0197200 PE=3 SV=2	ECU08g1080	139	1e-33	COG0513	Superfamily II DNA and RNA helicases	K12823	1e-45	179	smo:SELMODRAFT_269342	ATP-dependent RNA helicase DDX5/DBP2 [EC:3.6.4.13]	-	GO:0004386//helicase activity;GO:0000166//nucleotide binding	-	ko03040//Spliceosome
Unigene31911_All	227	0	12	0	1.6912	10.7238	Up	0.00022451	0.00066236	--	--	--	--	--	--	--	--	--	--	--	--	--	--	--	--	--	--	--	--	--	--	-	-	-	--
Unigene38853_All	227	0	12	0	1.6912	10.7238	Up	0.00022451	0.0006613	--	--	--	--	--	--	--	--	--	--	--	--	SPAC977.15	52.4	2e-07	COG0412	Dienelactone hydrolase and related enzymes	--	--	--	--	--	-	-	-	--
Unigene37442_All	360	0	19	0	1.6885	10.7215	Up	1.6766e-06	6.5377e-06	gi|326504636|dbj|BAK06609.1|	161.4	3e-39	predicted protein [Hordeum vulgare subsp. vulgare]	gi|293334740|ref|NM_001175358.1|	63.9	1e-07	Zea mays uncharacterized LOC100382634 (LOC100382634), mRNA >gi|391415197|gb|BT064930.2| Zea mays full-length cDNA clone ZM_BFc0031F19 mRNA, complete cds	sp|Q42290|MPPB_ARATH	112	4e-26	Probable mitochondrial-processing peptidase subunit beta OS=Arabidopsis thaliana GN=At3g02090 PE=1 SV=2	SPBP23A10.15c	132	1e-31	COG0612	Predicted Zn-dependent peptidases	K01412	2e-29	125	olu:OSTLU_29535	mitochondrial processing peptidase [EC:3.4.24.64]	-	GO:0003824//catalytic activity	GO:0005739//mitochondrion	--
Unigene23756_All	758	0	40	0	1.6882	10.7213	Up	6.982e-13	4.3078e-12	gi|224009207|ref|XP_002293562.1|	68.6	1e-10	hypothetical protein THAPSDRAFT_264005 [Thalassiosira pseudonana CCMP1335] >gi|220970962|gb|EED89298.1| hypothetical protein THAPSDRAFT_264005 [Thalassiosira pseudonana CCMP1335]	--	--	--	--	sp|Q9SN46|LRX5_ARATH	51.6	5e-07	Leucine-rich repeat extensin-like protein 5 OS=Arabidopsis thaliana GN=LRX5 PE=2 SV=2	--	--	--	--	--	--	--	--	--	--	-	-	-	--
Unigene39215_All	304	0	16	0	1.6838	10.7175	Up	1.3675e-05	4.7865e-05	gi|255592481|ref|XP_002535704.1|	69.7	1e-11	Thermostable beta-glucosidase B, putative [Ricinus communis] >gi|223522222|gb|EEF26677.1| Thermostable beta-glucosidase B, putative [Ricinus communis]	--	--	--	--	--	--	--	--	CC1756	56.2	1e-08	COG1472	Beta-glucosidase-related glycosidases	K05349	4e-08	54.3	rcu:RCOM_1903090	beta-glucosidase [EC:3.2.1.21]	-	-	-	ko01100//Metabolic pathways;ko01110//Biosynthesis of secondary metabolites;ko00940//Phenylpropanoid biosynthesis;ko00500//Starch and sucrose metabolism;ko00460//Cyanoamino acid metabolism
Unigene38703_All	266	0	14	0	1.6838	10.7175	Up	5.5408e-05	0.00017876	--	--	--	--	--	--	--	--	--	--	--	--	--	--	--	--	--	--	--	--	--	--	-	-	-	--
Unigene38977_All	228	0	12	0	1.6838	10.7175	Up	0.00022451	0.00066122	--	--	--	--	--	--	--	--	--	--	--	--	--	--	--	--	--	--	--	--	--	--	-	-	-	--
CL2705.Contig1_All	533	0	28	0	1.6806	10.7148	Up	3.0899e-09	1.5322e-08	gi|326491633|dbj|BAJ94294.1|	278.1	4e-74	predicted protein [Hordeum vulgare subsp. vulgare]	gi|32992565|dbj|AK107356.1|	81.8	6e-13	Oryza sativa Japonica Group cDNA clone:002-126-H12, full insert sequence	sp|Q43097|ACEA_PINTA	179	8e-46	Isocitrate lyase OS=Pinus taeda GN=ICL 8 PE=2 SV=1	YER065c	194	9e-50	COG2224	Isocitrate lyase	K01637	7e-47	184	smo:SELMODRAFT_420727	isocitrate lyase [EC:4.1.3.1]	GO:0044237//cellular metabolic process	GO:0003824//catalytic activity	-	ko01100//Metabolic pathways;ko00630//Glyoxylate and dicarboxylate metabolism
Unigene21573_All	438	0	23	0	1.6799	10.7142	Up	1.0212e-07	4.4979e-07	gi|323451837|gb|EGB07713.1|	152.1	2e-36	hypothetical protein AURANDRAFT_59085 [Aureococcus anophagefferens]	gi|255081373|ref|XM_002507863.1|	97.6	9e-18	Micromonas sp. RCC299 chromosome 8 manganese superoxide dismutase (MSD) mRNA, complete cds	sp|O81235|SODM_ARATH	142	1e-34	Superoxide dismutase [Mn], mitochondrial OS=Arabidopsis thaliana GN=SODA PE=1 SV=2	YHR008c	138	3e-33	COG0605	Superoxide dismutase	K04564	2e-34	142	gmx:100101896	superoxide dismutase, Fe-Mn family [EC:1.15.1.1]	GO:0051788//response to misfolded protein;GO:0009853//photorespiration;GO:0006094//gluconeogenesis;GO:0006833//water transport;GO:0009793//embryo development ending in seed dormancy;GO:0009651//response to salt stress;GO:0080129//proteasome core complex assembly;GO:0042742//defense response to bacterium;GO:0019430//removal of superoxide radicals;GO:0006972//hyperosmotic response;GO:0006511//ubiqu…	GO:0004784//superoxide dismutase activity;GO:0005507//copper ion binding	GO:0005739//mitochondrion	ko04146//Peroxisome
Unigene37766_All	381	0	20	0	1.6794	10.7137	Up	8.3289e-07	3.3587e-06	--	--	--	--	--	--	--	--	--	--	--	--	--	--	--	--	--	--	--	--	--	--	-	-	-	--
Unigene38539_All	362	0	19	0	1.6791	10.7135	Up	1.6766e-06	6.5362e-06	gi|301111334|ref|XP_002904746.1|	124.8	3e-28	acyl-CoA dehydrogenase/oxidase [Phytophthora infestans T30-4] >gi|262095076|gb|EEY53128.1| acyl-CoA dehydrogenase/oxidase [Phytophthora infestans T30-4]	--	--	--	--	sp|O65202|ACOX1_ARATH	106	4e-24	Peroxisomal acyl-coenzyme A oxidase 1 OS=Arabidopsis thaliana GN=ACX1 PE=1 SV=1	YGL205w	153	6e-38	COG1960	Acyl-CoA dehydrogenases	K00232	7e-24	106	smo:SELMODRAFT_442553	acyl-CoA oxidase [EC:1.3.3.6]	GO:0009611//response to wounding;GO:0006635//fatty acid beta-oxidation;GO:0010363//regulation of plant-type hypersensitive response;GO:0001676//long-chain fatty acid metabolic process;GO:0009753//response to jasmonic acid stimulus;GO:0006612//protein targeting to membrane;GO:0050832//defense response to fungus;GO:0043069//negative regulation of programmed cell death;GO:0009555//pollen development…	GO:0003997//acyl-CoA oxidase activity	GO:0005777//peroxisome;GO:0005829//cytosol;GO:0009506//plasmodesma	ko01100//Metabolic pathways;ko00592//alpha-Linolenic acid metabolism;ko00071//Fatty acid metabolism;ko01040//Biosynthesis of unsaturated fatty acids;ko04146//Peroxisome
Unigene40529_All	343	0	18	0	1.6789	10.7133	Up	3.3748e-06	1.2736e-05	gi|299117247|emb|CBN75209.1|	120.6	6e-27	SDH1, succinate dehydrogenase subunit 1 [Ectocarpus siliculosus]	gi|241990708|dbj|AK330864.1|	67.9	6e-09	Triticum aestivum cDNA, clone: SET5_I02, cultivar: Chinese Spring	sp|O82663|DHSA1_ARATH	111	8e-26	Succinate dehydrogenase [ubiquinone] flavoprotein subunit 1, mitochondrial OS=Arabidopsis thaliana GN=SDH1-1 PE=1 SV=1	YKL148c	137	6e-33	COG1053	Succinate dehydrogenase/fumarate reductase, flavoprotein subunit	K00234	2e-25	111	bdi:100831380	succinate dehydrogenase (ubiquinone) flavoprotein subunit [EC:1.3.5.1]	GO:0006099//tricarboxylic acid cycle;GO:0006121//mitochondrial electron transport, succinate to ubiquinone	GO:0050897//cobalt ion binding;GO:0005524//ATP binding;GO:0050660//flavin adenine dinucleotide binding;GO:0008177//succinate dehydrogenase (ubiquinone) activity	GO:0005618//cell wall;GO:0005749//mitochondrial respiratory chain complex II;GO:0005794//Golgi apparatus	ko01100//Metabolic pathways;ko01110//Biosynthesis of secondary metabolites;ko00190//Oxidative phosphorylation;ko00020//Citrate cycle (TCA cycle)
Unigene22658_All	305	0	16	0	1.6783	10.7128	Up	1.3675e-05	4.7937e-05	--	--	--	--	--	--	--	--	--	--	--	--	--	--	--	--	--	--	--	--	--	--	-	-	-	--
Unigene25179_All	286	0	15	0	1.6779	10.7124	Up	2.7526e-05	9.2869e-05	--	--	--	--	--	--	--	--	--	--	--	--	--	--	--	--	--	--	--	--	--	--	-	-	-	--
Unigene38276_All	286	0	15	0	1.6779	10.7124	Up	2.7526e-05	9.2757e-05	--	--	--	--	--	--	--	--	--	--	--	--	--	--	--	--	--	--	--	--	--	--	-	-	-	--
Unigene37135_All	267	0	14	0	1.6775	10.7121	Up	5.5408e-05	0.00017888	--	--	--	--	--	--	--	--	--	--	--	--	--	--	--	--	--	--	--	--	--	--	-	-	-	--
Unigene39168_All	248	0	13	0	1.677	10.7117	Up	0.00011153	0.00034433	--	--	--	--	--	--	--	--	--	--	--	--	--	--	--	--	--	--	--	--	--	--	-	-	-	--
CL8185.Contig2_All	516	0	27	0	1.674	10.7091	Up	6.2198e-09	3.0144e-08	gi|384249864|gb|EIE23344.1|	61.2	7e-09	hypothetical protein COCSUDRAFT_41610 [Coccomyxa subellipsoidea C-169]	--	--	--	--	--	--	--	--	--	--	--	--	--	--	--	--	--	--	-	-	-	--
Unigene38704_All	287	0	15	0	1.672	10.7074	Up	2.7526e-05	9.2737e-05	--	--	--	--	--	--	--	--	--	--	--	--	--	--	--	--	--	--	--	--	--	--	-	-	-	--
Unigene39674_All	287	0	15	0	1.672	10.7074	Up	2.7526e-05	9.2689e-05	gi|326529079|dbj|BAK00933.1|	115.2	2e-25	predicted protein [Hordeum vulgare subsp. vulgare]	--	--	--	--	--	--	--	--	--	--	--	--	--	--	--	--	--	--	-	-	-	--
Unigene22594_All	230	0	12	0	1.6691	10.7049	Up	0.00022451	0.00066244	gi|326529079|dbj|BAK00933.1|	119.8	1e-26	predicted protein [Hordeum vulgare subsp. vulgare]	--	--	--	--	--	--	--	--	--	--	--	--	--	--	--	--	--	--	-	-	-	--
Unigene38731_All	595	0	31	0	1.6668	10.7029	Up	3.7884e-10	1.9975e-09	gi|348676656|gb|EGZ16473.1|	62	6e-09	hypothetical protein PHYSODRAFT_314261 [Phytophthora sojae]	--	--	--	--	--	--	--	--	--	--	--	--	--	--	--	--	--	--	-	-	-	--
Unigene38885_All	481	0	25	0	1.6628	10.6994	Up	2.5202e-08	1.1654e-07	--	--	--	--	gi|224144585|ref|XM_002336124.1|	75.8	3e-11	Populus trichocarpa predicted protein, mRNA	--	--	--	--	--	--	--	--	--	--	--	--	--	--	-	-	-	--
Unigene37974_All	308	0	16	0	1.6619	10.6986	Up	1.3675e-05	4.7901e-05	gi|242061816|ref|XP_002452197.1|	55.8	2e-07	hypothetical protein SORBIDRAFT_04g021610 [Sorghum bicolor] >gi|241932028|gb|EES05173.1| hypothetical protein SORBIDRAFT_04g021610 [Sorghum bicolor]	--	--	--	--	sp|Q69LE0|SAP10_ORYSJ	51.6	1e-07	Zinc finger A20 and AN1 domain-containing stress-associated protein 10 OS=Oryza sativa subsp. japonica GN=SAP10 PE=2 SV=1	--	--	--	--	--	--	--	--	--	--	-	GO:0005488//binding	-	--
Unigene37429_All	231	0	12	0	1.6619	10.6986	Up	0.00022451	0.0006618	--	--	--	--	--	--	--	--	--	--	--	--	--	--	--	--	--	--	--	--	--	--	-	-	-	--
Unigene40465_All	270	0	14	0	1.6588	10.6959	Up	5.5408e-05	0.00017863	gi|297742533|emb|CBI34682.3|	58.5	3e-08	unnamed protein product [Vitis vinifera]	gi|359474220|ref|XM_003631371.1|	103	8e-20	PREDICTED: Vitis vinifera uncharacterized LOC100852830 (LOC100852830), mRNA	sp|Q9S7J8|HMA7_ARATH	88.2	1e-18	Copper-transporting ATPase RAN1 OS=Arabidopsis thaliana GN=RAN1 PE=1 SV=1	YDR270w	64.7	4e-11	COG2217	Cation transport ATPase	K01533	1e-30	129	vvi:100259857	Cu2+-exporting ATPase [EC:3.6.3.4]	GO:0006754//ATP biosynthetic process;GO:0060003//copper ion export;GO:0010273//detoxification of copper ion;GO:0010043//response to zinc ion	GO:0005507//copper ion binding;GO:0004008//copper-exporting ATPase activity;GO:0005524//ATP binding	GO:0016021//integral to membrane;GO:0005886//plasma membrane	--
CL10212.Contig2_All	560	0	29	0	1.6567	10.6941	Up	1.535e-09	7.7702e-09	gi|384248414|gb|EIE21898.1|	73.2	2e-12	MFS general substrate transporter [Coccomyxa subellipsoidea C-169]	--	--	--	--	--	--	--	--	SPAC1002.16c	75.1	7e-14	COG0477	Permeases of the major facilitator superfamily	--	--	--	--	--	-	-	-	--
Unigene38693_All	425	0	22	0	1.656	10.6935	Up	2.0556e-07	8.7909e-07	--	--	--	--	--	--	--	--	--	--	--	--	--	--	--	--	--	--	--	--	--	--	-	-	-	--
Unigene39533_All	348	0	18	0	1.6547	10.6924	Up	3.3748e-06	1.2737e-05	--	--	--	--	--	--	--	--	sp|Q4VZL0|YCF1_CUCSA	45.1	9e-06	Putative membrane protein ycf1 OS=Cucumis sativus GN=ycf1-A PE=3 SV=2	--	--	--	--	--	--	--	--	--	--	-	-	-	--
Unigene37915_All	329	0	17	0	1.6531	10.691	Up	6.7933e-06	2.4754e-05	--	--	--	--	--	--	--	--	--	--	--	--	--	--	--	--	--	--	--	--	--	--	-	-	-	--
Unigene50130_All	271	0	14	0	1.6527	10.6906	Up	5.5408e-05	0.00017857	--	--	--	--	--	--	--	--	--	--	--	--	--	--	--	--	--	--	--	--	--	--	-	-	-	--
Unigene36225_All	426	0	22	0	1.6522	10.6902	Up	2.0556e-07	8.7952e-07	--	--	--	--	--	--	--	--	--	--	--	--	--	--	--	--	--	--	--	--	--	--	-	-	-	--
Unigene40590_All	310	0	16	0	1.6512	10.6893	Up	1.3675e-05	4.7849e-05	--	--	--	--	--	--	--	--	--	--	--	--	--	--	--	--	--	--	--	--	--	--	-	-	-	--
CL3545.Contig1_All	291	0	15	0	1.6491	10.6875	Up	2.7526e-05	9.2908e-05	gi|302826567|ref|XP_002994726.1|	77	8e-14	hypothetical protein SELMODRAFT_139061 [Selaginella moellendorffii] >gi|300137035|gb|EFJ04209.1| hypothetical protein SELMODRAFT_139061 [Selaginella moellendorffii]	gi|147776538|emb|AM442480.2|	285	1e-74	Vitis vinifera contig VV78X160272.3, whole genome shotgun sequence	--	--	--	--	--	--	--	--	--	--	--	--	--	--	-	-	-	--
Unigene28983_All	427	0	22	0	1.6483	10.6868	Up	2.0556e-07	8.7955e-07	gi|302843366|ref|XP_002953225.1|	52.4	2e-06	hypothetical protein VOLCADRAFT_63308 [Volvox carteri f. nagariensis] >gi|300261612|gb|EFJ45824.1| hypothetical protein VOLCADRAFT_63308 [Volvox carteri f. nagariensis]	--	--	--	--	sp|O65530|PEK14_ARATH	56.2	7e-09	Proline-rich receptor-like protein kinase PERK14 OS=Arabidopsis thaliana GN=PERK14 PE=2 SV=1	--	--	--	--	--	K14325	4e-07	51.6	ppp:PHYPADRAFT_166555	RNA-binding protein with serine-rich domain 1	-	-	-	ko01100//Metabolic pathways;ko00500//Starch and sucrose metabolism;ko00040//Pentose and glucuronate interconversions;ko03013//RNA transport;ko03040//Spliceosome;ko03015//mRNA surveillance pathway
Unigene9543_All	427	0	22	0	1.6483	10.6868	Up	2.0556e-07	8.7866e-07	gi|300176038|emb|CBK23349.2|	59.7	1e-08	unnamed protein product [Blastocystis hominis]	--	--	--	--	sp|Q9SZJ5|GLYM_ARATH	52.4	1e-07	Serine hydroxymethyltransferase, mitochondrial OS=Arabidopsis thaliana GN=SHM1 PE=1 SV=1	--	--	--	--	--	K00600	4e-09	58.2	ppp:PHYPADRAFT_197330	glycine hydroxymethyltransferase [EC:2.1.2.1]	GO:0044281//small molecule metabolic process;GO:0044237//cellular metabolic process	GO:0003824//catalytic activity	-	ko01100//Metabolic pathways;ko01110//Biosynthesis of secondary metabolites;ko00460//Cyanoamino acid metabolism;ko00630//Glyoxylate and dicarboxylate metabolism;ko00260//Glycine, serine and threonine metabolism;ko00670//One carbon pool by folate
Unigene39278_All	719	0	37	0	1.6463	10.685	Up	5.6947e-12	3.3511e-11	gi|168022967|ref|XP_001764010.1|	127.9	1e-28	predicted protein [Physcomitrella patens subsp. patens] >gi|162684749|gb|EDQ71149.1| predicted protein [Physcomitrella patens subsp. patens]	--	--	--	--	--	--	--	--	SPBC1198.01	99.4	5e-21	COG1063	Threonine dehydrogenase and related Zn-dependent dehydrogenases	--	--	--	--	--	-	-	-	--
Unigene36976_All	253	0	13	0	1.6438	10.6828	Up	0.00011153	0.00034464	gi|21553702|gb|AAM62795.1|	144.8	3e-34	60S ribosomal protein L27A [Arabidopsis thaliana]	gi|313586468|gb|HM363448.1|	101	3e-19	Hevea brasiliensis 60S ribosomal protein L27B (RPL27B) mRNA, complete cds	sp|P49637|R27A3_ARATH	144	9e-36	60S ribosomal protein L27a-3 OS=Arabidopsis thaliana GN=RPL27AC PE=2 SV=2	SPBC776.11	136	1e-32	COG0200	Ribosomal protein L15	K02900	2e-35	144	aly:ARALYDRAFT_472587	large subunit ribosomal protein L27Ae	GO:0010229//inflorescence development;GO:0009908//flower development;GO:0006412//translation	GO:0003735//structural constituent of ribosome	GO:0005730//nucleolus;GO:0009506//plasmodesma;GO:0022625//cytosolic large ribosomal subunit;GO:0016020//membrane	ko03010//Ribosome
Unigene37184_All	292	0	15	0	1.6434	10.6825	Up	2.7526e-05	9.2811e-05	--	--	--	--	--	--	--	--	--	--	--	--	--	--	--	--	--	--	--	--	--	--	-	-	-	--
Unigene38242_All	292	0	15	0	1.6434	10.6825	Up	2.7526e-05	9.2766e-05	--	--	--	--	--	--	--	--	--	--	--	--	--	--	--	--	--	--	--	--	--	--	-	-	-	--
Unigene38400_All	273	0	14	0	1.6406	10.68	Up	5.5408e-05	0.0001788	--	--	--	--	--	--	--	--	--	--	--	--	--	--	--	--	--	--	--	--	--	--	-	-	-	--
Unigene36891_All	234	0	12	0	1.6406	10.68	Up	0.00022451	0.00066208	--	--	--	--	--	--	--	--	--	--	--	--	--	--	--	--	--	--	--	--	--	--	-	-	-	--
Unigene40676_All	254	0	13	0	1.6374	10.6772	Up	0.00011153	0.00034423	--	--	--	--	--	--	--	--	--	--	--	--	--	--	--	--	--	--	--	--	--	--	-	-	-	--
Unigene38949_All	645	0	33	0	1.6368	10.6767	Up	9.3496e-11	5.1245e-10	--	--	--	--	--	--	--	--	--	--	--	--	--	--	--	--	--	--	--	--	--	--	-	-	-	--
Unigene39197_All	274	0	14	0	1.6346	10.6747	Up	5.5408e-05	0.00017871	--	--	--	--	--	--	--	--	--	--	--	--	--	--	--	--	--	--	--	--	--	--	-	-	-	--
Unigene3054_All	353	0	18	0	1.6313	10.6718	Up	3.3748e-06	1.2754e-05	gi|359491505|ref|XP_002278336.2|	87	7e-17	PREDICTED: WUSCHEL-related homeobox 1 [Vitis vinifera]	gi|342672240|gb|JF276253.1|	67.9	6e-09	Nicotiana sylvestris STENOFOLIA 1 (STF1) mRNA, complete cds	--	--	--	--	--	--	--	--	--	--	--	--	--	--	-	-	-	--
Unigene37002_All	353	0	18	0	1.6313	10.6718	Up	3.3748e-06	1.275e-05	gi|224136432|ref|XP_002322328.1|	172.2	1e-42	predicted protein [Populus trichocarpa] >gi|118481301|gb|ABK92594.1| unknown [Populus trichocarpa] >gi|222869324|gb|EEF06455.1| predicted protein [Populus trichocarpa]	--	--	--	--	sp|O80377|RSSA_DAUCA	167	2e-42	40S ribosomal protein SA OS=Daucus carota GN=179B PE=2 SV=1	SPAPJ698.02c	169	1e-42	COG0052	Ribosomal protein S2	K02998	1e-43	172	pop:POPTR_824837	small subunit ribosomal protein SAe	GO:0006412//translation;GO:0009651//response to salt stress;GO:0042256//mature ribosome assembly	GO:0003735//structural constituent of ribosome	GO:0015935//small ribosomal subunit;GO:0009507//chloroplast;GO:0022626//cytosolic ribosome;GO:0005634//nucleus;GO:0005886//plasma membrane	ko03010//Ribosome
Unigene19238_All	608	0	31	0	1.6312	10.6717	Up	3.7884e-10	1.998e-09	gi|326518184|dbj|BAK07344.1|	358.6	3e-98	predicted protein [Hordeum vulgare subsp. vulgare]	gi|77818561|gb|DQ245878.1|	121	8e-25	Zea mays clone 21620 mRNA sequence	sp|P51418|R18A2_ARATH	176	1e-44	60S ribosomal protein L18a-2 OS=Arabidopsis thaliana GN=RPL18AB PE=1 SV=2	YMR242c	248	7e-66	COG2157	Ribosomal protein L20A (L18A)	K02882	3e-44	176	aly:ARALYDRAFT_482410	large subunit ribosomal protein L18Ae	GO:0006412//translation;GO:0042545//cell wall modification;GO:0042254//ribosome biogenesis;GO:0009664//plant-type cell wall organization	GO:0003735//structural constituent of ribosome	GO:0005774//vacuolar membrane;GO:0022625//cytosolic large ribosomal subunit;GO:0005886//plasma membrane	ko03010//Ribosome
Unigene39821_All	393	0	20	0	1.6281	10.669	Up	8.3289e-07	3.3569e-06	--	--	--	--	--	--	--	--	--	--	--	--	--	--	--	--	--	--	--	--	--	--	-	-	-	--
CL6541.Contig2_All	472	0	24	0	1.6267	10.6677	Up	5.073e-08	2.2923e-07	gi|323449975|gb|EGB05859.1|	76.3	1e-13	hypothetical protein AURANDRAFT_30097 [Aureococcus anophagefferens]	gi|242385591|emb|FP098594.1|	266	2e-68	Phyllostachys edulis cDNA clone: bphyem126h23, full insert sequence	sp|Q9ASX2|TRNH1_ARATH	61.6	2e-10	Tropinone reductase homolog At1g07440 OS=Arabidopsis thaliana GN=At1g07440 PE=1 SV=1	SPAC8E11.10	138	4e-33	COG1028	Dehydrogenases with different specificities (related to short-chain alcohol dehydrogenases)	K08081	1e-11	67	aly:ARALYDRAFT_481850	tropine dehydrogenase [EC:1.1.1.206]	-	-	-	ko01100//Metabolic pathways;ko01110//Biosynthesis of secondary metabolites;ko00960//Tropane, piperidine and pyridine alkaloid biosynthesis
Unigene38847_All	295	0	15	0	1.6267	10.6677	Up	2.7526e-05	9.2724e-05	gi|297796389|ref|XP_002866079.1|	81.3	4e-15	hypothetical protein ARALYDRAFT_918658 [Arabidopsis lyrata subsp. lyrata] >gi|297311914|gb|EFH42338.1| hypothetical protein ARALYDRAFT_918658 [Arabidopsis lyrata subsp. lyrata]	--	--	--	--	sp|Q9FLP6|SUMO2_ARATH	80.5	2e-16	Small ubiquitin-related modifier 2 OS=Arabidopsis thaliana GN=SUMO2 PE=1 SV=1	SPBC365.06	79.3	2e-15	COG5227	Ubiquitin-like protein (sentrin)	K12160	2e-17	85.1	cme:CME004C	small ubiquitin-related modifier	GO:0010498//proteasomal protein catabolic process;GO:0016925//protein sumoylation;GO:0010286//heat acclimation;GO:0007010//cytoskeleton organization;GO:0043433//negative regulation of sequence-specific DNA binding transcription factor activity;GO:0006094//gluconeogenesis	GO:0031386//protein tag;GO:0005515//protein binding	GO:0005829//cytosol;GO:0005634//nucleus	ko03013//RNA transport
Unigene39326_All	295	0	15	0	1.6267	10.6677	Up	2.7526e-05	9.2699e-05	--	--	--	--	--	--	--	--	--	--	--	--	--	--	--	--	--	--	--	--	--	--	-	-	-	--
Unigene37952_All	394	0	20	0	1.6239	10.6652	Up	8.3289e-07	3.3584e-06	gi|298704960|emb|CBJ28450.1|	53.5	9e-07	conserved unknown protein [Ectocarpus siliculosus]	--	--	--	--	--	--	--	--	--	--	--	--	--	--	--	--	--	--	-	-	-	--
Unigene39355_All	335	0	17	0	1.6235	10.6649	Up	6.7933e-06	2.4738e-05	gi|289466126|gb|ADC94830.1|	154.8	3e-37	(-)-limonene-7-hydroxylase, partial [Perilla frutescens]	gi|281486605|gb|GU205276.1|	65.9	2e-08	Scoparia dulcis cytochrome P450 CYP71D177 (CYP6) mRNA, complete cds	sp|Q9XHE7|C71DD_MENPI	150	2e-37	Cytochrome P450 71D13 OS=Mentha piperita GN=CYP71D13 PE=1 SV=1	--	--	--	--	--	K13267	4e-13	70.9	gmx:100814284	cytochrome P450, family 71, subfamily D, polypeptide 9 (flavonoid 6-hydroxylase) [EC:1.14.13.-]	GO:0055114//oxidation-reduction process	GO:0009055//electron carrier activity;GO:0005506//iron ion binding;GO:0018675//(S)-limonene 6-monooxygenase activity;GO:0020037//heme binding	GO:0005789//endoplasmic reticulum membrane;GO:0016021//integral to membrane	ko01100//Metabolic pathways;ko01110//Biosynthesis of secondary metabolites;ko00940//Phenylpropanoid biosynthesis;ko00943//Isoflavonoid biosynthesis;ko00904//Diterpenoid biosynthesis;ko00380//Tryptophan metabolism;ko00966//Glucosinolate biosynthesis
Unigene12340_All	237	0	12	0	1.6198	10.6616	Up	0.00022451	0.00066266	gi|195625884|gb|ACG34772.1|	54.3	5e-07	DNA binding protein [Zea mays]	--	--	--	--	--	--	--	--	--	--	--	--	--	--	--	--	--	--	-	-	-	--
Unigene38263_All	257	0	13	0	1.6183	10.6603	Up	0.00011153	0.00034447	gi|301107652|ref|XP_002902908.1|	58.2	3e-08	mannitol dehydrogenase, putative [Phytophthora infestans T30-4] >gi|262098026|gb|EEY56078.1| mannitol dehydrogenase, putative [Phytophthora infestans T30-4]	--	--	--	--	sp|P42754|MTDH_PETCR	46.6	3e-06	Mannitol dehydrogenase (Fragment) OS=Petroselinum crispum GN=ELI3 PE=2 SV=1	--	--	--	--	--	K00083	3e-06	48.1	aly:ARALYDRAFT_490819	cinnamyl-alcohol dehydrogenase [EC:1.1.1.195]	-	GO:0046872//metal ion binding;GO:0016491//oxidoreductase activity	-	ko01100//Metabolic pathways;ko01110//Biosynthesis of secondary metabolites;ko00940//Phenylpropanoid biosynthesis
Unigene40230_All	257	0	13	0	1.6183	10.6603	Up	0.00011153	0.0003443	--	--	--	--	--	--	--	--	--	--	--	--	--	--	--	--	--	--	--	--	--	--	-	-	-	--
Unigene38368_All	277	0	14	0	1.6169	10.659	Up	5.5408e-05	0.0001788	gi|330318700|gb|AEC11010.1|	68.2	3e-11	histone 3 [Camellia sinensis]	gi|356541887|ref|XM_003539356.1|	91.7	3e-16	PREDICTED: Glycine max histone H3.2-like (LOC100818932), mRNA	sp|Q5MYA4|H32_CICIN	68.2	1e-12	Histone H3.2 OS=Cichorium intybus PE=2 SV=3	SPBC1105.11c	69.7	1e-12	COG2036	Histones H3 and H4	K11253	6e-12	67	cme:CMN176C	histone H3	GO:0006334//nucleosome assembly	GO:0003677//DNA binding	GO:0000786//nucleosome;GO:0005634//nucleus	--
Unigene19543_All	297	0	15	0	1.6157	10.6579	Up	2.7526e-05	9.2879e-05	--	--	--	--	--	--	--	--	--	--	--	--	--	--	--	--	--	--	--	--	--	--	-	-	-	--
Unigene12784_All	575	0	29	0	1.6135	10.656	Up	1.535e-09	7.7694e-09	gi|226496353|ref|NP_001142249.1|	285.8	2e-76	uncharacterized protein LOC100274418 [Zea mays]	gi|226496352|ref|NM_001148777.1|	234	8e-59	Zea mays uncharacterized LOC100274418 (LOC100274418), mRNA >gi|194707823|gb|BT042991.1| Zea mays full-length cDNA clone ZM_BFc0074F04 mRNA, complete cds	sp|Q01781|SAHH_PETCR	197	4e-51	Adenosylhomocysteinase OS=Petroselinum crispum GN=SAHH PE=2 SV=2	SPBC8D2.18c	296	2e-80	COG0499	S-adenosylhomocysteine hydrolase	K01251	2e-77	285	zma:100274418	adenosylhomocysteinase [EC:3.3.1.1]	GO:0006810//transport;GO:0042221//response to chemical stimulus;GO:0006346//methylation-dependent chromatin silencing;GO:0009793//embryo development ending in seed dormancy;GO:0006970//response to osmotic stress;GO:0016441//posttranscriptional gene silencing;GO:0006006//glucose metabolic process;GO:0009056//catabolic process	GO:0004013//adenosylhomocysteinase activity;GO:0005507//copper ion binding	GO:0005774//vacuolar membrane;GO:0048046//apoplast;GO:0005829//cytosol;GO:0009506//plasmodesma;GO:0005886//plasma membrane	ko01100//Metabolic pathways;ko00270//Cysteine and methionine metabolism
Unigene39310_All	357	0	18	0	1.613	10.6555	Up	3.3748e-06	1.2738e-05	gi|303273232|ref|XP_003055977.1|	155.6	1e-37	H+-or Na+-translocating f-type, v-type and A-type ATPase superfamily [Micromonas pusilla CCMP1545] >gi|226462061|gb|EEH59353.1| H+-or Na+-translocating f-type, v-type and A-type ATPase superfamily [Micromonas pusilla CCMP1545]	gi|119416491|emb|AJ870436.1|	89.7	2e-15	Polytomella sp. Pringsheim 198.80 mRNA for ATP synthase beta chain, mitochondrial precursor (atp2 gene)	sp|P38482|ATPBM_CHLRE	154	1e-38	ATP synthase subunit beta, mitochondrial OS=Chlamydomonas reinhardtii GN=ATP2 PE=1 SV=1	SMc02501	150	4e-37	COG0055	F0F1-type ATP synthase, beta subunit	K02133	4e-38	154	cre:CHLREDRAFT_78348	F-type H+-transporting ATPase subunit beta [EC:3.6.3.14]	GO:0015991//ATP hydrolysis coupled proton transport;GO:0042777//plasma membrane ATP synthesis coupled proton transport;GO:0046686//response to cadmium ion;GO:0006200//ATP catabolic process;GO:0006979//response to oxidative stress	GO:0046961//proton-transporting ATPase activity, rotational mechanism;GO:0008270//zinc ion binding;GO:0008553//hydrogen-exporting ATPase activity, phosphorylative mechanism;GO:0046933//hydrogen ion transporting ATP synthase activity, rotational mechanism;GO:0050897//cobalt ion binding;GO:0008266//poly(U) RNA binding;GO:0005507//copper ion binding;GO:0005524//ATP binding	GO:0009941//chloroplast envelope;GO:0005730//nucleolus;GO:0005747//mitochondrial respiratory chain complex I;GO:0005754//mitochondrial proton-transporting ATP synthase, catalytic core;GO:0005886//plasma membrane	ko01100//Metabolic pathways;ko00190//Oxidative phosphorylation
Unigene38782_All	238	0	12	0	1.613	10.6555	Up	0.00022451	0.00066134	--	--	--	--	--	--	--	--	--	--	--	--	--	--	--	--	--	--	--	--	--	--	-	-	-	--
Unigene12287_All	258	0	13	0	1.612	10.6546	Up	0.00011153	0.00034485	--	--	--	--	gi|270139203|gb|BT106155.1|	61.9	3e-07	Picea glauca clone GQ02904_A20 mRNA sequence	--	--	--	--	--	--	--	--	--	--	--	--	--	--	-	-	-	--
Unigene36595_All	258	0	13	0	1.612	10.6546	Up	0.00011153	0.00034469	--	--	--	--	--	--	--	--	--	--	--	--	--	--	--	--	--	--	--	--	--	--	-	-	-	--
Unigene50706_All	258	0	13	0	1.612	10.6546	Up	0.00011153	0.00034406	--	--	--	--	--	--	--	--	--	--	--	--	--	--	--	--	--	--	--	--	--	--	-	-	-	--
Unigene38553_All	715	0	36	0	1.6108	10.6536	Up	1.1463e-11	6.6308e-11	--	--	--	--	gi|339773281|gb|JF729202.1|	200	1e-48	Arabidopsis thaliana ecotype Landsberg erecta mitochondrion, complete genome	--	--	--	--	--	--	--	--	--	--	--	--	--	--	-	-	-	--
Unigene21350_All	338	0	17	0	1.6091	10.652	Up	6.7933e-06	2.4775e-05	gi|326516128|dbj|BAJ88087.1|	95.9	1e-19	predicted protein [Hordeum vulgare subsp. vulgare]	gi|77817060|gb|DQ244384.1|	91.7	4e-16	Zea mays clone 6761 mRNA sequence	sp|P34788|RS18_ARATH	91.7	9e-20	40S ribosomal protein S18 OS=Arabidopsis thaliana GN=RPS18A PE=1 SV=1	SPCC1259.01c	92.4	2e-19	COG0099	Ribosomal protein S13	K02964	1e-19	92.8	ppp:PHYPADRAFT_195584	small subunit ribosomal protein S18e	GO:0006412//translation	GO:0003735//structural constituent of ribosome;GO:0003723//RNA binding	GO:0005730//nucleolus;GO:0005773//vacuole;GO:0005886//plasma membrane;GO:0005618//cell wall;GO:0022627//cytosolic small ribosomal subunit	ko03010//Ribosome
Unigene36910_All	358	0	18	0	1.6085	10.6515	Up	3.3748e-06	1.2751e-05	gi|168041128|ref|XP_001773044.1|	78.2	3e-14	predicted protein [Physcomitrella patens subsp. patens] >gi|162675591|gb|EDQ62084.1| predicted protein [Physcomitrella patens subsp. patens]	--	--	--	--	sp|Q3L181|PERR_RAUSE	73.2	3e-14	Perakine reductase OS=Rauvolfia serpentina GN=PR PE=1 SV=1	YDL243c	123	9e-29	COG0667	Predicted oxidoreductases (related to aryl-alcohol dehydrogenases)	--	--	--	--	--	-	-	-	--
CL6957.Contig1_All	398	0	20	0	1.6076	10.6507	Up	8.3289e-07	3.3602e-06	--	--	--	--	--	--	--	--	--	--	--	--	--	--	--	--	--	--	--	--	--	--	-	-	-	--
Unigene38252_All	239	0	12	0	1.6063	10.6495	Up	0.00022451	0.0006616	--	--	--	--	--	--	--	--	--	--	--	--	--	--	--	--	--	--	--	--	--	--	-	-	-	--
Unigene40731_All	239	0	12	0	1.6063	10.6495	Up	0.00022451	0.00066092	--	--	--	--	--	--	--	--	--	--	--	--	--	--	--	--	--	--	--	--	--	--	-	-	-	--
CL6618.Contig2_All	259	0	13	0	1.6058	10.6491	Up	0.00011153	0.00034491	--	--	--	--	--	--	--	--	--	--	--	--	--	--	--	--	--	--	--	--	--	--	-	-	-	--
Unigene37259_All	299	0	15	0	1.6049	10.6483	Up	2.7526e-05	9.2802e-05	--	--	--	--	gi|380254530|gb|AC246693.3|	61.9	3e-07	Solanum lycopersicum strain Heinz 1706 chromosome 1 clone slm-53i1 map 1, complete sequence	--	--	--	--	--	--	--	--	--	--	--	--	--	--	-	-	-	--
Unigene37316_All	339	0	17	0	1.6043	10.6477	Up	6.7933e-06	2.4761e-05	gi|326516412|dbj|BAJ92361.1|	173.7	6e-43	predicted protein [Hordeum vulgare subsp. vulgare]	gi|326516411|dbj|AK361154.1|	190	6e-46	Hordeum vulgare subsp. vulgare mRNA for predicted protein, complete cds, clone: NIASHv1133N12	sp|Q07764|HVA22_HORVU	80.1	3e-16	Protein HVA22 OS=Hordeum vulgare GN=HVA22 PE=2 SV=1	SPCC830.08c	71.2	4e-13	COG5052	Protein involved in membrane traffic	--	--	--	--	--	GO:0009628//response to abiotic stimulus;GO:0006950//response to stress	-	-	--
CL361.Contig1_All	1220	0	61	0	1.5996	10.6435	Up	2.9076e-19	2.3472e-18	gi|99030954|gb|ABF61768.1|	208	2e-52	chloroplast 3-dehydroquinate synthase [Karlodinium micrum]	--	--	--	--	sp|Q9FFW5|PERK8_ARATH	57	2e-08	Proline-rich receptor-like protein kinase PERK8 OS=Arabidopsis thaliana GN=PERK8 PE=1 SV=1	Cj1008c	128	2e-29	COG0337	3-dehydroquinate synthetase	K01735	1e-47	189	cme:CMP183C	3-dehydroquinate synthase [EC:4.2.3.4]	-	-	GO:0043231//intracellular membrane-bounded organelle;GO:0044444//cytoplasmic part	ko01100//Metabolic pathways;ko01110//Biosynthesis of secondary metabolites;ko00400//Phenylalanine, tyrosine and tryptophan biosynthesis
Unigene16104_All	340	0	17	0	1.5996	10.6435	Up	6.7933e-06	2.4778e-05	gi|326504636|dbj|BAK06609.1|	167.5	4e-41	predicted protein [Hordeum vulgare subsp. vulgare]	--	--	--	--	sp|Q42290|MPPB_ARATH	94.7	1e-20	Probable mitochondrial-processing peptidase subunit beta OS=Arabidopsis thaliana GN=At3g02090 PE=1 SV=2	SPBP23A10.15c	140	4e-34	COG0612	Predicted Zn-dependent peptidases	K01412	2e-20	95.5	aly:ARALYDRAFT_896168	mitochondrial processing peptidase [EC:3.4.24.64]	GO:0051788//response to misfolded protein;GO:0006098//pentose-phosphate shunt;GO:0009853//photorespiration;GO:0009651//response to salt stress;GO:0080129//proteasome core complex assembly;GO:0006511//ubiquitin-dependent protein catabolic process;GO:0046686//response to cadmium ion	GO:0008270//zinc ion binding;GO:0016787//hydrolase activity	GO:0005774//vacuolar membrane;GO:0005758//mitochondrial intermembrane space;GO:0005759//mitochondrial matrix;GO:0009507//chloroplast;GO:0005618//cell wall;GO:0005730//nucleolus;GO:0005741//mitochondrial outer membrane;GO:0005750//mitochondrial respiratory chain complex III	--
Unigene38329_All	280	0	14	0	1.5996	10.6435	Up	5.5408e-05	0.00017881	--	--	--	--	gi|340007640|gb|JN098455.1|	228	2e-57	Mimulus guttatus mitochondrion, complete genome	--	--	--	--	--	--	--	--	--	--	--	--	--	--	-	-	-	--
Unigene36534_All	260	0	13	0	1.5996	10.6435	Up	0.00011153	0.00034473	gi|298706840|emb|CBJ25804.1|	52.8	1e-06	conserved unknown protein [Ectocarpus siliculosus]	--	--	--	--	--	--	--	--	--	--	--	--	--	--	--	--	--	--	-	-	-	--
CL4281.Contig2_All	401	0	20	0	1.5956	10.6399	Up	8.3289e-07	3.3608e-06	gi|255571065|ref|XP_002526483.1|	88.2	3e-17	Flavonol 4&apos;-sulfotransferase, putative [Ricinus communis] >gi|223534158|gb|EEF35874.1| Flavonol 4&apos;-sulfotransferase, putative [Ricinus communis]	--	--	--	--	sp|Q8L5A7|SOT15_ARATH	72	1e-13	Cytosolic sulfotransferase 15 OS=Arabidopsis thaliana GN=SOT15 PE=1 SV=1	--	--	--	--	--	K11821	3e-09	58.5	ath:AT1G74100	desulfoglucosinolate sulfotransferase A/B/C [EC:2.8.2.-]	GO:0009753//response to jasmonic acid stimulus;GO:0009694//jasmonic acid metabolic process	GO:0080131//hydroxyjasmonate sulfotransferase activity	-	ko01110//Biosynthesis of secondary metabolites;ko00380//Tryptophan metabolism;ko00966//Glucosinolate biosynthesis
Unigene40610_All	321	0	16	0	1.5946	10.639	Up	1.3675e-05	4.7848e-05	--	--	--	--	--	--	--	--	--	--	--	--	--	--	--	--	--	--	--	--	--	--	-	-	-	--
Unigene37427_All	301	0	15	0	1.5943	10.6387	Up	2.7526e-05	9.2795e-05	gi|302853993|ref|XP_002958508.1|	110.2	9e-24	hypothetical protein VOLCADRAFT_109454 [Volvox carteri f. nagariensis] >gi|300256155|gb|EFJ40428.1| hypothetical protein VOLCADRAFT_109454 [Volvox carteri f. nagariensis]	--	--	--	--	sp|P13244|MASY_BRANA	72.8	4e-14	Malate synthase, glyoxysomal OS=Brassica napus PE=2 SV=1	YNL117w	112	1e-25	COG2225	Malate synthase	K01638	7e-25	110	vcn:VOLCADRAFT_109454	malate synthase [EC:2.3.3.9]	GO:0044237//cellular metabolic process	GO:0016746//transferase activity, transferring acyl groups	-	ko01100//Metabolic pathways;ko00630//Glyoxylate and dicarboxylate metabolism;ko00620//Pyruvate metabolism
Unigene37440_All	261	0	13	0	1.5935	10.638	Up	0.00011153	0.00034457	gi|126656814|gb|ABO26221.1|	130.2	8e-30	polygalacturonase inhibiting protein [Prunus persica]	gi|237770128|gb|FJ943498.1|	89.7	1e-15	Solanum torvum polygalacturonase inhibiting protein mRNA, complete cds	sp|A7PW81|PGIP_VITVI	122	6e-29	Polygalacturonase inhibitor OS=Vitis vinifera GN=pgip PE=1 SV=1	--	--	--	--	--	K13415	5e-10	60.8	pop:POPTR_650846	protein brassinosteroid insensitive 1 [EC:2.7.10.1 2.7.11.1]	-	-	-	ko04075//Plant hormone signal transduction
Unigene38601_All	261	0	13	0	1.5935	10.638	Up	0.00011153	0.00034441	gi|255544111|ref|XP_002513118.1|	98.6	2e-20	Cytokinin dehydrogenase, putative [Ricinus communis] >gi|223548129|gb|EEF49621.1| Cytokinin dehydrogenase, putative [Ricinus communis]	--	--	--	--	sp|Q9LY71|CKX6_ARATH	85.5	6e-18	Cytokinin dehydrogenase 6 OS=Arabidopsis thaliana GN=CKX6 PE=2 SV=2	--	--	--	--	--	K00279	2e-21	98.6	rcu:RCOM_1453990	cytokinin dehydrogenase [EC:1.5.99.12]	GO:0009823//cytokinin catabolic process;GO:0055114//oxidation-reduction process;GO:0010103//stomatal complex morphogenesis	GO:0019139//cytokinin dehydrogenase activity;GO:0016614//oxidoreductase activity, acting on CH-OH group of donors	GO:0005576//extracellular region	ko00908//Zeatin biosynthesis
Unigene36824_All	241	0	12	0	1.593	10.6375	Up	0.00022451	0.0006621	--	--	--	--	--	--	--	--	--	--	--	--	--	--	--	--	--	--	--	--	--	--	-	-	-	--
Unigene40551_All	343	0	17	0	1.5856	10.6308	Up	6.7933e-06	2.4732e-05	--	--	--	--	--	--	--	--	--	--	--	--	--	--	--	--	--	--	--	--	--	--	-	-	-	--
Unigene36813_All	323	0	16	0	1.5847	10.63	Up	1.3675e-05	4.7908e-05	gi|357508741|ref|XP_003624659.1|	51.2	4e-06	Blue copper protein [Medicago truncatula] >gi|87162639|gb|ABD28434.1| Blue (type 1) copper domain [Medicago truncatula] >gi|355499674|gb|AES80877.1| Blue copper protein [Medicago truncatula]	--	--	--	--	sp|Q9FPQ6|GP1_CHLRE	46.6	3e-06	Vegetative cell wall protein gp1 OS=Chlamydomonas reinhardtii GN=GP1 PE=2 SV=1	--	--	--	--	--	--	--	--	--	--	-	-	-	--
Unigene40482_All	404	0	20	0	1.5838	10.6292	Up	8.3289e-07	3.3565e-06	gi|255568655|ref|XP_002525301.1|	216.9	6e-56	amino acid binding protein, putative [Ricinus communis] >gi|223535459|gb|EEF37129.1| amino acid binding protein, putative [Ricinus communis]	gi|359496881|ref|XM_002264977.2|	180	7e-43	PREDICTED: Vitis vinifera uncharacterized LOC100264704 (LOC100264704), mRNA	--	--	--	--	CC0013	55.5	3e-08	COG2844	UTP:GlnB (protein PII) uridylyltransferase	K00688	5e-06	47.8	gmx:100779066	starch phosphorylase [EC:2.4.1.1]	GO:0008152//metabolic process	GO:0016597//amino acid binding	GO:0005634//nucleus	ko00500//Starch and sucrose metabolism
Unigene37040_All	384	0	19	0	1.5829	10.6284	Up	1.6766e-06	6.5383e-06	gi|356502698|ref|XP_003520154.1|	50.4	8e-06	PREDICTED: proline-rich receptor-like protein kinase PERK10-like [Glycine max]	--	--	--	--	sp|Q9C660|PEK10_ARATH	48.1	1e-06	Proline-rich receptor-like protein kinase PERK10 OS=Arabidopsis thaliana GN=PERK10 PE=1 SV=2	--	--	--	--	--	--	--	--	--	--	-	-	-	--
Unigene19003_All	364	0	18	0	1.582	10.6275	Up	3.3748e-06	1.2757e-05	gi|226505096|ref|NP_001142127.1|	105.5	2e-22	uncharacterized protein LOC100274291 precursor [Zea mays]	--	--	--	--	--	--	--	--	SPAC26H5.08c	100	6e-22	COG5309	Exo-beta-1,3-glucanase	--	--	--	--	--	-	-	-	--
Unigene38790_All	364	0	18	0	1.582	10.6275	Up	3.3748e-06	1.2741e-05	gi|168002471|ref|XP_001753937.1|	107.5	5e-23	predicted protein [Physcomitrella patens subsp. patens] >gi|162694913|gb|EDQ81259.1| predicted protein [Physcomitrella patens subsp. patens]	--	--	--	--	sp|Q653V7|AGLU_ORYSJ	97.8	1e-21	Probable alpha-glucosidase Os06g0675700 OS=Oryza sativa subsp. japonica GN=Os06g0675700 PE=1 SV=1	SPAPB24D3.10c	127	5e-30	COG1501	Alpha-glucosidases, family 31 of glycosyl hydrolases	K01187	4e-24	107	ppp:PHYPADRAFT_55427	alpha-glucosidase [EC:3.2.1.20]	GO:0008152//metabolic process	GO:0004553//hydrolase activity, hydrolyzing O-glycosyl compounds	GO:0043231//intracellular membrane-bounded organelle;GO:0044444//cytoplasmic part	ko01100//Metabolic pathways;ko00500//Starch and sucrose metabolism;ko00052//Galactose metabolism
Unigene2915_All	344	0	17	0	1.581	10.6266	Up	6.7933e-06	2.4771e-05	--	--	--	--	--	--	--	--	--	--	--	--	--	--	--	--	--	--	--	--	--	--	-	-	-	--
[truncated: 11,075 more rows]
