# Supplementary material for: Transcriptome-Wide Profiling and Expression Analysis of Diploid and Autotetraploid Paulownia tomentosa × Paulownia fortunei under Drought Stress
Source: PLoS One. 2014 Nov 18;9(11):e113313. doi: 10.1371/journal.pone.0113313 (PMC4236183; doi:10.1371/journal.pone.0113313)
Supplement: Table S5 — Differetially expressed genes in the PTF4T vs. PTF4W comparison. PTF4T, 12 days drought-treated tetraploid; PTF4W, well-watered tetraploid. (XLSX) [file pone.0113313.s007.xlsx]

## Sheet: Sheet1
Supplemental Table 5 Differentially expressed genes in PTF4T vs PTF4W
geneID(26686)	geneLength	PTF4W_rawfragments(33324315)	PTF4T_rawfragments(30715094)	PTF4W_FPKM	PTF4T_FPKM	log2(PTF4T_FPKM/PTF4W_FPKM)	up/down	pvalue	FDR	Nr-ID	Nr-Score	Nr-Evalue	Nr-annotation	Nt-ID	Nt-Score	Nt-Evalue	Nt-annotation	Swissprot-ID	Swissprot-Score	Swissprot-Evalue	Swissprot-annotation	COG-Protein-or-Domain	COG-Score	COG-Evalue	COG-ID	COG-Function-Description	KO_id	KEGG-Evalue	KEGG-Score	KEGG-Gene	ko_definition	GO-BiologicalProcess	GO-MolecularFunction	Go-CellularComponent	Pathway ID//Pathway
Unigene5724_All	348	0	296	0	27.6924	14.7572	Up	3.3859e-95	8.1211e-94	--	--	--	--	--	--	--	--	--	--	--	--	--	--	--	--	--	--	--	--	--	--	-	-	-	--
Unigene46917_All	239	0	151	0	20.5697	14.3282	Up	6.2881e-49	9.0558e-48	--	--	--	--	--	--	--	--	--	--	--	--	--	--	--	--	--	--	--	--	--	--	-	-	-	--
CL148.Contig8_All	430	0	110	0	8.3286	13.0239	Up	7.6109e-36	8.6539e-35	gi|19878|emb|CAA44820.1|	273.5	6e-73	heat shock protein 70 [Nicotiana tabacum]	gi|186898204|gb|EU627002.1|	256	2e-65	Hevea brasiliensis heat-shock protein 70 (HSP70) mRNA, complete cds	sp|Q9LHA8|MD37C_ARATH	265	1e-71	Probable mediator of RNA polymerase II transcription subunit 37c OS=Arabidopsis thaliana GN=MED37C PE=1 SV=1	YBL075c	224	3e-59	COG0443	Molecular chaperone	K03283	7e-73	270	rcu:RCOM_1442270	heat shock 70kDa protein 1/8	GO:0009408//response to heat;GO:0055114//oxidation-reduction process	GO:0005524//ATP binding;GO:0032440//2-alkenal reductase [NAD(P)] activity	GO:0005886//plasma membrane;GO:0005618//cell wall;GO:0009507//chloroplast	ko04144//Endocytosis;ko04141//Protein processing in endoplasmic reticulum;ko03040//Spliceosome
Unigene6154_All	754	0	191	0	8.2473	13.0097	Up	1.0832e-61	1.8573e-60	gi|255556526|ref|XP_002519297.1|	372.9	2e-102	Peroxiredoxin, putative [Ricinus communis] >gi|223541612|gb|EEF43161.1| Peroxiredoxin, putative [Ricinus communis]	gi|342160839|gb|JN392717.1|	153	3e-34	Vitis vinifera 1-Cys peroxiredoxin mRNA, complete cds	sp|Q6E2Z6|REHY_MEDTR	358	2e-99	1-Cys peroxiredoxin OS=Medicago truncatula PE=2 SV=1	mll2432	208	9e-54	COG0450	Peroxiredoxin	K11188	2e-103	372	rcu:RCOM_1002870	peroxiredoxin 6, 1-Cys peroxiredoxin [EC:1.11.1.7 1.11.1.15 3.1.1.-]	GO:0055114//oxidation-reduction process	GO:0051920//peroxiredoxin activity;GO:0004601//peroxidase activity	-	ko01100//Metabolic pathways;ko01110//Biosynthesis of secondary metabolites;ko00360//Phenylalanine metabolism;ko00940//Phenylpropanoid biosynthesis
Unigene49276_All	603	0	152	0	8.2068	13.0026	Up	3.0159e-49	4.3633e-48	gi|302841557|ref|XP_002952323.1|	59.7	3e-08	hypothetical protein VOLCADRAFT_92962 [Volvox carteri f. nagariensis] >gi|300262259|gb|EFJ46466.1| hypothetical protein VOLCADRAFT_92962 [Volvox carteri f. nagariensis]	--	--	--	--	sp|Q9FPQ6|GP1_CHLRE	107	7e-24	Vegetative cell wall protein gp1 OS=Chlamydomonas reinhardtii GN=GP1 PE=2 SV=1	XF0818	84.3	1e-16	COG2730	Endoglucanase	K14709	9e-23	104	vcn:VOLCADRAFT_104214	solute carrier family 39 (zinc transporter), member 1/2/3	-	-	-	--
Unigene31466_All	203	0	49	0	7.8587	12.9401	Up	2.2195e-16	1.429e-15	--	--	--	--	--	--	--	--	--	--	--	--	--	--	--	--	--	--	--	--	--	--	-	-	-	--
CL4797.Contig5_All	968	0	232	0	7.803	12.9298	Up	8.9492e-75	1.7859e-73	gi|359473352|ref|XP_002271847.2|	250.4	2e-65	PREDICTED: cytochrome P450 704C1-like [Vitis vinifera]	gi|351728010|ref|NM_001251275.1|	143	4e-31	Glycine max NAC domain protein (NAC26), mRNA >gi|187940300|gb|EU661923.1| Glycine max NAC domain protein (NAC26) mRNA, complete cds	sp|O49255|NAC29_ARATH	175	4e-44	NAC domain-containing protein 29 OS=Arabidopsis thaliana GN=NAC029 PE=2 SV=1	--	--	--	--	--	--	--	--	--	--	GO:0009414//response to water deprivation;GO:0009737//response to abscisic acid stimulus;GO:0007165//signal transduction;GO:0045893//positive regulation of transcription, DNA-dependent	GO:0003700//sequence-specific DNA binding transcription factor activity	GO:0005634//nucleus	--
Unigene49548_All	213	0	51	0	7.7954	12.9284	Up	5.1058e-17	3.3769e-16	gi|226510502|ref|NP_001141021.1|	134.8	3e-31	uncharacterized protein LOC100273100 [Zea mays]	gi|226510501|ref|NM_001147549.1|	293	3e-77	Zea mays uncharacterized LOC100273100 (LOC100273100), mRNA >gi|194702225|gb|BT040192.1| Zea mays full-length cDNA clone ZM_BFc0070L06 mRNA, complete cds	sp|P26854|ATPAM_MARPO	119	3e-28	ATP synthase subunit alpha, mitochondrial OS=Marchantia polymorpha GN=ATPA PE=3 SV=2	YBL099w	132	2e-31	COG0056	F0F1-type ATP synthase, alpha subunit	K02132	2e-32	134	zma:100273100	F-type H+-transporting ATPase subunit alpha [EC:3.6.3.14]	GO:0042777//plasma membrane ATP synthesis coupled proton transport;GO:0015991//ATP hydrolysis coupled proton transport	GO:0046933//hydrogen ion transporting ATP synthase activity, rotational mechanism;GO:0005524//ATP binding;GO:0046961//proton-transporting ATPase activity, rotational mechanism	GO:0045261//proton-transporting ATP synthase complex, catalytic core F(1);GO:0005739//mitochondrion;GO:0005886//plasma membrane	ko01100//Metabolic pathways;ko00190//Oxidative phosphorylation
CL1767.Contig3_All	491	0	116	0	7.6917	12.9091	Up	9.2653e-38	1.0985e-36	gi|319738242|emb|CBJ18018.1|	198.7	2e-50	cytochrome oxidase subunit I [Ectocarpus siliculosus]	gi|325196018|emb|FR826808.1|	131	7e-28	Albugo laibachii Nc14, genomic contig CONTIG_3975_NC14_v4_286_11	sp|P05502|COX1_SORBI	191	2e-49	Cytochrome c oxidase subunit 1 OS=Sorghum bicolor GN=COX1 PE=3 SV=2	Q0070	173	1e-43	COG0843	Heme/copper-type cytochrome/quinol oxidases, subunit 1	K02256	9e-50	193	ppp:PhpafMp01	cytochrome c oxidase subunit 1 [EC:1.9.3.1]	GO:0009060//aerobic respiration;GO:0006810//transport;GO:0022900//electron transport chain	GO:0005507//copper ion binding;GO:0009055//electron carrier activity;GO:0005506//iron ion binding;GO:0020037//heme binding;GO:0004129//cytochrome-c oxidase activity	GO:0005743//mitochondrial inner membrane;GO:0070469//respiratory chain;GO:0005886//plasma membrane;GO:0016021//integral to membrane	ko01100//Metabolic pathways;ko00190//Oxidative phosphorylation
Unigene48514_All	369	0	83	0	7.3232	12.8383	Up	3.1406e-27	2.917e-26	--	--	--	--	--	--	--	--	--	--	--	--	--	--	--	--	--	--	--	--	--	--	-	-	-	--
Unigene46935_All	364	0	81	0	7.2449	12.8228	Up	1.3652e-26	1.2464e-25	gi|226510502|ref|NP_001141021.1|	232.6	1e-60	uncharacterized protein LOC100273100 [Zea mays]	gi|226510501|ref|NM_001147549.1|	309	1e-81	Zea mays uncharacterized LOC100273100 (LOC100273100), mRNA >gi|194702225|gb|BT040192.1| Zea mays full-length cDNA clone ZM_BFc0070L06 mRNA, complete cds	sp|P26854|ATPAM_MARPO	201	9e-53	ATP synthase subunit alpha, mitochondrial OS=Marchantia polymorpha GN=ATPA PE=3 SV=2	SPAC14C4.14	223	9e-59	COG0056	F0F1-type ATP synthase, alpha subunit	K02132	9e-62	232	zma:100273100	F-type H+-transporting ATPase subunit alpha [EC:3.6.3.14]	GO:0042777//plasma membrane ATP synthesis coupled proton transport;GO:0015991//ATP hydrolysis coupled proton transport	GO:0046933//hydrogen ion transporting ATP synthase activity, rotational mechanism;GO:0005524//ATP binding;GO:0046961//proton-transporting ATPase activity, rotational mechanism	GO:0045261//proton-transporting ATP synthase complex, catalytic core F(1);GO:0005739//mitochondrion;GO:0005886//plasma membrane	ko01100//Metabolic pathways;ko00190//Oxidative phosphorylation
Unigene46670_All	253	0	56	0	7.2064	12.8151	Up	1.296e-18	9.1222e-18	gi|226509906|ref|NP_001152569.1|	97.8	4e-20	60S ribosomal protein L9 [Zea mays] >gi|195657601|gb|ACG48268.1| 60S ribosomal protein L9 [Zea mays]	--	--	--	--	sp|Q9SZX9|RL92_ARATH	50.8	2e-07	60S ribosomal protein L9-2 OS=Arabidopsis thaliana GN=RPL9D PE=2 SV=1	YGL147c	68.2	4e-12	COG0097	Ribosomal protein L6P/L9E	K02940	3e-21	97.8	zma:100286209	large subunit ribosomal protein L9e	GO:0006412//translation	GO:0019843//rRNA binding;GO:0003735//structural constituent of ribosome	GO:0005840//ribosome;GO:0043231//intracellular membrane-bounded organelle	ko03010//Ribosome
Unigene49537_All	299	0	65	0	7.0777	12.7891	Up	1.7407e-21	1.3641e-20	--	--	--	--	--	--	--	--	--	--	--	--	--	--	--	--	--	--	--	--	--	--	-	-	-	--
CL12713.Contig1_All	1799	0	386	0	6.9856	12.7702	Up	6.4727e-124	1.9397e-122	gi|225470177|ref|XP_002268167.1|	342.4	1e-92	PREDICTED: low-temperature-induced 65 kDa protein-like [Vitis vinifera]	gi|225470176|ref|XM_002268131.1|	71.9	2e-09	PREDICTED: Vitis vinifera low-temperature-induced 65 kDa protein-like (LOC100260796), mRNA	sp|Q04980|LTI65_ARATH	219	3e-57	Low-temperature-induced 65 kDa protein OS=Arabidopsis thaliana GN=LTI65 PE=2 SV=2	--	--	--	--	--	--	--	--	--	--	GO:0050896//response to stimulus	-	-	--
Unigene48068_All	228	0	48	0	6.8542	12.7428	Up	4.6276e-16	2.9395e-15	--	--	--	--	--	--	--	--	--	--	--	--	--	--	--	--	--	--	--	--	--	--	-	-	-	--
CL481.Contig2_All	282	0	57	0	6.5807	12.684	Up	6.2157e-19	4.4311e-18	gi|125553430|gb|EAY99139.1|	58.2	4e-08	hypothetical protein OsI_21098 [Oryza sativa Indica Group]	--	--	--	--	sp|Q9FFW5|PERK8_ARATH	49.7	4e-07	Proline-rich receptor-like protein kinase PERK8 OS=Arabidopsis thaliana GN=PERK8 PE=1 SV=1	--	--	--	--	--	K01115	5e-06	47.4	vcn:VOLCADRAFT_99471	phospholipase D [EC:3.1.4.4]	-	-	-	ko01100//Metabolic pathways;ko00565//Ether lipid metabolism;ko04144//Endocytosis;ko00564//Glycerophospholipid metabolism
CL12601.Contig1_All	273	0	54	0	6.4399	12.6528	Up	5.6335e-18	3.8742e-17	--	--	--	--	--	--	--	--	--	--	--	--	--	--	--	--	--	--	--	--	--	--	-	-	-	--
Unigene47245_All	354	0	69	0	6.3459	12.6316	Up	9.2119e-23	7.5198e-22	gi|357448019|ref|XP_003594285.1|	52.4	2e-06	14 kDa proline-rich protein DC2.15 [Medicago truncatula] >gi|355483333|gb|AES64536.1| 14 kDa proline-rich protein DC2.15 [Medicago truncatula]	--	--	--	--	sp|Q9ZT16|AGP4_ARATH	45.8	6e-06	Classical arabinogalactan protein 4 OS=Arabidopsis thaliana GN=AGP4 PE=1 SV=1	--	--	--	--	--	K00850	7e-06	47	osa:4336113	6-phosphofructokinase [EC:2.7.1.11]	-	-	-	ko01100//Metabolic pathways;ko01110//Biosynthesis of secondary metabolites;ko00030//Pentose phosphate pathway;ko00010//Glycolysis / Gluconeogenesis;ko00051//Fructose and mannose metabolism;ko00052//Galactose metabolism
CL3051.Contig3_All	285	0	53	0	6.0545	12.5638	Up	1.1746e-17	7.9888e-17	gi|323451117|gb|EGB06995.1|	65.1	3e-10	hypothetical protein AURANDRAFT_28296, partial [Aureococcus anophagefferens]	--	--	--	--	sp|Q7XYA7|RL14_GRIJA	51.6	1e-07	60S ribosomal protein L14 OS=Griffithsia japonica GN=RPL14 PE=2 SV=1	YKL006w	76.6	1e-14	COG2163	Ribosomal protein L14E/L6E/L27E	K02875	2e-09	58.9	ppp:PHYPADRAFT_214411	large subunit ribosomal protein L14e	-	-	-	ko03010//Ribosome
CL2364.Contig2_All	336	0	62	0	6.0076	12.5526	Up	1.5777e-20	1.1952e-19	gi|384249719|gb|EIE23200.1|	78.2	3e-14	3-oxoacyl-reductase [Coccomyxa subellipsoidea C-169]	gi|37989562|dbj|AK119939.1|	65.9	2e-08	Oryza sativa Japonica Group cDNA clone:002-184-B05, full insert sequence	sp|Q93X68|FABG5_BRANA	67.8	1e-12	3-oxoacyl-[acyl-carrier-protein] reductase 5, chloroplastic (Fragment) OS=Brassica napus GN=bkr1 PE=2 SV=1	BS_fabG	76.6	1e-14	COG1028	Dehydrogenases with different specificities (related to short-chain alcohol dehydrogenases)	K00059	7e-14	73.6	ota:Ot01g02200	3-oxoacyl-[acyl-carrier protein] reductase [EC:1.1.1.100]	GO:0006633//fatty acid biosynthetic process;GO:0055114//oxidation-reduction process	GO:0004316//3-oxoacyl-[acyl-carrier-protein] reductase (NADPH) activity;GO:0051287//NAD binding	GO:0009536//plastid	ko01100//Metabolic pathways;ko00061//Fatty acid biosynthesis;ko01040//Biosynthesis of unsaturated fatty acids
Unigene11996_All	851	0	157	0	6.0065	12.5523	Up	7.655e-51	1.1338e-49	--	--	--	--	--	--	--	--	--	--	--	--	--	--	--	--	--	--	--	--	--	--	-	-	-	--
Unigene49566_All	220	0	40	0	5.9195	12.5313	Up	1.6524e-13	9.3432e-13	gi|326502344|dbj|BAJ95235.1|	70.1	1e-11	predicted protein [Hordeum vulgare subsp. vulgare]	gi|242374568|emb|FP095728.1|	89.7	1e-15	Phyllostachys edulis cDNA clone: bphyem211n05, full insert sequence	--	--	--	--	--	--	--	--	--	--	--	--	--	--	-	-	-	--
Unigene48845_All	640	0	115	0	5.8501	12.5142	Up	1.9318e-37	2.2781e-36	--	--	--	--	--	--	--	--	--	--	--	--	--	--	--	--	--	--	--	--	--	--	-	-	-	--
Unigene48306_All	384	0	69	0	5.8501	12.5142	Up	9.2119e-23	7.5191e-22	gi|302853476|ref|XP_002958253.1|	50.8	6e-06	hypothetical protein VOLCADRAFT_99471 [Volvox carteri f. nagariensis] >gi|300256441|gb|EFJ40707.1| hypothetical protein VOLCADRAFT_99471 [Volvox carteri f. nagariensis]	--	--	--	--	sp|Q9SN46|LRX5_ARATH	59.3	6e-10	Leucine-rich repeat extensin-like protein 5 OS=Arabidopsis thaliana GN=LRX5 PE=2 SV=2	Rv0312	50.1	1e-06	COG0443	Molecular chaperone	K01115	5e-11	64.3	vcn:VOLCADRAFT_99471	phospholipase D [EC:3.1.4.4]	-	-	GO:0016020//membrane	ko01100//Metabolic pathways;ko00565//Ether lipid metabolism;ko04144//Endocytosis;ko00564//Glycerophospholipid metabolism
Unigene49601_All	707	0	123	0	5.6641	12.4676	Up	5.4099e-40	6.6964e-39	gi|50508930|dbj|BAD31835.1|	60.8	1e-08	putative high-affinity potassium transporter [Oryza sativa Japonica Group] >gi|215694830|dbj|BAG90021.1| unnamed protein product [Oryza sativa Japonica Group]	--	--	--	--	--	--	--	--	SPBC4B4.03	57.8	2e-08	COG5076	Transcription factor involved in chromatin remodeling, contains bromodomain	K10990	6e-06	49.3	bdi:100828863	RecQ-mediated genome instability protein 1	-	-	-	ko03013//RNA transport
CL12391.Contig2_All	352	0	59	0	5.457	12.4139	Up	1.4299e-19	1.0448e-18	--	--	--	--	--	--	--	--	--	--	--	--	--	--	--	--	--	--	--	--	--	--	-	-	-	--
Unigene47255_All	329	0	55	0	5.4427	12.4101	Up	2.702e-18	1.8807e-17	gi|293336925|ref|NP_001169057.1|	55.5	2e-07	uncharacterized protein LOC100382897 [Zea mays]	gi|293336924|ref|NM_001175586.1|	119	2e-24	Zea mays uncharacterized LOC100382897 (LOC100382897), mRNA >gi|223974710|gb|BT065667.1| Zea mays full-length cDNA clone ZM_BFc0010G09 mRNA, complete cds	--	--	--	--	--	--	--	--	--	K02128	2e-08	55.5	zma:100382897	F-type H+-transporting ATPase subunit c [EC:3.6.3.14]	-	-	-	ko01100//Metabolic pathways;ko00190//Oxidative phosphorylation
Unigene49269_All	275	0	45	0	5.3276	12.3793	Up	4.1941e-15	2.5591e-14	gi|326523979|dbj|BAJ97000.1|	84.7	4e-16	predicted protein [Hordeum vulgare subsp. vulgare]	--	--	--	--	sp|Q940B0|RL183_ARATH	70.5	2e-13	60S ribosomal protein L18-3 OS=Arabidopsis thaliana GN=RPL18C PE=2 SV=1	YOL120c	86.3	1e-17	COG1727	Ribosomal protein L18E	K02883	4e-15	77.8	vcn:VOLCADRAFT_80103	large subunit ribosomal protein L18e	-	-	GO:0030529//ribonucleoprotein complex	ko03010//Ribosome
CL9397.Contig3_All	333	0	51	0	4.9863	12.2838	Up	5.1058e-17	3.3774e-16	gi|255551787|ref|XP_002516939.1|	94.7	3e-19	60S ribosomal protein L22, putative [Ricinus communis] >gi|223544027|gb|EEF45553.1| 60S ribosomal protein L22, putative [Ricinus communis]	gi|226514636|gb|CP001323.1|	60	1e-06	Micromonas sp. RCC299 chromosome 2, complete sequence	sp|Q9FE58|RL223_ARATH	83.6	2e-17	60S ribosomal protein L22-3 OS=Arabidopsis thaliana GN=RPL22C PE=2 SV=1	XF1267	55.5	2e-08	COG5297	Cellobiohydrolase A (1,4-beta-cellobiosidase A)	K02891	3e-20	94.7	rcu:RCOM_0681450	large subunit ribosomal protein L22e	-	-	GO:0005840//ribosome	ko03010//Ribosome
CL1700.Contig2_All	281	0	43	0	4.9821	12.2825	Up	1.8232e-14	1.0785e-13	gi|326491995|dbj|BAJ98222.1|	110.9	5e-24	predicted protein [Hordeum vulgare subsp. vulgare]	gi|270134882|gb|BT101834.1|	151	4e-34	Picea glauca clone GQ0131_H06 mRNA sequence	sp|P49690|RL23_ARATH	90.5	2e-19	60S ribosomal protein L23 OS=Arabidopsis thaliana GN=RPL23A PE=2 SV=3	SPCC1322.11	97.4	6e-21	COG0093	Ribosomal protein L14	K02894	8e-21	96.7	ppp:PHYPADRAFT_77052	large subunit ribosomal protein L23e	GO:0006412//translation;GO:0009793//embryo development ending in seed dormancy	GO:0016758//transferase activity, transferring hexosyl groups;GO:0003735//structural constituent of ribosome;GO:0000166//nucleotide binding	GO:0005730//nucleolus;GO:0009507//chloroplast;GO:0022625//cytosolic large ribosomal subunit	ko03010//Ribosome
CL4797.Contig8_All	950	0	144	0	4.935	12.2688	Up	1.0769e-46	1.4997e-45	gi|359473352|ref|XP_002271847.2|	251.1	1e-65	PREDICTED: cytochrome P450 704C1-like [Vitis vinifera]	gi|351728010|ref|NM_001251275.1|	143	4e-31	Glycine max NAC domain protein (NAC26), mRNA >gi|187940300|gb|EU661923.1| Glycine max NAC domain protein (NAC26) mRNA, complete cds	sp|O49255|NAC29_ARATH	175	4e-44	NAC domain-containing protein 29 OS=Arabidopsis thaliana GN=NAC029 PE=2 SV=1	--	--	--	--	--	--	--	--	--	--	GO:0009414//response to water deprivation;GO:0009737//response to abscisic acid stimulus;GO:0007165//signal transduction;GO:0045893//positive regulation of transcription, DNA-dependent	GO:0003700//sequence-specific DNA binding transcription factor activity	GO:0005634//nucleus	--
Unigene48895_All	383	0	58	0	4.9303	12.2675	Up	2.9812e-19	2.1508e-18	gi|356494796|ref|XP_003516269.1|	22.7	9e-06	PREDICTED: proline-rich receptor-like protein kinase PERK10-like [Glycine max]	--	--	--	--	sp|Q9SN46|LRX5_ARATH	58.9	8e-10	Leucine-rich repeat extensin-like protein 5 OS=Arabidopsis thaliana GN=LRX5 PE=2 SV=2	YPO2725	42.7	3e-06	COG3501	Uncharacterized protein conserved in bacteria	K01115	2e-08	52.8	vcn:VOLCADRAFT_99471	phospholipase D [EC:3.1.4.4]	-	-	-	ko01100//Metabolic pathways;ko00565//Ether lipid metabolism;ko04144//Endocytosis;ko00564//Glycerophospholipid metabolism
Unigene31281_All	1441	0	211	0	4.7672	12.2189	Up	4.4956e-68	8.293e-67	gi|147834348|emb|CAN74303.1|	59.7	2e-28	hypothetical protein VITISV_032980 [Vitis vinifera]	gi|147836148|emb|AM464899.2|	137	3e-29	Vitis vinifera contig VV78X275924.8, whole genome shotgun sequence	sp|P10978|POLX_TOBAC	138	7e-33	Retrovirus-related Pol polyprotein from transposon TNT 1-94 OS=Nicotiana tabacum PE=2 SV=1	--	--	--	--	--	K05356	7e-25	113	sbi:SORBI_0011s005450	all-trans-nonaprenyl-diphosphate synthase [EC:2.5.1.84 2.5.1.85]	-	-	-	ko01100//Metabolic pathways;ko01110//Biosynthesis of secondary metabolites;ko00908//Zeatin biosynthesis;ko00900//Terpenoid backbone biosynthesis
Unigene1641_All	1465	0	213	0	4.7336	12.2087	Up	1.0342e-68	1.9171e-67	gi|357501349|ref|XP_003620963.1|	600.5	2e-170	Pyruvate dehydrogenase E1 component subunit beta [Medicago truncatula] >gi|355495978|gb|AES77181.1| Pyruvate dehydrogenase E1 component subunit beta [Medicago truncatula]	gi|359473799|ref|XM_002264174.2|	609	1e-171	PREDICTED: Vitis vinifera pyruvate dehydrogenase E1 component subunit beta, mitochondrial-like, transcript variant 1 (LOC100264409), mRNA	sp|P52904|ODPB_PEA	580	5e-166	Pyruvate dehydrogenase E1 component subunit beta, mitochondrial OS=Pisum sativum PE=2 SV=1	SPBC30D10.13c	427	2e-119	COG0022	Pyruvate/2-oxoglutarate dehydrogenase complex, dehydrogenase (E1) component, eukaryotic type, beta subunit	K00162	2e-171	600	mtr:MTR_7g005380	pyruvate dehydrogenase E1 component subunit beta [EC:1.2.4.1]	GO:0042742//defense response to bacterium;GO:0055114//oxidation-reduction process	GO:0004739//pyruvate dehydrogenase (acetyl-transferring) activity	GO:0005730//nucleolus;GO:0005886//plasma membrane;GO:0005739//mitochondrion	ko01100//Metabolic pathways;ko01110//Biosynthesis of secondary metabolites;ko00620//Pyruvate metabolism;ko00020//Citrate cycle (TCA cycle);ko00010//Glycolysis / Gluconeogenesis;ko00650//Butanoate metabolism;ko00290//Valine, leucine and isoleucine biosynthesis
Unigene48948_All	262	0	38	0	4.722	12.2052	Up	7.183e-13	3.9308e-12	--	--	--	--	--	--	--	--	--	--	--	--	--	--	--	--	--	--	--	--	--	--	-	-	-	--
Unigene46624_All	209	0	30	0	4.6733	12.1902	Up	2.5649e-10	1.2152e-09	gi|326508144|dbj|BAJ99339.1|	52	2e-06	predicted protein [Hordeum vulgare subsp. vulgare]	gi|32995229|dbj|AK110020.1|	248	2e-63	Oryza sativa Japonica Group cDNA clone:002-159-H09, full insert sequence	--	--	--	--	--	--	--	--	--	--	--	--	--	--	-	-	-	--
Unigene47196_All	915	0	129	0	4.59	12.1643	Up	6.586e-42	8.4539e-41	gi|255585933|ref|XP_002533638.1|	68.9	1e-10	ATP binding protein, putative [Ricinus communis] >gi|223526467|gb|EEF28741.1| ATP binding protein, putative [Ricinus communis]	--	--	--	--	sp|Q9LK03|PERK2_ARATH	75.5	4e-14	Proline-rich receptor-like protein kinase PERK2 OS=Arabidopsis thaliana GN=PERK2 PE=2 SV=3	Rv3876	56.6	6e-08	COG0455	ATPases involved in chromosome partitioning	K01115	2e-12	71.6	vcn:VOLCADRAFT_99471	phospholipase D [EC:3.1.4.4]	-	-	-	ko01100//Metabolic pathways;ko00565//Ether lipid metabolism;ko04144//Endocytosis;ko00564//Glycerophospholipid metabolism;ko04141//Protein processing in endoplasmic reticulum
Unigene22283_All	269	0	37	0	4.4781	12.1287	Up	1.4976e-12	8.0456e-12	gi|53748437|emb|CAH59412.1|	156.4	1e-37	hypothetical protein [Plantago major]	gi|189163315|dbj|AP010549.1|	81.8	3e-13	Lotus japonicus genomic DNA, chromosome 3, clone: LjT22C05, TM1867b, complete sequence	sp|O64640|CXE8_ARATH	99.4	4e-22	Probable carboxylesterase 8 OS=Arabidopsis thaliana GN=CXE8 PE=2 SV=1	Rv1400c	53.5	9e-08	COG0657	Esterase/lipase	K14493	4e-14	74.3	ppp:PHYPADRAFT_118478	gibberellin receptor GID1 [EC:3.-.-.-]	GO:0008152//metabolic process	GO:0016787//hydrolase activity	-	ko04075//Plant hormone signal transduction
Unigene15900_All	496	0	68	0	4.4635	12.124	Up	1.9206e-22	1.551e-21	--	--	--	--	--	--	--	--	--	--	--	--	--	--	--	--	--	--	--	--	--	--	-	-	-	--
Unigene46894_All	372	0	50	0	4.376	12.0954	Up	1.0645e-16	6.9505e-16	gi|300121786|emb|CBK22360.2|	79.7	1e-14	unnamed protein product [Blastocystis hominis]	--	--	--	--	sp|Q9C660|PEK10_ARATH	48.1	1e-06	Proline-rich receptor-like protein kinase PERK10 OS=Arabidopsis thaliana GN=PERK10 PE=1 SV=2	SMc02406_2	72	2e-13	COG3468	Type V secretory pathway, adhesin AidA	K14007	4e-08	54.3	sbi:SORBI_06g001240	protein transport protein SEC24	-	-	-	ko04141//Protein processing in endoplasmic reticulum
CL4909.Contig1_All	462	0	62	0	4.3692	12.0932	Up	1.5777e-20	1.1951e-19	gi|53748437|emb|CAH59412.1|	223.4	8e-58	hypothetical protein [Plantago major]	--	--	--	--	sp|O64640|CXE8_ARATH	105	1e-23	Probable carboxylesterase 8 OS=Arabidopsis thaliana GN=CXE8 PE=2 SV=1	--	--	--	--	--	K14493	2e-09	59.7	ppp:PHYPADRAFT_118478	gibberellin receptor GID1 [EC:3.-.-.-]	-	-	-	ko04075//Plant hormone signal transduction
Unigene32046_All	353	0	47	0	4.3348	12.0817	Up	9.6482e-16	6.042e-15	--	--	--	--	--	--	--	--	--	--	--	--	--	--	--	--	--	--	--	--	--	--	-	-	-	--
Unigene46944_All	460	0	61	0	4.3174	12.0759	Up	3.2894e-20	2.4604e-19	gi|357155874|ref|XP_003577266.1|	65.9	2e-10	PREDICTED: translationally-controlled tumor protein homolog [Brachypodium distachyon]	--	--	--	--	sp|Q9ZRX0|TCTP_PSEMZ	62.8	8e-11	Translationally-controlled tumor protein homolog OS=Pseudotsuga menziesii GN=TCTP PE=2 SV=1	--	--	--	--	--	--	--	--	--	--	GO:0000278//mitotic cell cycle;GO:0048364//root development;GO:0042221//response to chemical stimulus;GO:0009791//post-embryonic development;GO:0006996//organelle organization;GO:0040008//regulation of growth;GO:0000904//cell morphogenesis involved in differentiation;GO:0050794//regulation of cellular process;GO:0051128//regulation of cellular component organization;GO:0048588//developmental cell…	-	GO:0016020//membrane;GO:0043231//intracellular membrane-bounded organelle;GO:0044444//cytoplasmic part	--
Unigene49265_All	327	0	43	0	4.2812	12.0638	Up	1.8232e-14	1.0784e-13	--	--	--	--	--	--	--	--	--	--	--	--	--	--	--	--	--	--	--	--	--	--	-	-	-	--
Unigene49291_All	352	0	45	0	4.1622	12.0231	Up	4.1941e-15	2.559e-14	gi|326518198|dbj|BAK07351.1|	76.3	1e-13	predicted protein [Hordeum vulgare subsp. vulgare]	gi|32992597|dbj|AK107388.1|	165	3e-38	Oryza sativa Japonica Group cDNA clone:002-127-C09, full insert sequence	sp|O50008|METE_ARATH	50.1	3e-07	5-methyltetrahydropteroyltriglutamate--homocysteine methyltransferase OS=Arabidopsis thaliana GN=CIMS PE=1 SV=1	YER091c	60.5	7e-10	COG0620	Methionine synthase II (cobalamin-independent)	K00549	1e-07	52.8	mtr:MTR_3g079640	5-methyltetrahydropteroyltriglutamate--homocysteine methyltransferase [EC:2.1.1.14]	-	-	-	ko01100//Metabolic pathways;ko01110//Biosynthesis of secondary metabolites;ko00270//Cysteine and methionine metabolism;ko00450//Selenocompound metabolism
Unigene47159_All	214	0	27	0	4.1077	12.0041	Up	2.3246e-09	1.0346e-08	gi|326518184|dbj|BAK07344.1|	99.4	1e-20	predicted protein [Hordeum vulgare subsp. vulgare]	--	--	--	--	sp|Q943F3|RL18A_ORYSJ	77.8	1e-15	60S ribosomal protein L18a OS=Oryza sativa subsp. japonica GN=RPL18A PE=2 SV=1	YMR242c	90.1	9e-19	COG2157	Ribosomal protein L20A (L18A)	K02882	7e-16	80.1	vcn:VOLCADRAFT_80281	large subunit ribosomal protein L18Ae	GO:0006412//translation	GO:0003735//structural constituent of ribosome	GO:0005886//plasma membrane;GO:0022625//cytosolic large ribosomal subunit	ko03010//Ribosome
Unigene49597_All	200	0	25	0	4.0697	11.9907	Up	1.0105e-08	4.2959e-08	--	--	--	--	gi|328801276|emb|FR835830.1|	63.9	5e-08	Albugo laibachii Alem1, genomic contig CONTIG_4347_Em1_cons_v4_255_39_7	--	--	--	--	--	--	--	--	--	--	--	--	--	--	-	-	-	--
CL8783.Contig1_All	275	0	34	0	4.0253	11.9749	Up	1.3573e-11	6.9386e-11	--	--	--	--	--	--	--	--	--	--	--	--	YKL085w	58.9	2e-09	COG0039	Malate/lactate dehydrogenases	--	--	--	--	--	-	-	-	--
CL12169.Contig2_All	494	0	61	0	4.0202	11.9731	Up	3.2894e-20	2.4608e-19	gi|323452340|gb|EGB08214.1|	53.5	1e-06	hypothetical protein AURANDRAFT_64212 [Aureococcus anophagefferens]	--	--	--	--	sp|Q9FFW5|PERK8_ARATH	50.8	4e-07	Proline-rich receptor-like protein kinase PERK8 OS=Arabidopsis thaliana GN=PERK8 PE=1 SV=1	DRA0210	54.7	7e-08	COG0747	ABC-type dipeptide transport system, periplasmic component	K12447	8e-06	47.8	cre:CHLREDRAFT_32796	UDP-sugar pyrophosphorylase [EC:2.7.7.64]	-	-	-	ko01100//Metabolic pathways;ko01110//Biosynthesis of secondary metabolites;ko00520//Amino sugar and nucleotide sugar metabolism
Unigene12580_All	373	0	46	0	4.0151	11.9712	Up	2.0116e-15	1.2435e-14	gi|255071203|ref|XP_002507683.1|	55.8	1e-07	predicted protein [Micromonas sp. RCC299] >gi|226522958|gb|ACO68941.1| predicted protein [Micromonas sp. RCC299]	--	--	--	--	sp|Q9T0K5|LRX3_ARATH	77.8	2e-15	Leucine-rich repeat extensin-like protein 3 OS=Arabidopsis thaliana GN=LRX3 PE=1 SV=1	XF0818	62.4	2e-10	COG2730	Endoglucanase	K01115	3e-16	81.3	vcn:VOLCADRAFT_99471	phospholipase D [EC:3.1.4.4]	-	-	-	ko01100//Metabolic pathways;ko00565//Ether lipid metabolism;ko04144//Endocytosis;ko00564//Glycerophospholipid metabolism
CL188.Contig4_All	203	0	25	0	4.0095	11.9692	Up	1.0105e-08	4.2989e-08	gi|297820930|ref|XP_002878348.1|	84.3	5e-16	40S ribosomal protein S13 [Arabidopsis lyrata subsp. lyrata] >gi|297324186|gb|EFH54607.1| 40S ribosomal protein S13 [Arabidopsis lyrata subsp. lyrata]	gi|32993630|dbj|AK108421.1|	131	3e-28	Oryza sativa Japonica Group cDNA clone:002-143-A01, full insert sequence	sp|P59223|RS131_ARATH	83.2	3e-17	40S ribosomal protein S13-1 OS=Arabidopsis thaliana GN=RPS13A PE=2 SV=1	YDR064w	76.3	1e-14	COG0184	Ribosomal protein S15P/S13E	K02953	4e-17	84.3	aly:ARALYDRAFT_907607	small subunit ribosomal protein S13e	GO:0000911//cytokinesis by cell plate formation;GO:0001510//RNA methylation;GO:0006412//translation;GO:0010090//trichome morphogenesis;GO:0009965//leaf morphogenesis;GO:0042545//cell wall modification;GO:0009664//plant-type cell wall organization	GO:0003735//structural constituent of ribosome	GO:0005618//cell wall;GO:0005730//nucleolus;GO:0022627//cytosolic small ribosomal subunit;GO:0009507//chloroplast;GO:0016020//membrane;GO:0005794//Golgi apparatus;GO:0005783//endoplasmic reticulum	ko03010//Ribosome
CL11608.Contig1_All	221	0	27	0	3.9776	11.9577	Up	2.3246e-09	1.035e-08	gi|302854029|ref|XP_002958526.1|	54.3	5e-07	pyruvate kinase [Volvox carteri f. nagariensis] >gi|300256173|gb|EFJ40446.1| pyruvate kinase [Volvox carteri f. nagariensis]	--	--	--	--	sp|Q42806|KPYC_SOYBN	45.8	6e-06	Pyruvate kinase, cytosolic isozyme OS=Glycine max PE=2 SV=1	YAL038w	108	2e-24	COG0469	Pyruvate kinase	--	--	--	--	--	-	GO:0003824//catalytic activity	-	--
CL994.Contig1_All	297	0	36	0	3.9463	11.9463	Up	3.1225e-12	1.6512e-11	--	--	--	--	--	--	--	--	--	--	--	--	--	--	--	--	--	--	--	--	--	--	-	-	-	--
Unigene49606_All	289	0	35	0	3.9429	11.945	Up	6.5102e-12	3.3893e-11	--	--	--	--	--	--	--	--	--	--	--	--	--	--	--	--	--	--	--	--	--	--	-	-	-	--
Unigene48055_All	481	0	58	0	3.9258	11.9388	Up	2.9812e-19	2.151e-18	gi|308080490|ref|NP_001183334.1|	84.7	5e-16	uncharacterized protein LOC100501738 precursor [Zea mays]	gi|359480958|ref|XM_002276725.2|	60	2e-06	PREDICTED: Vitis vinifera FIP2 (FH protein interacting protein 2); voltage-gated potassium channel-like (LOC100265698), mRNA	sp|Q9FPQ6|GP1_CHLRE	94.7	2e-20	Vegetative cell wall protein gp1 OS=Chlamydomonas reinhardtii GN=GP1 PE=2 SV=1	XF0818	72.4	3e-13	COG2730	Endoglucanase	K01115	2e-21	99.8	vcn:VOLCADRAFT_99471	phospholipase D [EC:3.1.4.4]	-	-	-	ko01100//Metabolic pathways;ko00565//Ether lipid metabolism;ko04144//Endocytosis;ko00564//Glycerophospholipid metabolism
Unigene49055_All	340	0	41	0	3.926	11.9388	Up	7.9254e-14	4.5529e-13	--	--	--	--	--	--	--	--	--	--	--	--	--	--	--	--	--	--	--	--	--	--	-	-	-	--
CL12373.Contig2_All	233	0	28	0	3.9125	11.9339	Up	1.115e-09	5.0774e-09	gi|222631764|gb|EEE63896.1|	70.5	7e-12	hypothetical protein OsJ_18721 [Oryza sativa Japonica Group]	--	--	--	--	sp|O24415|RLA2B_MAIZE	64.7	1e-11	60S acidic ribosomal protein P2B OS=Zea mays GN=RPP2B PE=1 SV=1	SPBP8B7.06	68.9	2e-12	COG2058	Ribosomal protein L12E/L44/L45/RPP1/RPP2	K02943	6e-13	70.5	osa:4338938	large subunit ribosomal protein LP2	GO:0006414//translational elongation	GO:0003735//structural constituent of ribosome	GO:0005840//ribosome	ko03010//Ribosome
Unigene46583_All	200	0	24	0	3.9069	11.9318	Up	2.1069e-08	8.7495e-08	--	--	--	--	--	--	--	--	--	--	--	--	--	--	--	--	--	--	--	--	--	--	-	-	-	--
CL6153.Contig1_All	217	0	26	0	3.9009	11.9296	Up	4.8468e-09	2.1114e-08	gi|356551322|ref|XP_003544025.1|	52	2e-06	PREDICTED: uncharacterized protein LOC100800483 [Glycine max]	gi|391358717|gb|JQ795961.1|	208	2e-51	Opuntia sp. MCCPL-2012 bio-material IPA:germplasm bank:90-73 clone 26 18S ribosomal RNA gene, partial sequence	--	--	--	--	--	--	--	--	--	--	--	--	--	--	-	-	-	--
Unigene2986_All	382	0	45	0	3.8353	11.9051	Up	4.1941e-15	2.5594e-14	gi|359481111|ref|XP_002266746.2|	142.1	2e-33	PREDICTED: universal stress protein A-like protein [Vitis vinifera]	gi|332640072|gb|CP002686.1|	60	2e-06	Arabidopsis thaliana chromosome 3, complete sequence	sp|Q8LGG8|USPAL_ARATH	63.9	2e-11	Universal stress protein A-like protein OS=Arabidopsis thaliana GN=At3g01520 PE=1 SV=2	SSO2778	70.1	9e-13	COG0589	Universal stress protein UspA and related nucleotide-binding proteins	--	--	--	--	--	GO:0006950//response to stress;GO:0002238//response to molecule of fungal origin	-	GO:0005737//cytoplasm;GO:0005634//nucleus	--
Unigene47040_All	681	0	80	0	3.8246	11.9011	Up	2.8464e-26	2.5796e-25	gi|225461916|ref|XP_002267429.1|	53.5	2e-06	PREDICTED: uncharacterized protein LOC284861-like [Vitis vinifera]	--	--	--	--	sp|Q9SN46|LRX5_ARATH	78.6	3e-15	Leucine-rich repeat extensin-like protein 5 OS=Arabidopsis thaliana GN=LRX5 PE=2 SV=2	SPBC28F2.12	70.1	3e-12	COG0086	DNA-directed RNA polymerase, beta' subunit/160 kD subunit	K03006	6e-13	72.4	sbi:SORBI_07g003680	DNA-directed RNA polymerase II subunit RPB1 [EC:2.7.7.6]	-	-	-	ko01100//Metabolic pathways;ko00230//Purine metabolism;ko03020//RNA polymerase;ko00240//Pyrimidine metabolism
Unigene46719_All	268	0	31	0	3.766	11.8788	Up	1.2302e-10	5.9508e-10	--	--	--	--	--	--	--	--	--	--	--	--	--	--	--	--	--	--	--	--	--	--	-	-	-	--
CL8215.Contig2_All	281	0	32	0	3.7076	11.8563	Up	5.9004e-11	2.9137e-10	--	--	--	--	--	--	--	--	--	--	--	--	--	--	--	--	--	--	--	--	--	--	-	-	-	--
Unigene49101_All	285	0	32	0	3.6556	11.8359	Up	5.9004e-11	2.9133e-10	--	--	--	--	--	--	--	--	--	--	--	--	--	--	--	--	--	--	--	--	--	--	-	-	-	--
Unigene15823_All	545	0	61	0	3.644	11.8313	Up	3.2894e-20	2.4606e-19	gi|224115756|ref|XP_002332049.1|	171	7e-42	predicted protein [Populus trichocarpa] >gi|222831935|gb|EEE70412.1| predicted protein [Populus trichocarpa]	gi|186898204|gb|EU627002.1|	105	4e-20	Hevea brasiliensis heat-shock protein 70 (HSP70) mRNA, complete cds	sp|P26791|HSP70_DAUCA	144	2e-35	Heat shock 70 kDa protein OS=Daucus carota GN=HSP70 PE=3 SV=1	SPAC13G7.02c	91.7	7e-19	COG0443	Molecular chaperone	K03283	1e-39	160	rcu:RCOM_1442270	heat shock 70kDa protein 1/8	GO:0009408//response to heat;GO:0055114//oxidation-reduction process	GO:0005524//ATP binding;GO:0032440//2-alkenal reductase [NAD(P)] activity	GO:0005886//plasma membrane;GO:0005618//cell wall;GO:0009507//chloroplast	ko04144//Endocytosis;ko04141//Protein processing in endoplasmic reticulum;ko03040//Spliceosome
CL10289.Contig3_All	420	0	47	0	3.6433	11.831	Up	9.6482e-16	6.0424e-15	gi|255556233|ref|XP_002519151.1|	57.8	5e-08	protein binding protein, putative [Ricinus communis] >gi|223541814|gb|EEF43362.1| protein binding protein, putative [Ricinus communis]	--	--	--	--	sp|Q9FPQ6|GP1_CHLRE	51.6	2e-07	Vegetative cell wall protein gp1 OS=Chlamydomonas reinhardtii GN=GP1 PE=2 SV=1	--	--	--	--	--	--	--	--	--	--	-	-	-	--
Unigene48402_All	269	0	30	0	3.6309	11.8261	Up	2.5649e-10	1.215e-09	gi|255565337|ref|XP_002523660.1|	106.7	9e-23	conserved hypothetical protein [Ricinus communis] >gi|223537112|gb|EEF38746.1| conserved hypothetical protein [Ricinus communis]	--	--	--	--	--	--	--	--	--	--	--	--	--	--	--	--	--	--	-	-	-	--
Unigene46936_All	208	0	23	0	3.6001	11.8138	Up	4.3928e-08	1.7777e-07	gi|226510502|ref|NP_001141021.1|	131	4e-30	uncharacterized protein LOC100273100 [Zea mays]	gi|226510501|ref|NM_001147549.1|	157	5e-36	Zea mays uncharacterized LOC100273100 (LOC100273100), mRNA >gi|194702225|gb|BT040192.1| Zea mays full-length cDNA clone ZM_BFc0070L06 mRNA, complete cds	sp|P12862|ATPAM_WHEAT	122	4e-29	ATP synthase subunit alpha, mitochondrial OS=Triticum aestivum GN=ATPA PE=3 SV=1	YBL099w	129	1e-30	COG0056	F0F1-type ATP synthase, alpha subunit	K02132	4e-31	130	zma:100273100	F-type H+-transporting ATPase subunit alpha [EC:3.6.3.14]	GO:0042777//plasma membrane ATP synthesis coupled proton transport;GO:0015991//ATP hydrolysis coupled proton transport	GO:0046933//hydrogen ion transporting ATP synthase activity, rotational mechanism;GO:0005524//ATP binding;GO:0046961//proton-transporting ATPase activity, rotational mechanism	GO:0045261//proton-transporting ATP synthase complex, catalytic core F(1);GO:0005739//mitochondrion;GO:0005886//plasma membrane	ko01100//Metabolic pathways;ko00190//Oxidative phosphorylation
Unigene49603_All	263	0	29	0	3.59	11.8098	Up	5.3477e-10	2.4876e-09	gi|209967441|gb|ACJ02349.1|	67	8e-11	60S ribosomal protein L35a [Vernicia fordii]	--	--	--	--	sp|P51422|R35A4_ARATH	63.5	3e-11	60S ribosomal protein L35a-4 OS=Arabidopsis thaliana GN=RPL35AD PE=3 SV=2	SPBC1921.01c	62	3e-10	COG2451	Ribosomal protein L35AE/L33A	K02917	6e-12	67	vvi:100258134	large subunit ribosomal protein L35Ae	GO:0006412//translation	GO:0003735//structural constituent of ribosome	GO:0022625//cytosolic large ribosomal subunit;GO:0016020//membrane	ko03010//Ribosome
Unigene25800_All	309	0	34	0	3.5824	11.8067	Up	1.3573e-11	6.9379e-11	gi|13359451|dbj|BAB33421.1|	62	2e-09	putative senescence-associated protein [Pisum sativum]	gi|371782122|emb|HE610154.1|	61.9	3e-07	Pyramimonas parkeae 18S rRNA gene (partial), 5.8S rRNA gene, 28S rRNA gene (partial), ITS1 and ITS2, strain CCMP726	--	--	--	--	--	--	--	--	--	--	--	--	--	--	-	-	-	--
CL8620.Contig1_All	229	0	25	0	3.5543	11.7953	Up	1.0105e-08	4.2986e-08	gi|38325813|gb|AAR17079.1|	131.7	2e-30	heat shock protein 70-2 [Nicotiana tabacum]	gi|38325812|gb|AY372070.1|	170	4e-40	Nicotiana tabacum heat shock protein 70-2 (HSP70-2) gene, complete cds	sp|P41753|HSP70_ACHKL	102	5e-23	Heat shock 70 kDa protein OS=Achlya klebsiana GN=HSP70 PE=2 SV=1	SPAC13G7.02c	120	5e-28	COG0443	Molecular chaperone	K09490	6e-23	103	vvi:100253826	heat shock 70kDa protein 5	GO:0006950//response to stress	GO:0005524//ATP binding	-	ko04144//Endocytosis;ko03060//Protein export;ko04141//Protein processing in endoplasmic reticulum;ko03040//Spliceosome
CL9293.Contig2_All	427	0	46	0	3.5073	11.7761	Up	2.0116e-15	1.2436e-14	gi|302843366|ref|XP_002953225.1|	55.5	2e-07	hypothetical protein VOLCADRAFT_63308 [Volvox carteri f. nagariensis] >gi|300261612|gb|EFJ45824.1| hypothetical protein VOLCADRAFT_63308 [Volvox carteri f. nagariensis]	--	--	--	--	sp|Q9LK03|PERK2_ARATH	48.9	1e-06	Proline-rich receptor-like protein kinase PERK2 OS=Arabidopsis thaliana GN=PERK2 PE=2 SV=3	--	--	--	--	--	--	--	--	--	--	-	-	-	--
CL3897.Contig7_All	289	0	31	0	3.4923	11.77	Up	1.2302e-10	5.952e-10	--	--	--	--	--	--	--	--	--	--	--	--	--	--	--	--	--	--	--	--	--	--	-	-	-	--
Unigene49531_All	290	0	31	0	3.4803	11.765	Up	1.2302e-10	5.9497e-10	gi|326525443|dbj|BAJ88768.1|	171.8	2e-42	predicted protein [Hordeum vulgare subsp. vulgare]	gi|77818070|gb|DQ245387.1|	121	4e-25	Zea mays clone 14967 mRNA sequence	sp|P49637|R27A3_ARATH	144	9e-36	60S ribosomal protein L27a-3 OS=Arabidopsis thaliana GN=RPL27AC PE=2 SV=2	YGL103w	166	1e-41	COG0200	Ribosomal protein L15	K02900	2e-35	144	aly:ARALYDRAFT_476190	large subunit ribosomal protein L27Ae	GO:0010229//inflorescence development;GO:0009908//flower development;GO:0006412//translation	GO:0003735//structural constituent of ribosome	GO:0005730//nucleolus;GO:0009506//plasmodesma;GO:0022625//cytosolic large ribosomal subunit;GO:0016020//membrane	ko03010//Ribosome
Unigene48705_All	338	0	36	0	3.4676	11.7597	Up	3.1225e-12	1.6505e-11	--	--	--	--	--	--	--	--	--	--	--	--	--	--	--	--	--	--	--	--	--	--	-	-	-	--
CL11484.Contig1_All	311	0	33	0	3.4546	11.7543	Up	2.83e-11	1.4219e-10	--	--	--	--	--	--	--	--	--	--	--	--	--	--	--	--	--	--	--	--	--	--	-	-	-	--
Unigene48308_All	217	0	23	0	3.4508	11.7527	Up	4.3928e-08	1.7775e-07	--	--	--	--	--	--	--	--	--	--	--	--	--	--	--	--	--	--	--	--	--	--	-	-	-	--
Unigene9647_All	227	0	24	0	3.4422	11.7491	Up	2.1069e-08	8.7462e-08	gi|225439984|ref|XP_002281329.1|	92	2e-18	PREDICTED: uncharacterized protein LOC100258555 isoform 1 [Vitis vinifera] >gi|359481372|ref|XP_003632611.1| PREDICTED: uncharacterized protein LOC100258555 isoform 2 [Vitis vinifera]	gi|359481371|ref|XM_003632563.1|	73.8	6e-11	PREDICTED: Vitis vinifera uncharacterized LOC100258555, transcript variant 2 (LOC100258555), mRNA	--	--	--	--	--	--	--	--	--	--	--	--	--	--	-	-	-	--
CL14.Contig1_All	398	0	42	0	3.4357	11.7464	Up	3.8012e-14	2.218e-13	gi|356546630|ref|XP_003541727.1|	52.4	2e-06	PREDICTED: uncharacterized protein LOC100780133, partial [Glycine max]	--	--	--	--	sp|Q99074|HA34_BRELC	50.1	4e-07	HAM34 protein OS=Bremia lactucae GN=HAM34 PE=2 SV=1	Rv0312	47.8	5e-06	COG0443	Molecular chaperone	K14306	3e-08	55.1	ath:AT2G45000	nuclear pore complex protein Nup62	-	-	-	ko01100//Metabolic pathways;ko01110//Biosynthesis of secondary metabolites;ko00030//Pentose phosphate pathway;ko00010//Glycolysis / Gluconeogenesis;ko00051//Fructose and mannose metabolism;ko00052//Galactose metabolism;ko03013//RNA transport
Unigene48051_All	294	0	31	0	3.4329	11.7452	Up	1.2302e-10	5.9505e-10	--	--	--	--	--	--	--	--	--	--	--	--	--	--	--	--	--	--	--	--	--	--	-	-	-	--
Unigene25453_All	316	0	33	0	3.4	11.7313	Up	2.83e-11	1.4218e-10	gi|321401330|gb|ADW83085.1|	141	4e-33	cytochrome c oxidase subunit 2 [Pavlova lutheri]	gi|226237400|dbj|AB459502.1|	93.7	9e-17	Pythium apinafurcum mitochondrial coxII gene for cytochrome oxidase subunit II, partial cds, strain: UZ302	sp|P48870|COX2_CYACA	138	8e-34	Cytochrome c oxidase subunit 2 OS=Cyanidium caldarium GN=COX2 PE=3 SV=1	RP406	121	3e-28	COG1622	Heme/copper-type cytochrome/quinol oxidases, subunit 2	K02261	1e-33	139	cme:CMW010C	cytochrome c oxidase subunit 2	GO:0022904//respiratory electron transport chain	GO:0005507//copper ion binding;GO:0009055//electron carrier activity;GO:0020037//heme binding;GO:0004129//cytochrome-c oxidase activity	GO:0005743//mitochondrial inner membrane;GO:0070469//respiratory chain;GO:0016021//integral to membrane	ko01100//Metabolic pathways;ko00190//Oxidative phosphorylation
Unigene14022_All	230	0	24	0	3.3973	11.7302	Up	2.1069e-08	8.751e-08	--	--	--	--	gi|151418946|dbj|AK250297.1|	133	8e-29	Hordeum vulgare subsp. vulgare cDNA clone: FLbaf71o13, mRNA sequence	--	--	--	--	CC2406	59.3	2e-09	COG2057	Acyl CoA:acetate/3-ketoacid CoA transferase, beta subunit	--	--	--	--	--	-	-	-	--
Unigene49602_All	240	0	25	0	3.3914	11.7277	Up	1.0105e-08	4.2956e-08	--	--	--	--	--	--	--	--	--	--	--	--	--	--	--	--	--	--	--	--	--	--	-	-	-	--
Unigene47140_All	252	0	26	0	3.3591	11.7139	Up	4.8468e-09	2.1106e-08	gi|168008268|ref|XP_001756829.1|	50.4	8e-06	predicted protein [Physcomitrella patens subsp. patens] >gi|162692067|gb|EDQ78426.1| predicted protein [Physcomitrella patens subsp. patens]	--	--	--	--	--	--	--	--	--	--	--	--	--	--	--	--	--	--	-	-	-	--
CL10530.Contig1_All	408	0	42	0	3.3515	11.7106	Up	3.8012e-14	2.2181e-13	gi|388516469|gb|AFK46296.1|	90.9	5e-18	unknown [Lotus japonicus]	gi|388516468|gb|BT146502.1|	147	1e-32	Lotus japonicus clone JCVI-FLLj-13A14 unknown mRNA	sp|Q9C505|IF5A3_ARATH	59.3	7e-10	Eukaryotic translation initiation factor 5A-3 OS=Arabidopsis thaliana GN=At1g69410 PE=2 SV=1	YJR047c	79	2e-15	COG0231	Translation elongation factor P (EF-P)/translation initiation factor 5A (eIF-5A)	K03263	2e-09	59.3	ath:AT1G69410	translation initiation factor 5A	GO:0006094//gluconeogenesis;GO:0006413//translational initiation;GO:0009611//response to wounding;GO:0034050//host programmed cell death induced by symbiont;GO:0009651//response to salt stress;GO:0042742//defense response to bacterium;GO:0006096//glycolysis;GO:0046686//response to cadmium ion;GO:0006364//rRNA processing	GO:0003743//translation initiation factor activity	GO:0005794//Golgi apparatus;GO:0005634//nucleus	--
Unigene47009_All	810	0	83	0	3.3361	11.7039	Up	3.1406e-27	2.9173e-26	gi|326501504|dbj|BAK02541.1|	352.4	4e-96	predicted protein [Hordeum vulgare subsp. vulgare]	gi|32995929|dbj|AK110720.1|	313	1e-82	Oryza sativa Japonica Group cDNA clone:002-170-D11, full insert sequence	sp|Q337Y2|CADH3_ORYSJ	105	2e-23	Probable cinnamyl alcohol dehydrogenase 3 OS=Oryza sativa subsp. japonica GN=CAD3 PE=2 SV=1	YMR083w	280	3e-75	COG1064	Zn-dependent alcohol dehydrogenases	K13953	3e-96	349	zma:100274539	alcohol dehydrogenase, propanol-preferring [EC:1.1.1.1]	-	-	-	ko01100//Metabolic pathways;ko01110//Biosynthesis of secondary metabolites;ko00010//Glycolysis / Gluconeogenesis;ko00350//Tyrosine metabolism;ko00940//Phenylpropanoid biosynthesis;ko00071//Fatty acid metabolism
Unigene30941_All	225	0	23	0	3.3281	11.7005	Up	4.3928e-08	1.7778e-07	--	--	--	--	--	--	--	--	--	--	--	--	--	--	--	--	--	--	--	--	--	--	-	-	-	--
Unigene18776_All	265	0	27	0	3.3172	11.6958	Up	2.3246e-09	1.0346e-08	--	--	--	--	--	--	--	--	--	--	--	--	--	--	--	--	--	--	--	--	--	--	-	-	-	--
CL7671.Contig3_All	567	0	57	0	3.273	11.6764	Up	6.2157e-19	4.4308e-18	gi|357470893|ref|XP_003605731.1|	208	6e-53	Nucleotide pyrophosphatase/phosphodiesterase [Medicago truncatula] >gi|355506786|gb|AES87928.1| Nucleotide pyrophosphatase/phosphodiesterase [Medicago truncatula]	gi|359495062|ref|XM_002267957.2|	107	1e-20	PREDICTED: Vitis vinifera probable inactive purple acid phosphatase 27-like (LOC100248170), mRNA	sp|Q8H1R2|PPA24_ARATH	76.6	8e-15	Probable inactive purple acid phosphatase 24 OS=Arabidopsis thaliana GN=PAP24 PE=2 SV=1	--	--	--	--	--	--	--	--	--	--	GO:0006470//protein dephosphorylation	GO:0046872//metal ion binding;GO:0003993//acid phosphatase activity;GO:0004722//protein serine/threonine phosphatase activity	GO:0008287//protein serine/threonine phosphatase complex;GO:0005739//mitochondrion	--
Unigene49611_All	311	0	31	0	3.2453	11.6641	Up	1.2302e-10	5.9494e-10	--	--	--	--	--	--	--	--	--	--	--	--	--	--	--	--	--	--	--	--	--	--	-	-	-	--
Unigene46588_All	221	0	22	0	3.241	11.6622	Up	9.1587e-08	3.6095e-07	--	--	--	--	--	--	--	--	--	--	--	--	--	--	--	--	--	--	--	--	--	--	-	-	-	--
CL11405.Contig2_All	374	0	37	0	3.2209	11.6532	Up	1.4976e-12	8.047e-12	gi|326493326|dbj|BAJ85124.1|	53.1	1e-06	predicted protein [Hordeum vulgare subsp. vulgare]	--	--	--	--	--	--	--	--	--	--	--	--	--	K03509	4e-06	47.8	vcn:VOLCADRAFT_116690	DNA polymerase eta subunit [EC:2.7.7.7]	-	-	-	--
CL4265.Contig3_All	386	0	38	0	3.2051	11.6462	Up	7.183e-13	3.931e-12	gi|326488259|dbj|BAJ93798.1|	170.6	5e-42	predicted protein [Hordeum vulgare subsp. vulgare]	gi|32992886|dbj|AK107677.1|	111	5e-22	Oryza sativa Japonica Group cDNA clone:002-132-A03, full insert sequence	sp|P28998|DHE4_CHLSO	107	2e-24	NADP-specific glutamate dehydrogenase (Fragment) OS=Chlorella sorokiniana PE=2 SV=1	YOR375c	147	6e-36	COG0334	Glutamate dehydrogenase/leucine dehydrogenase	K00262	5e-24	107	ppp:PHYPADRAFT_179243	glutamate dehydrogenase (NADP+) [EC:1.4.1.4]	GO:0010413//glucuronoxylan metabolic process;GO:0008295//spermidine biosynthetic process;GO:0045492//xylan biosynthetic process	GO:0016491//oxidoreductase activity	-	ko01100//Metabolic pathways;ko00910//Nitrogen metabolism;ko00250//Alanine, aspartate and glutamate metabolism;ko00330//Arginine and proline metabolism
Unigene13069_All	255	0	25	0	3.1919	11.6402	Up	1.0105e-08	4.2982e-08	--	--	--	--	gi|147776538|emb|AM442480.2|	117	5e-24	Vitis vinifera contig VV78X160272.3, whole genome shotgun sequence	--	--	--	--	--	--	--	--	--	--	--	--	--	--	-	-	-	--
Unigene49591_All	225	0	22	0	3.1834	11.6364	Up	9.1587e-08	3.6082e-07	gi|301121084|ref|XP_002908269.1|	58.9	2e-08	conserved hypothetical protein [Phytophthora infestans T30-4] >gi|262103300|gb|EEY61352.1| conserved hypothetical protein [Phytophthora infestans T30-4]	--	--	--	--	--	--	--	--	--	--	--	--	--	K09252	2e-06	48.9	rcu:RCOM_1833740	feruloyl esterase [EC:3.1.1.73]	-	-	-	--
Unigene49335_All	458	0	44	0	3.1278	11.6109	Up	8.7445e-15	5.2569e-14	--	--	--	--	--	--	--	--	--	--	--	--	--	--	--	--	--	--	--	--	--	--	-	-	-	--
Unigene46742_All	720	0	69	0	3.1201	11.6074	Up	9.2119e-23	7.5204e-22	gi|307136482|gb|ADN34283.1|	55.1	1e-06	ATP binding protein [Cucumis melo subsp. melo]	--	--	--	--	sp|Q84ZL0|FH5_ORYSJ	61.6	2e-16	Formin-like protein 5 OS=Oryza sativa subsp. japonica GN=FH5 PE=2 SV=2	YPO2725	56.6	1e-09	COG3501	Uncharacterized protein conserved in bacteria	K14709	2e-10	47.4	vcn:VOLCADRAFT_104214	solute carrier family 39 (zinc transporter), member 1/2/3	-	-	-	--
Unigene48141_All	240	0	23	0	3.1201	11.6074	Up	4.3928e-08	1.7777e-07	--	--	--	--	--	--	--	--	--	--	--	--	--	--	--	--	--	--	--	--	--	--	-	-	-	--
Unigene22721_All	377	0	36	0	3.1089	11.6022	Up	3.1225e-12	1.6509e-11	--	--	--	--	--	--	--	--	--	--	--	--	--	--	--	--	--	--	--	--	--	--	-	-	-	--
Unigene47227_All	232	0	22	0	3.0873	11.5921	Up	9.1587e-08	3.6091e-07	gi|326504926|dbj|BAK06754.1|	148.7	2e-35	predicted protein [Hordeum vulgare subsp. vulgare]	gi|32995210|dbj|AK110001.1|	165	2e-38	Oryza sativa Japonica Group cDNA clone:002-159-F08, full insert sequence	sp|Q07423|HEX6_RICCO	46.2	4e-06	Hexose carrier protein HEX6 OS=Ricinus communis GN=HEX6 PE=2 SV=1	SPAC1348.14c	61.2	4e-10	COG0477	Permeases of the major facilitator superfamily	--	--	--	--	--	-	-	-	--
Unigene48192_All	328	0	31	0	3.0771	11.5874	Up	1.2302e-10	5.9502e-10	--	--	--	--	--	--	--	--	--	--	--	--	--	--	--	--	--	--	--	--	--	--	-	-	-	--
Unigene49599_All	267	0	25	0	3.0484	11.5738	Up	1.0105e-08	4.2958e-08	--	--	--	--	--	--	--	--	--	--	--	--	--	--	--	--	--	--	--	--	--	--	-	-	-	--
Unigene48573_All	504	0	47	0	3.0361	11.568	Up	9.6482e-16	6.0416e-15	gi|1655830|gb|AAC08051.1|	50.8	9e-06	myrosinase-binding protein related protein [Brassica napus]	--	--	--	--	sp|A3AB67|FH16_ORYSJ	48.5	2e-06	Formin-like protein 16 OS=Oryza sativa subsp. japonica GN=FH16 PE=2 SV=1	--	--	--	--	--	--	--	--	--	--	-	-	-	--
Unigene19218_All	365	0	34	0	3.0327	11.5664	Up	1.3573e-11	6.9383e-11	gi|224070176|ref|XP_002303130.1|	71.6	3e-12	predicted protein [Populus trichocarpa] >gi|222844856|gb|EEE82403.1| predicted protein [Populus trichocarpa]	gi|225317208|dbj|AK322764.1|	77.8	7e-12	Solanum lycopersicum cDNA, clone: LEFL1042DA10, HTC in leaf	--	--	--	--	--	--	--	--	--	--	--	--	--	--	-	-	-	--
Unigene12791_All	290	0	27	0	3.0312	11.5657	Up	2.3246e-09	1.0347e-08	--	--	--	--	--	--	--	--	--	--	--	--	--	--	--	--	--	--	--	--	--	--	-	-	-	--
CL12022.Contig2_All	226	0	21	0	3.0252	11.5628	Up	1.9095e-07	7.3218e-07	--	--	--	--	--	--	--	--	--	--	--	--	--	--	--	--	--	--	--	--	--	--	-	-	-	--
CL10642.Contig1_All	336	0	31	0	3.0038	11.5526	Up	1.2302e-10	5.9526e-10	gi|226499146|ref|NP_001144255.1|	70.1	1e-11	uncharacterized protein LOC100277126 [Zea mays]	gi|37989562|dbj|AK119939.1|	274	5e-71	Oryza sativa Japonica Group cDNA clone:002-184-B05, full insert sequence	sp|Q08632|SDR1_PICAB	53.9	2e-08	Short-chain type dehydrogenase/reductase OS=Picea abies PE=2 SV=1	hdhA	68.2	4e-12	COG1028	Dehydrogenases with different specificities (related to short-chain alcohol dehydrogenases)	K00059	8e-13	70.1	zma:100277126	3-oxoacyl-[acyl-carrier protein] reductase [EC:1.1.1.100]	-	-	-	ko01100//Metabolic pathways;ko00061//Fatty acid biosynthesis;ko01040//Biosynthesis of unsaturated fatty acids
Unigene48189_All	206	0	19	0	3.0029	11.5521	Up	8.3008e-07	3.0078e-06	--	--	--	--	--	--	--	--	--	--	--	--	--	--	--	--	--	--	--	--	--	--	-	-	-	--
Unigene12852_All	250	0	23	0	2.9953	11.5485	Up	4.3928e-08	1.7782e-07	--	--	--	--	--	--	--	--	--	--	--	--	--	--	--	--	--	--	--	--	--	--	-	-	-	--
CL11182.Contig2_All	229	0	21	0	2.9856	11.5438	Up	1.9095e-07	7.322e-07	gi|326499273|dbj|BAK06127.1|	79	2e-14	predicted protein [Hordeum vulgare subsp. vulgare]	gi|32993522|dbj|AK108313.1|	250	5e-64	Oryza sativa Japonica Group cDNA clone:002-141-G06, full insert sequence	sp|P26360|ATPG3_IPOBA	63.9	2e-11	ATP synthase subunit gamma, mitochondrial OS=Ipomoea batatas GN=ATPC PE=1 SV=2	YBR039w	85.5	2e-17	COG0224	F0F1-type ATP synthase, gamma subunit	K02136	6e-12	67	smo:SELMODRAFT_168610	F-type H+-transporting ATPase subunit gamma [EC:3.6.3.14]	GO:0042777//plasma membrane ATP synthesis coupled proton transport	GO:0046961//proton-transporting ATPase activity, rotational mechanism;GO:0008270//zinc ion binding;GO:0046933//hydrogen ion transporting ATP synthase activity, rotational mechanism;GO:0005524//ATP binding	GO:0009507//chloroplast;GO:0005618//cell wall;GO:0005730//nucleolus;GO:0005754//mitochondrial proton-transporting ATP synthase, catalytic core;GO:0005886//plasma membrane	ko01100//Metabolic pathways;ko00190//Oxidative phosphorylation
CL653.Contig2_All	296	0	27	0	2.9698	11.5362	Up	2.3246e-09	1.0349e-08	gi|255549321|ref|XP_002515714.1|	57.4	6e-08	Early nodulin 20 precursor, putative [Ricinus communis] >gi|223545151|gb|EEF46661.1| Early nodulin 20 precursor, putative [Ricinus communis]	--	--	--	--	sp|Q9LV48|PERK1_ARATH	49.7	4e-07	Proline-rich receptor-like protein kinase PERK1 OS=Arabidopsis thaliana GN=PERK1 PE=1 SV=1	--	--	--	--	--	--	--	--	--	--	-	-	-	--
Unigene49618_All	402	0	36	0	2.9156	11.5096	Up	3.1225e-12	1.6504e-11	gi|293334051|ref|NP_001169125.1|	86.3	1e-16	uncharacterized protein LOC100382970 [Zea mays]	gi|32992879|dbj|AK107670.1|	192	2e-46	Oryza sativa Japonica Group cDNA clone:002-131-H08, full insert sequence	--	--	--	--	SPCC1281.06c_2	72	3e-13	COG5274	Cytochrome b involved in lipid metabolism	K00507	1e-17	86.3	zma:100382970	stearoyl-CoA desaturase (delta-9 desaturase) [EC:1.14.19.1]	-	-	-	ko01040//Biosynthesis of unsaturated fatty acids
Unigene49562_All	269	0	24	0	2.9047	11.5042	Up	2.1069e-08	8.7469e-08	--	--	--	--	--	--	--	--	--	--	--	--	--	--	--	--	--	--	--	--	--	--	-	-	-	--
Unigene49251_All	247	0	22	0	2.8998	11.5017	Up	9.1587e-08	3.6084e-07	--	--	--	--	--	--	--	--	--	--	--	--	--	--	--	--	--	--	--	--	--	--	-	-	-	--
Unigene48613_All	284	0	25	0	2.866	11.4848	Up	1.0105e-08	4.2969e-08	--	--	--	--	--	--	--	--	--	--	--	--	--	--	--	--	--	--	--	--	--	--	-	-	-	--
Unigene48063_All	375	0	33	0	2.865	11.4843	Up	2.83e-11	1.4217e-10	--	--	--	--	--	--	--	--	--	--	--	--	--	--	--	--	--	--	--	--	--	--	-	-	-	--
Unigene49626_All	239	0	21	0	2.8607	11.4822	Up	1.9095e-07	7.3163e-07	gi|357111429|ref|XP_003557516.1|	112.8	1e-24	PREDICTED: 40S ribosomal protein S18-like [Brachypodium distachyon]	gi|77817060|gb|DQ244384.1|	61.9	2e-07	Zea mays clone 6761 mRNA sequence	sp|P49202|RS18_CHLRE	107	2e-24	40S ribosomal protein S18 OS=Chlamydomonas reinhardtii GN=RPS18 PE=2 SV=1	YML026c	142	2e-34	COG0099	Ribosomal protein S13	K02964	1e-25	112	bdi:100844498	small subunit ribosomal protein S18e	GO:0042254//ribosome biogenesis;GO:0006412//translation	GO:0003735//structural constituent of ribosome;GO:0019843//rRNA binding	GO:0005730//nucleolus;GO:0005773//vacuole;GO:0005886//plasma membrane;GO:0005618//cell wall;GO:0022627//cytosolic small ribosomal subunit;GO:0009507//chloroplast	ko03010//Ribosome
Unigene49052_All	229	0	20	0	2.8434	11.4734	Up	3.9813e-07	1.4855e-06	--	--	--	--	--	--	--	--	--	--	--	--	--	--	--	--	--	--	--	--	--	--	-	-	-	--
Unigene48452_All	233	0	20	0	2.7946	11.4484	Up	3.9813e-07	1.4858e-06	--	--	--	--	--	--	--	--	--	--	--	--	--	--	--	--	--	--	--	--	--	--	-	-	-	--
Unigene15182_All	303	0	26	0	2.7937	11.448	Up	4.8468e-09	2.111e-08	--	--	--	--	--	--	--	--	--	--	--	--	--	--	--	--	--	--	--	--	--	--	-	-	-	--
Unigene49239_All	389	0	33	0	2.7619	11.4314	Up	2.83e-11	1.4215e-10	gi|255546475|ref|XP_002514297.1|	61.2	4e-09	ATP binding protein, putative [Ricinus communis] >gi|223546753|gb|EEF48251.1| ATP binding protein, putative [Ricinus communis]	--	--	--	--	sp|Q9C6S1|FH14_ARATH	50.1	4e-07	Formin-like protein 14 OS=Arabidopsis thaliana GN=FH14 PE=3 SV=3	--	--	--	--	--	K12418	2e-06	49.3	cre:CHLREDRAFT_32523	fatty acid desaturase (delta-4 desaturase) [EC:1.14.19.-]	-	-	-	ko01100//Metabolic pathways;ko00500//Starch and sucrose metabolism;ko00040//Pentose and glucuronate interconversions
Unigene48677_All	201	0	17	0	2.7536	11.4271	Up	3.6084e-06	1.2275e-05	--	--	--	--	--	--	--	--	--	--	--	--	--	--	--	--	--	--	--	--	--	--	-	-	-	--
Unigene49743_All	201	0	17	0	2.7536	11.4271	Up	3.6084e-06	1.2272e-05	--	--	--	--	--	--	--	--	--	--	--	--	--	--	--	--	--	--	--	--	--	--	-	-	-	--
Unigene49212_All	272	0	23	0	2.753	11.4268	Up	4.3928e-08	1.7774e-07	--	--	--	--	gi|32993350|dbj|AK108141.1|	85.7	2e-14	Oryza sativa Japonica Group cDNA clone:002-139-E09, full insert sequence	--	--	--	--	--	--	--	--	--	--	--	--	--	--	-	-	-	--
Unigene48479_All	229	0	19	0	2.7013	11.3994	Up	8.3008e-07	3.0076e-06	gi|326491633|dbj|BAJ94294.1|	80.5	7e-15	predicted protein [Hordeum vulgare subsp. vulgare]	--	--	--	--	sp|P45457|ACEA2_SOYBN	45.1	1e-05	Isocitrate lyase 2 (Fragment) OS=Glycine max GN=ICL2 PE=2 SV=1	--	--	--	--	--	K01637	3e-07	51.6	ppp:PHYPADRAFT_189731	isocitrate lyase [EC:4.1.3.1]	-	-	-	ko01100//Metabolic pathways;ko00630//Glyoxylate and dicarboxylate metabolism
Unigene49620_All	748	0	62	0	2.6986	11.398	Up	1.5777e-20	1.195e-19	gi|226508688|ref|NP_001148076.1|	74.3	1e-12	LOC100281684 [Zea mays] >gi|195615664|gb|ACG29662.1| receptor protein kinase PERK1 [Zea mays]	--	--	--	--	sp|Q9FPQ6|GP1_CHLRE	90.5	9e-19	Vegetative cell wall protein gp1 OS=Chlamydomonas reinhardtii GN=GP1 PE=2 SV=1	YPO2725	73.2	4e-13	COG3501	Uncharacterized protein conserved in bacteria	K01051	3e-16	83.6	gmx:100776781	pectinesterase [EC:3.1.1.11]	-	GO:0016740//transferase activity	-	ko01100//Metabolic pathways;ko00565//Ether lipid metabolism;ko04144//Endocytosis;ko00564//Glycerophospholipid metabolism;ko00500//Starch and sucrose metabolism;ko00040//Pentose and glucuronate interconversions
Unigene48874_All	302	0	25	0	2.6951	11.3961	Up	1.0105e-08	4.2967e-08	--	--	--	--	--	--	--	--	--	--	--	--	--	--	--	--	--	--	--	--	--	--	-	-	-	--
CL4265.Contig4_All	290	0	24	0	2.6944	11.3957	Up	2.1069e-08	8.7518e-08	gi|326488259|dbj|BAJ93798.1|	161.8	2e-39	predicted protein [Hordeum vulgare subsp. vulgare]	gi|32994254|dbj|AK109045.1|	111	4e-22	Oryza sativa Japonica Group cDNA clone:002-154-D07, full insert sequence	sp|P28998|DHE4_CHLSO	81.3	1e-16	NADP-specific glutamate dehydrogenase (Fragment) OS=Chlorella sorokiniana PE=2 SV=1	YOR375c	135	1e-32	COG0334	Glutamate dehydrogenase/leucine dehydrogenase	K00262	4e-12	67.8	gmx:100788009	glutamate dehydrogenase (NADP+) [EC:1.4.1.4]	-	-	-	ko01100//Metabolic pathways;ko00910//Nitrogen metabolism;ko00250//Alanine, aspartate and glutamate metabolism;ko00330//Arginine and proline metabolism
Unigene49664_All	219	0	18	0	2.6759	11.3858	Up	1.7307e-06	6.0811e-06	--	--	--	--	--	--	--	--	--	--	--	--	--	--	--	--	--	--	--	--	--	--	-	-	-	--
CL3897.Contig4_All	244	0	20	0	2.6686	11.3819	Up	3.9813e-07	1.4862e-06	--	--	--	--	--	--	--	--	--	--	--	--	--	--	--	--	--	--	--	--	--	--	-	-	-	--
Unigene48112_All	490	0	40	0	2.6577	11.376	Up	1.6524e-13	9.3438e-13	gi|293335481|ref|NP_001169157.1|	64.7	5e-10	uncharacterized protein LOC100383004 [Zea mays]	--	--	--	--	sp|Q9ZWT2|CYB5D_ARATH	52	2e-07	Cytochrome B5 isoform D OS=Arabidopsis thaliana GN=CYTB5-D PE=1 SV=1	YNL111c	50.4	1e-06	COG5274	Cytochrome b involved in lipid metabolism	--	--	--	--	--	-	-	-	--
Unigene16228_All	295	0	24	0	2.6487	11.3711	Up	2.1069e-08	8.7503e-08	--	--	--	--	--	--	--	--	--	--	--	--	--	--	--	--	--	--	--	--	--	--	-	-	-	--
Unigene48202_All	246	0	20	0	2.6469	11.3701	Up	3.9813e-07	1.4859e-06	--	--	--	--	--	--	--	--	--	--	--	--	--	--	--	--	--	--	--	--	--	--	-	-	-	--
Unigene49230_All	283	0	23	0	2.646	11.3696	Up	4.3928e-08	1.7774e-07	--	--	--	--	--	--	--	--	--	--	--	--	--	--	--	--	--	--	--	--	--	--	-	-	-	--
Unigene47132_All	308	0	25	0	2.6426	11.3677	Up	1.0105e-08	4.2978e-08	--	--	--	--	--	--	--	--	--	--	--	--	--	--	--	--	--	--	--	--	--	--	-	-	-	--
CL9946.Contig3_All	493	0	40	0	2.6416	11.3672	Up	1.6524e-13	9.3443e-13	gi|298707507|emb|CBJ30109.1|	203.8	8e-52	atp-citrate synthase [Ectocarpus siliculosus]	gi|32995421|dbj|AK110212.1|	652	0	Oryza sativa Japonica Group cDNA clone:002-162-C12, full insert sequence	sp|Q9C522|ACLB1_ARATH	159	8e-40	ATP-citrate synthase beta chain protein 1 OS=Arabidopsis thaliana GN=ACLB-1 PE=2 SV=1	SPBC1703.07_1	191	4e-49	COG0074	Succinyl-CoA synthetase, alpha subunit	K01648	1e-39	160	aly:ARALYDRAFT_477973	ATP citrate (pro-S)-lyase [EC:2.3.3.8]	GO:0006085//acetyl-CoA biosynthetic process	GO:0016874//ligase activity;GO:0046912//transferase activity, transferring acyl groups, acyl groups converted into alkyl on transfer;GO:0000166//nucleotide binding	GO:0016020//membrane;GO:0005829//cytosol	ko01100//Metabolic pathways;ko01110//Biosynthesis of secondary metabolites;ko00020//Citrate cycle (TCA cycle)
Unigene48597_All	444	0	36	0	2.6398	11.3662	Up	3.1225e-12	1.6506e-11	gi|323449066|gb|EGB04957.1|	51.6	3e-06	hypothetical protein AURANDRAFT_72395 [Aureococcus anophagefferens]	--	--	--	--	--	--	--	--	--	--	--	--	--	--	--	--	--	--	-	-	-	--
CL8651.Contig2_All	247	0	20	0	2.6362	11.3642	Up	3.9813e-07	1.4861e-06	gi|384246092|gb|EIE19583.1|	85.9	1e-16	flavo protein WrbA [Coccomyxa subellipsoidea C-169]	--	--	--	--	--	--	--	--	YCR004c	107	4e-24	COG0655	Multimeric flavodoxin WrbA	K03809	7e-17	83.6	smo:SELMODRAFT_231000	Trp repressor binding protein	-	-	-	--
Unigene48918_All	408	0	33	0	2.6333	11.3627	Up	2.83e-11	1.4216e-10	--	--	--	--	--	--	--	--	--	--	--	--	--	--	--	--	--	--	--	--	--	--	-	-	-	--
CL5675.Contig7_All	260	0	21	0	2.6296	11.3606	Up	1.9095e-07	7.3206e-07	--	--	--	--	--	--	--	--	--	--	--	--	--	--	--	--	--	--	--	--	--	--	-	-	-	--
Unigene49099_All	347	0	28	0	2.6271	11.3593	Up	1.115e-09	5.0756e-09	--	--	--	--	--	--	--	--	--	--	--	--	--	--	--	--	--	--	--	--	--	--	-	-	-	--
Unigene49375_All	298	0	24	0	2.6221	11.3565	Up	2.1069e-08	8.7473e-08	--	--	--	--	--	--	--	--	--	--	--	--	--	--	--	--	--	--	--	--	--	--	-	-	-	--
Unigene12897_All	548	0	44	0	2.6141	11.3521	Up	8.7445e-15	5.2572e-14	gi|357933559|dbj|BAL15046.1|	240.7	7e-63	glutamate receptor 1.1 [Solanum lycopersicum]	gi|357933558|dbj|AB623193.1|	65.9	4e-08	Solanum lycopersicum SlGLR1.1 gene for glutamate receptor 1.1, complete cds	sp|Q7XJL2|GLR31_ARATH	102	1e-22	Glutamate receptor 3.1 OS=Arabidopsis thaliana GN=GLR3.1 PE=2 SV=2	--	--	--	--	--	K05387	2e-22	103	osa:4347123	glutamate receptor, ionotropic, other eukaryote	GO:0006810//transport	GO:0005230//extracellular ligand-gated ion channel activity	GO:0016020//membrane	--
Unigene39987_All	274	0	22	0	2.6141	11.3521	Up	9.1587e-08	3.6097e-07	gi|255537443|ref|XP_002509788.1|	162.9	1e-39	synaptotagmin, putative [Ricinus communis] >gi|223549687|gb|EEF51175.1| synaptotagmin, putative [Ricinus communis]	gi|359474215|ref|XM_002272686.2|	87.7	5e-15	PREDICTED: Vitis vinifera uncharacterized LOC100264973 (LOC100264973), mRNA	--	--	--	--	--	--	--	--	--	--	--	--	--	--	-	GO:0004601//peroxidase activity	-	--
Unigene49641_All	312	0	25	0	2.6088	11.3492	Up	1.0105e-08	4.2954e-08	--	--	--	--	--	--	--	--	--	--	--	--	--	--	--	--	--	--	--	--	--	--	-	-	-	--
Unigene49240_All	337	0	27	0	2.6084	11.3489	Up	2.3246e-09	1.0345e-08	gi|125546269|gb|EAY92408.1|	54.7	4e-07	hypothetical protein OsI_14143 [Oryza sativa Indica Group]	--	--	--	--	sp|Q7G6K7|FH3_ORYSJ	45.4	7e-06	Formin-like protein 3 OS=Oryza sativa subsp. japonica GN=FH3 PE=2 SV=2	--	--	--	--	--	--	--	--	--	--	-	-	-	--
Unigene32026_All	314	0	25	0	2.5921	11.3399	Up	1.0105e-08	4.298e-08	--	--	--	--	gi|3341463|emb|AJ225046.1|	67.9	5e-09	Lycopersicon peruvianum mRNA for Hsp20.1 protein	--	--	--	--	--	--	--	--	--	--	--	--	--	--	-	-	-	--
CL11157.Contig3_All	327	0	26	0	2.5887	11.338	Up	4.8468e-09	2.1117e-08	gi|293334769|ref|NP_001169070.1|	143.3	9e-34	uncharacterized protein LOC100382911 precursor [Zea mays]	--	--	--	--	--	--	--	--	--	--	--	--	--	--	--	--	--	--	-	-	-	--
Unigene48789_All	328	0	26	0	2.5808	11.3336	Up	4.8468e-09	2.1105e-08	--	--	--	--	--	--	--	--	--	--	--	--	--	--	--	--	--	--	--	--	--	--	-	-	-	--
Unigene29184_All	240	0	19	0	2.5775	11.3318	Up	8.3008e-07	3.0085e-06	gi|255585670|ref|XP_002533520.1|	116.3	1e-25	BRASSINOSTEROID INSENSITIVE 1-associated receptor kinase 1 precursor, putative [Ricinus communis] >gi|223526617|gb|EEF28864.1| BRASSINOSTEROID INSENSITIVE 1-associated receptor kinase 1 precursor, putative [Ricinus communis]	--	--	--	--	sp|Q8H1D6|RBK1_ARATH	97.1	2e-21	Receptor-like cytosolic serine/threonine-protein kinase RBK1 OS=Arabidopsis thaliana GN=RBK1 PE=1 SV=1	--	--	--	--	--	K04733	5e-07	50.8	smo:SELMODRAFT_159261	interleukin-1 receptor-associated kinase 4 [EC:2.7.11.1]	GO:0046777//protein autophosphorylation;GO:0071369//cellular response to ethylene stimulus;GO:0009623//response to parasitic fungus;GO:0000186//activation of MAPKK activity;GO:0019722//calcium-mediated signaling;GO:0009814//defense response, incompatible interaction;GO:0000165//MAPK cascade;GO:0009612//response to mechanical stimulus	GO:0004713//protein tyrosine kinase activity;GO:0005524//ATP binding;GO:0004709//MAP kinase kinase kinase activity;GO:0051020//GTPase binding	GO:0005829//cytosol;GO:0012505//endomembrane system;GO:0005634//nucleus	--
Unigene49313_All	317	0	25	0	2.5676	11.3262	Up	1.0105e-08	4.2961e-08	gi|307105470|gb|EFN53719.1|	131.3	3e-30	hypothetical protein CHLNCDRAFT_56257 [Chlorella variabilis]	--	--	--	--	sp|Q9XF47|F16P2_MUSAC	123	3e-29	Fructose-1,6-bisphosphatase, cytosolic OS=Musa acuminata GN=FBPban1 PE=2 SV=1	YLR377c	124	4e-29	COG0158	Fructose-1,6-bisphosphatase	K03841	6e-29	123	mtr:MTR_2g008030	fructose-1,6-bisphosphatase I [EC:3.1.3.11]	GO:0016051//carbohydrate biosynthetic process	GO:0042578//phosphoric ester hydrolase activity	-	ko01100//Metabolic pathways;ko00710//Carbon fixation in photosynthetic organisms;ko01110//Biosynthesis of secondary metabolites;ko00030//Pentose phosphate pathway;ko00010//Glycolysis / Gluconeogenesis;ko00051//Fructose and mannose metabolism
Unigene25171_All	229	0	18	0	2.5591	11.3214	Up	1.7307e-06	6.0854e-06	gi|255541548|ref|XP_002511838.1|	68.9	2e-11	synaptotagmin, putative [Ricinus communis] >gi|223549018|gb|EEF50507.1| synaptotagmin, putative [Ricinus communis]	--	--	--	--	--	--	--	--	--	--	--	--	--	--	--	--	--	--	-	-	-	--
Unigene12785_All	459	0	36	0	2.5535	11.3183	Up	3.1225e-12	1.651e-11	gi|110740129|dbj|BAF01964.1|	97.8	5e-20	hypothetical protein [Arabidopsis thaliana]	gi|110950572|gb|DQ779988.1|	125	4e-26	Akashiwo sanguinea strain CCMP1837 18S ribosomal RNA gene, partial sequence; internal transcribed spacer 1, 5.8S ribosomal RNA gene, internal transcribed spacer 2, and large subunit ribosomal RNA gene, complete sequence; and external transcribed spacer, partial sequence	--	--	--	--	--	--	--	--	--	--	--	--	--	--	-	-	-	--
CL12405.Contig2_All	204	0	16	0	2.5535	11.3183	Up	7.5233e-06	2.4763e-05	--	--	--	--	--	--	--	--	--	--	--	--	--	--	--	--	--	--	--	--	--	--	-	-	-	--
CL9081.Contig2_All	204	0	16	0	2.5535	11.3183	Up	7.5233e-06	2.4754e-05	gi|302830181|ref|XP_002946657.1|	50.8	6e-06	hypothetical protein VOLCADRAFT_86831 [Volvox carteri f. nagariensis] >gi|300268403|gb|EFJ52584.1| hypothetical protein VOLCADRAFT_86831 [Volvox carteri f. nagariensis]	--	--	--	--	sp|P21997|SSGP_VOLCA	55.1	9e-09	Sulfated surface glycoprotein 185 OS=Volvox carteri PE=1 SV=1	YAL038w	72	2e-13	COG0469	Pyruvate kinase	K01115	2e-08	55.5	vcn:VOLCADRAFT_99471	phospholipase D [EC:3.1.4.4]	-	GO:0005488//binding;GO:0003824//catalytic activity	-	ko01100//Metabolic pathways;ko00565//Ether lipid metabolism;ko04144//Endocytosis;ko00564//Glycerophospholipid metabolism
Unigene49174_All	204	0	16	0	2.5535	11.3183	Up	7.5233e-06	2.472e-05	gi|255537527|ref|XP_002509830.1|	119.8	1e-26	ubiquitin-conjugating enzyme h, putative [Ricinus communis] >gi|223549729|gb|EEF51217.1| ubiquitin-conjugating enzyme h, putative [Ricinus communis]	--	--	--	--	sp|P42748|UBC4_ARATH	112	5e-26	Ubiquitin-conjugating enzyme E2 4 OS=Arabidopsis thaliana GN=UBC4 PE=2 SV=2	YEL012w	114	3e-26	COG5078	Ubiquitin-protein ligase	K10576	8e-28	119	rcu:RCOM_1687380	ubiquitin-conjugating enzyme E2 H [EC:6.3.2.19]	GO:0016567//protein ubiquitination;GO:0006511//ubiquitin-dependent protein catabolic process	GO:0005524//ATP binding;GO:0004842//ubiquitin-protein ligase activity	-	ko04120//Ubiquitin mediated proteolysis
CL10490.Contig1_All	256	0	20	0	2.5435	11.3126	Up	3.9813e-07	1.4863e-06	--	--	--	--	--	--	--	--	--	--	--	--	--	--	--	--	--	--	--	--	--	--	-	-	-	--
Unigene18963_All	333	0	26	0	2.542	11.3117	Up	4.8468e-09	2.1109e-08	gi|348686055|gb|EGZ25870.1|	138.7	2e-32	hypothetical protein PHYSODRAFT_354100 [Phytophthora sojae]	gi|32992534|dbj|AK107325.1|	159	2e-36	Oryza sativa Japonica Group cDNA clone:002-126-E10, full insert sequence	sp|Q06197|IDHC_SOYBN	132	5e-32	Isocitrate dehydrogenase [NADP] OS=Glycine max GN=IDH1 PE=2 SV=2	mll0036	138	2e-33	COG0538	Isocitrate dehydrogenases	K00031	1e-31	132	gmx:100791166	isocitrate dehydrogenase [EC:1.1.1.42]	GO:0051788//response to misfolded protein;GO:0009853//photorespiration;GO:0006094//gluconeogenesis;GO:0006833//water transport;GO:0051049//regulation of transport;GO:0006102//isocitrate metabolic process;GO:0009651//response to salt stress;GO:0006739//NADP metabolic process;GO:0080129//proteasome core complex assembly;GO:0042742//defense response to bacterium;GO:0006972//hyperosmotic response;GO:…	GO:0051287//NAD binding;GO:0004450//isocitrate dehydrogenase (NADP+) activity;GO:0000287//magnesium ion binding;GO:0005507//copper ion binding	GO:0048046//apoplast;GO:0005777//peroxisome;GO:0005829//cytosol;GO:0009570//chloroplast stroma;GO:0009506//plasmodesma;GO:0005886//plasma membrane	ko01100//Metabolic pathways;ko01110//Biosynthesis of secondary metabolites;ko00020//Citrate cycle (TCA cycle);ko00480//Glutathione metabolism;ko04146//Peroxisome
Unigene48989_All	205	0	16	0	2.5411	11.3112	Up	7.5233e-06	2.4725e-05	gi|326515632|dbj|BAK07062.1|	71.6	3e-12	predicted protein [Hordeum vulgare subsp. vulgare]	--	--	--	--	--	--	--	--	YFR044c	87	7e-18	COG0624	Acetylornithine deacetylase/Succinyl-diaminopimelate desuccinylase and related deacylases	--	--	--	--	--	-	-	-	--
Unigene49210_All	309	0	24	0	2.5287	11.3042	Up	2.1069e-08	8.7477e-08	gi|302840794|ref|XP_002951943.1|	122.9	1e-27	hypothetical protein VOLCADRAFT_75176 [Volvox carteri f. nagariensis] >gi|300262844|gb|EFJ47048.1| hypothetical protein VOLCADRAFT_75176 [Volvox carteri f. nagariensis]	--	--	--	--	sp|Q9FIK7|THIC2_ARATH	111	8e-26	Probable acetyl-CoA acetyltransferase, cytosolic 2 OS=Arabidopsis thaliana GN=At5g47720 PE=2 SV=1	SPBC215.09c	124	6e-29	COG0183	Acetyl-CoA acetyltransferase	K00626	1e-28	122	vcn:VOLCADRAFT_84837	acetyl-CoA C-acetyltransferase [EC:2.3.1.9]	-	GO:0016747//transferase activity, transferring acyl groups other than amino-acyl groups	GO:0044464//cell part	ko01100//Metabolic pathways;ko01110//Biosynthesis of secondary metabolites;ko00630//Glyoxylate and dicarboxylate metabolism;ko00620//Pyruvate metabolism;ko00072//Synthesis and degradation of ketone bodies;ko00900//Terpenoid backbone biosynthesis;ko00310//Lysine degradation;ko00071//Fatty acid metabolism;ko00650//Butanoate metabolism;ko00380//Tryptophan metabolism;ko00640//Propanoate metabolism;ko…
CL7452.Contig1_All	387	0	30	0	2.5238	11.3014	Up	2.5649e-10	1.2153e-09	--	--	--	--	gi|270137904|gb|BT104856.1|	206	1e-50	Picea glauca clone GQ02815_P02 mRNA sequence	--	--	--	--	--	--	--	--	--	--	--	--	--	--	-	-	-	--
Unigene49610_All	620	0	48	0	2.5206	11.2996	Up	4.6276e-16	2.9393e-15	--	--	--	--	--	--	--	--	--	--	--	--	--	--	--	--	--	--	--	--	--	--	-	-	-	--
CL451.Contig1_All	388	0	30	0	2.5173	11.2977	Up	2.5649e-10	1.2154e-09	gi|224088573|ref|XP_002308479.1|	84	6e-16	predicted protein [Populus trichocarpa] >gi|222854455|gb|EEE92002.1| predicted protein [Populus trichocarpa]	gi|225312471|dbj|AK327011.1|	97.6	8e-18	Solanum lycopersicum cDNA, clone: LEFL2019C17, HTC in fruit	--	--	--	--	--	--	--	--	--	--	--	--	--	--	GO:0032502//developmental process;GO:0006635//fatty acid beta-oxidation	-	GO:0009507//chloroplast	--
Unigene48061_All	311	0	24	0	2.5125	11.2949	Up	2.1069e-08	8.7488e-08	--	--	--	--	--	--	--	--	--	--	--	--	--	--	--	--	--	--	--	--	--	--	-	-	-	--
Unigene48116_All	390	0	30	0	2.5044	11.2902	Up	2.5649e-10	1.2151e-09	--	--	--	--	--	--	--	--	--	--	--	--	--	--	--	--	--	--	--	--	--	--	-	-	-	--
Unigene48487_All	326	0	25	0	2.4967	11.2858	Up	1.0105e-08	4.2971e-08	--	--	--	--	--	--	--	--	--	--	--	--	--	--	--	--	--	--	--	--	--	--	-	-	-	--
Unigene48587_All	313	0	24	0	2.4964	11.2856	Up	2.1069e-08	8.7484e-08	gi|307111675|gb|EFN59909.1|	80.1	9e-15	hypothetical protein CHLNCDRAFT_132941 [Chlorella variabilis]	gi|32995900|dbj|AK110691.1|	402	1e-110	Oryza sativa Japonica Group cDNA clone:002-170-A04, full insert sequence	sp|Q9ZSY2|DNJ15_ARATH	68.9	6e-13	Chaperone protein dnaJ 15 OS=Arabidopsis thaliana GN=ATJ15 PE=1 SV=1	YNL064c	79.7	1e-15	COG0484	DnaJ-class molecular chaperone with C-terminal Zn finger domain	K09510	3e-13	71.6	ota:Ot12g00420	DnaJ homolog subfamily B member 4	GO:0009958//positive gravitropism;GO:0006457//protein folding	GO:0046872//metal ion binding;GO:0031072//heat shock protein binding;GO:0051082//unfolded protein binding;GO:0003824//catalytic activity	GO:0016020//membrane	ko04141//Protein processing in endoplasmic reticulum
CL3072.Contig2_All	248	0	19	0	2.4943	11.2844	Up	8.3008e-07	3.0094e-06	gi|326523979|dbj|BAJ97000.1|	115.9	1e-25	predicted protein [Hordeum vulgare subsp. vulgare]	gi|326523978|dbj|AK365797.1|	63.9	7e-08	Hordeum vulgare subsp. vulgare mRNA for predicted protein, complete cds, clone: NIASHv2037N04	sp|P42791|RL182_ARATH	101	1e-22	60S ribosomal protein L18-2 OS=Arabidopsis thaliana GN=RPL18B PE=1 SV=2	SPBC11C11.07	109	1e-24	COG1727	Ribosomal protein L18E	K02883	5e-26	114	ppp:PHYPADRAFT_197718	large subunit ribosomal protein L18e	GO:0006412//translation	GO:0003735//structural constituent of ribosome	GO:0022626//cytosolic ribosome;GO:0043231//intracellular membrane-bounded organelle;GO:0016020//membrane	ko03010//Ribosome
Unigene47021_All	549	0	42	0	2.4907	11.2823	Up	3.8012e-14	2.2178e-13	--	--	--	--	--	--	--	--	--	--	--	--	--	--	--	--	--	--	--	--	--	--	-	-	-	--
Unigene49475_All	301	0	23	0	2.4878	11.2807	Up	4.3928e-08	1.7773e-07	gi|6523547|emb|CAB62280.1|	51.6	3e-06	hydroxyproline-rich glycoprotein DZ-HRGP [Volvox carteri f. nagariensis]	gi|226495038|ref|NM_001147777.1|	60	1e-06	Zea mays uncharacterized LOC100273336 (LOC100273336), mRNA >gi|194703523|gb|BT040841.1| Zea mays full-length cDNA clone ZM_BFc0138D23 mRNA, complete cds	sp|Q9FPQ6|GP1_CHLRE	64.3	2e-11	Vegetative cell wall protein gp1 OS=Chlamydomonas reinhardtii GN=GP1 PE=2 SV=1	Rv3876	47.4	6e-06	COG0455	ATPases involved in chromosome partitioning	K14709	1e-09	59.7	vcn:VOLCADRAFT_104214	solute carrier family 39 (zinc transporter), member 1/2/3	-	-	-	--
Unigene48899_All	236	0	18	0	2.4832	11.278	Up	1.7307e-06	6.0819e-06	--	--	--	--	--	--	--	--	--	--	--	--	--	--	--	--	--	--	--	--	--	--	-	-	-	--
CL9293.Contig1_All	341	0	26	0	2.4824	11.2775	Up	4.8468e-09	2.1112e-08	--	--	--	--	--	--	--	--	--	--	--	--	--	--	--	--	--	--	--	--	--	--	-	-	-	--
Unigene48654_All	539	0	41	0	2.4765	11.2741	Up	7.9254e-14	4.5531e-13	--	--	--	--	--	--	--	--	--	--	--	--	YDR261c	120	1e-27	COG2730	Endoglucanase	--	--	--	--	--	-	-	-	--
CL8560.Contig2_All	355	0	27	0	2.4762	11.2739	Up	2.3246e-09	1.0349e-08	gi|297830054|ref|XP_002882909.1|	116.7	9e-26	hypothetical protein ARALYDRAFT_478929 [Arabidopsis lyrata subsp. lyrata] >gi|297328749|gb|EFH59168.1| hypothetical protein ARALYDRAFT_478929 [Arabidopsis lyrata subsp. lyrata]	gi|116640904|emb|CT836647.1|	63.9	1e-07	Oryza sativa (indica cultivar-group) cDNA clone:OSIGCRA128A07, full insert sequence	sp|Q9LKA3|MDHM2_ARATH	116	3e-27	Malate dehydrogenase 2, mitochondrial OS=Arabidopsis thaliana GN=At3g15020 PE=1 SV=1	SPCC306.08c	108	2e-24	COG0039	Malate/lactate dehydrogenases	K00026	7e-27	116	aly:ARALYDRAFT_478929	malate dehydrogenase [EC:1.1.1.37]	GO:0009651//response to salt stress;GO:0042742//defense response to bacterium;GO:0009409//response to cold;GO:0006108//malate metabolic process;GO:0006099//tricarboxylic acid cycle;GO:0044262//cellular carbohydrate metabolic process;GO:0006972//hyperosmotic response;GO:0006833//water transport;GO:0007030//Golgi organization;GO:0006096//glycolysis;GO:0006094//gluconeogenesis;GO:0009853//photorespi…	GO:0005507//copper ion binding;GO:0030060//L-malate dehydrogenase activity;GO:0000166//nucleotide binding	GO:0005829//cytosol;GO:0005618//cell wall;GO:0005739//mitochondrion;GO:0009507//chloroplast;GO:0016020//membrane;GO:0005794//Golgi apparatus;GO:0048046//apoplast	ko01100//Metabolic pathways;ko00710//Carbon fixation in photosynthetic organisms;ko01110//Biosynthesis of secondary metabolites;ko00630//Glyoxylate and dicarboxylate metabolism;ko00620//Pyruvate metabolism;ko00020//Citrate cycle (TCA cycle)
Unigene49636_All	290	0	22	0	2.4699	11.2702	Up	9.1587e-08	3.6081e-07	--	--	--	--	--	--	--	--	--	--	--	--	--	--	--	--	--	--	--	--	--	--	-	-	-	--
CL2632.Contig2_All	278	0	21	0	2.4594	11.2641	Up	1.9095e-07	7.3212e-07	gi|303305632|gb|ADM13586.1|	110.2	8e-24	S-domain receptor-like kinase [Nicotiana tabacum]	--	--	--	--	sp|Q9LPZ9|SD113_ARATH	98.6	7e-22	G-type lectin S-receptor-like serine/threonine-protein kinase SD1-13 OS=Arabidopsis thaliana GN=SD113 PE=1 SV=2	--	--	--	--	--	--	--	--	--	--	GO:0046777//protein autophosphorylation;GO:0016556//mRNA modification;GO:0009637//response to blue light;GO:0010155//regulation of proton transport	GO:0004674//protein serine/threonine kinase activity;GO:0000166//nucleotide binding	GO:0005886//plasma membrane	--
CL3054.Contig1_All	715	0	54	0	2.4589	11.2638	Up	5.6335e-18	3.874e-17	--	--	--	--	gi|62909811|emb|CR936947.2|	63.9	2e-07	Medicago truncatula chromosome 5 clone mte1-85h10, COMPLETE SEQUENCE	--	--	--	--	--	--	--	--	--	--	--	--	--	--	-	-	-	--
Unigene49376_All	265	0	20	0	2.4572	11.2628	Up	3.9813e-07	1.4854e-06	--	--	--	--	--	--	--	--	--	--	--	--	--	--	--	--	--	--	--	--	--	--	-	-	-	--
CL1613.Contig2_All	212	0	16	0	2.4572	11.2628	Up	7.5233e-06	2.4761e-05	gi|53801490|gb|AAU93947.1|	88.6	2e-17	thioredoxin H [Helicosporidium sp. ex Simulium jonesi]	--	--	--	--	sp|O65049|TRXH_PICMA	81.3	1e-16	Thioredoxin H-type OS=Picea mariana GN=SB09 PE=2 SV=1	SPAC7D4.07c	99.4	1e-21	COG0526	Thiol-disulfide isomerase and thioredoxins	K03671	4e-17	84.3	gmx:100127431	thioredoxin 1	GO:0006950//response to stress;GO:0042221//response to chemical stimulus	GO:0016667//oxidoreductase activity, acting on a sulfur group of donors	GO:0043231//intracellular membrane-bounded organelle;GO:0044444//cytoplasmic part	--
CL6233.Contig6_All	266	0	20	0	2.4479	11.2573	Up	3.9813e-07	1.4861e-06	gi|301100398|ref|XP_002899289.1|	141.7	2e-33	glutamine synthetase [Phytophthora infestans T30-4] >gi|262104206|gb|EEY62258.1| glutamine synthetase [Phytophthora infestans T30-4]	gi|294610603|tpg|BK005974.1|	103	8e-20	TPA: TPA_exp: Emiliania huxleyi CCMP1516 cytosolic glutamine synthetase II mRNA, complete cds	sp|P38562|GLNA4_MAIZE	135	5e-33	Glutamine synthetase root isozyme 4 OS=Zea mays GN=GLN5 PE=2 SV=1	SPAC23H4.06	171	4e-43	COG0174	Glutamine synthetase	K01915	2e-33	138	vcn:VOLCADRAFT_77041	glutamine synthetase [EC:6.3.1.2]	GO:0006807//nitrogen compound metabolic process;GO:0006542//glutamine biosynthetic process	GO:0004356//glutamate-ammonia ligase activity;GO:0005524//ATP binding	-	ko01100//Metabolic pathways;ko00630//Glyoxylate and dicarboxylate metabolism;ko00910//Nitrogen metabolism;ko00250//Alanine, aspartate and glutamate metabolism;ko00330//Arginine and proline metabolism
Unigene49004_All	213	0	16	0	2.4456	11.256	Up	7.5233e-06	2.4724e-05	--	--	--	--	gi|365771067|gb|HQ885791.1|	69.9	9e-10	Linum usitatissimum clone Contig1711 microsatellite sequence	--	--	--	--	--	--	--	--	--	--	--	--	--	--	-	-	-	--
CL11811.Contig2_All	253	0	19	0	2.445	11.2556	Up	8.3008e-07	3.01e-06	gi|388520249|gb|AFK48186.1|	70.1	1e-11	unknown [Lotus japonicus]	--	--	--	--	sp|Q9M7X7|RL291_ARATH	65.5	7e-12	60S ribosomal protein L29-1 OS=Arabidopsis thaliana GN=RPL29A PE=1 SV=1	--	--	--	--	--	K02905	1e-12	69.7	cme:CME046C	large subunit ribosomal protein L29e	GO:0006412//translation	GO:0003735//structural constituent of ribosome	GO:0005840//ribosome;GO:0044446//intracellular organelle part	ko03010//Ribosome
Unigene49218_All	280	0	21	0	2.4418	11.2537	Up	1.9095e-07	7.3169e-07	--	--	--	--	--	--	--	--	--	--	--	--	--	--	--	--	--	--	--	--	--	--	-	-	-	--
Unigene48581_All	240	0	18	0	2.4418	11.2537	Up	1.7307e-06	6.0828e-06	gi|302772665|ref|XP_002969750.1|	69.3	1e-11	hypothetical protein SELMODRAFT_410688 [Selaginella moellendorffii] >gi|300162261|gb|EFJ28874.1| hypothetical protein SELMODRAFT_410688 [Selaginella moellendorffii]	--	--	--	--	sp|Q9LV48|PERK1_ARATH	48.5	9e-07	Proline-rich receptor-like protein kinase PERK1 OS=Arabidopsis thaliana GN=PERK1 PE=1 SV=1	--	--	--	--	--	--	--	--	--	--	-	GO:0016491//oxidoreductase activity	-	--
CL626.Contig1_All	295	0	22	0	2.428	11.2456	Up	9.1587e-08	3.6102e-07	gi|294336041|gb|ADE62529.1|	99.8	1e-20	UDP-glucose pyrophosphorylase [Gracilaria lemaneiformis]	--	--	--	--	sp|Q43772|UGPA_HORVU	77	2e-15	UTP--glucose-1-phosphate uridylyltransferase OS=Hordeum vulgare PE=2 SV=1	YKL035w	128	2e-30	COG4284	UDP-glucose pyrophosphorylase	K00963	3e-18	88.2	cme:CMS159C	UTP--glucose-1-phosphate uridylyltransferase [EC:2.7.7.9]	-	-	-	ko01100//Metabolic pathways;ko01110//Biosynthesis of secondary metabolites;ko00500//Starch and sucrose metabolism;ko00040//Pentose and glucuronate interconversions;ko00520//Amino sugar and nucleotide sugar metabolism;ko00052//Galactose metabolism
Unigene2277_All	228	0	17	0	2.4275	11.2453	Up	3.6084e-06	1.2284e-05	--	--	--	--	--	--	--	--	--	--	--	--	--	--	--	--	--	--	--	--	--	--	-	-	-	--
Unigene5411_All	309	0	23	0	2.4234	11.2428	Up	4.3928e-08	1.7772e-07	--	--	--	--	--	--	--	--	--	--	--	--	--	--	--	--	--	--	--	--	--	--	-	-	-	--
Unigene28875_All	391	0	29	0	2.4147	11.2376	Up	5.3477e-10	2.4879e-09	--	--	--	--	--	--	--	--	--	--	--	--	--	--	--	--	--	--	--	--	--	--	-	-	-	--
CL199.Contig1_All	540	0	40	0	2.4117	11.2358	Up	1.6524e-13	9.3448e-13	gi|168008268|ref|XP_001756829.1|	90.5	1e-17	predicted protein [Physcomitrella patens subsp. patens] >gi|162692067|gb|EDQ78426.1| predicted protein [Physcomitrella patens subsp. patens]	--	--	--	--	--	--	--	--	--	--	--	--	--	--	--	--	--	--	-	-	-	--
Unigene47172_All	257	0	19	0	2.407	11.233	Up	8.3008e-07	3.0082e-06	gi|326498279|dbj|BAJ98567.1|	79.7	1e-14	predicted protein [Hordeum vulgare subsp. vulgare]	gi|37988935|dbj|AK119312.1|	67.9	4e-09	Oryza sativa Japonica Group cDNA clone:001-130-G09, full insert sequence	--	--	--	--	--	--	--	--	--	--	--	--	--	--	-	-	-	--
CL7421.Contig3_All	203	0	15	0	2.4057	11.2322	Up	1.5686e-05	4.961e-05	gi|326526603|dbj|BAJ97318.1|	62	2e-09	predicted protein [Hordeum vulgare subsp. vulgare]	--	--	--	--	sp|Q5M729|OPD23_ARATH	59.3	5e-10	Dihydrolipoyllysine-residue acetyltransferase component 3 of pyruvate dehydrogenase complex, mitochondrial OS=Arabidopsis thaliana GN=At1g54220 PE=1 SV=1	YNL071w	81.6	3e-16	COG0508	Pyruvate/2-oxoglutarate dehydrogenase complex, dihydrolipoamide acyltransferase (E2) component, and related enzymes	K00627	8e-10	60.1	vvi:100249200	pyruvate dehydrogenase E2 component (dihydrolipoamide acetyltransferase) [EC:2.3.1.12]	GO:0046686//response to cadmium ion	GO:0016746//transferase activity, transferring acyl groups	GO:0005739//mitochondrion	ko01100//Metabolic pathways;ko01110//Biosynthesis of secondary metabolites;ko00620//Pyruvate metabolism;ko00020//Citrate cycle (TCA cycle);ko00010//Glycolysis / Gluconeogenesis
Unigene49129_All	217	0	16	0	2.4005	11.2291	Up	7.5233e-06	2.4722e-05	gi|90954402|emb|CAJ29288.1|	122.5	1e-27	putative polyol transporter 1 [Lotus japonicus]	gi|212658109|gb|FJ404770.1|	69.9	9e-10	Antirrhinum majus clone BAC 38j15 genomic sequence	sp|Q9ZNS0|PLT3_ARATH	108	5e-25	Probable polyol transporter 3 OS=Arabidopsis thaliana GN=PLT3 PE=2 SV=1	araE	53.5	9e-08	COG0477	Permeases of the major facilitator superfamily	K08150	3e-08	54.7	vvi:100246301	MFS transporter, SP family, solute carrier family 2 (myo-inositol transporter), member 13	GO:0055085//transmembrane transport;GO:0015797//mannitol transport;GO:0009684//indoleacetic acid biosynthetic process;GO:0055114//oxidation-reduction process;GO:0006857//oligopeptide transport;GO:0015753//D-xylose transport;GO:0015758//glucose transport;GO:0015757//galactose transport;GO:0006569//tryptophan catabolic process;GO:0015793//glycerol transport;GO:0015798//myo-inositol transport;GO:001…	GO:0005354//galactose transmembrane transporter activity;GO:0015148//D-xylose transmembrane transporter activity;GO:0015168//glycerol transmembrane transporter activity;GO:0005355//glucose transmembrane transporter activity;GO:0015576//sorbitol transmembrane transporter activity;GO:0005365//myo-inositol transmembrane transporter activity;GO:0032440//2-alkenal reductase [NAD(P)] activity;GO:001559…	GO:0016021//integral to membrane;GO:0005886//plasma membrane	--
Unigene48331_All	232	0	17	0	2.3857	11.2202	Up	3.6084e-06	1.2279e-05	gi|212722558|ref|NP_001131219.1|	124	6e-28	uncharacterized protein LOC100192528 [Zea mays]	gi|212722557|ref|NM_001137747.1|	75.8	2e-11	Zea mays uncharacterized LOC100192528 (LOC100192528), mRNA >gi|194690909|gb|BT034534.1| Zea mays full-length cDNA clone ZM_BFc0182G03 mRNA, complete cds	--	--	--	--	YJR156c	112	1e-25	COG0715	ABC-type nitrate/sulfonate/bicarbonate transport systems, periplasmic components	--	--	--	--	--	-	-	-	--
Unigene49352_All	287	0	21	0	2.3822	11.2181	Up	1.9095e-07	7.3166e-07	--	--	--	--	gi|312282080|dbj|AK352820.1|	58	5e-06	Thellungiella halophila mRNA, complete cds, clone: RTFL01-07-P11	sp|P28734|AATC_DAUCA	47.8	1e-06	Aspartate aminotransferase, cytoplasmic OS=Daucus carota PE=2 SV=1	--	--	--	--	--	K14454	2e-06	48.9	vvi:100268005	aspartate aminotransferase, cytoplasmic [EC:2.6.1.1]	-	-	-	ko01100//Metabolic pathways;ko00710//Carbon fixation in photosynthetic organisms;ko01110//Biosynthesis of secondary metabolites;ko00250//Alanine, aspartate and glutamate metabolism;ko00360//Phenylalanine metabolism;ko00270//Cysteine and methionine metabolism;ko00400//Phenylalanine, tyrosine and tryptophan biosynthesis;ko00330//Arginine and proline metabolism;ko00950//Isoquinoline alkaloid biosynt…
Unigene48819_All	398	0	29	0	2.3723	11.2121	Up	5.3477e-10	2.4878e-09	gi|307109921|gb|EFN58158.1|	60.8	6e-09	hypothetical protein CHLNCDRAFT_57026 [Chlorella variabilis]	--	--	--	--	--	--	--	--	mll7605	62	3e-10	COG0702	Predicted nucleoside-diphosphate-sugar epimerases	--	--	--	--	--	-	-	-	--
Unigene49678_All	400	0	29	0	2.3604	11.2048	Up	5.3477e-10	2.4875e-09	gi|326499139|dbj|BAK06060.1|	60.5	8e-09	predicted protein [Hordeum vulgare subsp. vulgare]	--	--	--	--	sp|Q9FPQ6|GP1_CHLRE	82.4	7e-17	Vegetative cell wall protein gp1 OS=Chlamydomonas reinhardtii GN=GP1 PE=2 SV=1	Rv3876	58.5	3e-09	COG0455	ATPases involved in chromosome partitioning	K01115	2e-14	75.9	vcn:VOLCADRAFT_99471	phospholipase D [EC:3.1.4.4]	-	-	-	ko01100//Metabolic pathways;ko00565//Ether lipid metabolism;ko04144//Endocytosis;ko00564//Glycerophospholipid metabolism
Unigene49723_All	221	0	16	0	2.3571	11.2028	Up	7.5233e-06	2.4718e-05	--	--	--	--	--	--	--	--	--	--	--	--	--	--	--	--	--	--	--	--	--	--	-	-	-	--
Unigene48854_All	332	0	24	0	2.3535	11.2006	Up	2.1069e-08	8.748e-08	--	--	--	--	--	--	--	--	--	--	--	--	--	--	--	--	--	--	--	--	--	--	-	-	-	--
CL2101.Contig4_All	263	0	19	0	2.352	11.1997	Up	8.3008e-07	3.0097e-06	--	--	--	--	--	--	--	--	--	--	--	--	--	--	--	--	--	--	--	--	--	--	-	-	-	--
Unigene48183_All	347	0	25	0	2.3456	11.1957	Up	1.0105e-08	4.2974e-08	--	--	--	--	--	--	--	--	--	--	--	--	--	--	--	--	--	--	--	--	--	--	-	-	-	--
CL11174.Contig2_All	1100	0	79	0	2.3382	11.1912	Up	5.9346e-26	5.3236e-25	gi|302843366|ref|XP_002953225.1|	53.1	8e-06	hypothetical protein VOLCADRAFT_63308 [Volvox carteri f. nagariensis] >gi|300261612|gb|EFJ45824.1| hypothetical protein VOLCADRAFT_63308 [Volvox carteri f. nagariensis]	--	--	--	--	--	--	--	--	--	--	--	--	--	--	--	--	--	--	-	-	-	--
CL9946.Contig2_All	223	0	16	0	2.3359	11.1898	Up	7.5233e-06	2.4752e-05	gi|326497339|dbj|BAK02254.1|	123.2	1e-27	predicted protein [Hordeum vulgare subsp. vulgare]	gi|32995421|dbj|AK110212.1|	266	8e-69	Oryza sativa Japonica Group cDNA clone:002-162-C12, full insert sequence	sp|Q93VT8|ACLB1_ORYSJ	104	1e-23	ATP-citrate synthase beta chain protein 1 OS=Oryza sativa subsp. japonica GN=ACLB-1 PE=2 SV=1	SPBC1703.07_2	130	4e-31	COG0372	Citrate synthase	K01648	4e-25	110	ppp:PHYPADRAFT_179458	ATP citrate (pro-S)-lyase [EC:2.3.3.8]	GO:0044262//cellular carbohydrate metabolic process	GO:0003878//ATP citrate synthase activity;GO:0005524//ATP binding;GO:0004775//succinate-CoA ligase (ADP-forming) activity;GO:0048037//cofactor binding;GO:0016829//lyase activity	GO:0009346//citrate lyase complex;GO:0005886//plasma membrane;GO:0005829//cytosol	ko01100//Metabolic pathways;ko01110//Biosynthesis of secondary metabolites;ko00020//Citrate cycle (TCA cycle)
Unigene48851_All	307	0	22	0	2.3331	11.188	Up	9.1587e-08	3.6089e-07	gi|299470805|emb|CBN79851.1|	85.1	3e-16	conserved unknown protein [Ectocarpus siliculosus]	--	--	--	--	--	--	--	--	SPCC1672.03c	105	3e-23	COG0402	Cytosine deaminase and related metal-dependent hydrolases	K01487	1e-11	65.9	vcn:VOLCADRAFT_65103	guanine deaminase [EC:3.5.4.3]	-	GO:0016787//hydrolase activity	-	ko01100//Metabolic pathways;ko00230//Purine metabolism
Unigene48435_All	224	0	16	0	2.3255	11.1833	Up	7.5233e-06	2.4735e-05	--	--	--	--	--	--	--	--	--	--	--	--	--	--	--	--	--	--	--	--	--	--	-	-	-	--
Unigene37903_All	210	0	15	0	2.3255	11.1833	Up	1.5686e-05	4.9586e-05	--	--	--	--	--	--	--	--	--	--	--	--	--	--	--	--	--	--	--	--	--	--	-	-	-	--
Unigene12700_All	505	0	36	0	2.3209	11.1805	Up	3.1225e-12	1.6511e-11	--	--	--	--	--	--	--	--	--	--	--	--	--	--	--	--	--	--	--	--	--	--	-	-	-	--
Unigene49633_All	295	0	21	0	2.3176	11.1784	Up	1.9095e-07	7.316e-07	--	--	--	--	--	--	--	--	--	--	--	--	--	--	--	--	--	--	--	--	--	--	-	-	-	--
Unigene47153_All	226	0	16	0	2.3049	11.1705	Up	7.5233e-06	2.4747e-05	--	--	--	--	--	--	--	--	--	--	--	--	--	--	--	--	--	--	--	--	--	--	-	-	-	--
Unigene49734_All	226	0	16	0	2.3049	11.1705	Up	7.5233e-06	2.4717e-05	--	--	--	--	--	--	--	--	--	--	--	--	--	--	--	--	--	--	--	--	--	--	-	-	-	--
CL3906.Contig2_All	340	0	24	0	2.2982	11.1663	Up	2.1069e-08	8.7521e-08	gi|356520519|ref|XP_003528909.1|	64.3	5e-10	PREDICTED: proline-rich receptor-like protein kinase PERK15-like isoform 2 [Glycine max]	--	--	--	--	sp|Q9FPQ6|GP1_CHLRE	68.9	6e-13	Vegetative cell wall protein gp1 OS=Chlamydomonas reinhardtii GN=GP1 PE=2 SV=1	YEL060c	83.2	1e-16	COG1404	Subtilisin-like serine proteases	K01115	4e-11	64.3	vcn:VOLCADRAFT_99471	phospholipase D [EC:3.1.4.4]	-	GO:0016740//transferase activity	-	ko01100//Metabolic pathways;ko00565//Ether lipid metabolism;ko04144//Endocytosis;ko00564//Glycerophospholipid metabolism
Unigene49222_All	270	0	19	0	2.2911	11.1618	Up	8.3008e-07	3.0072e-06	--	--	--	--	--	--	--	--	--	--	--	--	--	--	--	--	--	--	--	--	--	--	-	-	-	--
CL722.Contig2_All	228	0	16	0	2.2847	11.1578	Up	7.5233e-06	2.4757e-05	gi|378405610|gb|AFB82644.1|	100.1	9e-21	NAC transcription factor [Camellia sinensis]	gi|378405609|gb|JN857066.1|	77.8	4e-12	Camellia sinensis cultivar Longjing 43 NAC transcription factor (NAC1) mRNA, complete cds	sp|Q84TE6|NAC22_ARATH	84.3	1e-17	NAC domain-containing protein 21/22 OS=Arabidopsis thaliana GN=NAC021 PE=1 SV=2	--	--	--	--	--	--	--	--	--	--	GO:0010072//primary shoot apical meristem specification;GO:0048527//lateral root development;GO:0009734//auxin mediated signaling pathway	GO:0003700//sequence-specific DNA binding transcription factor activity	GO:0005634//nucleus	--
Unigene49666_All	243	0	17	0	2.2777	11.1534	Up	3.6084e-06	1.2273e-05	--	--	--	--	--	--	--	--	--	--	--	--	--	--	--	--	--	--	--	--	--	--	-	-	-	--
Unigene48460_All	301	0	21	0	2.2714	11.1494	Up	1.9095e-07	7.3183e-07	--	--	--	--	--	--	--	--	--	--	--	--	--	--	--	--	--	--	--	--	--	--	-	-	-	--
CL538.Contig2_All	215	0	15	0	2.2714	11.1494	Up	1.5686e-05	4.9615e-05	gi|38325811|gb|AAR17078.1|	129.4	1e-29	heat shock protein 70-1 [Nicotiana tabacum]	gi|270135246|gb|BT102198.1|	226	7e-57	Picea glauca clone GQ0168_I02 mRNA sequence	sp|P22954|MD37D_ARATH	128	7e-31	Probable mediator of RNA polymerase II transcription subunit 37c OS=Arabidopsis thaliana GN=MED37D PE=1 SV=2	SPAC13G7.02c	130	8e-31	COG0443	Molecular chaperone	K03283	2e-30	128	aly:ARALYDRAFT_660090	heat shock 70kDa protein 1/8	GO:0009615//response to virus;GO:0006457//protein folding;GO:0042542//response to hydrogen peroxide;GO:0009697//salicylic acid biosynthetic process;GO:0006007//glucose catabolic process;GO:0009617//response to bacterium;GO:0080167//response to karrikin;GO:0009644//response to high light intensity;GO:0046686//response to cadmium ion;GO:0009408//response to heat;GO:0030968//endoplasmic reticulum un…	GO:0002020//protease binding;GO:0005524//ATP binding	GO:0005774//vacuolar membrane;GO:0048046//apoplast;GO:0033009;GO:0022626//cytosolic ribosome;GO:0009507//chloroplast;GO:0005618//cell wall;GO:0005794//Golgi apparatus;GO:0016363//nuclear matrix;GO:0009506//plasmodesma;GO:0005886//plasma membrane	ko04144//Endocytosis;ko04141//Protein processing in endoplasmic reticulum;ko03040//Spliceosome
Unigene49760_All	244	0	17	0	2.2683	11.1474	Up	3.6084e-06	1.2271e-05	gi|302843260|ref|XP_002953172.1|	52	2e-06	hypothetical protein VOLCADRAFT_93831 [Volvox carteri f. nagariensis] >gi|300261559|gb|EFJ45771.1| hypothetical protein VOLCADRAFT_93831 [Volvox carteri f. nagariensis]	--	--	--	--	sp|Q9CAL8|PEK13_ARATH	51.2	1e-07	Proline-rich receptor-like protein kinase PERK13 OS=Arabidopsis thaliana GN=PERK13 PE=2 SV=1	--	--	--	--	--	K01051	3e-06	48.1	gmx:100776781	pectinesterase [EC:3.1.1.11]	-	-	-	ko01100//Metabolic pathways;ko00500//Starch and sucrose metabolism;ko00040//Pentose and glucuronate interconversions
Unigene49078_All	402	0	28	0	2.2677	11.147	Up	1.115e-09	5.0758e-09	gi|159474026|ref|XP_001695130.1|	51.6	3e-06	cell wall protein pherophorin-C10 [Chlamydomonas reinhardtii] >gi|158276064|gb|EDP01838.1| cell wall protein pherophorin-C10 [Chlamydomonas reinhardtii]	--	--	--	--	sp|Q9FPQ6|GP1_CHLRE	72.8	6e-14	Vegetative cell wall protein gp1 OS=Chlamydomonas reinhardtii GN=GP1 PE=2 SV=1	Rv2264c	53.5	1e-07	COG0443	Molecular chaperone	K01115	2e-11	65.9	vcn:VOLCADRAFT_99471	phospholipase D [EC:3.1.4.4]	-	-	-	ko01100//Metabolic pathways;ko00565//Ether lipid metabolism;ko04144//Endocytosis;ko00564//Glycerophospholipid metabolism
CL1989.Contig2_All	762	0	53	0	2.2645	11.145	Up	1.1746e-17	7.9894e-17	gi|224081467|ref|XP_002306421.1|	243	3e-63	predicted protein [Populus trichocarpa] >gi|222855870|gb|EEE93417.1| predicted protein [Populus trichocarpa]	gi|308541318|gb|HQ222070.1|	123	3e-25	Sesamum indicum clone SiMS36 microsatellite sequence	--	--	--	--	--	--	--	--	--	K07088	3e-64	243	pop:POPTR_760338		GO:0046482//para-aminobenzoic acid metabolic process;GO:0009926//auxin polar transport;GO:0055085//transmembrane transport	GO:0009672//auxin:hydrogen symporter activity	GO:0016023//cytoplasmic membrane-bounded vesicle;GO:0016021//integral to membrane;GO:0009507//chloroplast	--
Unigene48125_All	302	0	21	0	2.2639	11.1446	Up	1.9095e-07	7.3189e-07	gi|157093503|gb|ABV22406.1|	50.4	8e-06	unknown [Noctiluca scintillans]	--	--	--	--	--	--	--	--	--	--	--	--	--	--	--	--	--	--	-	-	-	--
Unigene48087_All	259	0	18	0	2.2627	11.1438	Up	1.7307e-06	6.0835e-06	--	--	--	--	--	--	--	--	--	--	--	--	--	--	--	--	--	--	--	--	--	--	-	-	-	--
Unigene46942_All	317	0	22	0	2.2595	11.1418	Up	9.1587e-08	3.6092e-07	gi|168011590|ref|XP_001758486.1|	81.3	4e-15	predicted protein [Physcomitrella patens subsp. patens] >gi|162690521|gb|EDQ76888.1| predicted protein [Physcomitrella patens subsp. patens]	--	--	--	--	--	--	--	--	SPAC5D6.09c	102	2e-22	COG1584	Predicted membrane protein	K07034	2e-15	79	ppp:PHYPADRAFT_123327		-	-	-	--
Unigene49043_All	274	0	19	0	2.2576	11.1406	Up	8.3008e-07	3.0074e-06	--	--	--	--	gi|32994302|dbj|AK109093.1|	139	2e-30	Oryza sativa Japonica Group cDNA clone:002-155-A06, full insert sequence	--	--	--	--	--	--	--	--	--	--	--	--	--	--	-	-	-	--
CL6233.Contig4_All	231	0	16	0	2.255	11.1389	Up	7.5233e-06	2.4758e-05	gi|298708003|emb|CBJ30365.1|	90.5	7e-18	Glutamate ammonia ligase [Ectocarpus siliculosus]	--	--	--	--	sp|P04770|GLNA1_PHAVU	82	7e-17	Glutamine synthetase PR-1 OS=Phaseolus vulgaris PE=2 SV=1	YPR035w	112	1e-25	COG0174	Glutamine synthetase	K01915	7e-17	83.6	gmx:547953	glutamine synthetase [EC:6.3.1.2]	-	GO:0003824//catalytic activity	-	ko01100//Metabolic pathways;ko00630//Glyoxylate and dicarboxylate metabolism;ko00910//Nitrogen metabolism;ko00250//Alanine, aspartate and glutamate metabolism;ko00330//Arginine and proline metabolism
Unigene48494_All	305	0	21	0	2.2416	11.1303	Up	1.9095e-07	7.318e-07	--	--	--	--	--	--	--	--	--	--	--	--	--	--	--	--	--	--	--	--	--	--	-	-	-	--
Unigene48973_All	305	0	21	0	2.2416	11.1303	Up	1.9095e-07	7.3174e-07	gi|242041649|ref|XP_002468219.1|	118.6	2e-26	hypothetical protein SORBIDRAFT_01g042020 [Sorghum bicolor] >gi|241922073|gb|EER95217.1| hypothetical protein SORBIDRAFT_01g042020 [Sorghum bicolor]	gi|242389753|emb|FP100784.1|	63.9	8e-08	Phyllostachys edulis cDNA clone: bphyem203h13, full insert sequence	sp|Q8LPJ4|AB2E_ARATH	116	3e-27	ABC transporter E family member 2 OS=Arabidopsis thaliana GN=ABCE2 PE=2 SV=1	YDR091c	129	1e-30	COG1245	Predicted ATPase, RNase L inhibitor (RLI) homolog	K06174	2e-27	118	sbi:SORBI_01g042020	ATP-binding cassette, sub-family E, member 1	GO:0051604//protein maturation;GO:0009207;GO:0009154	GO:0000166//nucleotide binding;GO:0005215//transporter activity;GO:0016887//ATPase activity	-	--
Unigene15369_All	276	0	19	0	2.2413	11.1301	Up	8.3008e-07	3.0088e-06	--	--	--	--	--	--	--	--	--	--	--	--	--	--	--	--	--	--	--	--	--	--	-	-	-	--
Unigene22414_All	335	0	23	0	2.2353	11.1263	Up	4.3928e-08	1.7781e-07	gi|255570564|ref|XP_002526239.1|	97.8	4e-20	DNA binding protein, putative [Ricinus communis] >gi|223534433|gb|EEF36136.1| DNA binding protein, putative [Ricinus communis]	gi|224118771|ref|XM_002331406.1|	58	6e-06	Populus trichocarpa methyl binding domain protein (MBD901), mRNA	sp|Q8LA53|MBD2_ARATH	82.8	4e-17	Methyl-CpG-binding domain-containing protein 2 OS=Arabidopsis thaliana GN=MBD2 PE=1 SV=1	--	--	--	--	--	--	--	--	--	--	-	GO:0003677//DNA binding;GO:0008270//zinc ion binding;GO:0051747//cytosine C-5 DNA demethylase activity;GO:0019899//enzyme binding	GO:0005634//nucleus	--
Unigene46960_All	204	0	14	0	2.2343	11.1256	Up	3.2704e-05	9.965e-05	--	--	--	--	--	--	--	--	--	--	--	--	--	--	--	--	--	--	--	--	--	--	-	-	-	--
Unigene48961_All	204	0	14	0	2.2343	11.1256	Up	3.2704e-05	9.9579e-05	gi|342672241|gb|AEL30893.1|	134.4	4e-31	STENOFOLIA 1 [Nicotiana sylvestris]	gi|359491504|ref|XM_002278300.2|	123	7e-26	PREDICTED: Vitis vinifera WUSCHEL-related homeobox 1-like (LOC100250993), mRNA	sp|Q6X7K0|WOX1_ARATH	120	2e-28	WUSCHEL-related homeobox 1 OS=Arabidopsis thaliana GN=WOX1 PE=2 SV=2	--	--	--	--	--	--	--	--	--	--	GO:0006355//regulation of transcription, DNA-dependent	GO:0003700//sequence-specific DNA binding transcription factor activity;GO:0043565//sequence-specific DNA binding	GO:0005634//nucleus	--
Unigene48196_All	394	0	27	0	2.2311	11.1235	Up	2.3246e-09	1.0345e-08	gi|2429362|gb|AAB70928.1|	57	8e-08	proline rich protein [Santalum album]	--	--	--	--	sp|Q9LK03|PERK2_ARATH	52	1e-07	Proline-rich receptor-like protein kinase PERK2 OS=Arabidopsis thaliana GN=PERK2 PE=2 SV=3	--	--	--	--	--	--	--	--	--	--	-	-	-	--
CL6212.Contig2_All	220	0	15	0	2.2198	11.1162	Up	1.5686e-05	4.9611e-05	--	--	--	--	--	--	--	--	--	--	--	--	--	--	--	--	--	--	--	--	--	--	-	-	-	--
Unigene28344_All	220	0	15	0	2.2198	11.1162	Up	1.5686e-05	4.9599e-05	--	--	--	--	--	--	--	--	--	--	--	--	--	--	--	--	--	--	--	--	--	--	-	-	-	--
Unigene49128_All	323	0	22	0	2.2175	11.1147	Up	9.1587e-08	3.6088e-07	gi|147794801|emb|CAN71427.1|	68.2	4e-38	hypothetical protein VITISV_027864 [Vitis vinifera]	gi|316996537|dbj|AB545982.1|	325	1e-86	Pyrus pyrifolia genes for F-box proteins and S2-RNase, complete cds, haplotype: S2	sp|P10978|POLX_TOBAC	71.2	7e-20	Retrovirus-related Pol polyprotein from transposon TNT 1-94 OS=Nicotiana tabacum PE=2 SV=1	--	--	--	--	--	--	--	--	--	--	-	-	-	--
CL2290.Contig1_All	514	0	35	0	2.2169	11.1143	Up	6.5102e-12	3.3898e-11	gi|298708351|emb|CBJ48414.1|	99.8	1e-20	3-ketoacyl-(acyl-carrier-protein) reductase, 3-oxoacyl-[acyl-carrier-protein] reductase [Ectocarpus siliculosus]	gi|37989562|dbj|AK119939.1|	601	1e-169	Oryza sativa Japonica Group cDNA clone:002-184-B05, full insert sequence	sp|P28643|FABG_CUPLA	83.2	7e-17	3-oxoacyl-[acyl-carrier-protein] reductase, chloroplastic OS=Cuphea lanceolata GN=CLKR27 PE=2 SV=1	PA0182	95.9	3e-20	COG1028	Dehydrogenases with different specificities (related to short-chain alcohol dehydrogenases)	K00059	2e-19	93.2	vcn:VOLCADRAFT_79385	3-oxoacyl-[acyl-carrier protein] reductase [EC:1.1.1.100]	-	-	GO:0009536//plastid	ko01100//Metabolic pathways;ko00061//Fatty acid biosynthesis;ko01040//Biosynthesis of unsaturated fatty acids
CL10214.Contig3_All	294	0	20	0	2.2148	11.113	Up	3.9813e-07	1.4864e-06	--	--	--	--	--	--	--	--	--	--	--	--	--	--	--	--	--	--	--	--	--	--	-	-	-	--
CL547.Contig2_All	471	0	32	0	2.212	11.1111	Up	5.9004e-11	2.9139e-10	gi|76262498|gb|ABA41399.1|	68.9	2e-11	pherophorin-C1 protein precursor [Chlamydomonas reinhardtii]	--	--	--	--	sp|Q9FPQ6|GP1_CHLRE	94.4	3e-20	Vegetative cell wall protein gp1 OS=Chlamydomonas reinhardtii GN=GP1 PE=2 SV=1	Rv3876	69.3	3e-12	COG0455	ATPases involved in chromosome partitioning	K01051	1e-18	90.5	gmx:100776781	pectinesterase [EC:3.1.1.11]	-	GO:0003824//catalytic activity	-	ko01100//Metabolic pathways;ko00565//Ether lipid metabolism;ko04144//Endocytosis;ko00564//Glycerophospholipid metabolism;ko00500//Starch and sucrose metabolism;ko00040//Pentose and glucuronate interconversions
Unigene2677_All	339	0	23	0	2.2089	11.1091	Up	4.3928e-08	1.778e-07	--	--	--	--	--	--	--	--	--	--	--	--	--	--	--	--	--	--	--	--	--	--	-	-	-	--
CL12387.Contig2_All	340	0	23	0	2.2024	11.1049	Up	4.3928e-08	1.7784e-07	--	--	--	--	--	--	--	--	--	--	--	--	--	--	--	--	--	--	--	--	--	--	-	-	-	--
CL7102.Contig4_All	207	0	14	0	2.2019	11.1045	Up	3.2704e-05	9.9697e-05	--	--	--	--	--	--	--	--	--	--	--	--	YKL081w	47.4	6e-06	COG0625	Glutathione S-transferase	--	--	--	--	--	-	-	-	--
Unigene48960_All	237	0	16	0	2.198	11.102	Up	7.5233e-06	2.4726e-05	gi|356516043|ref|XP_003526706.1|	75.5	2e-13	PREDICTED: glutamate synthase [NADH], amyloplastic-like [Glycine max]	--	--	--	--	sp|Q03460|GLSN_MEDSA	75.5	7e-15	Glutamate synthase [NADH], amyloplastic OS=Medicago sativa PE=1 SV=1	YDL171c_2	93.2	1e-19	COG0069	Glutamate synthase domain 2	K00264	2e-14	75.5	gmx:100819513	glutamate synthase (NADPH/NADH) [EC:1.4.1.13 1.4.1.14]	GO:0008152//metabolic process	GO:0005488//binding;GO:0016638//oxidoreductase activity, acting on the CH-NH2 group of donors	-	ko01100//Metabolic pathways;ko01110//Biosynthesis of secondary metabolites;ko00910//Nitrogen metabolism;ko00250//Alanine, aspartate and glutamate metabolism
Unigene46909_All	608	0	41	0	2.1955	11.1003	Up	7.9254e-14	4.5534e-13	--	--	--	--	--	--	--	--	--	--	--	--	--	--	--	--	--	--	--	--	--	--	-	-	-	--
Unigene49061_All	267	0	18	0	2.1949	11.0999	Up	1.7307e-06	6.0817e-06	--	--	--	--	--	--	--	--	--	--	--	--	--	--	--	--	--	--	--	--	--	--	-	-	-	--
Unigene46953_All	208	0	14	0	2.1914	11.0976	Up	3.2704e-05	9.9653e-05	--	--	--	--	--	--	--	--	--	--	--	--	--	--	--	--	--	--	--	--	--	--	-	-	-	--
CL6799.Contig1_All	431	0	29	0	2.1906	11.0971	Up	5.3477e-10	2.4881e-09	gi|159475042|ref|XP_001695632.1|	160.6	5e-39	malate synthase [Chlamydomonas reinhardtii] >gi|37955146|gb|AAP75564.1| malate synthase [Chlamydomonas reinhardtii] >gi|158275643|gb|EDP01419.1| malate synthase [Chlamydomonas reinhardtii]	--	--	--	--	sp|P08216|MASY_CUCSA	105	1e-23	Malate synthase, glyoxysomal OS=Cucumis sativus PE=2 SV=2	YIR031c	130	1e-30	COG2225	Malate synthase	K01638	6e-40	160	cre:CHLREDRAFT_196328	malate synthase [EC:2.3.3.9]	GO:0044237//cellular metabolic process	GO:0016746//transferase activity, transferring acyl groups	-	ko01100//Metabolic pathways;ko00630//Glyoxylate and dicarboxylate metabolism;ko00620//Pyruvate metabolism
Unigene48812_All	253	0	17	0	2.1876	11.0951	Up	3.6084e-06	1.2274e-05	--	--	--	--	--	--	--	--	--	--	--	--	--	--	--	--	--	--	--	--	--	--	-	-	-	--
Unigene49750_All	239	0	16	0	2.1796	11.0898	Up	7.5233e-06	2.4715e-05	--	--	--	--	--	--	--	--	--	--	--	--	--	--	--	--	--	--	--	--	--	--	-	-	-	--
Unigene48180_All	254	0	17	0	2.179	11.0895	Up	3.6084e-06	1.228e-05	--	--	--	--	--	--	--	--	--	--	--	--	--	--	--	--	--	--	--	--	--	--	-	-	-	--
Unigene48717_All	269	0	18	0	2.1786	11.0892	Up	1.7307e-06	6.0824e-06	--	--	--	--	--	--	--	--	--	--	--	--	--	--	--	--	--	--	--	--	--	--	-	-	-	--
CL7075.Contig2_All	389	0	26	0	2.1761	11.0875	Up	4.8468e-09	2.1113e-08	gi|222874132|gb|EEF11263.1|	50.4	8e-06	predicted protein [Populus trichocarpa]	--	--	--	--	--	--	--	--	RSp0642_6	53.9	7e-08	COG3319	Thioesterase domains of type I polyketide synthases or non-ribosomal peptide synthetases	--	--	--	--	--	-	-	-	--
Unigene48931_All	480	0	32	0	2.1705	11.0838	Up	5.9004e-11	2.9134e-10	gi|76262500|gb|ABA41400.1|	57.8	6e-08	pherophorin-C2 protein precursor [Chlamydomonas reinhardtii]	--	--	--	--	sp|Q9FPQ6|GP1_CHLRE	103	4e-23	Vegetative cell wall protein gp1 OS=Chlamydomonas reinhardtii GN=GP1 PE=2 SV=1	YPO2725	78.2	6e-15	COG3501	Uncharacterized protein conserved in bacteria	K01115	9e-20	94	vcn:VOLCADRAFT_99471	phospholipase D [EC:3.1.4.4]	-	-	-	ko01100//Metabolic pathways;ko00565//Ether lipid metabolism;ko04144//Endocytosis;ko00564//Glycerophospholipid metabolism
Unigene48865_All	225	0	15	0	2.1705	11.0838	Up	1.5686e-05	4.9552e-05	gi|219119570|ref|XP_002180542.1|	120.6	6e-27	phosphoketolase [Phaeodactylum tricornutum CCAP 1055/1] >gi|217408015|gb|EEC47950.1| phosphoketolase [Phaeodactylum tricornutum CCAP 1055/1]	--	--	--	--	--	--	--	--	slr0453	121	3e-28	COG3957	Phosphoketolase	--	--	--	--	--	GO:0005975//carbohydrate metabolic process	GO:0016832//aldehyde-lyase activity	-	--
Unigene46983_All	361	0	24	0	2.1645	11.0798	Up	2.1069e-08	8.7492e-08	gi|226506860|ref|NP_001145767.1|	67	8e-11	uncharacterized protein LOC100279274 [Zea mays]	gi|32994338|dbj|AK109129.1|	135	3e-29	Oryza sativa Japonica Group cDNA clone:002-155-D08, full insert sequence	sp|Q9LV48|PERK1_ARATH	57	2e-09	Proline-rich receptor-like protein kinase PERK1 OS=Arabidopsis thaliana GN=PERK1 PE=1 SV=1	RSc1986	48.1	4e-06	COG3170	Tfp pilus assembly protein FimV	K01115	5e-09	57.4	vcn:VOLCADRAFT_99471	phospholipase D [EC:3.1.4.4]	-	-	-	ko01100//Metabolic pathways;ko00565//Ether lipid metabolism;ko04144//Endocytosis;ko00564//Glycerophospholipid metabolism;ko03040//Spliceosome
Unigene49086_All	272	0	18	0	2.1545	11.0731	Up	1.7307e-06	6.0815e-06	gi|255088812|ref|XP_002506328.1|	94	6e-19	predicted protein [Micromonas sp. RCC299] >gi|226521600|gb|ACO67586.1| predicted protein [Micromonas sp. RCC299]	--	--	--	--	sp|O24633|PSB2B_ARATH	82	7e-17	Proteasome subunit beta type-2-B OS=Arabidopsis thaliana GN=PBD2 PE=1 SV=1	YER012w	125	2e-29	COG0638	20S proteasome, alpha and beta subunits	K02734	1e-18	89.4	vcn:VOLCADRAFT_110015	20S proteasome subunit beta 4 [EC:3.4.25.1]	GO:0043161//proteasomal ubiquitin-dependent protein catabolic process;GO:0043248//proteasome assembly;GO:0051788//response to misfolded protein;GO:0046686//response to cadmium ion	GO:0008233//peptidase activity	GO:0005773//vacuole;GO:0005839//proteasome core complex	ko03050//Proteasome
Unigene9196_All	228	0	15	0	2.1419	11.0647	Up	1.5686e-05	4.9531e-05	--	--	--	--	--	--	--	--	--	--	--	--	--	--	--	--	--	--	--	--	--	--	-	-	-	--
Unigene48445_All	548	0	36	0	2.1388	11.0626	Up	3.1225e-12	1.6507e-11	gi|384250321|gb|EIE23801.1|	57.4	1e-07	hypothetical protein COCSUDRAFT_47443 [Coccomyxa subellipsoidea C-169]	--	--	--	--	--	--	--	--	--	--	--	--	--	--	--	--	--	--	-	-	-	--
Unigene48177_All	229	0	15	0	2.1326	11.0584	Up	1.5686e-05	4.9565e-05	--	--	--	--	--	--	--	--	--	--	--	--	--	--	--	--	--	--	--	--	--	--	-	-	-	--
Unigene48404_All	260	0	17	0	2.1287	11.0558	Up	3.6084e-06	1.2278e-05	gi|2558518|emb|CAA05079.1|	93.6	8e-19	Ubiquitin-like protein [Cicer arietinum]	--	--	--	--	sp|Q9FLP6|SUMO2_ARATH	90.9	2e-19	Small ubiquitin-related modifier 2 OS=Arabidopsis thaliana GN=SUMO2 PE=1 SV=1	SPBC365.06	90.1	9e-19	COG5227	Ubiquitin-like protein (sentrin)	K12160	4e-19	90.9	aly:ARALYDRAFT_918658	small ubiquitin-related modifier	GO:0009086//methionine biosynthetic process;GO:0010498//proteasomal protein catabolic process;GO:0016925//protein sumoylation;GO:0007010//cytoskeleton organization;GO:0009408//response to heat;GO:0006094//gluconeogenesis;GO:0000394//RNA splicing, via endonucleolytic cleavage and ligation	GO:0031386//protein tag;GO:0016462//pyrophosphatase activity	GO:0005737//cytoplasm;GO:0005634//nucleus	ko03013//RNA transport
Unigene28648_All	337	0	22	0	2.1254	11.0535	Up	9.1587e-08	3.6098e-07	--	--	--	--	--	--	--	--	--	--	--	--	--	--	--	--	--	--	--	--	--	--	-	-	-	--
CL6294.Contig1_All	414	0	27	0	2.1233	11.0521	Up	2.3246e-09	1.035e-08	gi|488731|emb|CAA55883.1|	55.1	3e-07	chitinase [Beta vulgaris subsp. vulgaris] >gi|829258|emb|CAA56946.1| Chitinase [Beta vulgaris subsp. vulgaris]	--	--	--	--	sp|P21997|SSGP_VOLCA	84.3	2e-17	Sulfated surface glycoprotein 185 OS=Volvox carteri PE=1 SV=1	PA0197	58.5	3e-09	COG0810	Periplasmic protein TonB, links inner and outer membranes	K01115	5e-15	77.8	vcn:VOLCADRAFT_99471	phospholipase D [EC:3.1.4.4]	-	GO:0016787//hydrolase activity	-	ko01100//Metabolic pathways;ko00565//Ether lipid metabolism;ko04144//Endocytosis;ko00564//Glycerophospholipid metabolism
Unigene49171_All	292	0	19	0	2.1185	11.0488	Up	8.3008e-07	3.0073e-06	gi|126201|sp|P29102.1|LEU3_BRANA	54.3	5e-07	RecName: Full=3-isopropylmalate dehydrogenase, chloroplastic; Short=3-IPM-DH; Short=IMDH; AltName: Full=Beta-IPM dehydrogenase; Flags: Precursor >gi|17827|emb|CAA42596.1| 3-isopropylmalate dehydrogenase [Brassica napus]	--	--	--	--	sp|P29102|LEU3_BRANA	54.3	2e-08	3-isopropylmalate dehydrogenase, chloroplastic OS=Brassica napus PE=2 SV=1	YIL094c	119	1e-27	COG0473	Isocitrate/isopropylmalate dehydrogenase	K00052	2e-07	52.4	pop:POPTR_1067569	3-isopropylmalate dehydrogenase [EC:1.1.1.85]	-	-	-	ko01100//Metabolic pathways;ko01110//Biosynthesis of secondary metabolites;ko00290//Valine, leucine and isoleucine biosynthesis
Unigene28438_All	231	0	15	0	2.1141	11.0458	Up	1.5686e-05	4.9597e-05	gi|357488213|ref|XP_003614394.1|	71.6	3e-12	hypothetical protein MTR_5g051130 [Medicago truncatula] >gi|355515729|gb|AES97352.1| hypothetical protein MTR_5g051130 [Medicago truncatula]	gi|148793200|gb|EF613358.1|	420	1e-115	Noctiluca scintillans GSW0205 large subunit ribosomal RNA gene, partial sequence	--	--	--	--	--	--	--	--	--	--	--	--	--	--	-	-	-	--
CL11295.Contig3_All	293	0	19	0	2.1112	11.0438	Up	8.3008e-07	3.0101e-06	gi|242063702|ref|XP_002453140.1|	65.5	2e-10	hypothetical protein SORBIDRAFT_04g000750 [Sorghum bicolor] >gi|241932971|gb|EES06116.1| hypothetical protein SORBIDRAFT_04g000750 [Sorghum bicolor]	--	--	--	--	sp|Q8H6A5|TCTP_MAIZE	63.5	3e-11	Translationally-controlled tumor protein homolog OS=Zea mays GN=TCTP PE=2 SV=1	--	--	--	--	--	--	--	--	--	--	GO:0009987//cellular process;GO:0048856//anatomical structure development;GO:0040007//growth;GO:0065007//biological regulation;GO:0007275//multicellular organismal development	-	GO:0044424//intracellular part	--
Unigene48873_All	324	0	21	0	2.1102	11.0432	Up	1.9095e-07	7.3177e-07	--	--	--	--	--	--	--	--	--	--	--	--	--	--	--	--	--	--	--	--	--	--	-	-	-	--
Unigene49034_All	216	0	14	0	2.1102	11.0432	Up	3.2704e-05	9.9576e-05	--	--	--	--	--	--	--	--	--	--	--	--	--	--	--	--	--	--	--	--	--	--	-	-	-	--
CL6294.Contig2_All	325	0	21	0	2.1037	11.0387	Up	1.9095e-07	7.3197e-07	gi|255080614|ref|XP_002503880.1|	51.6	3e-06	predicted protein [Micromonas sp. RCC299] >gi|226519147|gb|ACO65138.1| predicted protein [Micromonas sp. RCC299]	--	--	--	--	sp|P21997|SSGP_VOLCA	63.9	2e-11	Sulfated surface glycoprotein 185 OS=Volvox carteri PE=1 SV=1	--	--	--	--	--	K01115	3e-09	58.2	vcn:VOLCADRAFT_99471	phospholipase D [EC:3.1.4.4]	GO:0008152//metabolic process	GO:0003824//catalytic activity	-	ko01100//Metabolic pathways;ko00565//Ether lipid metabolism;ko04144//Endocytosis;ko00564//Glycerophospholipid metabolism
Unigene30320_All	635	0	41	0	2.1021	11.0376	Up	7.9254e-14	4.5537e-13	--	--	--	--	--	--	--	--	--	--	--	--	--	--	--	--	--	--	--	--	--	--	-	-	-	--
Unigene48075_All	279	0	18	0	2.1005	11.0365	Up	1.7307e-06	6.0837e-06	--	--	--	--	--	--	--	--	--	--	--	--	--	--	--	--	--	--	--	--	--	--	-	-	-	--
Unigene48455_All	388	0	25	0	2.0978	11.0347	Up	1.0105e-08	4.2973e-08	gi|326509145|dbj|BAJ86965.1|	98.2	3e-20	predicted protein [Hordeum vulgare subsp. vulgare]	--	--	--	--	sp|Q38798|CALX2_ARATH	63.5	3e-11	Calnexin homolog 2 OS=Arabidopsis thaliana GN=At5g07340 PE=2 SV=2	YDL140c	60.5	7e-10	COG0086	DNA-directed RNA polymerase, beta' subunit/160 kD subunit	K08054	1e-12	69.3	ppp:PHYPADRAFT_118597	calnexin	GO:0050896//response to stimulus	-	GO:0043231//intracellular membrane-bounded organelle;GO:0044444//cytoplasmic part;GO:0016020//membrane	ko04145//Phagosome;ko04141//Protein processing in endoplasmic reticulum
Unigene49406_All	202	0	13	0	2.0953	11.0329	Up	6.8186e-05	0.00019941	--	--	--	--	--	--	--	--	--	--	--	--	--	--	--	--	--	--	--	--	--	--	-	-	-	--
Unigene12178_All	420	0	27	0	2.093	11.0314	Up	2.3246e-09	1.0348e-08	gi|118123481|dbj|BAF36656.2|	166.4	1e-40	putative carotenoid cleavage dioxygenase [Chrysanthemum x morifolium]	--	--	--	--	sp|O49675|CCD4_ARATH	160	3e-40	Probable carotenoid cleavage dioxygenase 4, chloroplastic OS=Arabidopsis thaliana GN=CCD4 PE=1 SV=1	all1106	81.6	4e-16	COG3670	Lignostilbene-alpha,beta-dioxygenase and related enzymes	K09840	8e-40	160	ath:AT4G19170	9-cis-epoxycarotenoid dioxygenase [EC:1.13.11.51]	GO:0009718//anthocyanin-containing compound biosynthetic process	GO:0005515//protein binding	GO:0010287//plastoglobule	ko01100//Metabolic pathways;ko01110//Biosynthesis of secondary metabolites;ko00906//Carotenoid biosynthesis
Unigene47409_All	265	0	17	0	2.0886	11.0283	Up	3.6084e-06	1.2281e-05	gi|357118031|ref|XP_003560763.1|	50.4	8e-06	PREDICTED: proline-rich receptor-like protein kinase PERK8-like [Brachypodium distachyon]	--	--	--	--	sp|Q9C5S0|AGP9_ARATH	65.9	5e-12	Classical arabinogalactan protein 9 OS=Arabidopsis thaliana GN=AGP9 PE=1 SV=2	slr0599	55.1	3e-08	COG0515	Serine/threonine protein kinase	K01115	2e-12	68.9	vcn:VOLCADRAFT_99471	phospholipase D [EC:3.1.4.4]	-	GO:0016772//transferase activity, transferring phosphorus-containing groups	-	ko01100//Metabolic pathways;ko00565//Ether lipid metabolism;ko04144//Endocytosis;ko00564//Glycerophospholipid metabolism
Unigene49364_All	234	0	15	0	2.087	11.0272	Up	1.5686e-05	4.9546e-05	--	--	--	--	--	--	--	--	--	--	--	--	--	--	--	--	--	--	--	--	--	--	-	-	-	--
CL4014.Contig2_All	250	0	16	0	2.0837	11.0249	Up	7.5233e-06	2.4758e-05	--	--	--	--	gi|325195492|emb|FR826286.1|	60	1e-06	Albugo laibachii Nc14, genomic contig CONTIG_3416_NC14_v4_376_26	--	--	--	--	--	--	--	--	--	--	--	--	--	--	-	-	-	--
Unigene47231_All	297	0	19	0	2.0828	11.0243	Up	8.3008e-07	3.0081e-06	gi|301089816|ref|XP_002895175.1|	145.6	1e-34	conserved hypothetical protein [Phytophthora infestans T30-4] >gi|262101448|gb|EEY59500.1| conserved hypothetical protein [Phytophthora infestans T30-4]	gi|301119728|ref|XM_002907546.1|	67.9	5e-09	Phytophthora infestans T30-4 conserved hypothetical protein (PITG_02687) mRNA, complete cds	--	--	--	--	--	--	--	--	--	--	--	--	--	--	-	-	-	--
Unigene48609_All	266	0	17	0	2.0807	11.0229	Up	3.6084e-06	1.2276e-05	gi|119720834|gb|ABL97987.1|	69.3	1e-11	protein translocase [Brassica rapa]	--	--	--	--	sp|Q9SP35|TIM17_ARATH	63.9	2e-11	Mitochondrial import inner membrane translocase subunit Tim17 OS=Arabidopsis thaliana GN=TIM17 PE=2 SV=2	SPAC3A12.16c	105	2e-23	COG5596	Mitochondrial import inner membrane translocase, subunit TIM22	--	--	--	--	--	-	-	GO:0016021//integral to membrane;GO:0005743//mitochondrial inner membrane;GO:0005741//mitochondrial outer membrane	--
Unigene47465_All	251	0	16	0	2.0754	11.0192	Up	7.5233e-06	2.4745e-05	gi|297846540|ref|XP_002891151.1|	67.4	6e-11	hypothetical protein ARALYDRAFT_473638 [Arabidopsis lyrata subsp. lyrata] >gi|297336993|gb|EFH67410.1| hypothetical protein ARALYDRAFT_473638 [Arabidopsis lyrata subsp. lyrata]	gi|357153410|ref|XR_138392.1|	91.7	3e-16	PREDICTED: Brachypodium distachyon ubiquitin-NEDD8-like protein RUB2-like (LOC100844810), miscRNA	sp|Q8RUC6|RUB2_ARATH	94.7	1e-20	Ubiquitin-NEDD8-like protein RUB2 OS=Arabidopsis thaliana GN=RUB2 PE=1 SV=3	SPBC12D12.08c	97.4	6e-21	COG5272	Ubiquitin	K12158	8e-20	93.2	cme:CML042C	ubiquitin-like protein Nedd8	GO:0009790//embryo development;GO:0009693//ethylene biosynthetic process;GO:0045116//protein neddylation;GO:0006511//ubiquitin-dependent protein catabolic process;GO:0009733//response to auxin stimulus	-	GO:0005886//plasma membrane;GO:0005829//cytosol	ko03010//Ribosome
Unigene32194_All	267	0	17	0	2.0729	11.0174	Up	3.6084e-06	1.2282e-05	gi|384249395|gb|EIE22877.1|	65.5	2e-10	RmlC-like cupin [Coccomyxa subellipsoidea C-169]	--	--	--	--	--	--	--	--	BS_yoaN	130	4e-31	COG2140	Thermophilic glucose-6-phosphate isomerase and related metalloenzymes	--	--	--	--	--	-	-	-	--
CL4617.Contig1_All	220	0	14	0	2.0718	11.0167	Up	3.2704e-05	9.9715e-05	--	--	--	--	--	--	--	--	--	--	--	--	SPAC1348.14c	52.8	2e-07	COG0477	Permeases of the major facilitator superfamily	--	--	--	--	--	-	-	-	--
Unigene12173_All	299	0	19	0	2.0689	11.0146	Up	8.3008e-07	3.009e-06	--	--	--	--	gi|242381922|emb|FP096908.1|	67.9	5e-09	Phyllostachys edulis cDNA clone: bphyem001d14, full insert sequence	--	--	--	--	--	--	--	--	--	--	--	--	--	--	-	-	-	--
Unigene48870_All	252	0	16	0	2.0671	11.0134	Up	7.5233e-06	2.4727e-05	gi|219119570|ref|XP_002180542.1|	112.8	1e-24	phosphoketolase [Phaeodactylum tricornutum CCAP 1055/1] >gi|217408015|gb|EEC47950.1| phosphoketolase [Phaeodactylum tricornutum CCAP 1055/1]	--	--	--	--	--	--	--	--	slr0453	131	3e-31	COG3957	Phosphoketolase	--	--	--	--	--	-	-	-	--
Unigene49050_All	221	0	14	0	2.0625	11.0102	Up	3.2704e-05	9.9573e-05	--	--	--	--	--	--	--	--	--	--	--	--	--	--	--	--	--	--	--	--	--	--	-	-	-	--
Unigene49684_All	411	0	26	0	2.0596	11.0081	Up	4.8468e-09	2.1104e-08	--	--	--	--	gi|270146630|gb|BT113582.1|	75.8	3e-11	Picea glauca clone GQ03414_B16 mRNA sequence	--	--	--	--	--	--	--	--	--	--	--	--	--	--	-	-	-	--
Unigene49787_All	271	0	17	0	2.0423	10.996	Up	3.6084e-06	1.2271e-05	--	--	--	--	--	--	--	--	--	--	--	--	--	--	--	--	--	--	--	--	--	--	-	-	-	--
CL1989.Contig4_All	416	0	26	0	2.0348	10.9907	Up	4.8468e-09	2.1116e-08	gi|148608655|gb|ABQ95657.1|	73.2	1e-12	auxin hydrogen symporter [Malus x domestica]	gi|308541318|gb|HQ222070.1|	129	2e-27	Sesamum indicum clone SiMS36 microsatellite sequence	--	--	--	--	--	--	--	--	--	K07088	3e-13	72	pop:POPTR_760338		GO:0055085//transmembrane transport;GO:0009926//auxin polar transport;GO:0046482//para-aminobenzoic acid metabolic process	GO:0009672//auxin:hydrogen symporter activity	GO:0016021//integral to membrane;GO:0005694//chromosome;GO:0009507//chloroplast	--
Unigene48158_All	256	0	16	0	2.0348	10.9907	Up	7.5233e-06	2.4741e-05	gi|147810137|emb|CAN73532.1|	68.2	3e-11	hypothetical protein VITISV_012827 [Vitis vinifera]	gi|316996537|dbj|AB545982.1|	61.9	3e-07	Pyrus pyrifolia genes for F-box proteins and S2-RNase, complete cds, haplotype: S2	--	--	--	--	--	--	--	--	--	--	--	--	--	--	-	GO:0008270//zinc ion binding;GO:0003676//nucleic acid binding	-	--
Unigene47651_All	208	0	13	0	2.0348	10.9907	Up	6.8186e-05	0.00019956	gi|147802804|emb|CAN68480.1|	32.3	1e-10	hypothetical protein VITISV_007280 [Vitis vinifera]	gi|147843242|emb|AM439365.2|	58	3e-06	Vitis vinifera contig VV78X274573.8, whole genome shotgun sequence	sp|P92520|M820_ARATH	42	2e-06	Uncharacterized mitochondrial protein AtMg00820 OS=Arabidopsis thaliana GN=AtMg00820 PE=4 SV=1	--	--	--	--	--	--	--	--	--	--	-	-	-	--
Unigene48199_All	257	0	16	0	2.0269	10.9851	Up	7.5233e-06	2.4739e-05	gi|326501504|dbj|BAK02541.1|	107.5	5e-23	predicted protein [Hordeum vulgare subsp. vulgare]	gi|32995929|dbj|AK110720.1|	139	1e-30	Oryza sativa Japonica Group cDNA clone:002-170-D11, full insert sequence	--	--	--	--	YMR303c	85.1	3e-17	COG1064	Zn-dependent alcohol dehydrogenases	K13953	4e-24	107	zma:100274539	alcohol dehydrogenase, propanol-preferring [EC:1.1.1.1]	-	GO:0005488//binding	-	ko01100//Metabolic pathways;ko01110//Biosynthesis of secondary metabolites;ko00010//Glycolysis / Gluconeogenesis;ko00350//Tyrosine metabolism;ko00071//Fatty acid metabolism
Unigene47249_All	450	0	28	0	2.0258	10.9843	Up	1.115e-09	5.0765e-09	gi|348676656|gb|EGZ16473.1|	50.8	6e-06	hypothetical protein PHYSODRAFT_314261 [Phytophthora sojae]	--	--	--	--	sp|Q9SHF2|AGO3_ARATH	46.2	8e-06	Protein argonaute 3 OS=Arabidopsis thaliana GN=AGO3 PE=3 SV=1	YKR013w	49.3	3e-06	COG2340	Uncharacterized protein with SCP/PR1 domains	K14306	5e-07	51.6	ath:AT2G45000	nuclear pore complex protein Nup62	GO:0050896//response to stimulus	-	-	ko03013//RNA transport
Unigene48926_All	209	0	13	0	2.0251	10.9838	Up	6.8186e-05	0.00019946	--	--	--	--	--	--	--	--	--	--	--	--	--	--	--	--	--	--	--	--	--	--	-	-	-	--
Unigene49342_All	209	0	13	0	2.0251	10.9838	Up	6.8186e-05	0.00019942	gi|9294678|dbj|BAB03027.1|	70.1	1e-11	glutamine-fructose-6-phosphate transaminase 2 [Arabidopsis thaliana]	gi|32992527|dbj|AK107318.1|	351	2e-94	Oryza sativa Japonica Group cDNA clone:002-126-E03, full insert sequence	--	--	--	--	YKL104c	80.9	5e-16	COG0449	Glucosamine 6-phosphate synthetase, contains amidotransferase and phosphosugar isomerase domains	K00820	3e-13	71.6	cme:CMK166C	glucosamine--fructose-6-phosphate aminotransferase (isomerizing) [EC:2.6.1.16]	GO:0005975//carbohydrate metabolic process	GO:0008483//transaminase activity	-	ko01100//Metabolic pathways;ko01110//Biosynthesis of secondary metabolites;ko00250//Alanine, aspartate and glutamate metabolism;ko00520//Amino sugar and nucleotide sugar metabolism
CL3690.Contig2_All	210	0	13	0	2.0155	10.9769	Up	6.8186e-05	0.00019976	gi|308081325|ref|NP_001183429.1|	122.9	1e-27	uncharacterized protein LOC100501852 [Zea mays]	gi|347662135|gb|BT132488.1|	91.7	2e-16	Oryza sativa clone RRlibD00689 mRNA sequence	sp|P49693|RL193_ARATH	101	1e-22	60S ribosomal protein L19-3 OS=Arabidopsis thaliana GN=RPL19C PE=2 SV=3	SPBC56F2.02	101	4e-22	COG2147	Ribosomal protein L19E	K02885	1e-28	122	zma:100501852	large subunit ribosomal protein L19e	GO:0042254//ribosome biogenesis;GO:0006412//translation	GO:0003735//structural constituent of ribosome	GO:0005886//plasma membrane;GO:0022625//cytosolic large ribosomal subunit	ko03010//Ribosome
Unigene47275_All	210	0	13	0	2.0155	10.9769	Up	6.8186e-05	0.0001996	gi|326496314|dbj|BAJ94619.1|	96.7	1e-19	predicted protein [Hordeum vulgare subsp. vulgare]	gi|32995571|dbj|AK110362.1|	65.9	1e-08	Oryza sativa Japonica Group cDNA clone:002-165-A08, full insert sequence	sp|P33207|FABG_ARATH	63.9	2e-11	3-oxoacyl-[acyl-carrier-protein] reductase, chloroplastic OS=Arabidopsis thaliana GN=At1g24360 PE=2 SV=2	Rv0148	93.2	1e-19	COG1028	Dehydrogenases with different specificities (related to short-chain alcohol dehydrogenases)	K00059	5e-12	67.4	bdi:100843198	3-oxoacyl-[acyl-carrier protein] reductase [EC:1.1.1.100]	GO:0008152//metabolic process	GO:0016491//oxidoreductase activity;GO:0000166//nucleotide binding	GO:0009536//plastid	ko01100//Metabolic pathways;ko00061//Fatty acid biosynthesis;ko01040//Biosynthesis of unsaturated fatty acids
Unigene48170_All	372	0	23	0	2.013	10.9751	Up	4.3928e-08	1.7776e-07	gi|293335365|ref|NP_001168831.1|	78.2	3e-14	uncharacterized protein LOC100382636 [Zea mays]	gi|32992466|dbj|AK107257.1|	579	1e-163	Oryza sativa Japonica Group cDNA clone:002-125-G09, full insert sequence	--	--	--	--	--	--	--	--	--	K00009	3e-15	78.2	zma:100382636	mannitol-1-phosphate 5-dehydrogenase [EC:1.1.1.17]	-	-	-	ko00051//Fructose and mannose metabolism
Unigene46850_All	211	0	13	0	2.0059	10.97	Up	6.8186e-05	0.00019962	gi|255078338|ref|XP_002502749.1|	82	2e-15	oxoglutarate dehydrogenase, E1 component [Micromonas sp. RCC299] >gi|226518015|gb|ACO64007.1| oxoglutarate dehydrogenase, E1 component [Micromonas sp. RCC299]	gi|270147040|gb|BT113992.1|	91.7	2e-16	Picea glauca clone GQ03506_A01 mRNA sequence	sp|Q9FPQ6|GP1_CHLRE	56.6	3e-09	Vegetative cell wall protein gp1 OS=Chlamydomonas reinhardtii GN=GP1 PE=2 SV=1	SPBC3H7.03c	99	2e-21	COG0567	2-oxoglutarate dehydrogenase complex, dehydrogenase (E1) component, and related enzymes	K00164	9e-16	79.7	cme:CMF068C	2-oxoglutarate dehydrogenase E1 component [EC:1.2.4.2]	GO:0008152//metabolic process	GO:0043169//cation binding	GO:0005739//mitochondrion	ko01100//Metabolic pathways;ko01110//Biosynthesis of secondary metabolites;ko00020//Citrate cycle (TCA cycle);ko00310//Lysine degradation;ko00380//Tryptophan metabolism
Unigene48105_All	244	0	15	0	2.0015	10.9669	Up	1.5686e-05	4.957e-05	gi|302823552|ref|XP_002993428.1|	50.4	8e-06	hypothetical protein SELMODRAFT_431493 [Selaginella moellendorffii] >gi|300138766|gb|EFJ05521.1| hypothetical protein SELMODRAFT_431493 [Selaginella moellendorffii]	--	--	--	--	--	--	--	--	--	--	--	--	--	--	--	--	--	--	-	-	-	--
CL906.Contig2_All	261	0	16	0	1.9958	10.9628	Up	7.5233e-06	2.4755e-05	gi|159463224|ref|XP_001689842.1|	80.5	7e-15	succinate dehydrogenase subunit A [Chlamydomonas reinhardtii] >gi|158283830|gb|EDP09580.1| succinate dehydrogenase subunit A [Chlamydomonas reinhardtii]	gi|32992891|dbj|AK107682.1|	272	2e-70	Oryza sativa Japonica Group cDNA clone:002-132-A10, full insert sequence	sp|Q9ZPX5|DHSA2_ARATH	78.2	1e-15	Succinate dehydrogenase [ubiquinone] flavoprotein subunit 2, mitochondrial OS=Arabidopsis thaliana GN=SDH1-2 PE=1 SV=1	SPAC1556.02c	94	6e-20	COG1053	Succinate dehydrogenase/fumarate reductase, flavoprotein subunit	K00234	6e-16	80.5	cre:CHLREDRAFT_195972	succinate dehydrogenase (ubiquinone) flavoprotein subunit [EC:1.3.5.1]	GO:0006099//tricarboxylic acid cycle;GO:0006121//mitochondrial electron transport, succinate to ubiquinone	GO:0050660//flavin adenine dinucleotide binding;GO:0008177//succinate dehydrogenase (ubiquinone) activity	GO:0005739//mitochondrion	ko01100//Metabolic pathways;ko01110//Biosynthesis of secondary metabolites;ko00020//Citrate cycle (TCA cycle);ko00190//Oxidative phosphorylation
Unigene47078_All	294	0	18	0	1.9933	10.9609	Up	1.7307e-06	6.0846e-06	--	--	--	--	--	--	--	--	--	--	--	--	--	--	--	--	--	--	--	--	--	--	-	-	-	--
Unigene49682_All	245	0	15	0	1.9933	10.9609	Up	1.5686e-05	4.9544e-05	gi|297739682|emb|CBI29864.3|	59.7	1e-08	unnamed protein product [Vitis vinifera]	--	--	--	--	sp|Q9LV48|PERK1_ARATH	46.6	3e-06	Proline-rich receptor-like protein kinase PERK1 OS=Arabidopsis thaliana GN=PERK1 PE=1 SV=1	YDR454c	66.2	1e-11	COG0194	Guanylate kinase	K00942	1e-09	59.7	vvi:100241746	guanylate kinase [EC:2.7.4.8]	GO:0006163//purine nucleotide metabolic process;GO:0016310//phosphorylation	GO:0004385//guanylate kinase activity;GO:0005524//ATP binding	GO:0005737//cytoplasm	ko01100//Metabolic pathways;ko00230//Purine metabolism
Unigene48227_All	278	0	17	0	1.9909	10.9592	Up	3.6084e-06	1.2279e-05	--	--	--	--	--	--	--	--	--	--	--	--	--	--	--	--	--	--	--	--	--	--	-	-	-	--
Unigene48586_All	278	0	17	0	1.9909	10.9592	Up	3.6084e-06	1.2276e-05	--	--	--	--	--	--	--	--	--	--	--	--	--	--	--	--	--	--	--	--	--	--	-	-	-	--
Unigene48700_All	229	0	14	0	1.9904	10.9588	Up	3.2704e-05	9.9585e-05	--	--	--	--	--	--	--	--	--	--	--	--	--	--	--	--	--	--	--	--	--	--	-	-	-	--
Unigene48741_All	229	0	14	0	1.9904	10.9588	Up	3.2704e-05	9.9582e-05	--	--	--	--	--	--	--	--	--	--	--	--	--	--	--	--	--	--	--	--	--	--	-	-	-	--
Unigene19110_All	230	0	14	0	1.9817	10.9525	Up	3.2704e-05	9.9684e-05	--	--	--	--	--	--	--	--	--	--	--	--	--	--	--	--	--	--	--	--	--	--	-	-	-	--
CL963.Contig1_All	296	0	18	0	1.9798	10.9511	Up	1.7307e-06	6.0859e-06	--	--	--	--	--	--	--	--	--	--	--	--	--	--	--	--	--	--	--	--	--	--	-	-	-	--
Unigene31964_All	313	0	19	0	1.9763	10.9486	Up	8.3008e-07	3.0084e-06	--	--	--	--	--	--	--	--	--	--	--	--	--	--	--	--	--	--	--	--	--	--	-	-	-	--
Unigene48161_All	264	0	16	0	1.9732	10.9463	Up	7.5233e-06	2.474e-05	--	--	--	--	--	--	--	--	--	--	--	--	--	--	--	--	--	--	--	--	--	--	-	-	-	--
Unigene49677_All	264	0	16	0	1.9732	10.9463	Up	7.5233e-06	2.4719e-05	gi|357123444|ref|XP_003563420.1|	50.8	6e-06	PREDICTED: early nodulin-like protein 2-like [Brachypodium distachyon]	--	--	--	--	sp|Q9LK03|PERK2_ARATH	45.1	1e-05	Proline-rich receptor-like protein kinase PERK2 OS=Arabidopsis thaliana GN=PERK2 PE=2 SV=3	--	--	--	--	--	--	--	--	--	--	-	-	-	--
Unigene48393_All	248	0	15	0	1.9692	10.9434	Up	1.5686e-05	4.9562e-05	--	--	--	--	--	--	--	--	--	--	--	--	--	--	--	--	--	--	--	--	--	--	-	-	-	--
Unigene47403_All	265	0	16	0	1.9657	10.9408	Up	7.5233e-06	2.4746e-05	gi|348675873|gb|EGZ15691.1|	54.7	4e-07	hypothetical protein PHYSODRAFT_346654 [Phytophthora sojae]	--	--	--	--	--	--	--	--	BH1058_2	73.9	6e-14	COG1018	Flavodoxin reductases (ferredoxin-NADPH reductases) family 1	--	--	--	--	--	-	-	-	--
Unigene48829_All	265	0	16	0	1.9657	10.9408	Up	7.5233e-06	2.4729e-05	--	--	--	--	--	--	--	--	sp|Q9FLQ7|FH20_ARATH	48.5	9e-07	Formin-like protein 20 OS=Arabidopsis thaliana GN=FH20 PE=2 SV=3	--	--	--	--	--	--	--	--	--	--	-	-	-	--
Unigene48707_All	266	0	16	0	1.9583	10.9354	Up	7.5233e-06	2.4731e-05	--	--	--	--	--	--	--	--	--	--	--	--	--	--	--	--	--	--	--	--	--	--	-	-	-	--
Unigene12266_All	300	0	18	0	1.9534	10.9318	Up	1.7307e-06	6.0857e-06	gi|224101747|ref|XP_002312405.1|	82	2e-15	predicted protein [Populus trichocarpa] >gi|222852225|gb|EEE89772.1| predicted protein [Populus trichocarpa]	gi|160949434|emb|CU228600.1|	60	1e-06	Populus EST from severe drought-stressed leaves	--	--	--	--	--	--	--	--	--	--	--	--	--	--	GO:0006950//response to stress;GO:0002238//response to molecule of fungal origin	-	GO:0005737//cytoplasm	--
Unigene48689_All	234	0	14	0	1.9479	10.9277	Up	3.2704e-05	9.9588e-05	gi|255074759|ref|XP_002501054.1|	103.6	8e-22	predicted protein [Micromonas sp. RCC299] >gi|226516317|gb|ACO62312.1| predicted protein [Micromonas sp. RCC299]	--	--	--	--	sp|Q75KK8|MPK14_ORYSJ	94	2e-20	Mitogen-activated protein kinase 14 OS=Oryza sativa subsp. japonica GN=MPK14 PE=2 SV=1	YBL016w	89.4	1e-18	COG0515	Serine/threonine protein kinase	K04371	2e-22	101	smo:SELMODRAFT_449429	extracellular signal-regulated kinase 1/2 [EC:2.7.11.24]	GO:0016310//phosphorylation	GO:0004674//protein serine/threonine kinase activity;GO:0000166//nucleotide binding	-	ko04650//Natural killer cell mediated cytotoxicity;ko04626//Plant-pathogen interaction
Unigene12038_All	268	0	16	0	1.9437	10.9246	Up	7.5233e-06	2.4751e-05	gi|147820578|emb|CAN65367.1|	82	2e-15	hypothetical protein VITISV_032069 [Vitis vinifera]	--	--	--	--	--	--	--	--	--	--	--	--	--	--	--	--	--	--	-	GO:0016787//hydrolase activity	-	--
Unigene12907_All	201	0	12	0	1.9437	10.9246	Up	0.00014216	0.00039761	--	--	--	--	--	--	--	--	--	--	--	--	--	--	--	--	--	--	--	--	--	--	-	-	-	--
Unigene47500_All	302	0	18	0	1.9405	10.9222	Up	1.7307e-06	6.0841e-06	--	--	--	--	gi|50399610|emb|AL928780.5|	67.9	5e-09	Oryza sativa chromosome 12, . BAC OSJNBa0018C20 of library OSJNBa from chromosome 12 of cultivar Nipponbare of ssp. japonica of Oryza sativa (rice), complete sequence	--	--	--	--	YJL115w	48.1	4e-06	COG5137	Histone chaperone involved in gene silencing	K14843	3e-06	48.1	ota:Ot01g05880	pescadillo	-	-	-	--
Unigene49147_All	235	0	14	0	1.9396	10.9215	Up	3.2704e-05	9.957e-05	gi|348676487|gb|EGZ16305.1|	79.7	1e-14	necrosis inducing-like protein NPP1 type [Phytophthora sojae]	--	--	--	--	--	--	--	--	--	--	--	--	--	--	--	--	--	--	-	-	-	--
Unigene3546_All	756	0	45	0	1.9379	10.9203	Up	4.1941e-15	2.5593e-14	gi|255539182|ref|XP_002510656.1|	23.1	1e-07	conserved hypothetical protein [Ricinus communis] >gi|223551357|gb|EEF52843.1| conserved hypothetical protein [Ricinus communis]	gi|359492174|ref|XM_002285895.2|	165	8e-38	PREDICTED: Vitis vinifera uncharacterized LOC100252277 (LOC100252277), mRNA	--	--	--	--	--	--	--	--	--	--	--	--	--	--	-	-	-	--
Unigene49160_All	353	0	21	0	1.9368	10.9195	Up	1.9095e-07	7.3172e-07	gi|147810137|emb|CAN73532.1|	110.9	5e-24	hypothetical protein VITISV_012827 [Vitis vinifera]	gi|316996537|dbj|AB545982.1|	149	2e-33	Pyrus pyrifolia genes for F-box proteins and S2-RNase, complete cds, haplotype: S2	--	--	--	--	--	--	--	--	--	--	--	--	--	--	-	-	-	--
Unigene48372_All	303	0	18	0	1.9341	10.9174	Up	1.7307e-06	6.083e-06	gi|326496314|dbj|BAJ94619.1|	58.2	4e-08	predicted protein [Hordeum vulgare subsp. vulgare]	--	--	--	--	--	--	--	--	--	--	--	--	--	--	--	--	--	--	-	-	-	--
Unigene48002_All	202	0	12	0	1.9341	10.9174	Up	0.00014216	0.00039709	--	--	--	--	--	--	--	--	--	--	--	--	--	--	--	--	--	--	--	--	--	--	-	-	-	--
Unigene48251_All	237	0	14	0	1.9232	10.9093	Up	3.2704e-05	9.9604e-05	--	--	--	--	--	--	--	--	--	--	--	--	--	--	--	--	--	--	--	--	--	--	-	-	-	--
Unigene49173_All	271	0	16	0	1.9222	10.9085	Up	7.5233e-06	2.4721e-05	--	--	--	--	--	--	--	--	--	--	--	--	--	--	--	--	--	--	--	--	--	--	-	-	-	--
Unigene18457_All	593	0	35	0	1.9216	10.9081	Up	6.5102e-12	3.3896e-11	gi|225438756|ref|XP_002282867.1|	275	4e-73	PREDICTED: caffeoyl-CoA O-methyltransferase [Vitis vinifera] >gi|296082396|emb|CBI21401.3| unnamed protein product [Vitis vinifera]	gi|1622925|gb|U62735.1|NTU62735	168	4e-39	Nicotiana tabacum caffeoyl-CoA O-methyltransferase 3 (CCoAOMT-3) mRNA, complete cds	sp|Q43095|CAMT_POPTM	271	3e-73	Caffeoyl-CoA O-methyltransferase OS=Populus tremuloides PE=2 SV=1	all5179	102	4e-22	COG4122	Predicted O-methyltransferase	K00588	5e-74	275	vvi:100243978	caffeoyl-CoA O-methyltransferase [EC:2.1.1.104]	GO:0046686//response to cadmium ion;GO:0032259//methylation;GO:0009809//lignin biosynthetic process;GO:0009805//coumarin biosynthetic process	GO:0042409//caffeoyl-CoA O-methyltransferase activity;GO:0046872//metal ion binding	-	ko01100//Metabolic pathways;ko01110//Biosynthesis of secondary metabolites;ko00360//Phenylalanine metabolism;ko00941//Flavonoid biosynthesis;ko00940//Phenylpropanoid biosynthesis;ko00945//Stilbenoid, diarylheptanoid and gingerol biosynthesis
Unigene9192_All	322	0	19	0	1.9211	10.9077	Up	8.3008e-07	3.0066e-06	gi|224006039|ref|XP_002291980.1|	104.8	3e-22	predicted protein [Thalassiosira pseudonana CCMP1335] >gi|220972499|gb|EED90831.1| predicted protein [Thalassiosira pseudonana CCMP1335]	--	--	--	--	sp|Q9SS48|SDP6_ARATH	73.9	2e-14	Glycerol-3-phosphate dehydrogenase SDP6, mitochondrial OS=Arabidopsis thaliana GN=SDP6 PE=1 SV=1	SPCC1223.03c	54.3	5e-08	COG0578	Glycerol-3-phosphate dehydrogenase	K00111	5e-18	87.4	ota:Ot03g01530	glycerol-3-phosphate dehydrogenase [EC:1.1.5.3]	-	-	-	ko00564//Glycerophospholipid metabolism
Unigene9455_All	425	0	25	0	1.9151	10.9032	Up	1.0105e-08	4.295e-08	gi|147856812|emb|CAN81345.1|	58.9	2e-08	hypothetical protein VITISV_008699 [Vitis vinifera]	--	--	--	--	--	--	--	--	--	--	--	--	--	--	--	--	--	--	-	-	-	--
Unigene49654_All	323	0	19	0	1.9151	10.9032	Up	8.3008e-07	3.0071e-06	--	--	--	--	--	--	--	--	--	--	--	--	--	--	--	--	--	--	--	--	--	--	-	-	-	--
Unigene2333_All	289	0	17	0	1.9151	10.9032	Up	3.6084e-06	1.2284e-05	--	--	--	--	--	--	--	--	--	--	--	--	--	--	--	--	--	--	--	--	--	--	-	-	-	--
Unigene48418_All	289	0	17	0	1.9151	10.9032	Up	3.6084e-06	1.2278e-05	gi|323457186|gb|EGB13052.1|	92	2e-18	hypothetical protein AURANDRAFT_18502 [Aureococcus anophagefferens]	gi|32995841|dbj|AK110632.1|	91.7	3e-16	Oryza sativa Japonica Group cDNA clone:002-169-B12, full insert sequence	sp|P93832|LEU32_ARATH	88.6	7e-19	3-isopropylmalate dehydrogenase 2, chloroplastic OS=Arabidopsis thaliana GN=IMDH2 PE=1 SV=1	YCL018w	109	1e-24	COG0473	Isocitrate/isopropylmalate dehydrogenase	K00052	2e-18	88.6	aly:ARALYDRAFT_477193	3-isopropylmalate dehydrogenase [EC:1.1.1.85]	GO:0006744//ubiquinone biosynthetic process;GO:0009098//leucine biosynthetic process	GO:0005488//binding;GO:0003862//3-isopropylmalate dehydrogenase activity	GO:0009941//chloroplast envelope;GO:0009570//chloroplast stroma	ko01100//Metabolic pathways;ko01110//Biosynthesis of secondary metabolites;ko00290//Valine, leucine and isoleucine biosynthesis
Unigene46820_All	238	0	14	0	1.9151	10.9032	Up	3.2704e-05	9.9656e-05	--	--	--	--	--	--	--	--	--	--	--	--	--	--	--	--	--	--	--	--	--	--	-	-	-	--
Unigene48984_All	427	0	25	0	1.9062	10.8965	Up	1.0105e-08	4.2965e-08	--	--	--	--	--	--	--	--	--	--	--	--	--	--	--	--	--	--	--	--	--	--	-	-	-	--
CL6233.Contig3_All	496	0	29	0	1.9036	10.8945	Up	5.3477e-10	2.4882e-09	gi|373938566|gb|AEY79466.1|	164.5	5e-40	glutamine synthetase 1 [Dunaliella viridis]	--	--	--	--	sp|P25462|GLNAC_MAIZE	145	1e-35	Glutamine synthetase, chloroplastic OS=Zea mays GN=GLN2 PE=2 SV=1	YPR035w	216	1e-56	COG0174	Glutamine synthetase	K01915	2e-35	145	pop:POPTR_725763	glutamine synthetase [EC:6.3.1.2]	-	GO:0003824//catalytic activity	GO:0044434//chloroplast part	ko01100//Metabolic pathways;ko00630//Glyoxylate and dicarboxylate metabolism;ko00910//Nitrogen metabolism;ko00250//Alanine, aspartate and glutamate metabolism;ko00330//Arginine and proline metabolism
Unigene46866_All	206	0	12	0	1.8965	10.8891	Up	0.00014216	0.00039736	--	--	--	--	--	--	--	--	--	--	--	--	--	--	--	--	--	--	--	--	--	--	-	-	-	--
Unigene35425_All	258	0	15	0	1.8929	10.8864	Up	1.5686e-05	4.9591e-05	--	--	--	--	--	--	--	--	--	--	--	--	--	--	--	--	--	--	--	--	--	--	-	-	-	--
Unigene22576_All	241	0	14	0	1.8913	10.8852	Up	3.2704e-05	9.9681e-05	gi|255573959|ref|XP_002527897.1|	132.1	2e-30	kinase, putative [Ricinus communis] >gi|223532672|gb|EEF34454.1| kinase, putative [Ricinus communis]	gi|290463087|gb|AC240184.1|	63.9	6e-08	Solanum lycopersicum chromosome 05 clone C05SLm0004P04, complete sequence	sp|Q9CAL2|CRK3_ARATH	112	6e-26	Cysteine-rich receptor-like protein kinase 3 OS=Arabidopsis thaliana GN=CRK3 PE=2 SV=1	--	--	--	--	--	--	--	--	--	--	GO:0046777//protein autophosphorylation;GO:0010193//response to ozone;GO:0009628//response to abiotic stimulus;GO:0009627//systemic acquired resistance;GO:0031347//regulation of defense response	GO:0004674//protein serine/threonine kinase activity;GO:0005509//calcium ion binding;GO:0005524//ATP binding;GO:0005515//protein binding;GO:0004715//non-membrane spanning protein tyrosine kinase activity;GO:0004723//calcium-dependent protein serine/threonine phosphatase activity	GO:0009506//plasmodesma;GO:0005576//extracellular region;GO:0005634//nucleus;GO:0005886//plasma membrane	--
CL11298.Contig1_All	276	0	16	0	1.8874	10.8822	Up	7.5233e-06	2.4765e-05	--	--	--	--	--	--	--	--	--	--	--	--	--	--	--	--	--	--	--	--	--	--	-	-	-	--
Unigene48093_All	587	0	34	0	1.8858	10.881	Up	1.3573e-11	6.9375e-11	--	--	--	--	--	--	--	--	--	--	--	--	--	--	--	--	--	--	--	--	--	--	-	-	-	--
Unigene48725_All	311	0	18	0	1.8843	10.8798	Up	1.7307e-06	6.0822e-06	--	--	--	--	gi|32995371|dbj|AK110162.1|	129	2e-27	Oryza sativa Japonica Group cDNA clone:002-161-F07, full insert sequence	--	--	--	--	--	--	--	--	--	--	--	--	--	--	-	-	-	--
Unigene48915_All	225	0	13	0	1.8811	10.8774	Up	6.8186e-05	0.00019946	gi|384250364|gb|EIE23843.1|	50.8	6e-06	hypothetical protein COCSUDRAFT_62373 [Coccomyxa subellipsoidea C-169]	--	--	--	--	--	--	--	--	--	--	--	--	--	--	--	--	--	--	-	-	-	--
Unigene48867_All	277	0	16	0	1.8806	10.877	Up	7.5233e-06	2.4728e-05	--	--	--	--	--	--	--	--	--	--	--	--	--	--	--	--	--	--	--	--	--	--	-	-	-	--
CL7907.Contig1_All	433	0	25	0	1.8798	10.8764	Up	1.0105e-08	4.2987e-08	gi|323456752|gb|EGB12618.1|	61.6	3e-09	hypothetical protein AURANDRAFT_70520 [Aureococcus anophagefferens]	--	--	--	--	sp|P14918|EXTN_MAIZE	61.2	2e-10	Extensin OS=Zea mays GN=HRGP PE=2 SV=1	DR0479	51.6	5e-07	COG0744	Membrane carboxypeptidase (penicillin-binding protein)	K14325	2e-08	55.8	smo:SELMODRAFT_446044	RNA-binding protein with serine-rich domain 1	-	-	-	ko01100//Metabolic pathways;ko00565//Ether lipid metabolism;ko04144//Endocytosis;ko00564//Glycerophospholipid metabolism;ko03013//RNA transport;ko03015//mRNA surveillance pathway
Unigene49732_All	260	0	15	0	1.8783	10.8752	Up	1.5686e-05	4.9543e-05	--	--	--	--	--	--	--	--	--	--	--	--	--	--	--	--	--	--	--	--	--	--	-	-	-	--
Unigene46775_All	208	0	12	0	1.8783	10.8752	Up	0.00014216	0.00039737	gi|293334769|ref|NP_001169070.1|	67	8e-11	uncharacterized protein LOC100382911 precursor [Zea mays]	--	--	--	--	--	--	--	--	--	--	--	--	--	--	--	--	--	--	-	-	-	--
Unigene47247_All	208	0	12	0	1.8783	10.8752	Up	0.00014216	0.00039733	--	--	--	--	--	--	--	--	--	--	--	--	--	--	--	--	--	--	--	--	--	--	-	-	-	--
Unigene48208_All	486	0	28	0	1.8757	10.8732	Up	1.115e-09	5.076e-09	gi|218189055|gb|EEC71482.1|	59.7	1e-08	hypothetical protein OsI_03745 [Oryza sativa Indica Group]	--	--	--	--	sp|Q9C5S0|AGP9_ARATH	56.6	7e-09	Classical arabinogalactan protein 9 OS=Arabidopsis thaliana GN=AGP9 PE=1 SV=2	XF1267	49.3	3e-06	COG5297	Cellobiohydrolase A (1,4-beta-cellobiosidase A)	K08287	2e-06	50.1	cme:CMR245C	dual-specificity kinase [EC:2.7.12.1]	GO:0008152//metabolic process	-	-	--
Unigene49122_All	278	0	16	0	1.8738	10.8718	Up	7.5233e-06	2.4723e-05	--	--	--	--	--	--	--	--	--	--	--	--	--	--	--	--	--	--	--	--	--	--	-	-	-	--
CL7389.Contig1_All	226	0	13	0	1.8728	10.871	Up	6.8186e-05	0.0001997	gi|6525128|gb|AAF15339.1|AF182791_1	107.1	7e-23	cytochrome oxidase subunit 2 [Eriosema psoraleoides]	gi|7110454|gb|AF222718.1|	60	9e-07	Chrysodidymus synuroideus mitochondrion, complete genome	sp|P32646|COX2_VIGUN	105	6e-24	Cytochrome c oxidase subunit 2, mitochondrial (Fragment) OS=Vigna unguiculata GN=COX2 PE=2 SV=2	Q0250	91.7	3e-19	COG1622	Heme/copper-type cytochrome/quinol oxidases, subunit 2	K02261	8e-23	103	ppp:PhpafMp25	cytochrome c oxidase subunit 2	GO:0022904//respiratory electron transport chain	GO:0005507//copper ion binding;GO:0009055//electron carrier activity;GO:0020037//heme binding;GO:0004129//cytochrome-c oxidase activity	GO:0005743//mitochondrial inner membrane;GO:0070469//respiratory chain;GO:0016021//integral to membrane	ko01100//Metabolic pathways;ko00190//Oxidative phosphorylation
Unigene48311_All	313	0	18	0	1.8723	10.8706	Up	1.7307e-06	6.0833e-06	--	--	--	--	--	--	--	--	--	--	--	--	--	--	--	--	--	--	--	--	--	--	-	-	-	--
Unigene48521_All	261	0	15	0	1.8711	10.8697	Up	1.5686e-05	4.9555e-05	gi|388502498|gb|AFK39315.1|	100.1	9e-21	unknown [Lotus japonicus] >gi|388516411|gb|AFK46267.1| unknown [Lotus japonicus]	--	--	--	--	sp|Q9ZQX4|VATF_ARATH	95.5	6e-21	V-type proton ATPase subunit F OS=Arabidopsis thaliana GN=VHA-F PE=2 SV=1	YGR020c	116	1e-26	COG1436	Archaeal/vacuolar-type H+-ATPase subunit F	K02151	3e-21	98.2	gmx:100305531	V-type H+-transporting ATPase subunit F [EC:3.6.3.14]	GO:0015992//proton transport	GO:0016787//hydrolase activity;GO:0015078//hydrogen ion transmembrane transporter activity	GO:0033178//proton-transporting two-sector ATPase complex, catalytic domain;GO:0044464//cell part	ko01100//Metabolic pathways;ko00190//Oxidative phosphorylation;ko04145//Phagosome
Unigene22361_All	401	0	23	0	1.8674	10.8668	Up	4.3928e-08	1.7782e-07	gi|219114272|ref|XP_002176307.1|	61.2	4e-09	predicted protein [Phaeodactylum tricornutum CCAP 1055/1] >gi|217402710|gb|EEC42699.1| predicted protein [Phaeodactylum tricornutum CCAP 1055/1]	--	--	--	--	--	--	--	--	--	--	--	--	--	--	--	--	--	--	-	-	-	--
Unigene48897_All	227	0	13	0	1.8645	10.8646	Up	6.8186e-05	0.00019947	gi|326499079|dbj|BAK06030.1|	90.9	5e-18	predicted protein [Hordeum vulgare subsp. vulgare]	gi|32994204|dbj|AK108995.1|	69.9	1e-09	Oryza sativa Japonica Group cDNA clone:002-153-G05, full insert sequence	sp|Q9FPQ6|GP1_CHLRE	47	3e-06	Vegetative cell wall protein gp1 OS=Chlamydomonas reinhardtii GN=GP1 PE=2 SV=1	--	--	--	--	--	K01115	9e-06	46.6	vcn:VOLCADRAFT_99471	phospholipase D [EC:3.1.4.4]	-	-	-	ko01100//Metabolic pathways;ko00565//Ether lipid metabolism;ko04144//Endocytosis;ko00564//Glycerophospholipid metabolism
Unigene49709_All	227	0	13	0	1.8645	10.8646	Up	6.8186e-05	0.0001994	--	--	--	--	--	--	--	--	--	--	--	--	--	--	--	--	--	--	--	--	--	--	-	-	-	--
Unigene11944_All	262	0	15	0	1.864	10.8642	Up	1.5686e-05	4.9605e-05	--	--	--	--	--	--	--	--	--	--	--	--	--	--	--	--	--	--	--	--	--	--	-	-	-	--
CL5424.Contig3_All	297	0	17	0	1.8635	10.8638	Up	3.6084e-06	1.2288e-05	gi|325193311|emb|CCA27655.1|	78.6	2e-14	AlNc14C620G12260 [Albugo laibachii Nc14]	gi|77817055|gb|DQ244379.1|	147	7e-33	Zea mays clone 6659 mRNA sequence	sp|Q9Y068|RIC1_PHYIN	77	2e-15	Protein Ric1 OS=Phytophthora infestans GN=RIC1 PE=3 SV=1	SPBC713.11c	87	7e-18	COG0401	Uncharacterized homolog of Blt101	--	--	--	--	--	GO:0042538//hyperosmotic salinity response;GO:0009414//response to water deprivation;GO:0009409//response to cold;GO:0032940//secretion by cell;GO:0009737//response to abscisic acid stimulus	-	GO:0016023//cytoplasmic membrane-bounded vesicle;GO:0005886//plasma membrane;GO:0016021//integral to membrane	--
CL8517.Contig3_All	297	0	17	0	1.8635	10.8638	Up	3.6084e-06	1.2287e-05	gi|255571079|ref|XP_002526490.1|	137.1	6e-32	ATP binding protein, putative [Ricinus communis] >gi|223534165|gb|EEF35881.1| ATP binding protein, putative [Ricinus communis]	gi|225321824|dbj|AK325840.1|	89.7	1e-15	Solanum lycopersicum cDNA, clone: LEFL2042G22, HTC in fruit	sp|Q9LTC0|Y5707_ARATH	67	2e-12	Probable receptor-like protein kinase At5g47070 OS=Arabidopsis thaliana GN=At5g47070 PE=1 SV=1	--	--	--	--	--	K00924	1e-12	69.7	aly:ARALYDRAFT_494273	[EC:2.7.1.-]	GO:0006468//protein phosphorylation	GO:0005524//ATP binding;GO:0004674//protein serine/threonine kinase activity	-	--
Unigene11892_All	297	0	17	0	1.8635	10.8638	Up	3.6084e-06	1.2286e-05	--	--	--	--	--	--	--	--	--	--	--	--	--	--	--	--	--	--	--	--	--	--	-	-	-	--
Unigene2079_All	297	0	17	0	1.8635	10.8638	Up	3.6084e-06	1.2285e-05	--	--	--	--	--	--	--	--	--	--	--	--	--	--	--	--	--	--	--	--	--	--	-	-	-	--
Unigene22032_All	297	0	17	0	1.8635	10.8638	Up	3.6084e-06	1.2285e-05	--	--	--	--	--	--	--	--	--	--	--	--	--	--	--	--	--	--	--	--	--	--	-	-	-	--
Unigene49663_All	350	0	20	0	1.8604	10.8614	Up	3.9813e-07	1.4853e-06	gi|224090061|ref|XP_002308926.1|	117.5	5e-26	predicted protein [Populus trichocarpa] >gi|222854902|gb|EEE92449.1| predicted protein [Populus trichocarpa]	--	--	--	--	sp|Q93XP7|CZOG1_MAIZE	93.6	2e-20	Cis-zeatin O-glucosyltransferase 1 OS=Zea mays GN=CISZOG1 PE=1 SV=1	--	--	--	--	--	K13495	4e-27	117	pop:POPTR_560466	cis-zeatin O-glucosyltransferase [EC:2.4.1.215]	-	GO:0016758//transferase activity, transferring hexosyl groups	-	ko00908//Zeatin biosynthesis
Unigene48250_All	280	0	16	0	1.8604	10.8614	Up	7.5233e-06	2.4738e-05	gi|302836945|ref|XP_002950032.1|	60.8	6e-09	hypothetical protein VOLCADRAFT_90463 [Volvox carteri f. nagariensis] >gi|300264505|gb|EFJ48700.1| hypothetical protein VOLCADRAFT_90463 [Volvox carteri f. nagariensis]	--	--	--	--	sp|Q9LK03|PERK2_ARATH	56.2	4e-09	Proline-rich receptor-like protein kinase PERK2 OS=Arabidopsis thaliana GN=PERK2 PE=2 SV=3	Rv3876	52.4	2e-07	COG0455	ATPases involved in chromosome partitioning	K01115	4e-07	51.2	vcn:VOLCADRAFT_99471	phospholipase D [EC:3.1.4.4]	GO:0044238//primary metabolic process;GO:0043170;GO:0044237//cellular metabolic process	GO:0004672//protein kinase activity	-	ko01100//Metabolic pathways;ko00565//Ether lipid metabolism;ko04144//Endocytosis;ko00564//Glycerophospholipid metabolism
Unigene49063_All	210	0	12	0	1.8604	10.8614	Up	0.00014216	0.00039696	--	--	--	--	--	--	--	--	--	--	--	--	--	--	--	--	--	--	--	--	--	--	-	-	-	--
Unigene48516_All	298	0	17	0	1.8573	10.859	Up	3.6084e-06	1.2277e-05	--	--	--	--	--	--	--	--	--	--	--	--	SPAC4F10.11	98.2	3e-21	COG5019	Septin family protein	--	--	--	--	--	-	-	-	--
CL9725.Contig1_All	281	0	16	0	1.8538	10.8563	Up	7.5233e-06	2.4753e-05	gi|293334669|ref|NP_001168871.1|	117.1	7e-26	uncharacterized protein LOC100382676 [Zea mays]	--	--	--	--	--	--	--	--	YGL253w	106	1e-23	COG5026	Hexokinase	K00844	5e-27	117	zma:100382676	hexokinase [EC:2.7.1.1]	-	-	-	ko01100//Metabolic pathways;ko01110//Biosynthesis of secondary metabolites;ko00500//Starch and sucrose metabolism;ko00010//Glycolysis / Gluconeogenesis;ko00051//Fructose and mannose metabolism;ko00520//Amino sugar and nucleotide sugar metabolism;ko00052//Galactose metabolism
Unigene49844_All	246	0	14	0	1.8529	10.8556	Up	3.2704e-05	9.9551e-05	gi|147787058|emb|CAN64446.1|	79	2e-14	hypothetical protein VITISV_008909 [Vitis vinifera]	--	--	--	--	--	--	--	--	--	--	--	--	--	--	--	--	--	--	-	-	-	--
Unigene2645_All	545	0	31	0	1.8519	10.8548	Up	1.2302e-10	5.9511e-10	gi|326528725|dbj|BAJ97384.1|	271.2	5e-72	predicted protein [Hordeum vulgare subsp. vulgare]	gi|270135118|gb|BT102070.1|	81.8	6e-13	Picea glauca clone GQ0165_K08 mRNA sequence	sp|O65202|ACOX1_ARATH	114	4e-26	Peroxisomal acyl-coenzyme A oxidase 1 OS=Arabidopsis thaliana GN=ACX1 PE=1 SV=1	YGL205w	70.1	2e-12	COG1960	Acyl-CoA dehydrogenases	K00232	2e-29	126	cre:CHLREDRAFT_121379	acyl-CoA oxidase [EC:1.3.3.6]	GO:0042221//response to chemical stimulus;GO:0009620//response to fungus;GO:0044699;GO:0006633//fatty acid biosynthetic process;GO:0050794//regulation of cellular process;GO:0055114//oxidation-reduction process;GO:0006952//defense response	GO:0016627//oxidoreductase activity, acting on the CH-CH group of donors	GO:0044444//cytoplasmic part	ko01100//Metabolic pathways;ko00592//alpha-Linolenic acid metabolism;ko00071//Fatty acid metabolism;ko04146//Peroxisome;ko01040//Biosynthesis of unsaturated fatty acids
Unigene49452_All	211	0	12	0	1.8516	10.8546	Up	0.00014216	0.00039691	gi|115446071|ref|NP_001046815.1|	54.7	4e-07	Os02g0467200 [Oryza sativa Japonica Group] >gi|113536346|dbj|BAF08729.1| Os02g0467200, partial [Oryza sativa Japonica Group]	--	--	--	--	sp|Q9LK03|PERK2_ARATH	51.2	1e-07	Proline-rich receptor-like protein kinase PERK2 OS=Arabidopsis thaliana GN=PERK2 PE=2 SV=3	--	--	--	--	--	--	--	--	--	--	-	-	-	--
Unigene49184_All	264	0	15	0	1.8498	10.8532	Up	1.5686e-05	4.9549e-05	--	--	--	--	--	--	--	--	--	--	--	--	--	--	--	--	--	--	--	--	--	--	-	-	-	--
Unigene49764_All	264	0	15	0	1.8498	10.8532	Up	1.5686e-05	4.9541e-05	--	--	--	--	--	--	--	--	--	--	--	--	--	--	--	--	--	--	--	--	--	--	-	-	-	--
Unigene46899_All	388	0	22	0	1.846	10.8502	Up	9.1587e-08	3.6094e-07	gi|326498279|dbj|BAJ98567.1|	147.9	3e-35	predicted protein [Hordeum vulgare subsp. vulgare]	gi|37988935|dbj|AK119312.1|	236	1e-59	Oryza sativa Japonica Group cDNA clone:001-130-G09, full insert sequence	--	--	--	--	YNL014w_2	130	6e-31	COG0488	ATPase components of ABC transporters with duplicated ATPase domains	K03235	7e-07	50.4	vcn:VOLCADRAFT_74917	elongation factor 3	-	-	-	--
CL7638.Contig5_All	494	0	28	0	1.8454	10.8497	Up	1.115e-09	5.077e-09	gi|326513122|dbj|BAK06801.1|	259.6	1e-68	predicted protein [Hordeum vulgare subsp. vulgare]	gi|32995210|dbj|AK110001.1|	258	4e-66	Oryza sativa Japonica Group cDNA clone:002-159-F08, full insert sequence	sp|Q39525|HUP3_PARKE	94	4e-20	H(+)/hexose cotransporter 3 OS=Parachlorella kessleri GN=HUP3 PE=2 SV=1	araE	76.6	2e-14	COG0477	Permeases of the major facilitator superfamily	K08150	6e-12	68.2	vvi:100246301	MFS transporter, SP family, solute carrier family 2 (myo-inositol transporter), member 13	-	GO:0015144//carbohydrate transmembrane transporter activity	-	--
Unigene25413_All	247	0	14	0	1.8454	10.8497	Up	3.2704e-05	9.9672e-05	--	--	--	--	--	--	--	--	--	--	--	--	--	--	--	--	--	--	--	--	--	--	-	-	-	--
Unigene47387_All	353	0	20	0	1.8446	10.8491	Up	3.9813e-07	1.486e-06	gi|300121786|emb|CBK22360.2|	66.6	1e-10	unnamed protein product [Blastocystis hominis]	--	--	--	--	--	--	--	--	SMc02406_2	56.2	1e-08	COG3468	Type V secretory pathway, adhesin AidA	--	--	--	--	--	-	-	-	--
Unigene47477_All	318	0	18	0	1.8429	10.8478	Up	1.7307e-06	6.0843e-06	--	--	--	--	--	--	--	--	--	--	--	--	--	--	--	--	--	--	--	--	--	--	-	-	-	--
Unigene49689_All	230	0	13	0	1.8402	10.8456	Up	6.8186e-05	0.00019941	--	--	--	--	--	--	--	--	--	--	--	--	--	--	--	--	--	--	--	--	--	--	-	-	-	--
Unigene48475_All	248	0	14	0	1.8379	10.8438	Up	3.2704e-05	9.9594e-05	gi|308387146|dbj|BAJ22813.1|	77.8	4e-14	alkaline phosphatase [Pyropia yezoensis]	--	--	--	--	--	--	--	--	DRB0046	58.9	2e-09	COG1785	Alkaline phosphatase	--	--	--	--	--	-	-	-	--
Unigene48604_All	266	0	15	0	1.8359	10.8423	Up	1.5686e-05	4.9554e-05	--	--	--	--	--	--	--	--	--	--	--	--	--	--	--	--	--	--	--	--	--	--	-	-	-	--
Unigene49712_All	337	0	19	0	1.8356	10.842	Up	8.3008e-07	3.007e-06	gi|223995291|ref|XP_002287329.1|	122.9	1e-27	hypothetical protein THAPSDRAFT_39539 [Thalassiosira pseudonana CCMP1335] >gi|220976445|gb|EED94772.1| hypothetical protein THAPSDRAFT_39539 [Thalassiosira pseudonana CCMP1335]	gi|308810197|ref|XM_003082360.1|	58	6e-06	Ostreococcus tauri putative casein kinase II catalytic (ISS) (Ot12g02620) mRNA, complete cds	sp|Q08466|CSK22_ARATH	114	1e-26	Casein kinase II subunit alpha-2 OS=Arabidopsis thaliana GN=CKA2 PE=2 SV=3	--	--	--	--	--	K03097	4e-27	117	rcu:RCOM_0396430	casein kinase II subunit alpha [EC:2.7.11.1]	GO:0009648//photoperiodism;GO:0006468//protein phosphorylation;GO:0006355//regulation of transcription, DNA-dependent;GO:0010229//inflorescence development	GO:0008353//RNA polymerase II carboxy-terminal domain kinase activity;GO:0005524//ATP binding;GO:0003700//sequence-specific DNA binding transcription factor activity	GO:0005886//plasma membrane	ko04712//Circadian rhythm - plant;ko03008//Ribosome biogenesis in eukaryotes
Unigene48142_All	267	0	15	0	1.8291	10.8369	Up	1.5686e-05	4.9568e-05	gi|488731|emb|CAA55883.1|	53.1	1e-06	chitinase [Beta vulgaris subsp. vulgaris] >gi|829258|emb|CAA56946.1| Chitinase [Beta vulgaris subsp. vulgaris]	--	--	--	--	sp|P21997|SSGP_VOLCA	64.7	1e-11	Sulfated surface glycoprotein 185 OS=Volvox carteri PE=1 SV=1	Rv3876	50.8	6e-07	COG0455	ATPases involved in chromosome partitioning	K01115	5e-10	60.8	vcn:VOLCADRAFT_99471	phospholipase D [EC:3.1.4.4]	GO:0008152//metabolic process	GO:0016787//hydrolase activity	-	ko01100//Metabolic pathways;ko00565//Ether lipid metabolism;ko04144//Endocytosis;ko00564//Glycerophospholipid metabolism
CL3897.Contig5_All	303	0	17	0	1.8266	10.8349	Up	3.6084e-06	1.2289e-05	--	--	--	--	--	--	--	--	--	--	--	--	--	--	--	--	--	--	--	--	--	--	-	-	-	--
CL1812.Contig1_All	214	0	12	0	1.8256	10.8342	Up	0.00014216	0.00039777	gi|326525993|dbj|BAJ93173.1|	121.3	3e-27	predicted protein [Hordeum vulgare subsp. vulgare]	gi|159481268|ref|XM_001698652.1|	81.8	2e-13	Chlamydomonas reinhardtii strain CC-503 cw92 mt+	sp|Q06197|IDHC_SOYBN	110	2e-25	Isocitrate dehydrogenase [NADP] OS=Glycine max GN=IDH1 PE=2 SV=2	YLR174w	124	6e-29	COG0538	Isocitrate dehydrogenases	K00031	2e-27	118	vcn:VOLCADRAFT_77629	isocitrate dehydrogenase [EC:1.1.1.42]	GO:0006739//NADP metabolic process;GO:0009651//response to salt stress;GO:0042742//defense response to bacterium;GO:0006099//tricarboxylic acid cycle;GO:0006102//isocitrate metabolic process;GO:0010043//response to zinc ion;GO:0046686//response to cadmium ion	GO:0051287//NAD binding;GO:0005507//copper ion binding;GO:0004450//isocitrate dehydrogenase (NADP+) activity;GO:0000287//magnesium ion binding	GO:0005777//peroxisome;GO:0005739//mitochondrion;GO:0009507//chloroplast;GO:0005886//plasma membrane;GO:0048046//apoplast	ko01100//Metabolic pathways;ko01110//Biosynthesis of secondary metabolites;ko00020//Citrate cycle (TCA cycle);ko00480//Glutathione metabolism;ko04146//Peroxisome
Unigene47435_All	214	0	12	0	1.8256	10.8342	Up	0.00014216	0.0003973	gi|148909690|gb|ABR17936.1|	132.9	1e-30	unknown [Picea sitchensis]	gi|148909689|gb|EF678159.1|	77.8	4e-12	Picea sitchensis clone WS02823_N20 unknown mRNA	--	--	--	--	--	--	--	--	--	--	--	--	--	--	-	-	-	--
Unigene48413_All	357	0	20	0	1.8239	10.8328	Up	3.9813e-07	1.4858e-06	gi|224082404|ref|XP_002306681.1|	79.7	1e-14	predicted protein [Populus trichocarpa] >gi|222856130|gb|EEE93677.1| predicted protein [Populus trichocarpa]	gi|32992803|dbj|AK107594.1|	668	0	Oryza sativa Japonica Group cDNA clone:002-131-A10, full insert sequence	sp|P16273|PRPX_HORVU	60.8	2e-10	Pathogen-related protein OS=Hordeum vulgare PE=2 SV=2	--	--	--	--	--	--	--	--	--	--	-	-	-	--
Unigene47286_All	644	0	36	0	1.82	10.8297	Up	3.1225e-12	1.6508e-11	gi|227206418|dbj|BAH57264.1|	55.1	8e-07	AT2G40070 [Arabidopsis thaliana]	--	--	--	--	--	--	--	--	--	--	--	--	--	K12890	7e-07	52	aly:ARALYDRAFT_906222	splicing factor, arginine/serine-rich 1/9	-	-	-	ko03040//Spliceosome
CL11984.Contig1_All	662	0	37	0	1.8197	10.8295	Up	1.4976e-12	8.0465e-12	gi|50429310|gb|AAT77224.1|	122.9	3e-27	group I late embryogenesis abundant protein [Brassica carinata]	gi|50429307|gb|AY572958.1|	99.6	3e-18	Brassica napus group I late embryogenesis abundant protein mRNA, complete cds	sp|Q01417|PM1_SOYBN	114	4e-26	18 kDa seed maturation protein OS=Glycine max GN=GMPM1 PE=2 SV=1	--	--	--	--	--	--	--	--	--	--	-	-	-	--
Unigene47641_All	215	0	12	0	1.8172	10.8275	Up	0.00014216	0.00039725	--	--	--	--	--	--	--	--	--	--	--	--	--	--	--	--	--	--	--	--	--	--	-	-	-	--
CL2300.Contig2_All	341	0	19	0	1.814	10.825	Up	8.3008e-07	3.0095e-06	gi|2674193|gb|AAB88705.1|	86.7	1e-16	galactose-1-phosphate uridylyltransferase [Gracilaria gracilis]	--	--	--	--	--	--	--	--	YBR018c	105	2e-23	COG1085	Galactose-1-phosphate uridylyltransferase	K00965	2e-22	101	cme:CMQ030C	UDPglucose--hexose-1-phosphate uridylyltransferase [EC:2.7.7.12]	-	-	-	ko01100//Metabolic pathways;ko01110//Biosynthesis of secondary metabolites;ko00520//Amino sugar and nucleotide sugar metabolism;ko00052//Galactose metabolism
Unigene49264_All	845	0	47	0	1.8109	10.8225	Up	9.6482e-16	6.0412e-15	gi|76262500|gb|ABA41400.1|	112.1	9e-24	pherophorin-C2 protein precursor [Chlamydomonas reinhardtii]	--	--	--	--	sp|Q9FPQ6|GP1_CHLRE	133	1e-31	Vegetative cell wall protein gp1 OS=Chlamydomonas reinhardtii GN=GP1 PE=2 SV=1	XF0818	91.3	2e-18	COG2730	Endoglucanase	K01115	1e-29	128	vcn:VOLCADRAFT_99471	phospholipase D [EC:3.1.4.4]	-	-	-	ko01100//Metabolic pathways;ko00565//Ether lipid metabolism;ko04144//Endocytosis;ko00564//Glycerophospholipid metabolism
Unigene48056_All	252	0	14	0	1.8087	10.8207	Up	3.2704e-05	9.961e-05	--	--	--	--	--	--	--	--	--	--	--	--	--	--	--	--	--	--	--	--	--	--	-	-	-	--
Unigene48113_All	505	0	28	0	1.8052	10.8179	Up	1.115e-09	5.0763e-09	--	--	--	--	--	--	--	--	--	--	--	--	--	--	--	--	--	--	--	--	--	--	-	-	-	--
CL11181.Contig2_All	343	0	19	0	1.8035	10.8166	Up	8.3008e-07	3.0102e-06	gi|226495923|ref|NP_001142358.1|	84	6e-16	uncharacterized protein LOC100274529 [Zea mays]	--	--	--	--	sp|P53763|URIC_PHAVU	81.6	9e-17	Uricase-2 OS=Phaseolus vulgaris GN=URIII PE=1 SV=2	SPCC1223.09	106	9e-24	COG3648	Uricase (urate oxidase)	K00365	5e-17	84	zma:100274529	urate oxidase [EC:1.7.3.3]	-	-	-	ko01100//Metabolic pathways;ko00232//Caffeine metabolism;ko00230//Purine metabolism
Unigene31684_All	470	0	26	0	1.801	10.8146	Up	4.8468e-09	2.1108e-08	gi|357933559|dbj|BAL15046.1|	123.2	1e-27	glutamate receptor 1.1 [Solanum lycopersicum]	--	--	--	--	sp|Q9SHV1|GLR22_ARATH	59.7	7e-10	Glutamate receptor 2.2 OS=Arabidopsis thaliana GN=GLR2.2 PE=2 SV=1	--	--	--	--	--	K05387	2e-09	59.7	ath:AT2G24720	glutamate receptor, ionotropic, other eukaryote	-	GO:0005216//ion channel activity	-	--
Unigene48419_All	235	0	13	0	1.801	10.8146	Up	6.8186e-05	0.00019952	--	--	--	--	--	--	--	--	--	--	--	--	--	--	--	--	--	--	--	--	--	--	-	-	-	--
CL9510.Contig2_All	217	0	12	0	1.8004	10.8141	Up	0.00014216	0.00039764	gi|357125852|ref|XP_003564603.1|	67.8	5e-11	PREDICTED: aldo-keto reductase family 4 member C9-like [Brachypodium distachyon]	--	--	--	--	sp|Q0PGJ6|AKRC9_ARATH	60.5	2e-10	Aldo-keto reductase family 4 member C9 OS=Arabidopsis thaliana GN=AKR4C9 PE=1 SV=1	SPBC8E4.04	61.6	3e-10	COG0656	Aldo/keto reductases, related to diketogulonate reductase	K00002	1e-10	62.8	osa:4338987	alcohol dehydrogenase (NADP+) [EC:1.1.1.2]	GO:0055114//oxidation-reduction process	GO:0004032//alditol:NADP+ 1-oxidoreductase activity	GO:0044424//intracellular part	ko01100//Metabolic pathways;ko01110//Biosynthesis of secondary metabolites;ko00620//Pyruvate metabolism;ko00040//Pentose and glucuronate interconversions;ko00010//Glycolysis / Gluconeogenesis;ko00051//Fructose and mannose metabolism;ko00052//Galactose metabolism;ko00561//Glycerolipid metabolism
Unigene49293_All	652	0	36	0	1.7976	10.8119	Up	3.1225e-12	1.6504e-11	gi|323450084|gb|EGB05967.1|	55.5	6e-07	expressed protein, partial [Aureococcus anophagefferens]	--	--	--	--	--	--	--	--	--	--	--	--	--	--	--	--	--	--	-	-	-	--
Unigene48463_All	290	0	16	0	1.7963	10.8108	Up	7.5233e-06	2.4733e-05	gi|323450619|gb|EGB06499.1|	110.2	8e-24	hypothetical protein AURANDRAFT_60185 [Aureococcus anophagefferens]	--	--	--	--	sp|Q96329|ACOX4_ARATH	59.3	5e-10	Acyl-coenzyme A oxidase 4, peroxisomal OS=Arabidopsis thaliana GN=ACX4 PE=1 SV=1	PA0447	100	5e-22	COG1960	Acyl-CoA dehydrogenases	K00232	1e-11	65.9	zma:100283936	acyl-CoA oxidase [EC:1.3.3.6]	GO:0055114//oxidation-reduction process	GO:0003995//acyl-CoA dehydrogenase activity	-	ko01100//Metabolic pathways;ko00592//alpha-Linolenic acid metabolism;ko00071//Fatty acid metabolism;ko04146//Peroxisome;ko01040//Biosynthesis of unsaturated fatty acids
Unigene12083_All	562	0	31	0	1.7959	10.8105	Up	1.2302e-10	5.9517e-10	--	--	--	--	--	--	--	--	--	--	--	--	--	--	--	--	--	--	--	--	--	--	-	-	-	--
CL8940.Contig1_All	272	0	15	0	1.7954	10.8101	Up	1.5686e-05	4.9608e-05	--	--	--	--	--	--	--	--	--	--	--	--	--	--	--	--	--	--	--	--	--	--	-	-	-	--
CL6900.Contig1_All	255	0	14	0	1.7875	10.8037	Up	3.2704e-05	9.97e-05	--	--	--	--	--	--	--	--	--	--	--	--	--	--	--	--	--	--	--	--	--	--	-	-	-	--
Unigene49814_All	255	0	14	0	1.7875	10.8037	Up	3.2704e-05	9.9554e-05	--	--	--	--	--	--	--	--	--	--	--	--	--	--	--	--	--	--	--	--	--	--	-	-	-	--
Unigene47059_All	312	0	17	0	1.774	10.7928	Up	3.6084e-06	1.2282e-05	gi|168026768|ref|XP_001765903.1|	88.6	2e-17	predicted protein [Physcomitrella patens subsp. patens] >gi|162682809|gb|EDQ69224.1| predicted protein [Physcomitrella patens subsp. patens]	--	--	--	--	sp|P54967|BIOB_ARATH	85.9	5e-18	Biotin synthase OS=Arabidopsis thaliana GN=BIO2 PE=2 SV=1	YGR286c	120	8e-28	COG0502	Biotin synthase and related enzymes	K01012	2e-18	88.6	ppp:PHYPADRAFT_109948	biotin synthetase [EC:2.8.1.6]	GO:0048513//organ development;GO:0065007//biological regulation;GO:0006694//steroid biosynthetic process;GO:0051186//cofactor metabolic process;GO:0044281//small molecule metabolic process	GO:0008270//zinc ion binding;GO:0004076//biotin synthase activity	-	ko01100//Metabolic pathways;ko00780//Biotin metabolism
Unigene48466_All	202	0	11	0	1.7729	10.7919	Up	0.0002964	0.0007901	--	--	--	--	--	--	--	--	--	--	--	--	--	--	--	--	--	--	--	--	--	--	-	-	-	--
Unigene46590_All	221	0	12	0	1.7678	10.7877	Up	0.00014216	0.00039738	--	--	--	--	--	--	--	--	--	--	--	--	--	--	--	--	--	--	--	--	--	--	-	-	-	--
Unigene47203_All	203	0	11	0	1.7642	10.7848	Up	0.0002964	0.00079058	--	--	--	--	--	--	--	--	--	--	--	--	--	--	--	--	--	--	--	--	--	--	-	-	-	--
Unigene47081_All	296	0	16	0	1.7599	10.7813	Up	7.5233e-06	2.4748e-05	gi|108707408|gb|ABF95203.1|	57	8e-08	retrotransposon protein, putative, unclassified, expressed [Oryza sativa Japonica Group] >gi|108707409|gb|ABF95204.1| retrotransposon protein, putative, unclassified, expressed [Oryza sativa Japonica Group]	--	--	--	--	--	--	--	--	--	--	--	--	--	--	--	--	--	--	-	-	-	--
Unigene28803_All	426	0	23	0	1.7578	10.7796	Up	4.3928e-08	1.7779e-07	gi|224014576|ref|XP_002296950.1|	134.4	4e-31	glucose-6-phosphate isomerase [Thalassiosira pseudonana CCMP1335] >gi|220968330|gb|EED86678.1| glucose-6-phosphate isomerase [Thalassiosira pseudonana CCMP1335]	gi|111609764|gb|DQ812889.1|	87.7	8e-15	Emiliania huxleyi cytosolic glucose-6-phosphate isomerase (GPI) mRNA, partial cds	sp|P54237|G6PI1_CLAMI	104	2e-23	Glucose-6-phosphate isomerase, cytosolic 1 OS=Clarkia mildrediae GN=PGIC1 PE=3 SV=1	SPBC1604.05	167	7e-42	COG0166	Glucose-6-phosphate isomerase	K01810	6e-25	110	smo:SELMODRAFT_104526	glucose-6-phosphate isomerase [EC:5.3.1.9]	GO:0006006//glucose metabolic process;GO:0044237//cellular metabolic process	GO:0016772//transferase activity, transferring phosphorus-containing groups;GO:0000166//nucleotide binding;GO:0016853//isomerase activity	-	ko01100//Metabolic pathways;ko01110//Biosynthesis of secondary metabolites;ko00500//Starch and sucrose metabolism;ko00030//Pentose phosphate pathway;ko00010//Glycolysis / Gluconeogenesis;ko00520//Amino sugar and nucleotide sugar metabolism
Unigene49235_All	278	0	15	0	1.7567	10.7787	Up	1.5686e-05	4.9547e-05	--	--	--	--	--	--	--	--	sp|Q7XYY2|MED25_ARATH	45.8	6e-06	Mediator of RNA polymerase II transcription subunit 25 OS=Arabidopsis thaliana GN=MED25 PE=1 SV=1	--	--	--	--	--	--	--	--	--	--	-	-	-	--
Unigene48929_All	649	0	35	0	1.7558	10.7779	Up	6.5102e-12	3.3894e-11	gi|168011845|ref|XP_001758613.1|	124.4	1e-27	predicted protein [Physcomitrella patens subsp. patens] >gi|162690223|gb|EDQ76591.1| predicted protein [Physcomitrella patens subsp. patens]	--	--	--	--	--	--	--	--	CC1799	116	3e-26	COG2072	Predicted flavoprotein involved in K+ transport	--	--	--	--	--	-	-	-	--
Unigene47317_All	204	0	11	0	1.7555	10.7777	Up	0.0002964	0.00079056	--	--	--	--	--	--	--	--	--	--	--	--	--	--	--	--	--	--	--	--	--	--	-	-	-	--
Unigene25342_All	354	0	19	0	1.7474	10.771	Up	8.3008e-07	3.0087e-06	--	--	--	--	--	--	--	--	--	--	--	--	--	--	--	--	--	--	--	--	--	--	-	-	-	--
Unigene33396_All	261	0	14	0	1.7464	10.7702	Up	3.2704e-05	9.9666e-05	--	--	--	--	--	--	--	--	--	--	--	--	--	--	--	--	--	--	--	--	--	--	-	-	-	--
Unigene47447_All	261	0	14	0	1.7464	10.7702	Up	3.2704e-05	9.9628e-05	--	--	--	--	gi|340007640|gb|JN098455.1|	61.9	3e-07	Mimulus guttatus mitochondrion, complete genome	--	--	--	--	--	--	--	--	--	--	--	--	--	--	-	-	-	--
CL4980.Contig2_All	280	0	15	0	1.7441	10.7683	Up	1.5686e-05	4.9616e-05	gi|168033073|ref|XP_001769041.1|	117.1	7e-26	predicted protein [Physcomitrella patens subsp. patens] >gi|162679675|gb|EDQ66119.1| predicted protein [Physcomitrella patens subsp. patens]	gi|326528496|dbj|AK362226.1|	58	5e-06	Hordeum vulgare subsp. vulgare mRNA for predicted protein, complete cds, clone: NIASHv2003I06	sp|Q9SRK7|AZG1_ARATH	111	8e-26	Adenine/guanine permease AZG1 OS=Arabidopsis thaliana GN=AZG1 PE=2 SV=1	SPBC887.17	135	1e-32	COG2252	Permeases	K06901	5e-27	117	ppp:PHYPADRAFT_134238	putative MFS transporter, AGZA family, xanthine/uracil permease	GO:0015854//guanine transport;GO:0015853//adenine transport;GO:0015931//nucleobase-containing compound transport	GO:0005345//purine nucleobase transmembrane transporter activity	GO:0016020//membrane	--
Unigene49703_All	318	0	17	0	1.7405	10.7653	Up	3.6084e-06	1.2272e-05	gi|298708562|emb|CBJ30647.1|	58.2	3e-08	RNA-binding protein, putative [Ectocarpus siliculosus]	--	--	--	--	sp|P10387|GLT0_WHEAT	58.5	8e-10	Glutenin, high molecular weight subunit DY10 OS=Triticum aestivum GN=GLU-D1-2B PE=3 SV=1	DR0392	49.7	1e-06	COG2823	Predicted periplasmic or secreted lipoprotein	K13210	6e-10	60.5	zma:100279814	far upstream element-binding protein	-	-	-	--
CL5248.Contig1_All	206	0	11	0	1.7385	10.7636	Up	0.0002964	0.00079142	--	--	--	--	--	--	--	--	--	--	--	--	--	--	--	--	--	--	--	--	--	--	-	-	-	--
Unigene49243_All	206	0	11	0	1.7385	10.7636	Up	0.0002964	0.00078985	--	--	--	--	--	--	--	--	--	--	--	--	--	--	--	--	--	--	--	--	--	--	-	-	-	--
CL9824.Contig1_All	281	0	15	0	1.7379	10.7631	Up	1.5686e-05	4.9607e-05	--	--	--	--	--	--	--	--	--	--	--	--	--	--	--	--	--	--	--	--	--	--	-	-	-	--
Unigene18854_All	281	0	15	0	1.7379	10.7631	Up	1.5686e-05	4.9602e-05	--	--	--	--	--	--	--	--	--	--	--	--	--	--	--	--	--	--	--	--	--	--	-	-	-	--
Unigene31119_All	281	0	15	0	1.7379	10.7631	Up	1.5686e-05	4.9594e-05	gi|293332171|ref|NP_001168863.1|	128.6	2e-29	uncharacterized protein LOC100382668 [Zea mays]	gi|293332170|ref|NM_001175392.1|	63.9	7e-08	Zea mays uncharacterized LOC100382668 (LOC100382668), mRNA >gi|223973402|gb|BT065013.1| Zea mays full-length cDNA clone ZM_BFc0133I18 mRNA, complete cds	sp|Q9LW15|CX5B1_ARATH	49.7	4e-07	Cytochrome c oxidase subunit 5b-1, mitochondrial OS=Arabidopsis thaliana GN=COX5B-1 PE=2 SV=1	--	--	--	--	--	K02265	2e-30	128	zma:100382668	cytochrome c oxidase subunit 5b	GO:0055114//oxidation-reduction process;GO:0006091//generation of precursor metabolites and energy	-	GO:0005739//mitochondrion;GO:0044446//intracellular organelle part	ko01100//Metabolic pathways;ko00190//Oxidative phosphorylation
Unigene48543_All	375	0	20	0	1.7364	10.7619	Up	3.9813e-07	1.4857e-06	--	--	--	--	--	--	--	--	--	--	--	--	--	--	--	--	--	--	--	--	--	--	-	-	-	--
Unigene49779_All	225	0	12	0	1.7364	10.7619	Up	0.00014216	0.00039687	gi|357508857|ref|XP_003624717.1|	110.2	8e-24	Cation/calcium exchanger [Medicago truncatula] >gi|355499732|gb|AES80935.1| Cation/calcium exchanger [Medicago truncatula]	--	--	--	--	sp|Q9FKP2|CCX2_ARATH	92.8	4e-20	Cation/calcium exchanger 2 OS=Arabidopsis thaliana GN=CCX2 PE=3 SV=1	SPAC3A12.06c	58.2	4e-09	COG0530	Ca2+/Na+ antiporter	K13754	7e-25	110	mtr:MTR_7g086690	solute carrier family 24 (sodium/potassium/calcium exchanger), member 6	GO:0035725//sodium ion transmembrane transport;GO:0071805//potassium ion transmembrane transport;GO:0030003//cellular cation homeostasis;GO:0043157//response to cation stress;GO:0071421//manganese ion transmembrane transport	GO:0015081//sodium ion transmembrane transporter activity;GO:0015079//potassium ion transmembrane transporter activity;GO:0005384//manganese ion transmembrane transporter activity	GO:0030659//cytoplasmic vesicle membrane;GO:0016021//integral to membrane;GO:0005774//vacuolar membrane	--
Unigene47558_All	488	0	26	0	1.7346	10.7604	Up	4.8468e-09	2.1106e-08	gi|125604346|gb|EAZ43671.1|	52.8	2e-06	hypothetical protein OsJ_28297 [Oryza sativa Japonica Group]	gi|32993921|dbj|AK108712.1|	613	1e-173	Oryza sativa Japonica Group cDNA clone:002-150-B01, full insert sequence	--	--	--	--	--	--	--	--	--	--	--	--	--	--	-	-	-	--
Unigene48148_All	263	0	14	0	1.7331	10.7591	Up	3.2704e-05	9.9607e-05	--	--	--	--	--	--	--	--	--	--	--	--	--	--	--	--	--	--	--	--	--	--	-	-	-	--
Unigene49028_All	470	0	25	0	1.7318	10.7581	Up	1.0105e-08	4.2963e-08	gi|356546630|ref|XP_003541727.1|	53.1	1e-06	PREDICTED: uncharacterized protein LOC100780133, partial [Glycine max]	--	--	--	--	--	--	--	--	--	--	--	--	--	K11323	1e-06	50.4	vcn:VOLCADRAFT_121342	histone arginine demethylase JMJD6 [EC:1.14.11.-]	-	-	-	--
Unigene47281_All	282	0	15	0	1.7318	10.7581	Up	1.5686e-05	4.9579e-05	--	--	--	--	--	--	--	--	--	--	--	--	SPAC13A11.02c	120	5e-28	COG2124	Cytochrome P450	--	--	--	--	--	-	-	-	--
Unigene48834_All	207	0	11	0	1.7301	10.7566	Up	0.0002964	0.00078987	--	--	--	--	--	--	--	--	--	--	--	--	--	--	--	--	--	K07555	2e-06	48.9	cre:CHLREDRAFT_169384	ATP synthase mitochondrial F1 complex assembly factor 1	-	-	-	--
Unigene48368_All	320	0	17	0	1.7296	10.7562	Up	3.6084e-06	1.2279e-05	--	--	--	--	--	--	--	--	--	--	--	--	--	--	--	--	--	--	--	--	--	--	-	-	-	--
Unigene48591_All	264	0	14	0	1.7265	10.7536	Up	3.2704e-05	9.9591e-05	gi|302849863|ref|XP_002956460.1|	65.5	2e-10	hypothetical protein VOLCADRAFT_97458 [Volvox carteri f. nagariensis] >gi|300258158|gb|EFJ42397.1| hypothetical protein VOLCADRAFT_97458 [Volvox carteri f. nagariensis]	--	--	--	--	sp|Q06R68|YCF2_JASNU	47	3e-06	Protein ycf2 OS=Jasminum nudiflorum GN=ycf2-A PE=3 SV=1	XF1267	71.6	3e-13	COG5297	Cellobiohydrolase A (1,4-beta-cellobiosidase A)	K11323	8e-15	76.6	vcn:VOLCADRAFT_121342	histone arginine demethylase JMJD6 [EC:1.14.11.-]	-	-	-	--
CL8197.Contig1_All	547	0	29	0	1.7261	10.7533	Up	5.3477e-10	2.488e-09	gi|212274871|ref|NP_001130547.1|	281.6	4e-75	uncharacterized protein LOC100191646 [Zea mays]	gi|212274870|ref|NM_001137075.1|	73.8	2e-10	Zea mays uncharacterized LOC100191646 (LOC100191646), mRNA >gi|194689445|gb|BT033802.1| Zea mays full-length cDNA clone ZM_BFc0163B16 mRNA, complete cds	sp|Q9FPQ6|GP1_CHLRE	103	5e-23	Vegetative cell wall protein gp1 OS=Chlamydomonas reinhardtii GN=GP1 PE=2 SV=1	YGR121c	211	8e-55	COG0004	Ammonia permease	K03320	4e-76	281	zma:100191646	ammonium transporter, Amt family	-	GO:0016740//transferase activity	-	ko01100//Metabolic pathways;ko00230//Purine metabolism;ko03020//RNA polymerase;ko00240//Pyrimidine metabolism
CL10686.Contig2_All	472	0	25	0	1.7244	10.7519	Up	1.0105e-08	4.2993e-08	--	--	--	--	--	--	--	--	--	--	--	--	--	--	--	--	--	K14306	8e-06	47.8	vvi:100265039	nuclear pore complex protein Nup62	-	-	-	ko03013//RNA transport
Unigene48407_All	284	0	15	0	1.7196	10.7479	Up	1.5686e-05	4.9559e-05	gi|323450664|gb|EGB06544.1|	81.6	3e-15	hypothetical protein AURANDRAFT_29117 [Aureococcus anophagefferens]	--	--	--	--	sp|Q7XPW5|PMM_ORYSJ	73.9	2e-14	Phosphomannomutase OS=Oryza sativa subsp. japonica GN=PMM PE=2 SV=2	SPAC1556.07	86.3	1e-17	COG0561	Predicted hydrolases of the HAD superfamily	K01840	5e-14	73.9	osa:4337437	phosphomannomutase [EC:5.4.2.8]	GO:0010498//proteasomal protein catabolic process;GO:0009651//response to salt stress;GO:0019932//second-messenger-mediated signaling;GO:0007010//cytoskeleton organization;GO:0009266//response to temperature stimulus;GO:0006972//hyperosmotic response;GO:0006833//water transport;GO:0007030//Golgi organization;GO:0006096//glycolysis;GO:0006094//gluconeogenesis;GO:0019853//L-ascorbic acid biosynthet…	GO:0005515//protein binding;GO:0004615//phosphomannomutase activity	GO:0005829//cytosol	ko01100//Metabolic pathways;ko01110//Biosynthesis of secondary metabolites;ko00051//Fructose and mannose metabolism;ko00520//Amino sugar and nucleotide sugar metabolism
Unigene48594_All	322	0	17	0	1.7189	10.7473	Up	3.6084e-06	1.2276e-05	gi|255585136|ref|XP_002533273.1|	189.1	1e-47	conserved hypothetical protein [Ricinus communis] >gi|223526898|gb|EEF29105.1| conserved hypothetical protein [Ricinus communis]	gi|154350257|gb|AC182570.2|	131	4e-28	Mimulus guttatus clone MGBa-64L10, complete sequence	--	--	--	--	--	--	--	--	--	--	--	--	--	--	-	-	GO:0016020//membrane	--
Unigene48842_All	323	0	17	0	1.7135	10.7427	Up	3.6084e-06	1.2274e-05	--	--	--	--	--	--	--	--	--	--	--	--	--	--	--	--	--	--	--	--	--	--	-	-	-	--
Unigene8943_All	304	0	16	0	1.7135	10.7427	Up	7.5233e-06	2.4712e-05	--	--	--	--	--	--	--	--	--	--	--	--	--	--	--	--	--	--	--	--	--	--	-	-	-	--
Unigene48754_All	247	0	13	0	1.7135	10.7427	Up	6.8186e-05	0.00019948	--	--	--	--	--	--	--	--	--	--	--	--	--	--	--	--	--	--	--	--	--	--	-	-	-	--
Unigene47419_All	228	0	12	0	1.7135	10.7427	Up	0.00014216	0.00039731	--	--	--	--	--	--	--	--	--	--	--	--	--	--	--	--	--	--	--	--	--	--	-	-	-	--
Unigene47634_All	209	0	11	0	1.7135	10.7427	Up	0.0002964	0.00079038	--	--	--	--	--	--	--	--	--	--	--	--	--	--	--	--	--	--	--	--	--	--	-	-	-	--
Unigene48336_All	209	0	11	0	1.7135	10.7427	Up	0.0002964	0.00079017	--	--	--	--	--	--	--	--	--	--	--	--	--	--	--	--	--	--	--	--	--	--	-	-	-	--
Unigene47053_All	286	0	15	0	1.7075	10.7377	Up	1.5686e-05	4.9584e-05	--	--	--	--	--	--	--	--	--	--	--	--	--	--	--	--	--	--	--	--	--	--	-	-	-	--
Unigene47668_All	286	0	15	0	1.7075	10.7377	Up	1.5686e-05	4.9575e-05	gi|2674193|gb|AAB88705.1|	79	2e-14	galactose-1-phosphate uridylyltransferase [Gracilaria gracilis]	--	--	--	--	--	--	--	--	YBR018c	75.9	2e-14	COG1085	Galactose-1-phosphate uridylyltransferase	K00965	4e-12	67.8	cme:CMQ030C	UDPglucose--hexose-1-phosphate uridylyltransferase [EC:2.7.7.12]	-	-	-	ko01100//Metabolic pathways;ko01110//Biosynthesis of secondary metabolites;ko00520//Amino sugar and nucleotide sugar metabolism;ko00052//Galactose metabolism
Unigene47504_All	248	0	13	0	1.7066	10.7369	Up	6.8186e-05	0.00019957	gi|302141690|emb|CBI18893.3|	91.3	4e-18	unnamed protein product [Vitis vinifera]	gi|195613853|gb|EU956639.1|	60	1e-06	Zea mays clone 1568640 mRNA sequence	--	--	--	--	--	--	--	--	--	K07583	3e-19	91.3	vvi:100242087	tRNA pseudouridine synthase 10 [EC:5.4.99.-]	GO:0034968//histone lysine methylation;GO:0009909//regulation of flower development;GO:0048449//floral organ formation;GO:0001522//pseudouridine synthesis	GO:0003723//RNA binding;GO:0009982//pseudouridine synthase activity	GO:0005634//nucleus	--
Unigene49773_All	229	0	12	0	1.7061	10.7365	Up	0.00014216	0.00039688	--	--	--	--	--	--	--	--	--	--	--	--	--	--	--	--	--	--	--	--	--	--	-	-	-	--
Unigene48390_All	402	0	21	0	1.7008	10.732	Up	1.9095e-07	7.3186e-07	--	--	--	--	--	--	--	--	--	--	--	--	--	--	--	--	--	--	--	--	--	--	-	-	-	--
CL9845.Contig2_All	517	0	27	0	1.7003	10.7316	Up	2.3246e-09	1.0348e-08	gi|255548353|ref|XP_002515233.1|	252.3	2e-66	conserved hypothetical protein [Ricinus communis] >gi|223545713|gb|EEF47217.1| conserved hypothetical protein [Ricinus communis]	gi|146747226|gb|EF566470.1|	99.6	3e-18	Capsicum annuum galactinol synthase (GS) mRNA, complete cds	sp|C7G304|GOLS2_SOLLC	249	8e-67	Galactinol synthase 2 OS=Solanum lycopersicum GN=GOLS2 PE=2 SV=1	SMc04081	60.5	1e-09	COG5597	Alpha-N-acetylglucosamine transferase	K00750	4e-07	52.4	rcu:RCOM_0138290	glycogenin glucosyltransferase [EC:2.4.1.186]	GO:0009414//response to water deprivation;GO:0009409//response to cold;GO:0006979//response to oxidative stress;GO:0016051//carbohydrate biosynthetic process;GO:0009737//response to abscisic acid stimulus;GO:0006012//galactose metabolic process;GO:0009651//response to salt stress	GO:0047216//inositol 3-alpha-galactosyltransferase activity	GO:0005634//nucleus	--
Unigene48901_All	249	0	13	0	1.6998	10.7311	Up	6.8186e-05	0.00019947	--	--	--	--	--	--	--	--	--	--	--	--	--	--	--	--	--	--	--	--	--	--	-	-	-	--
Unigene47630_All	230	0	12	0	1.6986	10.7301	Up	0.00014216	0.00039726	--	--	--	--	--	--	--	--	--	--	--	--	--	--	--	--	--	--	--	--	--	--	-	-	-	--
CL12735.Contig1_All	441	0	23	0	1.698	10.7296	Up	4.3928e-08	1.7783e-07	gi|575427|gb|AAA53173.1|	156.8	8e-38	similar to S. cerevisiae PTR2 gene, GenBank Accession Number L11994 [Arabidopsis thaliana]	--	--	--	--	sp|P46032|PTR2_ARATH	63.5	4e-11	Peptide transporter PTR2 OS=Arabidopsis thaliana GN=PTR2 PE=1 SV=1	SPBC13A2.04c	156	1e-38	COG3104	Dipeptide/tripeptide permease	K03305	2e-16	82.4	ppp:PHYPADRAFT_183911	proton-dependent oligopeptide transporter, POT family	GO:0006857//oligopeptide transport	GO:0015198//oligopeptide transporter activity	GO:0005773//vacuole;GO:0016020//membrane	--
Unigene48417_All	211	0	11	0	1.6973	10.729	Up	0.0002964	0.00079013	--	--	--	--	--	--	--	--	--	--	--	--	--	--	--	--	--	--	--	--	--	--	-	-	-	--
CL9077.Contig1_All	614	0	32	0	1.6968	10.7286	Up	5.9004e-11	2.9136e-10	--	--	--	--	--	--	--	--	--	--	--	--	--	--	--	--	--	--	--	--	--	--	-	-	-	--
Unigene15634_All	269	0	14	0	1.6944	10.7266	Up	3.2704e-05	9.9691e-05	--	--	--	--	--	--	--	--	--	--	--	--	--	--	--	--	--	--	--	--	--	--	-	-	-	--
Unigene49706_All	269	0	14	0	1.6944	10.7266	Up	3.2704e-05	9.9563e-05	gi|224123896|ref|XP_002319191.1|	81.6	3e-15	Ca2+ antiporter/cation exchanger [Populus trichocarpa] >gi|222857567|gb|EEE95114.1| Ca2+ antiporter/cation exchanger [Populus trichocarpa]	gi|189162471|dbj|AP009694.1|	77.8	5e-12	Lotus japonicus genomic DNA, clone: LjT19D10, TM1611, complete sequence	sp|Q9FKP1|CCX1_ARATH	69.3	5e-13	Cation/calcium exchanger 1 OS=Arabidopsis thaliana GN=CCX1 PE=2 SV=1	--	--	--	--	--	K13754	3e-16	81.6	pop:POPTR_241946	solute carrier family 24 (sodium/potassium/calcium exchanger), member 6	GO:0035725//sodium ion transmembrane transport;GO:0046482//para-aminobenzoic acid metabolic process;GO:0010260//organ senescence	GO:0005432//calcium:sodium antiporter activity	GO:0005739//mitochondrion;GO:0016021//integral to membrane	--
Unigene48966_All	250	0	13	0	1.693	10.7254	Up	6.8186e-05	0.00019944	gi|255580096|ref|XP_002530880.1|	57.8	5e-08	lysyl-tRNA synthetase, putative [Ricinus communis] >gi|223529533|gb|EEF31486.1| lysyl-tRNA synthetase, putative [Ricinus communis]	--	--	--	--	sp|Q9ZPI1|SYK_ARATH	51.2	1e-07	Lysine--tRNA ligase OS=Arabidopsis thaliana GN=At3g11710 PE=2 SV=1	SPBC17G9.03c	73.9	7e-14	COG1190	Lysyl-tRNA synthetase (class II)	K04567	4e-09	57.8	rcu:RCOM_0435350	lysyl-tRNA synthetase, class II [EC:6.1.1.6]	-	GO:0005488//binding	-	ko00970//Aminoacyl-tRNA biosynthesis
Unigene49012_All	289	0	15	0	1.6898	10.7226	Up	1.5686e-05	4.9551e-05	--	--	--	--	--	--	--	--	--	--	--	--	--	--	--	--	--	--	--	--	--	--	-	-	-	--
Unigene48283_All	212	0	11	0	1.6893	10.7222	Up	0.0002964	0.00079019	gi|302142240|emb|CBI19443.3|	97.1	7e-20	unnamed protein product [Vitis vinifera]	--	--	--	--	sp|C0LGP4|Y3475_ARATH	67.4	2e-12	Probable LRR receptor-like serine/threonine-protein kinase At3g47570 OS=Arabidopsis thaliana GN=At3g47570 PE=1 SV=1	--	--	--	--	--	K13428	1e-08	55.8	aly:ARALYDRAFT_488953	LRR receptor-like serine/threonine-protein kinase EFR [EC:2.7.11.1]	GO:0006468//protein phosphorylation	GO:0016491//oxidoreductase activity;GO:0005524//ATP binding;GO:0004674//protein serine/threonine kinase activity	GO:0016023//cytoplasmic membrane-bounded vesicle;GO:0016021//integral to membrane	ko04075//Plant hormone signal transduction;ko04626//Plant-pathogen interaction
CL10507.Contig2_All	386	0	20	0	1.6869	10.7202	Up	3.9813e-07	1.4863e-06	gi|113205183|gb|AAT39930.2|	67.8	4e-11	RNA recognition motif containing protein, putative [Solanum demissum]	gi|83582534|emb|CT571261.1|	63.9	1e-07	Medicago truncatula chromosome 5 clone mth2-67l4, COMPLETE SEQUENCE	--	--	--	--	--	--	--	--	--	--	--	--	--	--	GO:0009611//response to wounding;GO:0055085//transmembrane transport;GO:0015770//sucrose transport	GO:0003676//nucleic acid binding;GO:0008515//sucrose transmembrane transporter activity;GO:0000166//nucleotide binding	GO:0016021//integral to membrane	--
Unigene48143_All	290	0	15	0	1.684	10.7177	Up	1.5686e-05	4.9567e-05	--	--	--	--	--	--	--	--	--	--	--	--	--	--	--	--	--	--	--	--	--	--	-	-	-	--
CL2101.Contig1_All	271	0	14	0	1.6819	10.7159	Up	3.2704e-05	9.9725e-05	gi|300123088|emb|CBK24095.2|	50.4	8e-06	unnamed protein product [Blastocystis hominis]	--	--	--	--	sp|Q9FFW5|PERK8_ARATH	57	2e-09	Proline-rich receptor-like protein kinase PERK8 OS=Arabidopsis thaliana GN=PERK8 PE=1 SV=1	Rv0312	52.4	2e-07	COG0443	Molecular chaperone	K10990	1e-06	49.3	bdi:100828863	RecQ-mediated genome instability protein 1	-	GO:0016772//transferase activity, transferring phosphorus-containing groups	-	--
Unigene47272_All	484	0	25	0	1.6817	10.7157	Up	1.0105e-08	4.2976e-08	gi|219123807|ref|XP_002182209.1|	53.9	9e-07	predicted protein [Phaeodactylum tricornutum CCAP 1055/1] >gi|217406170|gb|EEC46110.1| predicted protein [Phaeodactylum tricornutum CCAP 1055/1]	gi|238558242|gb|FJ966884.1|	79.8	2e-12	Lolium perenne glutamine synthetase 1b (GS1b) mRNA, complete cds	sp|P14654|GLN12_ORYSJ	53.9	4e-08	Glutamine synthetase cytosolic isozyme 1-2 OS=Oryza sativa subsp. japonica GN=GLN1-2 PE=1 SV=1	YPR035w	62	4e-10	COG0174	Glutamine synthetase	K01915	1e-07	53.9	osa:4332108	glutamine synthetase [EC:6.3.1.2]	GO:0008152//metabolic process	GO:0016874//ligase activity;GO:0000166//nucleotide binding	-	ko01100//Metabolic pathways;ko00630//Glyoxylate and dicarboxylate metabolism;ko00910//Nitrogen metabolism;ko00250//Alanine, aspartate and glutamate metabolism;ko00330//Arginine and proline metabolism
Unigene49792_All	310	0	16	0	1.6804	10.7146	Up	7.5233e-06	2.4714e-05	--	--	--	--	--	--	--	--	--	--	--	--	--	--	--	--	--	--	--	--	--	--	-	-	-	--
CL3545.Contig1_All	291	0	15	0	1.6782	10.7127	Up	1.5686e-05	4.9623e-05	gi|302826567|ref|XP_002994726.1|	77	8e-14	hypothetical protein SELMODRAFT_139061 [Selaginella moellendorffii] >gi|300137035|gb|EFJ04209.1| hypothetical protein SELMODRAFT_139061 [Selaginella moellendorffii]	gi|147776538|emb|AM442480.2|	285	1e-74	Vitis vinifera contig VV78X160272.3, whole genome shotgun sequence	--	--	--	--	--	--	--	--	--	--	--	--	--	--	-	-	-	--
Unigene37927_All	233	0	12	0	1.6768	10.7115	Up	0.00014216	0.00039743	--	--	--	--	--	--	--	--	--	--	--	--	--	--	--	--	--	--	--	--	--	--	-	-	-	--
Unigene48387_All	272	0	14	0	1.6757	10.7105	Up	3.2704e-05	9.9597e-05	--	--	--	--	--	--	--	--	--	--	--	--	--	--	--	--	--	--	--	--	--	--	-	-	-	--
Unigene49881_All	253	0	13	0	1.6729	10.7081	Up	6.8186e-05	0.00019935	--	--	--	--	--	--	--	--	--	--	--	--	--	--	--	--	--	--	--	--	--	--	-	-	-	--
CL6252.Contig2_All	273	0	14	0	1.6696	10.7053	Up	3.2704e-05	9.9706e-05	gi|348670933|gb|EGZ10754.1|	65.9	1e-10	hypothetical protein PHYSODRAFT_352366 [Phytophthora sojae]	--	--	--	--	sp|Q84LB6|SUCB_SOLLC	52.8	5e-08	Succinyl-CoA ligase [ADP-forming] subunit beta, mitochondrial OS=Solanum lycopersicum PE=1 SV=1	SPCC1620.08	81.3	4e-16	COG0045	Succinyl-CoA synthetase, beta subunit	K01900	3e-07	51.6	aly:ARALYDRAFT_480870	succinyl-CoA synthetase beta subunit [EC:6.2.1.4 6.2.1.5]	GO:0008152//metabolic process	GO:0046872//metal ion binding;GO:0004774//succinate-CoA ligase activity	-	ko01100//Metabolic pathways;ko01110//Biosynthesis of secondary metabolites;ko00020//Citrate cycle (TCA cycle);ko00640//Propanoate metabolism
CL7484.Contig1_All	549	0	28	0	1.6605	10.6974	Up	1.115e-09	5.0772e-09	gi|302828408|ref|XP_002945771.1|	61.2	8e-09	pathogenesis-related protein 1-like protein [Volvox carteri f. nagariensis] >gi|300268586|gb|EFJ52766.1| pathogenesis-related protein 1-like protein [Volvox carteri f. nagariensis]	--	--	--	--	sp|Q9FPQ6|GP1_CHLRE	88.6	2e-18	Vegetative cell wall protein gp1 OS=Chlamydomonas reinhardtii GN=GP1 PE=2 SV=1	slr0599	56.6	2e-08	COG0515	Serine/threonine protein kinase	K01051	2e-15	80.1	gmx:100776781	pectinesterase [EC:3.1.1.11]	-	-	-	ko01100//Metabolic pathways;ko00565//Ether lipid metabolism;ko04144//Endocytosis;ko00564//Glycerophospholipid metabolism;ko00500//Starch and sucrose metabolism;ko00040//Pentose and glucuronate interconversions
Unigene49092_All	255	0	13	0	1.6598	10.6968	Up	6.8186e-05	0.00019943	gi|159479018|ref|XP_001697595.1|	85.1	3e-16	copper amine oxidase [Chlamydomonas reinhardtii] >gi|158274205|gb|EDO99988.1| copper amine oxidase [Chlamydomonas reinhardtii]	--	--	--	--	--	--	--	--	SPAC2E1P3.04	91.3	4e-19	COG3733	Cu2+-containing amine oxidase	K00276	2e-17	85.1	cre:CHLREDRAFT_176519	primary-amine oxidase [EC:1.4.3.21]	-	GO:0005488//binding	-	ko01100//Metabolic pathways;ko01110//Biosynthesis of secondary metabolites;ko00360//Phenylalanine metabolism;ko00260//Glycine, serine and threonine metabolism;ko00950//Isoquinoline alkaloid biosynthesis;ko00350//Tyrosine metabolism;ko00410//beta-Alanine metabolism;ko00960//Tropane, piperidine and pyridine alkaloid biosynthesis
Unigene47913_All	314	0	16	0	1.659	10.6961	Up	7.5233e-06	2.4743e-05	gi|326501504|dbj|BAK02541.1|	152.9	1e-36	predicted protein [Hordeum vulgare subsp. vulgare]	gi|32995929|dbj|AK110720.1|	622	1e-176	Oryza sativa Japonica Group cDNA clone:002-170-D11, full insert sequence	sp|Q337Y2|CADH3_ORYSJ	45.8	6e-06	Probable cinnamyl alcohol dehydrogenase 3 OS=Oryza sativa subsp. japonica GN=CAD3 PE=2 SV=1	YMR083w	104	3e-23	COG1064	Zn-dependent alcohol dehydrogenases	K13953	7e-33	136	zma:100274539	alcohol dehydrogenase, propanol-preferring [EC:1.1.1.1]	-	GO:0005488//binding	-	ko01100//Metabolic pathways;ko01110//Biosynthesis of secondary metabolites;ko00010//Glycolysis / Gluconeogenesis;ko00350//Tyrosine metabolism;ko00071//Fatty acid metabolism
CL9507.Contig2_All	373	0	19	0	1.6584	10.6956	Up	8.3008e-07	3.0091e-06	gi|323452705|gb|EGB08578.1|	79.3	1e-14	hypothetical protein AURANDRAFT_63942 [Aureococcus anophagefferens]	--	--	--	--	sp|Q9S740|AGP19_ARATH	63.2	4e-11	Lysine-rich arabinogalactan protein 19 OS=Arabidopsis thaliana GN=AGP19 PE=2 SV=2	YPO2725	49.3	2e-06	COG3501	Uncharacterized protein conserved in bacteria	K01115	4e-08	54.3	vcn:VOLCADRAFT_99471	phospholipase D [EC:3.1.4.4]	-	-	-	ko01100//Metabolic pathways;ko00565//Ether lipid metabolism;ko04144//Endocytosis;ko00564//Glycerophospholipid metabolism;ko00500//Starch and sucrose metabolism;ko00040//Pentose and glucuronate interconversions;ko03040//Spliceosome
CL5344.Contig3_All	334	0	17	0	1.6571	10.6944	Up	3.6084e-06	1.2288e-05	gi|348690379|gb|EGZ30193.1|	104.4	4e-22	hypothetical protein PHYSODRAFT_472083 [Phytophthora sojae]	gi|242048287|ref|XM_002461845.1|	58	6e-06	Sorghum bicolor hypothetical protein, mRNA	sp|Q8GSD9|PHT12_ORYSJ	83.6	2e-17	Inorganic phosphate transporter 1-2 OS=Oryza sativa subsp. japonica GN=PTH1-2 PE=2 SV=1	Ta0048	75.1	3e-14	COG0477	Permeases of the major facilitator superfamily	K08176	7e-17	83.6	osa:4331637	MFS transporter, PHS family, inorganic phosphate transporter	-	-	-	--
Unigene24990_All	472	0	24	0	1.6555	10.6931	Up	2.1069e-08	8.7499e-08	--	--	--	--	--	--	--	--	--	--	--	--	--	--	--	--	--	--	--	--	--	--	-	-	-	--
Unigene38161_All	217	0	11	0	1.6504	10.6886	Up	0.0002964	0.00079084	--	--	--	--	--	--	--	--	--	--	--	--	--	--	--	--	--	--	--	--	--	--	-	-	-	--
Unigene48791_All	217	0	11	0	1.6504	10.6886	Up	0.0002964	0.00078989	--	--	--	--	--	--	--	--	--	--	--	--	--	--	--	--	--	--	--	--	--	--	-	-	-	--
Unigene49806_All	296	0	15	0	1.6499	10.6882	Up	1.5686e-05	4.9539e-05	gi|159489080|ref|XP_001702525.1|	151.8	2e-36	predicted protein [Chlamydomonas reinhardtii] >gi|158280547|gb|EDP06304.1| predicted protein [Chlamydomonas reinhardtii]	gi|301106648|ref|XM_002902361.1|	81.8	3e-13	Phytophthora infestans T30-4 prolyl-tRNA synthetase, putative (PITG_09846) mRNA, complete cds	--	--	--	--	YHR020w_2	153	8e-38	COG0442	Prolyl-tRNA synthetase	K01881	2e-37	151	cre:CHLREDRAFT_186253	prolyl-tRNA synthetase [EC:6.1.1.15]	GO:0006433//prolyl-tRNA aminoacylation	GO:0004827//proline-tRNA ligase activity;GO:0005524//ATP binding	GO:0009506//plasmodesma;GO:0016020//membrane;GO:0005829//cytosol	ko00970//Aminoacyl-tRNA biosynthesis
Unigene9528_All	296	0	15	0	1.6499	10.6882	Up	1.5686e-05	4.953e-05	--	--	--	--	--	--	--	--	--	--	--	--	--	--	--	--	--	--	--	--	--	--	-	-	-	--
CL10490.Contig2_All	415	0	21	0	1.6475	10.6861	Up	1.9095e-07	7.3223e-07	--	--	--	--	--	--	--	--	sp|Q8LPG9|IQD14_ARATH	46.2	6e-06	Protein IQ-DOMAIN 14 OS=Arabidopsis thaliana GN=IQD14 PE=1 SV=1	--	--	--	--	--	--	--	--	--	--	-	-	-	--
Unigene49752_All	257	0	13	0	1.6469	10.6855	Up	6.8186e-05	0.00019938	--	--	--	--	--	--	--	--	--	--	--	--	YPR035w	49.7	1e-06	COG0174	Glutamine synthetase	--	--	--	--	--	-	-	-	--
Unigene49800_All	257	0	13	0	1.6469	10.6855	Up	6.8186e-05	0.00019937	--	--	--	--	--	--	--	--	--	--	--	--	--	--	--	--	--	--	--	--	--	--	-	-	-	--
Unigene49903_All	277	0	14	0	1.6455	10.6843	Up	3.2704e-05	9.9545e-05	--	--	--	--	--	--	--	--	--	--	--	--	--	--	--	--	--	--	--	--	--	--	-	-	-	--
Unigene48268_All	258	0	13	0	1.6405	10.6799	Up	6.8186e-05	0.00019952	--	--	--	--	--	--	--	--	--	--	--	--	--	--	--	--	--	--	--	--	--	--	-	-	-	--
CL10468.Contig1_All	397	0	20	0	1.6402	10.6797	Up	3.9813e-07	1.4864e-06	gi|325190906|emb|CCA25392.1|	87.4	6e-17	FAS2_PENPA Fatty acid synthase subunit alpha putati [Albugo laibachii Nc14]	--	--	--	--	sp|Q6ZCX3|FH6_ORYSJ	65.1	1e-11	Formin-like protein 6 OS=Oryza sativa subsp. japonica GN=FH6 PE=2 SV=2	YKL182w_4	151	3e-37	COG0331	(acyl-carrier-protein) S-malonyltransferase	K03006	1e-11	66.6	smo:SELMODRAFT_128226	DNA-directed RNA polymerase II subunit RPB1 [EC:2.7.7.6]	GO:0008152//metabolic process	GO:0016740//transferase activity	-	ko01100//Metabolic pathways;ko00230//Purine metabolism;ko03020//RNA polymerase;ko00240//Pyrimidine metabolism
Unigene23773_All	318	0	16	0	1.6381	10.6778	Up	7.5233e-06	2.475e-05	gi|225427991|ref|XP_002277796.1|	174.5	3e-43	PREDICTED: actin-depolymerizing factor 5 [Vitis vinifera] >gi|297744627|emb|CBI37889.3| unnamed protein product [Vitis vinifera]	gi|359475030|ref|XM_002277760.2|	200	6e-49	PREDICTED: Vitis vinifera actin-depolymerizing factor 5-like (LOC100245314), mRNA	sp|Q9ZNT3|ADF5_ARATH	147	2e-36	Actin-depolymerizing factor 5 OS=Arabidopsis thaliana GN=ADF5 PE=1 SV=1	--	--	--	--	--	K05765	5e-27	117	gmx:100819975	cofilin	GO:0009744//response to sucrose stimulus;GO:0009750//response to fructose stimulus;GO:0030041//actin filament polymerization	GO:0003779//actin binding	GO:0005737//cytoplasm	--
Unigene48371_All	318	0	16	0	1.6381	10.6778	Up	7.5233e-06	2.4737e-05	gi|356502698|ref|XP_003520154.1|	50.8	6e-06	PREDICTED: proline-rich receptor-like protein kinase PERK10-like [Glycine max]	--	--	--	--	sp|P21997|SSGP_VOLCA	70.5	2e-13	Sulfated surface glycoprotein 185 OS=Volvox carteri PE=1 SV=1	Rv3876	60.1	1e-09	COG0455	ATPases involved in chromosome partitioning	K01115	5e-12	67.4	vcn:VOLCADRAFT_99471	phospholipase D [EC:3.1.4.4]	-	-	-	ko01100//Metabolic pathways;ko00565//Ether lipid metabolism;ko04144//Endocytosis;ko00564//Glycerophospholipid metabolism
Unigene24935_All	338	0	17	0	1.6375	10.6773	Up	3.6084e-06	1.2283e-05	gi|326499273|dbj|BAK06127.1|	112.5	1e-24	predicted protein [Hordeum vulgare subsp. vulgare]	gi|32993522|dbj|AK108313.1|	182	1e-43	Oryza sativa Japonica Group cDNA clone:002-141-G06, full insert sequence	sp|P26360|ATPG3_IPOBA	51.6	1e-07	ATP synthase subunit gamma, mitochondrial OS=Ipomoea batatas GN=ATPC PE=1 SV=2	YBR039w	88.2	3e-18	COG0224	F0F1-type ATP synthase, gamma subunit	K02136	8e-10	60.1	vcn:VOLCADRAFT_76794	F-type H+-transporting ATPase subunit gamma [EC:3.6.3.14]	GO:0006818//hydrogen transport;GO:0006811//ion transport	-	GO:0016020//membrane;GO:0043231//intracellular membrane-bounded organelle;GO:0005737//cytoplasm	ko01100//Metabolic pathways;ko00190//Oxidative phosphorylation
Unigene25598_All	440	0	22	0	1.6279	10.6688	Up	9.1587e-08	3.61e-07	gi|296082139|emb|CBI21144.3|	72.8	1e-12	unnamed protein product [Vitis vinifera]	--	--	--	--	--	--	--	--	--	--	--	--	--	--	--	--	--	--	-	-	-	--
Unigene49136_All	440	0	22	0	1.6279	10.6688	Up	9.1587e-08	3.6086e-07	gi|302836906|ref|XP_002950013.1|	63.5	9e-10	hypothetical protein VOLCADRAFT_90423 [Volvox carteri f. nagariensis] >gi|300264922|gb|EFJ49116.1| hypothetical protein VOLCADRAFT_90423 [Volvox carteri f. nagariensis]	--	--	--	--	--	--	--	--	YPL019c_1	107	7e-24	COG5036	SPX domain-containing protein involved in vacuolar polyphosphate accumulation	--	--	--	--	--	-	-	-	--
Unigene47717_All	240	0	12	0	1.6279	10.6688	Up	0.00014216	0.00039719	--	--	--	--	gi|32993350|dbj|AK108141.1|	58	4e-06	Oryza sativa Japonica Group cDNA clone:002-139-E09, full insert sequence	--	--	--	--	--	--	--	--	--	--	--	--	--	--	-	-	-	--
Unigene47944_All	240	0	12	0	1.6279	10.6688	Up	0.00014216	0.00039711	--	--	--	--	--	--	--	--	--	--	--	--	--	--	--	--	--	--	--	--	--	--	-	-	-	--
Unigene49035_All	240	0	12	0	1.6279	10.6688	Up	0.00014216	0.00039697	--	--	--	--	--	--	--	--	--	--	--	--	--	--	--	--	--	--	--	--	--	--	-	-	-	--
CL5344.Contig1_All	220	0	11	0	1.6279	10.6688	Up	0.0002964	0.00079138	gi|168058818|ref|XP_001781403.1|	62.8	1e-09	predicted protein [Physcomitrella patens subsp. patens] >gi|162667140|gb|EDQ53777.1| predicted protein [Physcomitrella patens subsp. patens]	--	--	--	--	sp|Q8H6H2|PHT14_ORYSJ	60.1	3e-10	Probable inorganic phosphate transporter 1-4 OS=Oryza sativa subsp. japonica GN=PHT1-4 PE=2 SV=1	--	--	--	--	--	K08176	3e-10	61.6	pop:POPTR_588955	MFS transporter, PHS family, inorganic phosphate transporter	-	-	-	--
Unigene49007_All	401	0	20	0	1.6238	10.6652	Up	3.9813e-07	1.4855e-06	--	--	--	--	--	--	--	--	--	--	--	--	--	--	--	--	--	--	--	--	--	--	-	-	-	--
Unigene14576_All	1023	0	51	0	1.6231	10.6645	Up	5.1058e-17	3.3771e-16	--	--	--	--	--	--	--	--	--	--	--	--	--	--	--	--	--	--	--	--	--	--	-	-	-	--
Unigene48681_All	602	0	30	0	1.6225	10.664	Up	2.5649e-10	1.2149e-09	gi|6523547|emb|CAB62280.1|	63.5	2e-09	hydroxyproline-rich glycoprotein DZ-HRGP [Volvox carteri f. nagariensis]	gi|292789703|dbj|AK339272.1|	93.7	2e-16	Lotus japonicus cDNA, clone: LjFL3-064-DA07, HTC	sp|Q9LK03|PERK2_ARATH	106	1e-23	Proline-rich receptor-like protein kinase PERK2 OS=Arabidopsis thaliana GN=PERK2 PE=2 SV=3	YPO2725	73.9	2e-13	COG3501	Uncharacterized protein conserved in bacteria	K01115	4e-21	99.4	vcn:VOLCADRAFT_99471	phospholipase D [EC:3.1.4.4]	-	-	-	ko01100//Metabolic pathways;ko00565//Ether lipid metabolism;ko04144//Endocytosis;ko00564//Glycerophospholipid metabolism
Unigene49873_All	261	0	13	0	1.6216	10.6632	Up	6.8186e-05	0.00019936	--	--	--	--	--	--	--	--	--	--	--	--	--	--	--	--	--	--	--	--	--	--	-	-	-	--
CL9841.Contig2_All	241	0	12	0	1.6211	10.6628	Up	0.00014216	0.00039763	gi|297811205|ref|XP_002873486.1|	82	2e-15	hypothetical protein ARALYDRAFT_487925 [Arabidopsis lyrata subsp. lyrata] >gi|297319323|gb|EFH49745.1| hypothetical protein ARALYDRAFT_487925 [Arabidopsis lyrata subsp. lyrata]	gi|123670899|emb|AM475993.1|	77.8	4e-12	Vitis vinifera, whole genome shotgun sequence, contig VV78X184928.11, clone ENTAV 115	--	--	--	--	--	--	--	--	--	K11807	2e-16	82	aly:ARALYDRAFT_487925	WD and tetratricopeptide repeats protein 1	GO:0009630//gravitropism;GO:0006346//methylation-dependent chromatin silencing;GO:0016246//RNA interference;GO:0031048//chromatin silencing by small RNA;GO:0045492//xylan biosynthetic process;GO:0045132//meiotic chromosome segregation;GO:0000956//nuclear-transcribed mRNA catabolic process;GO:0010413//glucuronoxylan metabolic process;GO:0007062//sister chromatid cohesion	GO:0000166//nucleotide binding	GO:0080008//Cul4-RING ubiquitin ligase complex;GO:0005737//cytoplasm;GO:0009506//plasmodesma;GO:0005886//plasma membrane	--
Unigene49582_All	241	0	12	0	1.6211	10.6628	Up	0.00014216	0.00039689	gi|388500006|gb|AFK38069.1|	67.8	5e-11	unknown [Medicago truncatula]	gi|116013904|dbj|AK240953.1|	83.8	7e-14	Oryza sativa Japonica Group cDNA, clone: J065044F16, full insert sequence	sp|P17878|G3PC_MESCR	55.1	9e-09	Glyceraldehyde-3-phosphate dehydrogenase, cytosolic OS=Mesembryanthemum crystallinum GN=GAPC PE=2 SV=1	SPBC32F12.11	56.6	1e-08	COG0057	Glyceraldehyde-3-phosphate dehydrogenase/erythrose-4-phosphate dehydrogenase	K00134	8e-10	60.1	gmx:100038325	glyceraldehyde 3-phosphate dehydrogenase [EC:1.2.1.12]	-	-	-	ko01100//Metabolic pathways;ko01110//Biosynthesis of secondary metabolites;ko00010//Glycolysis / Gluconeogenesis
CL2283.Contig2_All	402	0	20	0	1.6198	10.6616	Up	3.9813e-07	1.4862e-06	gi|299470892|emb|CBN78841.1|	78.2	3e-14	2,3-dihydro-2,3-dihydroxybenzoate dehydrogenase [Ectocarpus siliculosus]	--	--	--	--	sp|Q9ASX2|TRNH1_ARATH	69.3	6e-13	Tropinone reductase homolog At1g07440 OS=Arabidopsis thaliana GN=At1g07440 PE=1 SV=1	YPO1287	87.8	5e-18	COG1028	Dehydrogenases with different specificities (related to short-chain alcohol dehydrogenases)	K00065	1e-13	72.8	rcu:RCOM_0389080	2-deoxy-D-gluconate 3-dehydrogenase [EC:1.1.1.125]	GO:0005975//carbohydrate metabolic process;GO:0046686//response to cadmium ion;GO:0044237//cellular metabolic process;GO:0080167//response to karrikin	-	-	ko01100//Metabolic pathways;ko01110//Biosynthesis of secondary metabolites;ko00040//Pentose and glucuronate interconversions;ko00960//Tropane, piperidine and pyridine alkaloid biosynthesis
Unigene49746_All	262	0	13	0	1.6154	10.6577	Up	6.8186e-05	0.00019938	--	--	--	--	--	--	--	--	--	--	--	--	--	--	--	--	--	--	--	--	--	--	-	-	-	--
CL582.Contig23_All	1371	0	68	0	1.6148	10.6571	Up	1.9206e-22	1.5511e-21	gi|225440392|ref|XP_002267559.1|	47.8	1e-113	PREDICTED: uncharacterized protein LOC100232886 [Vitis vinifera] >gi|7406669|emb|CAB85628.1| putative ripening-related protein [Vitis vinifera]	gi|359481769|ref|XM_002267523.2|	174	1e-40	PREDICTED: Vitis vinifera ripening-related protein-like (GRIP21), mRNA	--	--	--	--	SPAC24B11.05	78.2	3e-14	COG1011	Predicted hydrolase (HAD superfamily)	K07025	1e-110	324	gmx:100796466	putative hydrolase of the HAD superfamily	-	GO:0016787//hydrolase activity	-	--
Unigene47968_All	222	0	11	0	1.6132	10.6557	Up	0.0002964	0.00079023	--	--	--	--	--	--	--	--	--	--	--	--	--	--	--	--	--	--	--	--	--	--	-	-	-	--
Unigene48793_All	404	0	20	0	1.6117	10.6544	Up	3.9813e-07	1.4856e-06	--	--	--	--	--	--	--	--	--	--	--	--	--	--	--	--	--	--	--	--	--	--	-	-	-	--
Unigene49722_All	263	0	13	0	1.6093	10.6522	Up	6.8186e-05	0.00019939	gi|225450127|ref|XP_002275346.1|	122.1	2e-27	PREDICTED: MATE efflux family protein FRD3 [Vitis vinifera] >gi|297736247|emb|CBI24885.3| unnamed protein product [Vitis vinifera]	gi|225450126|ref|XM_002275310.1|	75.8	2e-11	PREDICTED: Vitis vinifera MATE efflux family protein FRD3-like (LOC100244835), mRNA	sp|Q9SYD6|MATE1_ARATH	85.5	6e-18	MATE efflux family protein 1 OS=Arabidopsis thaliana GN=MATE PE=2 SV=2	--	--	--	--	--	--	--	--	--	--	GO:0006879//cellular iron ion homeostasis;GO:0006855//drug transmembrane transport;GO:0015746//citrate transport	GO:0015238//drug transmembrane transporter activity;GO:0015137//citrate transmembrane transporter activity;GO:0015297//antiporter activity	GO:0005886//plasma membrane	--
Unigene48181_All	385	0	19	0	1.6067	10.6499	Up	8.3008e-07	3.0079e-06	gi|20138131|sp|Q9FPQ6.1|GP1_CHLRE	53.1	1e-06	RecName: Full=Vegetative cell wall protein gp1; AltName: Full=Hydroxyproline-rich glycoprotein 1; Flags: Precursor >gi|12018147|gb|AAG45420.1|AF309494_1 vegetative cell wall protein gp1 [Chlamydomonas reinhardtii]	--	--	--	--	sp|Q9FPQ6|GP1_CHLRE	82	9e-17	Vegetative cell wall protein gp1 OS=Chlamydomonas reinhardtii GN=GP1 PE=2 SV=1	RSc2303	53.9	7e-08	COG4796	Type II secretory pathway, component HofQ	K14709	5e-13	70.9	vcn:VOLCADRAFT_104214	solute carrier family 39 (zinc transporter), member 1/2/3	-	-	-	--
Unigene47499_All	223	0	11	0	1.606	10.6493	Up	0.0002964	0.00079045	gi|219119570|ref|XP_002180542.1|	95.5	2e-19	phosphoketolase [Phaeodactylum tricornutum CCAP 1055/1] >gi|217408015|gb|EEC47950.1| phosphoketolase [Phaeodactylum tricornutum CCAP 1055/1]	--	--	--	--	--	--	--	--	slr0453	117	4e-27	COG3957	Phosphoketolase	--	--	--	--	--	-	-	-	--
Unigene48317_All	629	0	31	0	1.6046	10.648	Up	1.2302e-10	5.95e-10	gi|301089965|ref|XP_002895240.1|	127.5	1e-28	succinyl CoA transferase, putative [Phytophthora infestans T30-4] >gi|262101013|gb|EEY59065.1| succinyl CoA transferase, putative [Phytophthora infestans T30-4]	gi|151418946|dbj|AK250297.1|	416	1e-113	Hordeum vulgare subsp. vulgare cDNA clone: FLbaf71o13, mRNA sequence	--	--	--	--	RSc1570	120	2e-27	COG1788	Acyl CoA:acetate/3-ketoacid CoA transferase, alpha subunit	--	--	--	--	--	GO:0008152//metabolic process	GO:0008410//CoA-transferase activity	-	--
Unigene47400_All	264	0	13	0	1.6032	10.6467	Up	6.8186e-05	0.00019958	--	--	--	--	--	--	--	--	--	--	--	--	--	--	--	--	--	--	--	--	--	--	-	-	-	--
Unigene49704_All	325	0	16	0	1.6028	10.6464	Up	7.5233e-06	2.4718e-05	--	--	--	--	--	--	--	--	--	--	--	--	--	--	--	--	--	--	--	--	--	--	-	-	-	--
Unigene49736_All	325	0	16	0	1.6028	10.6464	Up	7.5233e-06	2.4716e-05	--	--	--	--	--	--	--	--	sp|Q9LK03|PERK2_ARATH	46.6	3e-06	Proline-rich receptor-like protein kinase PERK2 OS=Arabidopsis thaliana GN=PERK2 PE=2 SV=3	--	--	--	--	--	--	--	--	--	--	-	-	-	--
Unigene48670_All	386	0	19	0	1.6026	10.6462	Up	8.3008e-07	3.0075e-06	--	--	--	--	--	--	--	--	--	--	--	--	--	--	--	--	--	--	--	--	--	--	-	-	-	--
Unigene15519_All	244	0	12	0	1.6012	10.6449	Up	0.00014216	0.00039759	--	--	--	--	--	--	--	--	--	--	--	--	--	--	--	--	--	--	--	--	--	--	-	-	-	--
CL9675.Contig2_All	346	0	17	0	1.5996	10.6435	Up	3.6084e-06	1.2286e-05	gi|1707981|sp|P55143.1|GLRX_RICCO	104.8	3e-22	RecName: Full=Glutaredoxin	--	--	--	--	sp|P55143|GLRX_RICCO	104	1e-23	Glutaredoxin OS=Ricinus communis PE=3 SV=1	YDR513w	91.7	3e-19	COG0695	Glutaredoxin and related proteins	K03676	3e-23	104	rcu:RCOM_1095750	glutaredoxin 3	GO:0009987//cellular process	GO:0003824//catalytic activity	-	--
Unigene12212_All	346	0	17	0	1.5996	10.6435	Up	3.6084e-06	1.2285e-05	gi|224139952|ref|XP_002323356.1|	50.8	6e-06	predicted protein [Populus trichocarpa] >gi|222867986|gb|EEF05117.1| predicted protein [Populus trichocarpa]	--	--	--	--	--	--	--	--	--	--	--	--	--	--	--	--	--	--	-	-	-	--
Unigene47550_All	245	0	12	0	1.5946	10.639	Up	0.00014216	0.00039727	--	--	--	--	--	--	--	--	--	--	--	--	--	--	--	--	--	--	--	--	--	--	-	-	-	--
Unigene46853_All	368	0	18	0	1.5925	10.6371	Up	1.7307e-06	6.085e-06	gi|297832360|ref|XP_002884062.1|	80.1	9e-15	auxin efflux carrier family protein [Arabidopsis lyrata subsp. lyrata] >gi|297329902|gb|EFH60321.1| auxin efflux carrier family protein [Arabidopsis lyrata subsp. lyrata]	--	--	--	--	--	--	--	--	--	--	--	--	--	K07088	2e-15	79	pop:POPTR_760338		GO:0046482//para-aminobenzoic acid metabolic process;GO:0009926//auxin polar transport;GO:0055085//transmembrane transport	GO:0009672//auxin:hydrogen symporter activity	GO:0016021//integral to membrane	--
Unigene47835_All	225	0	11	0	1.5917	10.6364	Up	0.0002964	0.0007903	gi|298714475|emb|CBJ27497.1|	52.4	2e-06	arginase [Ectocarpus siliculosus]	--	--	--	--	--	--	--	--	SMc03091	50.4	8e-07	COG0010	Arginase/agmatinase/formimionoglutamate hydrolase, arginase family	--	--	--	--	--	-	-	-	--
CL12891.Contig2_All	430	0	21	0	1.59	10.6348	Up	1.9095e-07	7.3215e-07	gi|297742430|emb|CBI34579.3|	164.5	3e-40	unnamed protein product [Vitis vinifera]	gi|86559334|gb|DQ366110.1|	67.9	8e-09	Thlaspi caerulescens YSL transporter 3 gene, complete cds	sp|Q2EF88|YSL3_ARATH	152	9e-38	Metal-nicotianamine transporter YSL3 OS=Arabidopsis thaliana GN=YSL3 PE=2 SV=1	--	--	--	--	--	--	--	--	--	--	GO:0009624//response to nematode;GO:0006857//oligopeptide transport;GO:0034755//iron ion transmembrane transport;GO:0010043//response to zinc ion;GO:0010039//response to iron ion;GO:0048316//seed development	GO:0015198//oligopeptide transporter activity;GO:0051980//iron-nicotianamine transmembrane transporter activity	GO:0005737//cytoplasm;GO:0005886//plasma membrane	--
Unigene48149_All	328	0	16	0	1.5882	10.6332	Up	7.5233e-06	2.4742e-05	gi|359481803|ref|XP_003632675.1|	73.2	1e-12	PREDICTED: LOW QUALITY PROTEIN: zeatin O-glucosyltransferase-like [Vitis vinifera]	--	--	--	--	sp|P56725|ZOX_PHAVU	63.9	2e-11	Zeatin O-xylosyltransferase OS=Phaseolus vulgaris GN=ZOX1 PE=2 SV=1	--	--	--	--	--	K13495	1e-13	72.8	vvi:100262460	cis-zeatin O-glucosyltransferase [EC:2.4.1.215]	-	-	-	ko00908//Zeatin biosynthesis
Unigene47061_All	287	0	14	0	1.5882	10.6332	Up	3.2704e-05	9.9647e-05	gi|326530778|dbj|BAK01187.1|	171.8	2e-42	predicted protein [Hordeum vulgare subsp. vulgare]	gi|255085930|ref|XM_002508886.1|	67.9	5e-09	Micromonas sp. RCC299 chromosome 12 also known as glycine decarboxylase l-protein (LPD_B273) mRNA, complete cds	sp|Q9M5K3|DLDH1_ARATH	129	5e-31	Dihydrolipoyl dehydrogenase 1, mitochondrial OS=Arabidopsis thaliana GN=LPD1 PE=1 SV=2	YFL018c	152	2e-37	COG1249	Pyruvate/2-oxoglutarate dehydrogenase complex, dihydrolipoamide dehydrogenase (E3) component, and related enzymes	K00382	4e-32	134	cme:CMM299C	dihydrolipoamide dehydrogenase [EC:1.8.1.4]	GO:0055114//oxidation-reduction process;GO:0009416//response to light stimulus;GO:0045454//cell redox homeostasis;GO:0046686//response to cadmium ion	GO:0005507//copper ion binding;GO:0008270//zinc ion binding;GO:0050897//cobalt ion binding;GO:0005524//ATP binding;GO:0050660//flavin adenine dinucleotide binding;GO:0004148//dihydrolipoyl dehydrogenase activity	GO:0005747//mitochondrial respiratory chain complex I;GO:0009507//chloroplast;GO:0048046//apoplast	ko01100//Metabolic pathways;ko01110//Biosynthesis of secondary metabolites;ko00620//Pyruvate metabolism;ko00020//Citrate cycle (TCA cycle);ko00010//Glycolysis / Gluconeogenesis;ko00260//Glycine, serine and threonine metabolism;ko00280//Valine, leucine and isoleucine degradation
Unigene49789_All	287	0	14	0	1.5882	10.6332	Up	3.2704e-05	9.9557e-05	--	--	--	--	--	--	--	--	--	--	--	--	--	--	--	--	--	--	--	--	--	--	-	-	-	--
Unigene47794_All	246	0	12	0	1.5882	10.6332	Up	0.00014216	0.00039717	--	--	--	--	--	--	--	--	--	--	--	--	--	--	--	--	--	--	--	--	--	--	-	-	-	--
CL4817.Contig2_All	267	0	13	0	1.5852	10.6304	Up	6.8186e-05	0.00019974	gi|226509134|ref|NP_001141324.1|	142.9	1e-33	uncharacterized protein LOC100273415 [Zea mays]	gi|226509133|ref|NM_001147852.1|	131	4e-28	Zea mays uncharacterized LOC100273415 (LOC100273415), mRNA >gi|194703979|gb|BT041069.1| Zea mays full-length cDNA clone ZM_BFc0171H12 mRNA, complete cds	sp|P12782|PGKH_WHEAT	105	5e-24	Phosphoglycerate kinase, chloroplastic OS=Triticum aestivum PE=2 SV=1	YCR012w	139	2e-33	COG0126	3-phosphoglycerate kinase	K00927	9e-35	142	zma:100273415	phosphoglycerate kinase [EC:2.7.2.3]	GO:0016310//phosphorylation;GO:0006096//glycolysis	GO:0004618//phosphoglycerate kinase activity	GO:0044435;GO:0009507//chloroplast	ko01100//Metabolic pathways;ko00710//Carbon fixation in photosynthetic organisms;ko01110//Biosynthesis of secondary metabolites;ko00010//Glycolysis / Gluconeogenesis
Unigene46773_All	536	0	26	0	1.5793	10.6251	Up	4.8468e-09	2.1107e-08	gi|326518128|dbj|BAK07316.1|	257.3	7e-68	predicted protein [Hordeum vulgare subsp. vulgare]	gi|32995160|dbj|AK109951.1|	69.9	2e-09	Oryza sativa Japonica Group cDNA clone:002-159-A07, full insert sequence	sp|Q8S6N5|ACC1_ORYSJ	201	2e-52	Acetyl-CoA carboxylase 1 OS=Oryza sativa subsp. japonica GN=ACC1 PE=3 SV=1	SPAC56E4.04c_3	286	1e-77	COG4799	Acetyl-CoA carboxylase, carboxyltransferase component (subunits alpha and beta)	K11262	6e-53	204	smo:SELMODRAFT_183371	acetyl-CoA carboxylase / biotin carboxylase [EC:6.4.1.2 6.3.4.14]	GO:0044238//primary metabolic process;GO:0048513//organ development;GO:0044237//cellular metabolic process	GO:0016874//ligase activity	-	ko01100//Metabolic pathways;ko00620//Pyruvate metabolism;ko00061//Fatty acid biosynthesis;ko00640//Propanoate metabolism
CL199.Contig2_All	330	0	16	0	1.5785	10.6243	Up	7.5233e-06	2.476e-05	gi|168008268|ref|XP_001756829.1|	58.5	3e-08	predicted protein [Physcomitrella patens subsp. patens] >gi|162692067|gb|EDQ78426.1| predicted protein [Physcomitrella patens subsp. patens]	--	--	--	--	--	--	--	--	--	--	--	--	--	--	--	--	--	--	-	-	-	--
Unigene36832_All	227	0	11	0	1.5777	10.6236	Up	0.0002964	0.00079086	--	--	--	--	--	--	--	--	--	--	--	--	--	--	--	--	--	--	--	--	--	--	-	-	-	--
Unigene48692_All	372	0	18	0	1.5754	10.6215	Up	1.7307e-06	6.0826e-06	gi|159473597|ref|XP_001694920.1|	125.2	2e-28	rab GDP dissociation inhibitor protein [Chlamydomonas reinhardtii] >gi|158276299|gb|EDP02072.1| rab GDP dissociation inhibitor protein [Chlamydomonas reinhardtii]	--	--	--	--	--	--	--	--	SPAC22H10.12c	133	9e-32	COG5044	RAB proteins geranylgeranyltransferase component A (RAB escort protein)	--	--	--	--	--	GO:0006499//N-terminal protein myristoylation;GO:0015031//protein transport	GO:0005093//Rab GDP-dissociation inhibitor activity	GO:0005737//cytoplasm;GO:0048046//apoplast	--
Unigene48465_All	414	0	20	0	1.5728	10.6191	Up	3.9813e-07	1.4857e-06	gi|326496380|dbj|BAJ94652.1|	129.8	1e-29	predicted protein [Hordeum vulgare subsp. vulgare]	gi|32996444|dbj|AK111235.1|	123	1e-25	Oryza sativa Japonica Group cDNA clone:002-179-F05, full insert sequence	sp|P49178|GBB_MAIZE	90.9	2e-19	Guanine nucleotide-binding protein subunit beta OS=Zea mays GN=GB1 PE=2 SV=1	all0438_2	55.8	2e-08	COG2319	FOG: WD40 repeat	K04536	1e-19	92.8	bdi:100823844	guanine nucleotide-binding protein G(I)/G(S)/G(T) subunit beta-1	GO:0009725//response to hormone stimulus;GO:0048364//root development;GO:0071310//cellular response to organic substance;GO:0009791//post-embryonic development;GO:0007165//signal transduction;GO:0050832//defense response to fungus	-	GO:0009536//plastid	--
CL3866.Contig2_All	435	0	21	0	1.5717	10.6181	Up	1.9095e-07	7.3209e-07	--	--	--	--	--	--	--	--	sp|Q9LK03|PERK2_ARATH	48.1	1e-06	Proline-rich receptor-like protein kinase PERK2 OS=Arabidopsis thaliana GN=PERK2 PE=2 SV=3	--	--	--	--	--	--	--	--	--	--	-	-	-	--
Unigene49906_All	290	0	14	0	1.5717	10.6181	Up	3.2704e-05	9.9542e-05	gi|298710247|emb|CBJ26322.1|	113.2	1e-24	Dnm1, dynamin-related GTPase involved in mitochondrial division [Ectocarpus siliculosus]	gi|32996376|dbj|AK111167.1|	95.6	2e-17	Oryza sativa Japonica Group cDNA clone:002-177-C03, full insert sequence	sp|Q8S944|DRP3A_ARATH	97.4	2e-21	Dynamin-related protein 3A OS=Arabidopsis thaliana GN=DRP3A PE=1 SV=2	SPAC767.01c	123	7e-29	COG0699	Predicted GTPases (dynamin-related)	K01528	9e-24	106	gmx:100795026	dynamin GTPase [EC:3.6.5.5]	GO:0006184//GTP catabolic process	GO:0003924//GTPase activity;GO:0005525//GTP binding	-	ko04144//Endocytosis
CL6956.Contig1_All	228	0	11	0	1.5707	10.6172	Up	0.0002964	0.00079129	gi|326498665|dbj|BAK02318.1|	100.5	7e-21	predicted protein [Hordeum vulgare subsp. vulgare]	--	--	--	--	--	--	--	--	SPBC1711.12	84.7	4e-17	COG1506	Dipeptidyl aminopeptidases/acylaminoacyl-peptidases	--	--	--	--	--	-	-	-	--
Unigene47080_All	228	0	11	0	1.5707	10.6172	Up	0.0002964	0.00079062	--	--	--	--	--	--	--	--	--	--	--	--	--	--	--	--	--	--	--	--	--	--	-	-	-	--
Unigene47788_All	311	0	15	0	1.5703	10.6168	Up	1.5686e-05	4.9571e-05	--	--	--	--	--	--	--	--	--	--	--	--	YBR286w	154	3e-38	COG2234	Predicted aminopeptidases	--	--	--	--	--	-	-	-	--
Unigene47534_All	249	0	12	0	1.569	10.6156	Up	0.00014216	0.00039728	gi|348680416|gb|EGZ20232.1|	51.6	3e-06	hypothetical protein PHYSODRAFT_285389 [Phytophthora sojae]	--	--	--	--	--	--	--	--	--	--	--	--	--	--	--	--	--	--	-	-	-	--
Unigene48108_All	229	0	11	0	1.5639	10.6109	Up	0.0002964	0.00079021	--	--	--	--	--	--	--	--	--	--	--	--	--	--	--	--	--	--	--	--	--	--	-	-	-	--
Unigene49330_All	271	0	13	0	1.5618	10.609	Up	6.8186e-05	0.00019943	--	--	--	--	--	--	--	--	--	--	--	--	--	--	--	--	--	--	--	--	--	--	-	-	-	--
Unigene2380_All	292	0	14	0	1.561	10.6083	Up	3.2704e-05	9.9678e-05	gi|302766820|ref|XP_002966830.1|	67.4	6e-11	hypothetical protein SELMODRAFT_144283 [Selaginella moellendorffii] >gi|300164821|gb|EFJ31429.1| hypothetical protein SELMODRAFT_144283 [Selaginella moellendorffii]	--	--	--	--	sp|Q03425|GSTZ2_DIACA	65.9	5e-12	Glutathione S-transferase 2 (Fragment) OS=Dianthus caryophyllus GN=GST2 PE=2 SV=1	alr4661	56.2	1e-08	COG0625	Glutathione S-transferase	K00799	5e-12	67.4	smo:SELMODRAFT_144283	glutathione S-transferase [EC:2.5.1.18]	-	-	-	ko01100//Metabolic pathways;ko00350//Tyrosine metabolism;ko00480//Glutathione metabolism
CL10581.Contig3_All	313	0	15	0	1.5603	10.6076	Up	1.5686e-05	4.9626e-05	gi|84468408|dbj|BAE71287.1|	60.1	1e-08	putative early nodulin-like 2 predicted GPI-anchored protein [Trifolium pratense]	--	--	--	--	sp|Q9T076|ENL2_ARATH	48.9	7e-07	Early nodulin-like protein 2 OS=Arabidopsis thaliana GN=At4g27520 PE=1 SV=1	--	--	--	--	--	--	--	--	--	--	-	-	-	--
CL8647.Contig1_All	522	0	25	0	1.5593	10.6067	Up	1.0105e-08	4.2984e-08	gi|357126009|ref|XP_003564681.1|	105.1	4e-22	PREDICTED: uricase-like [Brachypodium distachyon]	--	--	--	--	sp|O04420|URIC_ARATH	101	3e-22	Uricase OS=Arabidopsis thaliana GN=At2g26230 PE=1 SV=2	SPCC1223.09	132	2e-31	COG3648	Uricase (urate oxidase)	K00365	5e-23	105	bdi:100845980	urate oxidase [EC:1.7.3.3]	GO:0044281//small molecule metabolic process;GO:0044237//cellular metabolic process;GO:0044238//primary metabolic process;GO:0055114//oxidation-reduction process	-	GO:0005777//peroxisome	ko01100//Metabolic pathways;ko00232//Caffeine metabolism;ko00230//Purine metabolism
Unigene24352_All	586	0	28	0	1.5556	10.6033	Up	1.115e-09	5.0767e-09	gi|127375657|gb|ABI99468.1|	286.6	1e-76	TFL1C protein [Vitis vinifera]	gi|356530881|ref|XM_003533960.1|	153	2e-34	PREDICTED: Glycine max CEN-like protein 1-like (LOC100783608), mRNA	sp|Q9XH44|CET1_TOBAC	276	4e-75	CEN-like protein 1 OS=Nicotiana tabacum GN=CET1 PE=2 SV=1	YLR178c	49.3	4e-06	COG1881	Phospholipid-binding protein	--	--	--	--	--	GO:0009744//response to sucrose stimulus;GO:0009910//negative regulation of flower development;GO:0048510//regulation of timing of transition from vegetative to reproductive phase;GO:0006623//protein targeting to vacuole;GO:0090344//negative regulation of cell aging;GO:0010228//vegetative to reproductive phase transition of meristem;GO:0010229//inflorescence development	GO:0008429//phosphatidylethanolamine binding	GO:0031982//vesicle;GO:0005773//vacuole;GO:0005886//plasma membrane	--
Unigene47716_All	629	0	30	0	1.5528	10.6007	Up	2.5649e-10	1.2151e-09	gi|294845998|gb|ADF43157.1|	82.8	3e-15	SAD1p [Chlamydomonas reinhardtii]	--	--	--	--	sp|Q9FPQ6|GP1_CHLRE	108	2e-24	Vegetative cell wall protein gp1 OS=Chlamydomonas reinhardtii GN=GP1 PE=2 SV=1	slr0599	66.2	4e-11	COG0515	Serine/threonine protein kinase	K14709	2e-21	100	vcn:VOLCADRAFT_104214	solute carrier family 39 (zinc transporter), member 1/2/3	-	-	-	--
CL2222.Contig2_All	357	0	17	0	1.5503	10.5983	Up	3.6084e-06	1.2289e-05	gi|55168340|gb|AAV44205.1|	77	8e-14	unknow protein [Oryza sativa Japonica Group]	gi|215433888|gb|EU982507.1|	323	6e-86	Panicum virgatum strain 1186 16S ribosomal RNA gene, partial sequence	--	--	--	--	--	--	--	--	--	--	--	--	--	--	-	-	-	--
CL6799.Contig3_All	357	0	17	0	1.5503	10.5983	Up	3.6084e-06	1.2287e-05	gi|302853993|ref|XP_002958508.1|	110.5	6e-24	hypothetical protein VOLCADRAFT_109454 [Volvox carteri f. nagariensis] >gi|300256155|gb|EFJ40428.1| hypothetical protein VOLCADRAFT_109454 [Volvox carteri f. nagariensis]	gi|159475041|ref|XM_001695580.1|	65.9	2e-08	Chlamydomonas reinhardtii strain CC-503 cw92 mt+	sp|P24571|MASY_CUCMA	75.5	7e-15	Malate synthase, glyoxysomal OS=Cucurbita maxima PE=1 SV=1	YNL117w	126	8e-30	COG2225	Malate synthase	K01638	5e-25	110	vcn:VOLCADRAFT_109454	malate synthase [EC:2.3.3.9]	-	GO:0016740//transferase activity	-	ko01100//Metabolic pathways;ko00630//Glyoxylate and dicarboxylate metabolism;ko00620//Pyruvate metabolism
Unigene47617_All	357	0	17	0	1.5503	10.5983	Up	3.6084e-06	1.2281e-05	--	--	--	--	--	--	--	--	--	--	--	--	--	--	--	--	--	--	--	--	--	--	-	-	-	--
CL1414.Contig2_All	336	0	16	0	1.5503	10.5983	Up	7.5233e-06	2.4763e-05	gi|298712011|emb|CBJ32950.1|	66.2	1e-10	conserved unknown protein [Ectocarpus siliculosus]	--	--	--	--	--	--	--	--	--	--	--	--	--	--	--	--	--	--	-	-	-	--
CL10614.Contig1_All	315	0	15	0	1.5503	10.5983	Up	1.5686e-05	4.9624e-05	gi|302853250|ref|XP_002958141.1|	50.4	8e-06	hypothetical protein VOLCADRAFT_99352 [Volvox carteri f. nagariensis] >gi|300256502|gb|EFJ40766.1| hypothetical protein VOLCADRAFT_99352 [Volvox carteri f. nagariensis]	--	--	--	--	sp|Q9FPQ6|GP1_CHLRE	60.1	3e-10	Vegetative cell wall protein gp1 OS=Chlamydomonas reinhardtii GN=GP1 PE=2 SV=1	XF0818	62	3e-10	COG2730	Endoglucanase	K01115	2e-11	65.1	vcn:VOLCADRAFT_99471	phospholipase D [EC:3.1.4.4]	-	-	-	ko01100//Metabolic pathways;ko00565//Ether lipid metabolism;ko04144//Endocytosis;ko00564//Glycerophospholipid metabolism
CL11341.Contig1_All	294	0	14	0	1.5503	10.5983	Up	3.2704e-05	9.9728e-05	gi|307110734|gb|EFN58969.1|	115.9	1e-25	hypothetical protein CHLNCDRAFT_19238 [Chlorella variabilis]	--	--	--	--	sp|O80944|AKRC8_ARATH	81.3	1e-16	Aldo-keto reductase family 4 member C8 OS=Arabidopsis thaliana GN=AKR4C8 PE=1 SV=2	SPAP32A8.02	92	2e-19	COG0656	Aldo/keto reductases, related to diketogulonate reductase	K00002	1e-16	82.4	cme:CMM296C	alcohol dehydrogenase (NADP+) [EC:1.1.1.2]	-	-	-	ko01100//Metabolic pathways;ko01110//Biosynthesis of secondary metabolites;ko00620//Pyruvate metabolism;ko00040//Pentose and glucuronate interconversions;ko00010//Glycolysis / Gluconeogenesis;ko00051//Fructose and mannose metabolism;ko00941//Flavonoid biosynthesis;ko00052//Galactose metabolism;ko00561//Glycerolipid metabolism
CL6882.Contig2_All	294	0	14	0	1.5503	10.5983	Up	3.2704e-05	9.9703e-05	--	--	--	--	gi|270135172|gb|BT102124.1|	121	4e-25	Picea glauca clone GQ0166_N16 mRNA sequence	--	--	--	--	--	--	--	--	--	--	--	--	--	--	-	-	-	--
Unigene16578_All	252	0	12	0	1.5503	10.5983	Up	0.00014216	0.00039758	--	--	--	--	--	--	--	--	--	--	--	--	--	--	--	--	--	--	--	--	--	--	-	-	-	--
CL7875.Contig2_All	632	0	30	0	1.5454	10.5938	Up	2.5649e-10	1.2152e-09	--	--	--	--	--	--	--	--	--	--	--	--	--	--	--	--	--	--	--	--	--	--	-	-	-	--
Unigene47701_All	316	0	15	0	1.5454	10.5938	Up	1.5686e-05	4.9573e-05	gi|255582718|ref|XP_002532137.1|	130.2	8e-30	UDP-glucosyltransferase, putative [Ricinus communis] >gi|223528196|gb|EEF30257.1| UDP-glucosyltransferase, putative [Ricinus communis]	gi|225441889|ref|XM_002284345.1|	73.8	9e-11	PREDICTED: Vitis vinifera zeatin O-glucosyltransferase-like (LOC100262460), mRNA	sp|Q9ZSK5|ZOG_PHALU	122	6e-29	Zeatin O-glucosyltransferase OS=Phaseolus lunatus GN=ZOG1 PE=2 SV=1	--	--	--	--	--	K13495	2e-29	125	rcu:RCOM_1099970	cis-zeatin O-glucosyltransferase [EC:2.4.1.215]	GO:0008152//metabolic process	GO:0016758//transferase activity, transferring hexosyl groups	-	ko00908//Zeatin biosynthesis
Unigene48500_All	316	0	15	0	1.5454	10.5938	Up	1.5686e-05	4.9557e-05	gi|60678627|gb|AAX33674.1|	56.6	1e-07	plus agglutinin [Chlamydomonas incerta]	--	--	--	--	sp|Q9FPQ6|GP1_CHLRE	79.3	5e-16	Vegetative cell wall protein gp1 OS=Chlamydomonas reinhardtii GN=GP1 PE=2 SV=1	Rv3876	59.7	1e-09	COG0455	ATPases involved in chromosome partitioning	K01115	1e-14	76.3	vcn:VOLCADRAFT_99471	phospholipase D [EC:3.1.4.4]	-	GO:0016787//hydrolase activity	-	ko01100//Metabolic pathways;ko00565//Ether lipid metabolism;ko04144//Endocytosis;ko00564//Glycerophospholipid metabolism
CL3900.Contig1_All	780	0	37	0	1.5444	10.5928	Up	1.4976e-12	8.0461e-12	gi|326512804|dbj|BAK03309.1|	137.9	1e-31	predicted protein [Hordeum vulgare subsp. vulgare]	--	--	--	--	sp|Q9SN46|LRX5_ARATH	77.4	8e-15	Leucine-rich repeat extensin-like protein 5 OS=Arabidopsis thaliana GN=LRX5 PE=2 SV=2	YPO2725	65.1	1e-10	COG3501	Uncharacterized protein conserved in bacteria	K14306	5e-11	66.2	bdi:100835393	nuclear pore complex protein Nup62	-	-	-	ko03013//RNA transport
CL8258.Contig2_All	253	0	12	0	1.5442	10.5926	Up	0.00014216	0.00039767	gi|334089833|gb|AEG64639.1|	89.7	1e-17	brassinosteroid C6-oxidase [Hordeum vulgare subsp. vulgare]	gi|170763671|gb|AC215461.2|	91.7	3e-16	Solanum lycopersicum chromosome 2 clone C02SLe0092M23, complete sequence	sp|Q8GSQ1|C85A1_ORYSJ	88.2	1e-18	Cytochrome P450 85A1 OS=Oryza sativa subsp. japonica GN=CYP85A1 PE=1 SV=1	--	--	--	--	--	K12640	3e-18	88.2	osa:4333399	cytochrome P450, family 85, subfamily A, polypeptide 2 (brassinosteroid-6-oxidase 2) [EC:1.14.-.-]	GO:0016132//brassinosteroid biosynthetic process;GO:0022900//electron transport chain;GO:0001578//microtubule bundle formation;GO:0010268//brassinosteroid homeostasis;GO:0009647//skotomorphogenesis	GO:0016705//oxidoreductase activity, acting on paired donors, with incorporation or reduction of molecular oxygen;GO:0009055//electron carrier activity;GO:0004497//monooxygenase activity;GO:0020037//heme binding;GO:0005506//iron ion binding	GO:0016021//integral to membrane	ko01100//Metabolic pathways;ko01110//Biosynthesis of secondary metabolites;ko00905//Brassinosteroid biosynthesis
Unigene49892_All	253	0	12	0	1.5442	10.5926	Up	0.00014216	0.00039683	--	--	--	--	--	--	--	--	--	--	--	--	--	--	--	--	--	--	--	--	--	--	-	-	-	--
Unigene48235_All	254	0	12	0	1.5381	10.5869	Up	0.00014216	0.00039706	gi|255076719|ref|XP_002502030.1|	71.2	4e-12	predicted protein [Micromonas sp. RCC299] >gi|226517295|gb|ACO63288.1| predicted protein [Micromonas sp. RCC299]	--	--	--	--	--	--	--	--	BS_yccK	51.6	3e-07	COG0667	Predicted oxidoreductases (related to aryl-alcohol dehydrogenases)	K15303	6e-12	67	zma:100274478	aflatoxin B1 aldehyde reductase	-	-	-	--
Unigene46676_All	233	0	11	0	1.537	10.5859	Up	0.0002964	0.00079066	--	--	--	--	--	--	--	--	--	--	--	--	all1418	48.5	3e-06	COG1028	Dehydrogenases with different specificities (related to short-chain alcohol dehydrogenases)	K00059	5e-06	47.4	vcn:VOLCADRAFT_79385	3-oxoacyl-[acyl-carrier protein] reductase [EC:1.1.1.100]	-	-	-	ko01100//Metabolic pathways;ko00061//Fatty acid biosynthesis;ko01040//Biosynthesis of unsaturated fatty acids
CL2969.Contig1_All	659	0	31	0	1.5315	10.5807	Up	1.2302e-10	5.9523e-10	gi|302851112|ref|XP_002957081.1|	70.5	2e-11	hypothetical protein VOLCADRAFT_98115 [Volvox carteri f. nagariensis] >gi|300257637|gb|EFJ41883.1| hypothetical protein VOLCADRAFT_98115 [Volvox carteri f. nagariensis]	--	--	--	--	--	--	--	--	AGc866	56.2	4e-08	COG4976	Predicted methyltransferase (contains TPR repeat)	--	--	--	--	--	-	-	-	--
CL11551.Contig1_All	234	0	11	0	1.5305	10.5798	Up	0.0002964	0.00079153	--	--	--	--	--	--	--	--	--	--	--	--	--	--	--	--	--	--	--	--	--	--	-	-	-	--
Unigene48312_All	341	0	16	0	1.5276	10.5771	Up	7.5233e-06	2.4738e-05	gi|62132411|gb|AAX68988.1|	51.6	3e-06	arabinogalactan protein [Pinus nelsonii]	--	--	--	--	sp|Q9LK03|PERK2_ARATH	45.8	6e-06	Proline-rich receptor-like protein kinase PERK2 OS=Arabidopsis thaliana GN=PERK2 PE=2 SV=3	--	--	--	--	--	--	--	--	--	--	-	-	-	--
CL12280.Contig2_All	256	0	12	0	1.5261	10.5756	Up	0.00014216	0.00039781	gi|212274995|ref|NP_001130665.1|	57	8e-08	uncharacterized protein LOC100191768 precursor [Zea mays]	--	--	--	--	sp|Q9LV48|PERK1_ARATH	50.8	2e-07	Proline-rich receptor-like protein kinase PERK1 OS=Arabidopsis thaliana GN=PERK1 PE=1 SV=1	--	--	--	--	--	K11323	7e-08	53.5	vcn:VOLCADRAFT_121342	histone arginine demethylase JMJD6 [EC:1.14.11.-]	-	-	-	--
Unigene47649_All	299	0	14	0	1.5244	10.574	Up	3.2704e-05	9.9622e-05	gi|575427|gb|AAA53173.1|	104	6e-22	similar to S. cerevisiae PTR2 gene, GenBank Accession Number L11994 [Arabidopsis thaliana]	--	--	--	--	sp|Q93Z20|PTR17_ARATH	56.6	3e-09	Probable peptide/nitrate transporter At1g62200 OS=Arabidopsis thaliana GN=At1g62200 PE=2 SV=1	SPBC13A2.04c	103	6e-23	COG3104	Dipeptide/tripeptide permease	K14638	3e-11	64.7	vcn:VOLCADRAFT_70090	solute carrier family 15 (peptide/histidine transporter), member 3/4	GO:0006857//oligopeptide transport	GO:0005215//transporter activity	GO:0016020//membrane	--
CL9345.Contig1_All	235	0	11	0	1.524	10.5736	Up	0.0002964	0.0007912	--	--	--	--	--	--	--	--	--	--	--	--	--	--	--	--	--	--	--	--	--	--	-	-	-	--
Unigene48716_All	257	0	12	0	1.5202	10.57	Up	0.00014216	0.00039701	--	--	--	--	--	--	--	--	--	--	--	--	--	--	--	--	--	--	--	--	--	--	-	-	-	--
Unigene49287_All	300	0	14	0	1.5193	10.5692	Up	3.2704e-05	9.9566e-05	gi|226505612|ref|NP_001142805.1|	120.6	6e-27	uncharacterized protein LOC100275183 [Zea mays]	gi|226505611|ref|NM_001149333.1|	234	4e-59	Zea mays uncharacterized LOC100275183 (LOC100275183), mRNA	--	--	--	--	--	--	--	--	--	--	--	--	--	--	-	-	-	--
Unigene47978_All	429	0	20	0	1.5178	10.5678	Up	3.9813e-07	1.4859e-06	gi|288300158|gb|ADC45382.1|	84	6e-16	phosphate-repressible phosphate permease [Cleistogenes songorica]	--	--	--	--	sp|Q10Q99|FH8_ORYSJ	51.6	2e-07	Formin-like protein 8 OS=Oryza sativa subsp. japonica GN=FH8 PE=2 SV=1	YPO2725	48.5	4e-06	COG3501	Uncharacterized protein conserved in bacteria	--	--	--	--	--	-	-	-	--
Unigene22583_All	236	0	11	0	1.5175	10.5675	Up	0.0002964	0.00079097	--	--	--	--	--	--	--	--	--	--	--	--	--	--	--	--	--	--	--	--	--	--	-	-	-	--
Unigene49801_All	409	0	19	0	1.5124	10.5626	Up	8.3008e-07	3.0069e-06	--	--	--	--	--	--	--	--	--	--	--	--	--	--	--	--	--	--	--	--	--	--	-	-	-	--
Unigene49081_All	280	0	13	0	1.5116	10.5619	Up	6.8186e-05	0.00019944	gi|348673195|gb|EGZ13014.1|	96.3	1e-19	hypothetical protein PHYSODRAFT_354931 [Phytophthora sojae]	--	--	--	--	sp|Q9C6I6|ETFA_ARATH	58.5	8e-10	Electron transfer flavoprotein subunit alpha, mitochondrial OS=Arabidopsis thaliana GN=ETFA PE=1 SV=1	CC0726	97.1	7e-21	COG2025	Electron transfer flavoprotein, alpha subunit	K03522	5e-12	67.4	ppp:PHYPADRAFT_193847	electron transfer flavoprotein alpha subunit	-	-	-	ko00910//Nitrogen metabolism
Unigene47890_All	281	0	13	0	1.5062	10.5567	Up	6.8186e-05	0.00019954	--	--	--	--	--	--	--	--	--	--	--	--	--	--	--	--	--	--	--	--	--	--	-	-	-	--
CL243.Contig6_All	238	0	11	0	1.5047	10.5553	Up	0.0002964	0.00079148	gi|226499592|ref|NP_001148842.1|	62	2e-09	LOC100282460 [Zea mays] >gi|195622544|gb|ACG33102.1| 14-3-3-like protein [Zea mays]	gi|255965413|gb|FJ599959.1|	81.8	3e-13	Pfiesteria piscicida clone Ppi+Rhod_cDNA88 14-3-3 mRNA, complete cds	sp|P93259|1433_MESCR	57	2e-09	14-3-3-like protein OS=Mesembryanthemum crystallinum GN=GBF PE=2 SV=1	SPAC17A2.13c	57	8e-09	COG5040	14-3-3 family protein	K06630	2e-10	62	zma:100273134	tyrosine 3-monooxygenase/tryptophan 5-monooxygenase activation protein	GO:0009742//brassinosteroid mediated signaling pathway	GO:0045309//protein phosphorylated amino acid binding	GO:0005829//cytosol;GO:0005635//nuclear envelope;GO:0009507//chloroplast;GO:0005794//Golgi apparatus;GO:0005886//plasma membrane	--
CL11898.Contig1_All	347	0	16	0	1.5012	10.5519	Up	7.5233e-06	2.4764e-05	gi|148909690|gb|ABR17936.1|	211.8	2e-54	unknown [Picea sitchensis]	gi|148909689|gb|EF678159.1|	145	3e-32	Picea sitchensis clone WS02823_N20 unknown mRNA	sp|Q9FMX3|STP11_ARATH	58.9	6e-10	Sugar transport protein 11 OS=Arabidopsis thaliana GN=STP11 PE=1 SV=1	sll0771	48.9	2e-06	COG0477	Permeases of the major facilitator superfamily	--	--	--	--	--	-	GO:0015144//carbohydrate transmembrane transporter activity	-	--
Unigene48436_All	347	0	16	0	1.5012	10.5519	Up	7.5233e-06	2.4734e-05	gi|297804628|ref|XP_002870198.1|	70.1	1e-11	AT4g15940/dl4011w [Arabidopsis lyrata subsp. lyrata] >gi|297316034|gb|EFH46457.1| AT4g15940/dl4011w [Arabidopsis lyrata subsp. lyrata]	--	--	--	--	--	--	--	--	YNL168c	86.7	1e-17	COG0179	2-keto-4-pentenoate hydratase/2-oxohepta-3-ene-1,7-dioic acid hydratase (catechol pathway)	K01557	7e-13	70.1	aly:ARALYDRAFT_493291	acylpyruvate hydrolase [EC:3.7.1.5]	GO:0006635//fatty acid beta-oxidation	GO:0005507//copper ion binding;GO:0016787//hydrolase activity	GO:0005739//mitochondrion	ko01100//Metabolic pathways;ko00350//Tyrosine metabolism
Unigene47666_All	348	0	16	0	1.4969	10.5478	Up	7.5233e-06	2.4744e-05	--	--	--	--	--	--	--	--	--	--	--	--	--	--	--	--	--	--	--	--	--	--	-	-	-	--
CL3082.Contig1_All	261	0	12	0	1.4969	10.5478	Up	0.00014216	0.00039772	gi|312283415|dbj|BAJ34573.1|	81.3	4e-15	unnamed protein product [Thellungiella halophila]	--	--	--	--	sp|P51138|MSK2_MEDSA	80.5	2e-16	Glycogen synthase kinase-3 homolog MsK-2 OS=Medicago sativa GN=MSK-2 PE=2 SV=1	SPAC1687.15	102	2e-22	COG0515	Serine/threonine protein kinase	K00924	3e-16	81.3	osa:4327108	[EC:2.7.1.-]	GO:0006468//protein phosphorylation	GO:0005524//ATP binding;GO:0004674//protein serine/threonine kinase activity	-	--
Unigene47298_All	283	0	13	0	1.4956	10.5465	Up	6.8186e-05	0.00019959	gi|299116076|emb|CBN74492.1|	100.9	5e-21	DEAD box helicase [Ectocarpus siliculosus]	gi|159491656|ref|XM_001703724.1|	71.9	3e-10	Chlamydomonas reinhardtii subunit of exon junction complex (UAP56) mRNA, complete cds	sp|Q5JK84|RH15_ORYSJ	97.1	2e-21	DEAD-box ATP-dependent RNA helicase 15 OS=Oryza sativa subsp. japonica GN=Os01g0550000 PE=2 SV=1	SPAC17G6.14c	105	2e-23	COG0513	Superfamily II DNA and RNA helicases	K12812	9e-22	99.8	ota:Ot14g01480	ATP-dependent RNA helicase UAP56/SUB2 [EC:3.6.4.13]	-	GO:0016787//hydrolase activity	-	ko03013//RNA transport;ko03040//Spliceosome;ko03015//mRNA surveillance pathway
Unigene47444_All	305	0	14	0	1.4944	10.5454	Up	3.2704e-05	9.9632e-05	gi|15227583|ref|NP_181156.1|	51.6	3e-06	glycine-rich protein [Arabidopsis thaliana] >gi|330254114|gb|AEC09208.1| glycine-rich protein [Arabidopsis thaliana]	gi|385268638|gb|JQ679463.1|	58	5e-06	Oenothera harringtonii clone OHB102 microsatellite sequence	sp|P10496|GRP2_PHAVU	61.2	1e-10	Glycine-rich cell wall structural protein 1.8 OS=Phaseolus vulgaris PE=2 SV=1	XF0818	64.3	5e-11	COG2730	Endoglucanase	K06236	3e-07	51.6	pop:POPTR_584471	collagen, type I/II/III/V/XI, alpha	-	-	-	ko03013//RNA transport;ko03040//Spliceosome;ko03015//mRNA surveillance pathway
Unigene47672_All	262	0	12	0	1.4912	10.5423	Up	0.00014216	0.00039722	gi|116786325|gb|ABK24067.1|	67	8e-11	unknown [Picea sitchensis]	--	--	--	--	sp|Q9SN46|LRX5_ARATH	55.5	7e-09	Leucine-rich repeat extensin-like protein 5 OS=Arabidopsis thaliana GN=LRX5 PE=2 SV=2	YAL049c	74.3	5e-14	COG0412	Dienelactone hydrolase and related enzymes	K01061	3e-08	54.7	bdi:100822628	carboxymethylenebutenolidase [EC:3.1.1.45]	-	GO:0003824//catalytic activity	GO:0044464//cell part	ko01100//Metabolic pathways;ko00565//Ether lipid metabolism;ko01110//Biosynthesis of secondary metabolites;ko04144//Endocytosis;ko00564//Glycerophospholipid metabolism
Unigene49871_All	262	0	12	0	1.4912	10.5423	Up	0.00014216	0.00039685	--	--	--	--	--	--	--	--	--	--	--	--	--	--	--	--	--	--	--	--	--	--	-	-	-	--
CL10465.Contig1_All	350	0	16	0	1.4883	10.5394	Up	7.5233e-06	2.4767e-05	gi|226505264|ref|NP_001141211.1|	79	2e-14	uncharacterized protein LOC100273298 [Zea mays]	--	--	--	--	--	--	--	--	--	--	--	--	--	K13199	2e-15	79	zma:100273298	plasminogen activator inhibitor 1 RNA-binding protein	-	-	-	--
Unigene47817_All	263	0	12	0	1.4855	10.5367	Up	0.00014216	0.00039716	gi|323452705|gb|EGB08578.1|	80.5	7e-15	hypothetical protein AURANDRAFT_63942 [Aureococcus anophagefferens]	--	--	--	--	--	--	--	--	--	--	--	--	--	--	--	--	--	--	-	GO:0016787//hydrolase activity	-	--
CL5567.Contig2_All	285	0	13	0	1.4851	10.5363	Up	6.8186e-05	0.00019973	gi|293333403|ref|NP_001169123.1|	135.6	1e-31	uncharacterized protein LOC100382968 [Zea mays]	gi|32995337|dbj|AK110128.1|	329	8e-88	Oryza sativa Japonica Group cDNA clone:002-161-C04, full insert sequence	sp|Q9SU63|AL2B4_ARATH	130	2e-31	Aldehyde dehydrogenase family 2 member B4, mitochondrial OS=Arabidopsis thaliana GN=ALDH2B4 PE=1 SV=1	SPAC9E9.09c	140	7e-34	COG1012	NAD-dependent aldehyde dehydrogenases	K00128	1e-32	135	zma:100382968	aldehyde dehydrogenase (NAD+) [EC:1.2.1.3]	GO:0046686//response to cadmium ion;GO:0055114//oxidation-reduction process	GO:0004028//3-chloroallyl aldehyde dehydrogenase activity;GO:0004029//aldehyde dehydrogenase (NAD) activity;GO:0005524//ATP binding;GO:0001758//retinal dehydrogenase activity	GO:0009507//chloroplast;GO:0005739//mitochondrion	ko01100//Metabolic pathways;ko01110//Biosynthesis of secondary metabolites;ko00620//Pyruvate metabolism;ko00053//Ascorbate and aldarate metabolism;ko00040//Pentose and glucuronate interconversions;ko00010//Glycolysis / Gluconeogenesis;ko00330//Arginine and proline metabolism;ko00310//Lysine degradation;ko00410//beta-Alanine metabolism;ko00340//Histidine metabolism;ko00071//Fatty acid metabolism;k…
Unigene47390_All	285	0	13	0	1.4851	10.5363	Up	6.8186e-05	0.00019958	--	--	--	--	--	--	--	--	--	--	--	--	--	--	--	--	--	--	--	--	--	--	-	-	-	--
Unigene47847_All	351	0	16	0	1.4841	10.5354	Up	7.5233e-06	2.4743e-05	gi|302853993|ref|XP_002958508.1|	123.6	7e-28	hypothetical protein VOLCADRAFT_109454 [Volvox carteri f. nagariensis] >gi|300256155|gb|EFJ40428.1| hypothetical protein VOLCADRAFT_109454 [Volvox carteri f. nagariensis]	gi|326489964|dbj|AK362852.1|	71.9	4e-10	Hordeum vulgare subsp. vulgare mRNA for predicted protein, complete cds, clone: NIASHv2010J23	sp|P24571|MASY_CUCMA	80.9	2e-16	Malate synthase, glyoxysomal OS=Cucurbita maxima PE=1 SV=1	YNL117w	118	3e-27	COG2225	Malate synthase	K01638	6e-29	123	vcn:VOLCADRAFT_109454	malate synthase [EC:2.3.3.9]	-	GO:0016740//transferase activity	-	ko01100//Metabolic pathways;ko00630//Glyoxylate and dicarboxylate metabolism;ko00620//Pyruvate metabolism
CL9930.Contig2_All	352	0	16	0	1.4799	10.5313	Up	7.5233e-06	2.4753e-05	gi|293332171|ref|NP_001168863.1|	119	1e-26	uncharacterized protein LOC100382668 [Zea mays]	gi|293332170|ref|NM_001175392.1|	97.6	7e-18	Zea mays uncharacterized LOC100382668 (LOC100382668), mRNA >gi|223973402|gb|BT065013.1| Zea mays full-length cDNA clone ZM_BFc0133I18 mRNA, complete cds	--	--	--	--	--	--	--	--	--	K02265	1e-27	119	zma:100382668	cytochrome c oxidase subunit 5b	-	-	-	ko01100//Metabolic pathways;ko00190//Oxidative phosphorylation
Unigene38940_All	286	0	13	0	1.4799	10.5313	Up	6.8186e-05	0.00019963	--	--	--	--	--	--	--	--	--	--	--	--	--	--	--	--	--	--	--	--	--	--	-	-	-	--
Unigene49720_All	286	0	13	0	1.4799	10.5313	Up	6.8186e-05	0.0001994	--	--	--	--	--	--	--	--	--	--	--	--	--	--	--	--	--	--	--	--	--	--	-	-	-	--
Unigene49956_All	264	0	12	0	1.4799	10.5313	Up	0.00014216	0.00039679	--	--	--	--	--	--	--	--	--	--	--	--	--	--	--	--	--	--	--	--	--	--	-	-	-	--
Unigene47843_All	242	0	11	0	1.4799	10.5313	Up	0.0002964	0.00079028	--	--	--	--	--	--	--	--	--	--	--	--	--	--	--	--	--	--	--	--	--	--	-	-	-	--
Unigene49788_All	242	0	11	0	1.4799	10.5313	Up	0.0002964	0.00078965	--	--	--	--	--	--	--	--	--	--	--	--	--	--	--	--	--	--	--	--	--	--	-	-	-	--
CL4463.Contig1_All	419	0	19	0	1.4763	10.5278	Up	8.3008e-07	3.0093e-06	gi|38325811|gb|AAR17078.1|	244.2	3e-64	heat shock protein 70-1 [Nicotiana tabacum]	gi|270135246|gb|BT102198.1|	361	4e-97	Picea glauca clone GQ0168_I02 mRNA sequence	sp|Q9LHA8|MD37C_ARATH	231	1e-61	Probable mediator of RNA polymerase II transcription subunit 37c OS=Arabidopsis thaliana GN=MED37C PE=1 SV=1	SPAC13G7.02c	237	4e-63	COG0443	Molecular chaperone	K03283	3e-62	234	zma:100281806	heat shock 70kDa protein 1/8	GO:0006950//response to stress	GO:0005524//ATP binding	-	ko04144//Endocytosis;ko04141//Protein processing in endoplasmic reticulum;ko03040//Spliceosome
CL2300.Contig1_All	243	0	11	0	1.4738	10.5253	Up	0.0002964	0.00079151	gi|2674193|gb|AAB88705.1|	79.7	1e-14	galactose-1-phosphate uridylyltransferase [Gracilaria gracilis]	--	--	--	--	--	--	--	--	YBR018c	98.6	2e-21	COG1085	Galactose-1-phosphate uridylyltransferase	K00965	3e-19	91.3	cme:CMQ030C	UDPglucose--hexose-1-phosphate uridylyltransferase [EC:2.7.7.12]	-	-	-	ko01100//Metabolic pathways;ko01110//Biosynthesis of secondary metabolites;ko00520//Amino sugar and nucleotide sugar metabolism;ko00052//Galactose metabolism
Unigene47198_All	288	0	13	0	1.4696	10.5212	Up	6.8186e-05	0.00019961	--	--	--	--	--	--	--	--	--	--	--	--	--	--	--	--	--	--	--	--	--	--	-	-	-	--
Unigene47621_All	288	0	13	0	1.4696	10.5212	Up	6.8186e-05	0.00019956	gi|302846190|ref|XP_002954632.1|	65.1	3e-10	hypothetical protein VOLCADRAFT_121342 [Volvox carteri f. nagariensis] >gi|300260051|gb|EFJ44273.1| hypothetical protein VOLCADRAFT_121342 [Volvox carteri f. nagariensis]	--	--	--	--	sp|Q7G8Y3|ISW2_ORYSJ	47	2e-06	Probable chromatin-remodeling complex ATPase chain OS=Oryza sativa subsp. japonica GN=Os01g0367900 PE=2 SV=2	XF1267	58.2	4e-09	COG5297	Cellobiohydrolase A (1,4-beta-cellobiosidase A)	K11323	3e-13	71.2	vcn:VOLCADRAFT_121342	histone arginine demethylase JMJD6 [EC:1.14.11.-]	-	GO:0003824//catalytic activity	-	--
Unigene8891_All	532	0	24	0	1.4687	10.5203	Up	2.1069e-08	8.7466e-08	gi|388521003|gb|AFK48563.1|	188.3	4e-47	unknown [Medicago truncatula]	gi|356640577|gb|AC246114.3|	85.7	4e-14	Solanum lycopersicum strain Heinz 1706 chromosome 1 clone slm-9b5 map 1, complete sequence	sp|P33080|AX10A_SOYBN	58.9	2e-09	Auxin-induced protein X10A OS=Glycine max PE=2 SV=1	--	--	--	--	--	K14488	3e-44	175	pop:POPTR_817524	SAUR family protein	-	-	-	ko04075//Plant hormone signal transduction
Unigene47787_All	266	0	12	0	1.4687	10.5203	Up	0.00014216	0.00039718	--	--	--	--	--	--	--	--	--	--	--	--	--	--	--	--	--	--	--	--	--	--	-	-	-	--
Unigene49805_All	266	0	12	0	1.4687	10.5203	Up	0.00014216	0.00039686	--	--	--	--	--	--	--	--	--	--	--	--	--	--	--	--	--	--	--	--	--	--	-	-	-	--
Unigene12753_All	488	0	22	0	1.4677	10.5193	Up	9.1587e-08	3.6101e-07	gi|296085478|emb|CBI29210.3|	164.9	4e-40	unnamed protein product [Vitis vinifera]	gi|164519407|gb|AC216458.1|	58	8e-06	Populus trichocarpa clone POP045-C13, complete sequence	--	--	--	--	--	--	--	--	--	--	--	--	--	--	-	-	-	--
Unigene48732_All	355	0	16	0	1.4674	10.519	Up	7.5233e-06	2.473e-05	--	--	--	--	--	--	--	--	--	--	--	--	YCR027c	51.2	4e-07	COG1100	GTPase SAR1 and related small G proteins	--	--	--	--	--	-	-	-	--
Unigene49882_All	267	0	12	0	1.4632	10.5149	Up	0.00014216	0.00039684	gi|348670602|gb|EGZ10423.1|	87.8	4e-17	hypothetical protein PHYSODRAFT_317690 [Phytophthora sojae]	--	--	--	--	--	--	--	--	nirB	70.9	5e-13	COG1251	NAD(P)H-nitrite reductase	--	--	--	--	--	-	GO:0005488//binding	-	--
Unigene9066_All	267	0	12	0	1.4632	10.5149	Up	0.00014216	0.0003967	--	--	--	--	--	--	--	--	--	--	--	--	--	--	--	--	--	--	--	--	--	--	-	-	-	--
Unigene47870_All	290	0	13	0	1.4595	10.5113	Up	6.8186e-05	0.00019955	gi|114324485|gb|ABI63585.1|	156.8	8e-38	biotin synthase [Brassica rapa subsp. pekinensis]	--	--	--	--	sp|P54967|BIOB_ARATH	154	8e-39	Biotin synthase OS=Arabidopsis thaliana GN=BIO2 PE=2 SV=1	YGR286c	145	2e-35	COG0502	Biotin synthase and related enzymes	K01012	1e-38	155	bdi:100827697	biotin synthetase [EC:2.8.1.6]	GO:0016132//brassinosteroid biosynthetic process;GO:0010075//regulation of meristem growth;GO:0006084//acetyl-CoA metabolic process;GO:0009102//biotin biosynthetic process;GO:0048653//anther development;GO:0007020//microtubule nucleation;GO:0016126//sterol biosynthetic process	GO:0051536//iron-sulfur cluster binding;GO:0008270//zinc ion binding;GO:0005506//iron ion binding;GO:0004076//biotin synthase activity	GO:0005739//mitochondrion	ko01100//Metabolic pathways;ko00780//Biotin metabolism
Unigene48631_All	290	0	13	0	1.4595	10.5113	Up	6.8186e-05	0.0001995	gi|326528725|dbj|BAJ97384.1|	177.6	4e-44	predicted protein [Hordeum vulgare subsp. vulgare]	gi|270135118|gb|BT102070.1|	155	3e-35	Picea glauca clone GQ0165_K08 mRNA sequence	sp|O65202|ACOX1_ARATH	107	2e-24	Peroxisomal acyl-coenzyme A oxidase 1 OS=Arabidopsis thaliana GN=ACX1 PE=1 SV=1	YGL205w	87.8	4e-18	COG1960	Acyl-CoA dehydrogenases	K00232	9e-25	109	cre:CHLREDRAFT_121379	acyl-CoA oxidase [EC:1.3.3.6]	GO:0009611//response to wounding;GO:0006635//fatty acid beta-oxidation;GO:0010363//regulation of plant-type hypersensitive response;GO:0001676//long-chain fatty acid metabolic process;GO:0009753//response to jasmonic acid stimulus;GO:0006612//protein targeting to membrane;GO:0050832//defense response to fungus;GO:0043069//negative regulation of programmed cell death;GO:0009555//pollen development…	GO:0003997//acyl-CoA oxidase activity	GO:0005777//peroxisome;GO:0005829//cytosol;GO:0009506//plasmodesma	ko01100//Metabolic pathways;ko00592//alpha-Linolenic acid metabolism;ko00071//Fatty acid metabolism;ko04146//Peroxisome;ko01040//Biosynthesis of unsaturated fatty acids
Unigene29096_All	268	0	12	0	1.4578	10.5096	Up	0.00014216	0.0003975	gi|11466597|ref|NP_066487.1|	30.8	2e-16	cytochrome c oxidase subunit 3 [Rhodomonas salina] >gi|10444184|gb|AAG17758.1|AF288090_34 cytochrome c oxidase subunit 3 [Rhodomonas salina]	gi|371572231|gb|JQ071938.1|	63.9	7e-08	Gracilariopsis lemaneiformis mitochondrion, complete genome	sp|P15953|COX3_WHEAT	62.8	4e-15	Cytochrome c oxidase subunit 3 OS=Triticum aestivum GN=COX3 PE=2 SV=2	RP191	57.4	6e-09	COG1845	Heme/copper-type cytochrome/quinol oxidase, subunit 3	K02262	7e-15	63.9	ota:OstapMp33	cytochrome c oxidase subunit 3	GO:0022904//respiratory electron transport chain	GO:0015002//heme-copper terminal oxidase activity	GO:0016020//membrane	ko01100//Metabolic pathways;ko00190//Oxidative phosphorylation
Unigene49320_All	380	0	17	0	1.4565	10.5083	Up	3.6084e-06	1.2273e-05	gi|257831437|gb|ACV71019.1|	55.5	2e-07	UPA19 [Capsicum annuum]	--	--	--	--	--	--	--	--	--	--	--	--	--	K10712	1e-06	49.7	mtr:MTR_7g009710	cysteamine dioxygenase [EC:1.13.11.19]	-	-	-	ko01100//Metabolic pathways;ko00430//Taurine and hypotaurine metabolism
Unigene49949_All	246	0	11	0	1.4558	10.5076	Up	0.0002964	0.0007895	--	--	--	--	--	--	--	--	--	--	--	--	--	--	--	--	--	--	--	--	--	--	-	-	-	--
Unigene48947_All	291	0	13	0	1.4544	10.5062	Up	6.8186e-05	0.00019945	--	--	--	--	--	--	--	--	--	--	--	--	--	--	--	--	--	--	--	--	--	--	-	-	-	--
CL9625.Contig2_All	404	0	18	0	1.4506	10.5024	Up	1.7307e-06	6.0861e-06	gi|57335871|emb|CAH25337.1|	170.6	5e-42	thiazole biosynthetic enzyme [Guillardia theta]	gi|32994091|dbj|AK108882.1|	172	2e-40	Oryza sativa Japonica Group cDNA clone:002-152-D08, full insert sequence	sp|C5XNN6|THI41_SORBI	163	3e-41	Thiamine thiazole synthase 1, chloroplastic OS=Sorghum bicolor GN=THI1-1 PE=3 SV=1	SPBC26H8.01	196	1e-50	COG1635	Flavoprotein involved in thiazole biosynthesis	K03146	6e-41	163	sbi:SORBI_03g025520	thiamine biosynthetic enzyme	GO:0018130;GO:0006950//response to stress	GO:0046872//metal ion binding	GO:0009526//plastid envelope;GO:0044434//chloroplast part	--
Unigene48758_All	247	0	11	0	1.4499	10.5017	Up	0.0002964	0.00078991	gi|327466186|gb|AEA76741.1|	79	2e-14	phytase [Aspergillus niger]	--	--	--	--	--	--	--	--	--	--	--	--	--	--	--	--	--	--	-	-	-	--
Unigene13055_All	586	0	26	0	1.4445	10.4964	Up	4.8468e-09	2.1111e-08	--	--	--	--	--	--	--	--	--	--	--	--	--	--	--	--	--	--	--	--	--	--	-	-	-	--
CL7499.Contig2_All	293	0	13	0	1.4445	10.4964	Up	6.8186e-05	0.00019969	--	--	--	--	--	--	--	--	--	--	--	--	--	--	--	--	--	--	--	--	--	--	-	-	-	--
Unigene49283_All	248	0	11	0	1.4441	10.496	Up	0.0002964	0.00078982	gi|356520519|ref|XP_003528909.1|	52	2e-06	PREDICTED: proline-rich receptor-like protein kinase PERK15-like isoform 2 [Glycine max]	--	--	--	--	sp|Q9SN46|LRX5_ARATH	47.4	2e-06	Leucine-rich repeat extensin-like protein 5 OS=Arabidopsis thaliana GN=LRX5 PE=2 SV=2	--	--	--	--	--	K00850	3e-07	51.6	osa:4336113	6-phosphofructokinase [EC:2.7.1.11]	-	-	-	ko01100//Metabolic pathways;ko01110//Biosynthesis of secondary metabolites;ko00030//Pentose phosphate pathway;ko00010//Glycolysis / Gluconeogenesis;ko00051//Fructose and mannose metabolism;ko00052//Galactose metabolism
Unigene50380_All	248	0	11	0	1.4441	10.496	Up	0.0002964	0.00078929	gi|226505096|ref|NP_001142127.1|	72.8	1e-12	uncharacterized protein LOC100274291 precursor [Zea mays]	--	--	--	--	--	--	--	--	--	--	--	--	--	--	--	--	--	--	-	-	-	--
CL6467.Contig2_All	431	0	19	0	1.4352	10.487	Up	8.3008e-07	3.0092e-06	gi|351727212|ref|NP_001236897.1|	62	2e-09	uncharacterized protein LOC100527242 [Glycine max]	--	--	--	--	--	--	--	--	--	--	--	--	--	--	--	--	--	--	-	-	-	--
Unigene50311_All	273	0	12	0	1.4311	10.4829	Up	0.00014216	0.00039674	--	--	--	--	--	--	--	--	--	--	--	--	--	--	--	--	--	--	--	--	--	--	-	-	-	--
Unigene48506_All	251	0	11	0	1.4268	10.4786	Up	0.0002964	0.00079008	--	--	--	--	--	--	--	--	--	--	--	--	--	--	--	--	--	--	--	--	--	--	-	-	-	--
CL9775.Contig1_All	252	0	11	0	1.4212	10.4729	Up	0.0002964	0.00079114	gi|242050232|ref|XP_002462860.1|	54.7	4e-07	hypothetical protein SORBIDRAFT_02g033225 [Sorghum bicolor] >gi|241926237|gb|EER99381.1| hypothetical protein SORBIDRAFT_02g033225 [Sorghum bicolor]	--	--	--	--	sp|P14918|EXTN_MAIZE	49.3	5e-07	Extensin OS=Zea mays GN=HRGP PE=2 SV=1	--	--	--	--	--	K03251	1e-07	52.8	bdi:100829584	translation initiation factor 3 subunit D	-	-	-	ko01100//Metabolic pathways;ko01110//Biosynthesis of secondary metabolites;ko00030//Pentose phosphate pathway;ko00010//Glycolysis / Gluconeogenesis;ko00051//Fructose and mannose metabolism;ko00052//Galactose metabolism;ko03013//RNA transport
Unigene48525_All	275	0	12	0	1.4207	10.4724	Up	0.00014216	0.00039704	gi|297739296|emb|CBI28947.3|	59.7	1e-08	unnamed protein product [Vitis vinifera]	--	--	--	--	--	--	--	--	--	--	--	--	--	--	--	--	--	--	-	-	-	--
Unigene48615_All	275	0	12	0	1.4207	10.4724	Up	0.00014216	0.00039702	gi|301096175|ref|XP_002897185.1|	51.6	3e-06	2-oxoglutarate dehydrogenase E1 component, putative [Phytophthora infestans T30-4] >gi|262107270|gb|EEY65322.1| 2-oxoglutarate dehydrogenase E1 component, putative [Phytophthora infestans T30-4]	--	--	--	--	--	--	--	--	SPBC3H7.03c	55.5	2e-08	COG0567	2-oxoglutarate dehydrogenase complex, dehydrogenase (E1) component, and related enzymes	--	--	--	--	--	-	-	-	--
Unigene48764_All	275	0	12	0	1.4207	10.4724	Up	0.00014216	0.00039699	--	--	--	--	--	--	--	--	--	--	--	--	--	--	--	--	--	--	--	--	--	--	-	-	-	--
Unigene49134_All	275	0	12	0	1.4207	10.4724	Up	0.00014216	0.00039693	--	--	--	--	--	--	--	--	--	--	--	--	--	--	--	--	--	--	--	--	--	--	-	-	-	--
Unigene50110_All	367	0	16	0	1.4194	10.4711	Up	7.5233e-06	2.4713e-05	gi|116791020|gb|ABK25825.1|	90.1	9e-18	unknown [Picea sitchensis]	--	--	--	--	sp|Q39111|GAOX2_ARATH	69.7	4e-13	Gibberellin 20 oxidase 2 OS=Arabidopsis thaliana GN=20ox2 PE=2 SV=1	PA0147	120	5e-28	COG3491	Isopenicillin N synthase and related dioxygenases	K06892	6e-18	87	ota:Ot12g01750		-	-	-	--
CL6279.Contig4_All	390	0	17	0	1.4192	10.4709	Up	3.6084e-06	1.2288e-05	gi|118484045|gb|ABK93908.1|	147.9	3e-35	unknown [Populus trichocarpa]	gi|270135518|gb|BT102470.1|	202	2e-49	Picea glauca clone GQ0194_L02 mRNA sequence	sp|Q9SS17|RS241_ARATH	143	3e-35	40S ribosomal protein S24-1 OS=Arabidopsis thaliana GN=RPS24A PE=2 SV=1	YIL069c	167	6e-42	COG2004	Ribosomal protein S24E	K02974	9e-36	146	sbi:SORBI_10g021950	small subunit ribosomal protein S24e	-	-	GO:0022626//cytosolic ribosome;GO:0043231//intracellular membrane-bounded organelle;GO:0016020//membrane;GO:0044446//intracellular organelle part;GO:0071944//cell periphery	ko03010//Ribosome
Unigene49225_All	459	0	20	0	1.4186	10.4703	Up	3.9813e-07	1.4854e-06	gi|302849322|ref|XP_002956191.1|	54.3	6e-07	hypothetical protein VOLCADRAFT_97190 [Volvox carteri f. nagariensis] >gi|300258494|gb|EFJ42730.1| hypothetical protein VOLCADRAFT_97190 [Volvox carteri f. nagariensis]	--	--	--	--	sp|Q9FPQ6|GP1_CHLRE	63.2	6e-11	Vegetative cell wall protein gp1 OS=Chlamydomonas reinhardtii GN=GP1 PE=2 SV=1	Rv3876	51.6	5e-07	COG0455	ATPases involved in chromosome partitioning	K01115	4e-09	58.5	vcn:VOLCADRAFT_99471	phospholipase D [EC:3.1.4.4]	-	GO:0003824//catalytic activity	-	ko01100//Metabolic pathways;ko00565//Ether lipid metabolism;ko01110//Biosynthesis of secondary metabolites;ko04144//Endocytosis;ko00564//Glycerophospholipid metabolism;ko00030//Pentose phosphate pathway;ko00010//Glycolysis / Gluconeogenesis;ko00051//Fructose and mannose metabolism;ko00052//Galactose metabolism
Unigene4630_All	483	0	21	0	1.4155	10.4671	Up	1.9095e-07	7.3192e-07	--	--	--	--	--	--	--	--	--	--	--	--	--	--	--	--	--	--	--	--	--	--	-	-	-	--
Unigene48625_All	300	0	13	0	1.4108	10.4623	Up	6.8186e-05	0.0001995	gi|325190958|emb|CCA25442.1|	75.1	3e-13	proton myoinositol cotransporter putative [Albugo laibachii Nc14]	--	--	--	--	sp|O04249|STP7_ARATH	64.7	1e-11	Sugar transport protein 7 OS=Arabidopsis thaliana GN=STP7 PE=2 SV=1	L140856	61.2	4e-10	COG0477	Permeases of the major facilitator superfamily	K08145	5e-12	67.4	smo:SELMODRAFT_437958	MFS transporter, SP family, solute carrier family 2 (facilitated glucose transporter), member 8	GO:0006810//transport	GO:0022891//substrate-specific transmembrane transporter activity	GO:0044464//cell part;GO:0016020//membrane	--
CL7946.Contig1_All	277	0	12	0	1.4104	10.4619	Up	0.00014216	0.00039768	gi|325185069|emb|CCA19562.1|	159.5	1e-38	vacuolar H+ATPase catalytic subunit putative [Albugo laibachii Nc14]	gi|1945542|dbj|D50529.1|	107	5e-21	Acetabularia acetabulum mRNA for adenosine triphosphatase A subunit, complete cds	sp|Q40002|VATA_HORVU	154	9e-39	V-type proton ATPase catalytic subunit A (Fragment) OS=Hordeum vulgare PE=2 SV=1	SPAC343.05	170	5e-43	COG1155	Archaeal/vacuolar-type H+-ATPase subunit A	K02145	2e-38	154	bdi:100842214	V-type H+-transporting ATPase subunit A [EC:3.6.3.14]	GO:0009651//response to salt stress;GO:0015991//ATP hydrolysis coupled proton transport;GO:0007030//Golgi organization;GO:0042777//plasma membrane ATP synthesis coupled proton transport;GO:0009555//pollen development	GO:0046961//proton-transporting ATPase activity, rotational mechanism;GO:0046933//hydrogen ion transporting ATP synthase activity, rotational mechanism;GO:0005524//ATP binding	GO:0000325//plant-type vacuole;GO:0005774//vacuolar membrane;GO:0009941//chloroplast envelope;GO:0033180//proton-transporting V-type ATPase, V1 domain;GO:0005618//cell wall;GO:0005886//plasma membrane	ko01100//Metabolic pathways;ko00190//Oxidative phosphorylation;ko04145//Phagosome
Unigene48327_All	277	0	12	0	1.4104	10.4619	Up	0.00014216	0.00039705	--	--	--	--	--	--	--	--	--	--	--	--	--	--	--	--	--	--	--	--	--	--	-	-	-	--
Unigene49765_All	254	0	11	0	1.41	10.4615	Up	0.0002964	0.00078967	--	--	--	--	--	--	--	--	--	--	--	--	--	--	--	--	--	--	--	--	--	--	-	-	-	--
Unigene48512_All	393	0	17	0	1.4083	10.4597	Up	3.6084e-06	1.2277e-05	gi|307110563|gb|EFN58799.1|	73.2	1e-12	hypothetical protein CHLNCDRAFT_140589 [Chlorella variabilis]	gi|32995178|dbj|AK109969.1|	212	2e-52	Oryza sativa Japonica Group cDNA clone:002-159-C04, full insert sequence	sp|Q96372|CDC48_CAPAN	212	4e-56	Cell division cycle protein 48 homolog OS=Capsicum annuum GN=CAFP PE=2 SV=1	YDL126c	232	1e-61	COG0464	ATPases of the AAA+ class	K13525	4e-56	214	bdi:100821547	transitional endoplasmic reticulum ATPase	GO:0051301//cell division;GO:0009860//pollen tube growth;GO:0009846//pollen germination;GO:0046686//response to cadmium ion	GO:0042802//identical protein binding;GO:0005524//ATP binding;GO:0008568//microtubule-severing ATPase activity	GO:0005618//cell wall;GO:0005730//nucleolus;GO:0005819//spindle;GO:0005635//nuclear envelope;GO:0022626//cytosolic ribosome;GO:0009524//phragmoplast;GO:0005886//plasma membrane	ko04141//Protein processing in endoplasmic reticulum
Unigene48661_All	393	0	17	0	1.4083	10.4597	Up	3.6084e-06	1.2275e-05	--	--	--	--	--	--	--	--	--	--	--	--	--	--	--	--	--	--	--	--	--	--	-	-	-	--
Unigene47676_All	324	0	14	0	1.4068	10.4582	Up	3.2704e-05	9.9619e-05	gi|307105650|gb|EFN53898.1|	103.2	1e-21	hypothetical protein CHLNCDRAFT_31922 [Chlorella variabilis]	--	--	--	--	sp|Q9FPQ6|GP1_CHLRE	64.7	1e-11	Vegetative cell wall protein gp1 OS=Chlamydomonas reinhardtii GN=GP1 PE=2 SV=1	YDL140c	51.6	3e-07	COG0086	DNA-directed RNA polymerase, beta' subunit/160 kD subunit	K14004	5e-20	94	bdi:100831324	protein transport protein SEC13	-	-	-	ko03013//RNA transport;ko04141//Protein processing in endoplasmic reticulum
Unigene48588_All	278	0	12	0	1.4054	10.4568	Up	0.00014216	0.00039703	gi|357135105|ref|XP_003569152.1|	59.3	1e-08	PREDICTED: proline-rich receptor-like protein kinase PERK8-like [Brachypodium distachyon]	--	--	--	--	sp|Q9LV48|PERK1_ARATH	48.5	9e-07	Proline-rich receptor-like protein kinase PERK1 OS=Arabidopsis thaliana GN=PERK1 PE=1 SV=1	SA1505	77.4	6e-15	COG0833	Amino acid transporters	--	--	--	--	--	-	GO:0003824//catalytic activity	GO:0016020//membrane	--
Unigene48675_All	255	0	11	0	1.4044	10.4557	Up	0.0002964	0.00078995	--	--	--	--	--	--	--	--	--	--	--	--	--	--	--	--	--	--	--	--	--	--	-	-	-	--
CL3387.Contig2_All	302	0	13	0	1.4015	10.4528	Up	6.8186e-05	0.00019977	--	--	--	--	--	--	--	--	--	--	--	--	--	--	--	--	--	--	--	--	--	--	-	-	-	--
Unigene50065_All	279	0	12	0	1.4003	10.4515	Up	0.00014216	0.00039676	gi|297808033|ref|XP_002871900.1|	113.6	8e-25	hypothetical protein ARALYDRAFT_488863 [Arabidopsis lyrata subsp. lyrata] >gi|297317737|gb|EFH48159.1| hypothetical protein ARALYDRAFT_488863 [Arabidopsis lyrata subsp. lyrata]	--	--	--	--	--	--	--	--	YGL022w	140	4e-34	COG1287	Uncharacterized membrane protein, required for N-linked glycosylation	K07151	6e-26	113	aly:ARALYDRAFT_488863	dolichyl-diphosphooligosaccharide--protein glycosyltransferase [EC:2.4.1.119]	GO:0034976//response to endoplasmic reticulum stress;GO:0009651//response to salt stress;GO:0006364//rRNA processing;GO:0009627//systemic acquired resistance;GO:0006486//protein glycosylation	GO:0004576//oligosaccharyl transferase activity	GO:0009507//chloroplast;GO:0005783//endoplasmic reticulum;GO:0005886//plasma membrane	ko01100//Metabolic pathways;ko04141//Protein processing in endoplasmic reticulum;ko00510//N-Glycan biosynthesis
Unigene22270_All	256	0	11	0	1.3989	10.4501	Up	0.0002964	0.00079099	--	--	--	--	--	--	--	--	--	--	--	--	--	--	--	--	--	--	--	--	--	--	-	-	-	--
Unigene49702_All	256	0	11	0	1.3989	10.4501	Up	0.0002964	0.00078972	--	--	--	--	--	--	--	--	--	--	--	--	--	--	--	--	--	--	--	--	--	--	-	-	-	--
Unigene32300_All	280	0	12	0	1.3953	10.4464	Up	0.00014216	0.00039747	--	--	--	--	--	--	--	--	--	--	--	--	--	--	--	--	--	--	--	--	--	--	-	-	-	--
CL9345.Contig3_All	257	0	11	0	1.3935	10.4445	Up	0.0002964	0.00079118	--	--	--	--	--	--	--	--	--	--	--	--	--	--	--	--	--	--	--	--	--	--	-	-	-	--
Unigene47753_All	257	0	11	0	1.3935	10.4445	Up	0.0002964	0.00079036	--	--	--	--	--	--	--	--	--	--	--	--	--	--	--	--	--	--	--	--	--	--	-	-	-	--
Unigene49797_All	257	0	11	0	1.3935	10.4445	Up	0.0002964	0.00078963	--	--	--	--	--	--	--	--	--	--	--	--	--	--	--	--	--	--	--	--	--	--	-	-	-	--
Unigene47674_All	281	0	12	0	1.3903	10.4412	Up	0.00014216	0.00039721	gi|242051034|ref|XP_002463261.1|	52.8	1e-06	hypothetical protein SORBIDRAFT_02g040730 [Sorghum bicolor] >gi|241926638|gb|EER99782.1| hypothetical protein SORBIDRAFT_02g040730 [Sorghum bicolor]	--	--	--	--	--	--	--	--	--	--	--	--	--	--	--	--	--	--	-	-	-	--
CL2101.Contig6_All	305	0	13	0	1.3877	10.4385	Up	6.8186e-05	0.00019978	--	--	--	--	--	--	--	--	--	--	--	--	--	--	--	--	--	--	--	--	--	--	-	-	-	--
Unigene47206_All	329	0	14	0	1.3854	10.4361	Up	3.2704e-05	9.9644e-05	gi|326515362|dbj|BAK03594.1|	113.6	8e-25	predicted protein [Hordeum vulgare subsp. vulgare]	--	--	--	--	sp|Q50EK3|C04C1_PINTA	60.8	2e-10	Cytochrome P450 704C1 OS=Pinus taeda GN=CYP704C1 PE=2 SV=1	BH0579	59.7	1e-09	COG2124	Cytochrome P450	K15405	4e-12	67.8	ath:AT1G57750	cytochrome P450, family 96, subfamily A, polypeptide 15 (midchain alkane hydroxylase)	GO:0008152//metabolic process	GO:0005488//binding;GO:0016713	GO:0043231//intracellular membrane-bounded organelle;GO:0044444//cytoplasmic part	ko01100//Metabolic pathways;ko01110//Biosynthesis of secondary metabolites;ko00906//Carotenoid biosynthesis;ko00945//Stilbenoid, diarylheptanoid and gingerol biosynthesis;ko00073//Cutin, suberine and wax biosynthesis;ko00903//Limonene and pinene degradation
Unigene49883_All	259	0	11	0	1.3827	10.4333	Up	0.0002964	0.00078957	--	--	--	--	--	--	--	--	--	--	--	--	--	--	--	--	--	--	--	--	--	--	-	-	-	--
CL8082.Contig1_All	260	0	11	0	1.3774	10.4277	Up	0.0002964	0.00079125	gi|323452531|gb|EGB08405.1|	57	8e-08	hypothetical protein AURANDRAFT_71622 [Aureococcus anophagefferens]	--	--	--	--	sp|D5JBW8|GAO_CICIN	48.1	1e-06	Germacrene A oxidase OS=Cichorium intybus PE=1 SV=1	YHR007c	83.6	8e-17	COG2124	Cytochrome P450	K09843	3e-06	48.1	vvi:100264783	(+)-abscisic acid 8'-hydroxylase [EC:1.14.13.93]	-	-	-	ko01100//Metabolic pathways;ko01110//Biosynthesis of secondary metabolites;ko00906//Carotenoid biosynthesis;ko00945//Stilbenoid, diarylheptanoid and gingerol biosynthesis;ko00903//Limonene and pinene degradation
Unigene47906_All	402	0	17	0	1.3768	10.4271	Up	3.6084e-06	1.228e-05	--	--	--	--	--	--	--	--	--	--	--	--	--	--	--	--	--	--	--	--	--	--	-	-	-	--
Unigene12587_All	284	0	12	0	1.3757	10.426	Up	0.00014216	0.00039762	--	--	--	--	--	--	--	--	--	--	--	--	--	--	--	--	--	--	--	--	--	--	-	-	-	--
Unigene47986_All	308	0	13	0	1.3742	10.4244	Up	6.8186e-05	0.00019953	--	--	--	--	--	--	--	--	--	--	--	--	--	--	--	--	--	--	--	--	--	--	-	-	-	--
CL11273.Contig1_All	403	0	17	0	1.3734	10.4235	Up	3.6084e-06	1.229e-05	gi|326515362|dbj|BAK03594.1|	92.8	1e-18	predicted protein [Hordeum vulgare subsp. vulgare]	--	--	--	--	sp|Q93VK5|LUT5_ARATH	71.2	2e-13	Protein LUTEIN DEFICIENT 5, chloroplastic OS=Arabidopsis thaliana GN=CYP97A3 PE=1 SV=1	BH0579	72.4	2e-13	COG2124	Cytochrome P450	K15747	3e-15	78.2	bdi:100834203	cytochrome P450, family 97, subfamily A (beta-ring hydroxylase) [EC:1.14.-.-]	GO:0008152//metabolic process	GO:0005488//binding;GO:0016491//oxidoreductase activity	-	ko00906//Carotenoid biosynthesis
Unigene47401_All	332	0	14	0	1.3729	10.423	Up	3.2704e-05	9.9638e-05	gi|255080464|ref|XP_002503812.1|	110.5	6e-24	predicted protein [Micromonas sp. RCC299] >gi|226519079|gb|ACO65070.1| predicted protein [Micromonas sp. RCC299]	--	--	--	--	sp|Q6AUV1|XDH_ORYSJ	102	5e-23	Xanthine dehydrogenase OS=Oryza sativa subsp. japonica GN=XDH PE=2 SV=1	SMb21287	80.1	9e-16	COG4631	Xanthine dehydrogenase, molybdopterin-binding subunit B	K00106	2e-24	108	vcn:VOLCADRAFT_63971	xanthine dehydrogenase/oxidase [EC:1.17.1.4 1.17.3.2]	GO:0008152//metabolic process	GO:0005488//binding;GO:0016491//oxidoreductase activity	-	ko01100//Metabolic pathways;ko01110//Biosynthesis of secondary metabolites;ko00232//Caffeine metabolism;ko00230//Purine metabolism;ko04146//Peroxisome
Unigene16256_All	261	0	11	0	1.3721	10.4222	Up	0.0002964	0.00079101	--	--	--	--	--	--	--	--	--	--	--	--	--	--	--	--	--	--	--	--	--	--	-	-	-	--
Unigene46661_All	261	0	11	0	1.3721	10.4222	Up	0.0002964	0.00079069	--	--	--	--	--	--	--	--	--	--	--	--	--	--	--	--	--	--	--	--	--	--	-	-	-	--
Unigene5154_All	356	0	15	0	1.3718	10.4219	Up	1.5686e-05	4.9533e-05	--	--	--	--	--	--	--	--	--	--	--	--	--	--	--	--	--	--	--	--	--	--	-	-	-	--
Unigene49807_All	451	0	19	0	1.3716	10.4216	Up	8.3008e-07	3.0068e-06	--	--	--	--	--	--	--	--	--	--	--	--	--	--	--	--	--	--	--	--	--	--	-	-	-	--
Unigene31747_All	285	0	12	0	1.3708	10.4208	Up	0.00014216	0.00039748	--	--	--	--	--	--	--	--	--	--	--	--	--	--	--	--	--	--	--	--	--	--	-	-	-	--
Unigene49893_All	285	0	12	0	1.3708	10.4208	Up	0.00014216	0.00039682	--	--	--	--	--	--	--	--	--	--	--	--	--	--	--	--	--	--	--	--	--	--	-	-	-	--
CL5730.Contig2_All	333	0	14	0	1.3688	10.4187	Up	3.2704e-05	9.9709e-05	gi|218189428|gb|EEC71855.1|	66.6	1e-10	hypothetical protein OsI_04549 [Oryza sativa Indica Group]	--	--	--	--	sp|Q9LK03|PERK2_ARATH	55.1	9e-09	Proline-rich receptor-like protein kinase PERK2 OS=Arabidopsis thaliana GN=PERK2 PE=2 SV=3	--	--	--	--	--	K01051	2e-07	52.4	gmx:100776781	pectinesterase [EC:3.1.1.11]	-	-	-	ko01100//Metabolic pathways;ko00500//Starch and sucrose metabolism;ko00040//Pentose and glucuronate interconversions
Unigene40242_All	262	0	11	0	1.3669	10.4167	Up	0.0002964	0.00079071	--	--	--	--	--	--	--	--	--	--	--	--	--	--	--	--	--	--	--	--	--	--	-	-	-	--
Unigene47114_All	405	0	17	0	1.3666	10.4164	Up	3.6084e-06	1.2282e-05	--	--	--	--	gi|116631756|emb|CT837913.1|	61.9	4e-07	Oryza sativa (indica cultivar-group) cDNA clone:OSIGCPI240F22, full insert sequence	--	--	--	--	SPAC24C9.12c	69.7	1e-12	COG0112	Glycine/serine hydroxymethyltransferase	K00600	7e-06	47.4	cme:CMI091C	glycine hydroxymethyltransferase [EC:2.1.2.1]	-	-	-	ko01100//Metabolic pathways;ko01110//Biosynthesis of secondary metabolites;ko00630//Glyoxylate and dicarboxylate metabolism;ko00460//Cyanoamino acid metabolism;ko00260//Glycine, serine and threonine metabolism;ko00670//One carbon pool by folate
Unigene15727_All	572	0	24	0	1.366	10.4157	Up	2.1069e-08	8.7507e-08	gi|225456252|ref|XP_002279421.1|	140.6	1e-32	PREDICTED: uncharacterized protein LOC100244084 [Vitis vinifera]	gi|225456251|ref|XM_002279385.1|	65.9	4e-08	PREDICTED: Vitis vinifera uncharacterized LOC100244084 (LOC100244084), mRNA	sp|A3A2W2|CSPLO_ORYSJ	53.5	8e-08	CASP-like protein Os02g0134500 OS=Oryza sativa subsp. japonica GN=Os02g0134500 PE=2 SV=2	--	--	--	--	--	--	--	--	--	--	-	-	-	--
Unigene49916_All	286	0	12	0	1.366	10.4157	Up	0.00014216	0.0003968	--	--	--	--	--	--	--	--	--	--	--	--	--	--	--	--	--	--	--	--	--	--	-	-	-	--
Unigene38910_All	334	0	14	0	1.3647	10.4144	Up	3.2704e-05	9.966e-05	--	--	--	--	--	--	--	--	--	--	--	--	--	--	--	--	--	--	--	--	--	--	-	-	-	--
Unigene47180_All	263	0	11	0	1.3617	10.4112	Up	0.0002964	0.0007906	gi|355398355|gb|AER70124.1|	58.5	3e-08	NR2-2/2HbN [Heterosigma akashiwo]	--	--	--	--	sp|Q9ZNV4|CYB5C_ARATH	55.5	7e-09	Cytochrome B5 isoform C OS=Arabidopsis thaliana GN=CYTB5-C PE=1 SV=1	--	--	--	--	--	K13076	7e-06	47	olu:OSTLU_15110	delta8-fatty-acid desaturase [EC:1.14.19.4]	GO:0071704;GO:0044237//cellular metabolic process	GO:0016627//oxidoreductase activity, acting on the CH-CH group of donors;GO:0005488//binding	-	--
Unigene49940_All	311	0	13	0	1.3609	10.4103	Up	6.8186e-05	0.00019935	gi|222640123|gb|EEE68255.1|	110.5	6e-24	hypothetical protein OsJ_26464 [Oryza sativa Japonica Group]	--	--	--	--	--	--	--	--	SPBC17D11.07c	122	1e-28	COG5116	26S proteasome regulatory complex component	K03032	5e-25	110	osa:4344971	26S proteasome regulatory subunit N2	GO:0042176//regulation of protein catabolic process;GO:0050790//regulation of catalytic activity	GO:0030234//enzyme regulator activity	GO:0016023//cytoplasmic membrane-bounded vesicle;GO:0005886//plasma membrane;GO:0000502//proteasome complex;GO:0005829//cytosol	ko03050//Proteasome
Unigene47591_All	335	0	14	0	1.3606	10.41	Up	3.2704e-05	9.9625e-05	gi|6730635|gb|AAF27056.1|AC008262_5	71.6	3e-12	F4N2.10 [Arabidopsis thaliana]	gi|302817745|ref|XM_002990502.1|	61.9	4e-07	Selaginella moellendorffii hypothetical protein, mRNA	sp|Q9LK03|PERK2_ARATH	62	8e-11	Proline-rich receptor-like protein kinase PERK2 OS=Arabidopsis thaliana GN=PERK2 PE=2 SV=3	Rv0312	58.2	4e-09	COG0443	Molecular chaperone	K01115	4e-08	54.3	vcn:VOLCADRAFT_99471	phospholipase D [EC:3.1.4.4]	GO:0009987//cellular process	GO:0004672//protein kinase activity	-	ko01100//Metabolic pathways;ko00565//Ether lipid metabolism;ko04144//Endocytosis;ko00564//Glycerophospholipid metabolism;ko00500//Starch and sucrose metabolism;ko00040//Pentose and glucuronate interconversions
Unigene47627_All	360	0	15	0	1.3566	10.4058	Up	1.5686e-05	4.9576e-05	gi|302851456|ref|XP_002957252.1|	54.7	4e-07	hypothetical protein VOLCADRAFT_98305 [Volvox carteri f. nagariensis] >gi|300257502|gb|EFJ41750.1| hypothetical protein VOLCADRAFT_98305 [Volvox carteri f. nagariensis]	--	--	--	--	sp|Q84ZL0|FH5_ORYSJ	53.5	3e-08	Formin-like protein 5 OS=Oryza sativa subsp. japonica GN=FH5 PE=2 SV=2	--	--	--	--	--	K00627	1e-06	49.7	olu:OSTLU_2905	pyruvate dehydrogenase E2 component (dihydrolipoamide acetyltransferase) [EC:2.3.1.12]	-	-	-	ko01100//Metabolic pathways;ko01110//Biosynthesis of secondary metabolites;ko00620//Pyruvate metabolism;ko00020//Citrate cycle (TCA cycle);ko00010//Glycolysis / Gluconeogenesis
Unigene47919_All	336	0	14	0	1.3566	10.4058	Up	3.2704e-05	9.9616e-05	--	--	--	--	gi|32994763|dbj|AK109554.1|	60	1e-06	Oryza sativa Japonica Group cDNA clone:002-125-C07, full insert sequence	sp|P24152|EXTN_SORBI	48.1	1e-06	Extensin OS=Sorghum bicolor GN=HRGP PE=3 SV=1	--	--	--	--	--	--	--	--	--	--	-	-	-	--
Unigene47834_All	264	0	11	0	1.3566	10.4058	Up	0.0002964	0.00079032	gi|62149105|dbj|BAD93612.1|	60.1	1e-08	hypothetical protein [Cucumis melo]	--	--	--	--	sp|F4J300|SDR5_ARATH	47	3e-06	Short-chain dehydrogenase reductase 5 OS=Arabidopsis thaliana GN=SDR5 PE=3 SV=1	TM0441	53.9	7e-08	COG1028	Dehydrogenases with different specificities (related to short-chain alcohol dehydrogenases)	K09841	5e-07	50.8	bdi:100827045	xanthoxin dehydrogenase [EC:1.1.1.288]	-	-	-	ko01100//Metabolic pathways;ko01110//Biosynthesis of secondary metabolites;ko00906//Carotenoid biosynthesis
Unigene47868_All	264	0	11	0	1.3566	10.4058	Up	0.0002964	0.00079025	--	--	--	--	--	--	--	--	--	--	--	--	--	--	--	--	--	--	--	--	--	--	-	-	-	--
Unigene49634_All	264	0	11	0	1.3566	10.4058	Up	0.0002964	0.00078976	gi|302822899|ref|XP_002993105.1|	53.1	1e-06	hypothetical protein SELMODRAFT_431225 [Selaginella moellendorffii] >gi|300139105|gb|EFJ05853.1| hypothetical protein SELMODRAFT_431225 [Selaginella moellendorffii]	--	--	--	--	sp|P27483|GRP1_ARATH	95.5	6e-21	Glycine-rich cell wall structural protein OS=Arabidopsis thaliana GN=At3g17050 PE=2 SV=2	XF0818	72.4	2e-13	COG2730	Endoglucanase	K01115	9e-19	89.7	vcn:VOLCADRAFT_99471	phospholipase D [EC:3.1.4.4]	-	GO:0016787//hydrolase activity	-	ko01100//Metabolic pathways;ko00565//Ether lipid metabolism;ko04144//Endocytosis;ko00564//Glycerophospholipid metabolism
Unigene48560_All	385	0	16	0	1.353	10.4019	Up	7.5233e-06	2.4733e-05	gi|357128452|ref|XP_003565887.1|	53.9	7e-07	PREDICTED: proline-rich receptor-like protein kinase PERK1-like [Brachypodium distachyon]	--	--	--	--	sp|Q9LK03|PERK2_ARATH	64.3	2e-11	Proline-rich receptor-like protein kinase PERK2 OS=Arabidopsis thaliana GN=PERK2 PE=2 SV=3	YPO2725	60.5	7e-10	COG3501	Uncharacterized protein conserved in bacteria	K01051	1e-09	59.3	gmx:100776781	pectinesterase [EC:3.1.1.11]	-	-	-	ko01100//Metabolic pathways;ko00565//Ether lipid metabolism;ko04144//Endocytosis;ko00564//Glycerophospholipid metabolism;ko00500//Starch and sucrose metabolism;ko00040//Pentose and glucuronate interconversions
Unigene48610_All	386	0	16	0	1.3495	10.3982	Up	7.5233e-06	2.4732e-05	gi|338746555|dbj|BAK41507.1|	55.1	3e-07	polyprotein [Arabidopsis thaliana]	--	--	--	--	sp|Q8GX23|PERK5_ARATH	47.4	2e-06	Proline-rich receptor-like protein kinase PERK5 OS=Arabidopsis thaliana GN=PERK5 PE=2 SV=1	--	--	--	--	--	--	--	--	--	--	-	-	-	--
Unigene31995_All	363	0	15	0	1.3453	10.3937	Up	1.5686e-05	4.9592e-05	--	--	--	--	--	--	--	--	--	--	--	--	--	--	--	--	--	--	--	--	--	--	-	-	-	--
CL8680.Contig1_All	315	0	13	0	1.3436	10.3919	Up	6.8186e-05	0.00019968	--	--	--	--	--	--	--	--	--	--	--	--	--	--	--	--	--	--	--	--	--	--	-	-	-	--
CL2705.Contig2_All	291	0	12	0	1.3426	10.3908	Up	0.00014216	0.00039775	gi|326491633|dbj|BAJ94294.1|	176	1e-43	predicted protein [Hordeum vulgare subsp. vulgare]	gi|32992565|dbj|AK107356.1|	93.7	9e-17	Oryza sativa Japonica Group cDNA clone:002-126-H12, full insert sequence	sp|P28297|ACEA_ARATH	132	4e-32	Isocitrate lyase OS=Arabidopsis thaliana GN=ICL PE=1 SV=2	YER065c	133	7e-32	COG2224	Isocitrate lyase	K01637	1e-31	132	ppp:PHYPADRAFT_189731	isocitrate lyase [EC:4.1.3.1]	GO:0010162//seed dormancy process;GO:0006097//glyoxylate cycle;GO:0006099//tricarboxylic acid cycle	GO:0004451//isocitrate lyase activity	GO:0009514//glyoxysome	ko01100//Metabolic pathways;ko00630//Glyoxylate and dicarboxylate metabolism
Unigene15680_All	267	0	11	0	1.3413	10.3894	Up	0.0002964	0.00079103	gi|299471983|emb|CBN80066.1|	76.3	1e-13	conserved unknown protein [Ectocarpus siliculosus]	--	--	--	--	--	--	--	--	RSc2016	71.6	3e-13	COG3173	Predicted aminoglycoside phosphotransferase	K00249	1e-12	69.3	ppp:PHYPADRAFT_120649	acyl-CoA dehydrogenase [EC:1.3.99.3]	GO:0009987//cellular process;GO:0008152//metabolic process	GO:0016627//oxidoreductase activity, acting on the CH-CH group of donors;GO:0016772//transferase activity, transferring phosphorus-containing groups	-	ko01100//Metabolic pathways;ko01110//Biosynthesis of secondary metabolites;ko00410//beta-Alanine metabolism;ko00071//Fatty acid metabolism;ko00640//Propanoate metabolism;ko00280//Valine, leucine and isoleucine degradation
Unigene48714_All	267	0	11	0	1.3413	10.3894	Up	0.0002964	0.00078993	gi|326514592|dbj|BAJ96283.1|	156.8	8e-38	predicted protein [Hordeum vulgare subsp. vulgare]	gi|326514591|dbj|AK365080.1|	99.6	1e-18	Hordeum vulgare subsp. vulgare mRNA for predicted protein, partial cds, clone: NIASHv2030L23	--	--	--	--	YBR218c	152	1e-37	COG1038	Pyruvate carboxylase	K01958	2e-29	125	olu:OSTLU_32964	pyruvate carboxylase [EC:6.4.1.1]	GO:0006094//gluconeogenesis	GO:0004736//pyruvate carboxylase activity;GO:0046872//metal ion binding;GO:0005524//ATP binding;GO:0004075//biotin carboxylase activity	-	ko01100//Metabolic pathways;ko00620//Pyruvate metabolism;ko00020//Citrate cycle (TCA cycle)
Unigene48837_All	389	0	16	0	1.3391	10.387	Up	7.5233e-06	2.4728e-05	--	--	--	--	--	--	--	--	--	--	--	--	--	--	--	--	--	--	--	--	--	--	-	-	-	--
Unigene50041_All	293	0	12	0	1.3334	10.3809	Up	0.00014216	0.00039677	gi|238480901|ref|NP_001154263.1|	50.8	6e-06	bifunctional inhibitor/lipid-transfer protein/seed storage 2S albumin-like protein [Arabidopsis thaliana] >gi|332659213|gb|AEE84613.1| bifunctional inhibitor/lipid-transfer protein/seed storage 2S albumin-like protein [Arabidopsis thaliana]	--	--	--	--	sp|Q9LVN1|FH13_ARATH	52	8e-08	Formin-like protein 13 OS=Arabidopsis thaliana GN=FH13 PE=2 SV=3	--	--	--	--	--	--	--	--	--	--	-	-	-	--
Unigene28028_All	342	0	14	0	1.3328	10.3802	Up	3.2704e-05	9.9669e-05	gi|296085228|emb|CBI28723.3|	68.2	3e-11	unnamed protein product [Vitis vinifera]	--	--	--	--	--	--	--	--	--	--	--	--	--	--	--	--	--	--	-	-	-	--
Unigene49185_All	538	0	22	0	1.3313	10.3786	Up	9.1587e-08	3.6085e-07	--	--	--	--	--	--	--	--	--	--	--	--	--	--	--	--	--	--	--	--	--	--	-	-	-	--
Unigene47711_All	294	0	12	0	1.3289	10.376	Up	0.00014216	0.0003972	gi|186493960|ref|NP_177041.3|	61.2	4e-09	arabinogalactan protein 19 [Arabidopsis thaliana] >gi|378405147|sp|Q9S740.2|AGP19_ARATH RecName: Full=Lysine-rich arabinogalactan protein 19; Short=Lys-rich AGP 19; Flags: Precursor >gi|332196711|gb|AEE34832.1| arabinogalactan protein 19 [Arabidopsis thaliana]	--	--	--	--	sp|Q9S740|AGP19_ARATH	61.2	1e-10	Lysine-rich arabinogalactan protein 19 OS=Arabidopsis thaliana GN=AGP19 PE=2 SV=2	--	--	--	--	--	K01115	2e-07	52.4	vcn:VOLCADRAFT_99471	phospholipase D [EC:3.1.4.4]	-	-	-	ko01100//Metabolic pathways;ko00565//Ether lipid metabolism;ko04144//Endocytosis;ko00564//Glycerophospholipid metabolism
Unigene3117_All	319	0	13	0	1.3268	10.3737	Up	6.8186e-05	0.00019965	--	--	--	--	--	--	--	--	--	--	--	--	--	--	--	--	--	--	--	--	--	--	-	-	-	--
Unigene49777_All	540	0	22	0	1.3264	10.3733	Up	9.1587e-08	3.6079e-07	--	--	--	--	gi|270137904|gb|BT104856.1|	167	1e-38	Picea glauca clone GQ02815_P02 mRNA sequence	--	--	--	--	--	--	--	--	--	--	--	--	--	--	-	-	-	--
CL4665.Contig1_All	1694	0	69	0	1.3261	10.373	Up	9.2119e-23	7.521e-22	gi|225434845|ref|XP_002280577.1|	492.7	7e-138	PREDICTED: uncharacterized protein LOC100244977 [Vitis vinifera] >gi|297746025|emb|CBI16081.3| unnamed protein product [Vitis vinifera]	--	--	--	--	--	--	--	--	--	--	--	--	--	--	--	--	--	--	-	-	-	--
Unigene25565_All	393	0	16	0	1.3255	10.3723	Up	7.5233e-06	2.4749e-05	--	--	--	--	--	--	--	--	--	--	--	--	--	--	--	--	--	--	--	--	--	--	-	-	-	--
Unigene29300_All	565	0	23	0	1.3253	10.3721	Up	4.3928e-08	1.7779e-07	gi|357505741|ref|XP_003623159.1|	118.6	4e-26	hypothetical protein MTR_7g065150 [Medicago truncatula] >gi|355498174|gb|AES79377.1| hypothetical protein MTR_7g065150 [Medicago truncatula] >gi|388492720|gb|AFK34426.1| unknown [Medicago truncatula]	gi|160956729|emb|CU226296.1|	63.9	2e-07	Populus EST from severe drought-stressed leaves	--	--	--	--	--	--	--	--	--	--	--	--	--	--	GO:0009651//response to salt stress	-	-	--
Unigene49944_All	344	0	14	0	1.325	10.3718	Up	3.2704e-05	9.9539e-05	gi|168038268|ref|XP_001771623.1|	111.7	3e-24	predicted protein [Physcomitrella patens subsp. patens] >gi|162677062|gb|EDQ63537.1| predicted protein [Physcomitrella patens subsp. patens]	--	--	--	--	--	--	--	--	--	--	--	--	--	--	--	--	--	--	GO:0009086//methionine biosynthetic process;GO:0006882//cellular zinc ion homeostasis;GO:0000394//RNA splicing, via endonucleolytic cleavage and ligation;GO:0006878//cellular copper ion homeostasis	-	GO:0005768//endosome;GO:0005774//vacuolar membrane;GO:0016023//cytoplasmic membrane-bounded vesicle;GO:0005802//trans-Golgi network;GO:0005794//Golgi apparatus;GO:0005634//nucleus	--
CL5278.Contig2_All	271	0	11	0	1.3215	10.368	Up	0.0002964	0.0007914	gi|356547978|ref|XP_003542381.1|	72.8	1e-12	PREDICTED: eukaryotic translation initiation factor 3 subunit K-like [Glycine max]	--	--	--	--	sp|Q94HF1|EIF3K_ORYSJ	70.9	2e-13	Eukaryotic translation initiation factor 3 subunit K OS=Oryza sativa subsp. japonica GN=TIF3K1 PE=2 SV=1	--	--	--	--	--	K15028	1e-13	72.8	gmx:100809546	translation initiation factor 3 subunit K	-	-	-	--
Unigene50241_All	271	0	11	0	1.3215	10.368	Up	0.0002964	0.00078937	--	--	--	--	--	--	--	--	--	--	--	--	--	--	--	--	--	--	--	--	--	--	-	-	-	--
Unigene47768_All	446	0	18	0	1.314	10.3597	Up	1.7307e-06	6.0839e-06	--	--	--	--	--	--	--	--	--	--	--	--	--	--	--	--	--	--	--	--	--	--	-	-	-	--
Unigene12934_All	273	0	11	0	1.3118	10.3573	Up	0.0002964	0.00079105	--	--	--	--	--	--	--	--	--	--	--	--	--	--	--	--	--	--	--	--	--	--	-	-	-	--
Unigene48220_All	298	0	12	0	1.311	10.3565	Up	0.00014216	0.00039708	gi|307110833|gb|EFN59068.1|	143.3	9e-34	hypothetical protein CHLNCDRAFT_59556 [Chlorella variabilis]	--	--	--	--	--	--	--	--	YGR132c	162	1e-40	COG0330	Membrane protease subunits, stomatin/prohibitin homologs	--	--	--	--	--	GO:0016049//cell growth;GO:0009651//response to salt stress;GO:0051301//cell division;GO:0009733//response to auxin stimulus;GO:0007005//mitochondrion organization;GO:0048527//lateral root development;GO:0071731//response to nitric oxide	-	GO:0005747//mitochondrial respiratory chain complex I;GO:0005730//nucleolus;GO:0009505//plant-type cell wall;GO:0005774//vacuolar membrane;GO:0009507//chloroplast;GO:0005886//plasma membrane	--
Unigene13011_All	472	0	19	0	1.3106	10.356	Up	8.3008e-07	3.0089e-06	gi|238480901|ref|NP_001154263.1|	50.8	7e-06	bifunctional inhibitor/lipid-transfer protein/seed storage 2S albumin-like protein [Arabidopsis thaliana] >gi|332659213|gb|AEE84613.1| bifunctional inhibitor/lipid-transfer protein/seed storage 2S albumin-like protein [Arabidopsis thaliana]	--	--	--	--	sp|Q9LK03|PERK2_ARATH	56.6	6e-09	Proline-rich receptor-like protein kinase PERK2 OS=Arabidopsis thaliana GN=PERK2 PE=2 SV=3	--	--	--	--	--	K01115	5e-09	49.7	vcn:VOLCADRAFT_99471	phospholipase D [EC:3.1.4.4]	-	GO:0003824//catalytic activity	-	ko01100//Metabolic pathways;ko00565//Ether lipid metabolism;ko04144//Endocytosis;ko00564//Glycerophospholipid metabolism
Unigene49551_All	274	0	11	0	1.307	10.352	Up	0.0002964	0.00078978	--	--	--	--	gi|32993425|dbj|AK108216.1|	151	4e-34	Oryza sativa Japonica Group cDNA clone:002-140-E05, full insert sequence	--	--	--	--	--	--	--	--	--	--	--	--	--	--	-	-	-	--
Unigene12981_All	299	0	12	0	1.3066	10.3516	Up	0.00014216	0.0003976	--	--	--	--	--	--	--	--	--	--	--	--	--	--	--	--	--	--	--	--	--	--	-	-	-	--
Unigene50115_All	449	0	18	0	1.3052	10.3501	Up	1.7307e-06	6.0808e-06	gi|302787304|ref|XP_002975422.1|	52.8	1e-06	hypothetical protein SELMODRAFT_415476 [Selaginella moellendorffii] >gi|300156996|gb|EFJ23623.1| hypothetical protein SELMODRAFT_415476 [Selaginella moellendorffii]	--	--	--	--	sp|Q9LK03|PERK2_ARATH	90.1	5e-19	Proline-rich receptor-like protein kinase PERK2 OS=Arabidopsis thaliana GN=PERK2 PE=2 SV=3	Rv3876	63.5	1e-10	COG0455	ATPases involved in chromosome partitioning	K01115	1e-16	83.2	vcn:VOLCADRAFT_99471	phospholipase D [EC:3.1.4.4]	-	-	-	ko01100//Metabolic pathways;ko00565//Ether lipid metabolism;ko04144//Endocytosis;ko00564//Glycerophospholipid metabolism
Unigene48396_All	375	0	15	0	1.3023	10.3468	Up	1.5686e-05	4.956e-05	gi|387193373|gb|AFJ68700.1|	101.3	4e-21	RuvB-like protein 1 (pontin 52) [Nannochloropsis gaditana CCMP526]	gi|303282356|ref|XM_003060424.1|	58	6e-06	Micromonas pusilla CCMP1545 rvb1-like protein, mRNA	--	--	--	--	SPAPB8E5.09	106	9e-24	COG1224	DNA helicase TIP49, TBP-interacting protein	K04499	6e-21	97.1	vcn:VOLCADRAFT_83746	RuvB-like protein 1 (pontin 52)	GO:0007010//cytoskeleton organization;GO:0006094//gluconeogenesis;GO:0007131//reciprocal meiotic recombination;GO:0045132//meiotic chromosome segregation;GO:0033044//regulation of chromosome organization;GO:0010498//proteasomal protein catabolic process;GO:0042138//meiotic DNA double-strand break formation;GO:0007062//sister chromatid cohesion	GO:0000166//nucleotide binding;GO:0003678//DNA helicase activity	GO:0009507//chloroplast;GO:0005730//nucleolus	--
Unigene9779_All	325	0	13	0	1.3023	10.3468	Up	6.8186e-05	0.00019932	gi|297743680|emb|CBI36563.3|	50.4	8e-06	unnamed protein product [Vitis vinifera]	--	--	--	--	sp|Q9LP24|Y1571_ARATH	102	7e-23	Probable leucine-rich repeat receptor-like protein kinase At1g35710 OS=Arabidopsis thaliana GN=At1g35710 PE=2 SV=1	--	--	--	--	--	K13415	1e-16	82.8	vvi:100252647	protein brassinosteroid insensitive 1 [EC:2.7.10.1 2.7.11.1]	-	GO:0016772//transferase activity, transferring phosphorus-containing groups	GO:0016020//membrane	ko04075//Plant hormone signal transduction
CL8911.Contig2_All	401	0	16	0	1.299	10.3432	Up	7.5233e-06	2.4756e-05	gi|116779229|gb|ABK21190.1|	89.7	1e-17	unknown [Picea sitchensis]	--	--	--	--	sp|Q9S740|AGP19_ARATH	47.8	2e-06	Lysine-rich arabinogalactan protein 19 OS=Arabidopsis thaliana GN=AGP19 PE=2 SV=2	--	--	--	--	--	--	--	--	--	--	-	-	-	--
Unigene19191_All	301	0	12	0	1.298	10.3421	Up	0.00014216	0.00039756	gi|212275962|ref|NP_001130950.1|	127.1	7e-29	uncharacterized protein LOC100192055 [Zea mays]	--	--	--	--	sp|P54767|DCE_SOLLC	62.4	6e-11	Glutamate decarboxylase OS=Solanum lycopersicum PE=2 SV=1	sll1641	55.8	2e-08	COG0076	Glutamate decarboxylase and related PLP-dependent proteins	K01580	5e-30	127	zma:100192055	glutamate decarboxylase [EC:4.1.1.15]	GO:0006536//glutamate metabolic process	GO:0030170//pyridoxal phosphate binding;GO:0004351//glutamate decarboxylase activity	-	ko01100//Metabolic pathways;ko01110//Biosynthesis of secondary metabolites;ko00250//Alanine, aspartate and glutamate metabolism;ko00430//Taurine and hypotaurine metabolism;ko00410//beta-Alanine metabolism;ko00650//Butanoate metabolism
Unigene47549_All	276	0	11	0	1.2976	10.3416	Up	0.0002964	0.00079043	gi|302849322|ref|XP_002956191.1|	51.6	3e-06	hypothetical protein VOLCADRAFT_97190 [Volvox carteri f. nagariensis] >gi|300258494|gb|EFJ42730.1| hypothetical protein VOLCADRAFT_97190 [Volvox carteri f. nagariensis]	--	--	--	--	sp|Q9LK03|PERK2_ARATH	53.5	3e-08	Proline-rich receptor-like protein kinase PERK2 OS=Arabidopsis thaliana GN=PERK2 PE=2 SV=3	--	--	--	--	--	K01115	5e-06	47.4	vcn:VOLCADRAFT_99471	phospholipase D [EC:3.1.4.4]	-	-	-	ko01100//Metabolic pathways;ko00565//Ether lipid metabolism;ko04144//Endocytosis;ko00564//Glycerophospholipid metabolism
Unigene9472_All	276	0	11	0	1.2976	10.3416	Up	0.0002964	0.00078916	gi|326497227|dbj|BAK02198.1|	172.9	1e-42	predicted protein [Hordeum vulgare subsp. vulgare]	gi|32994983|dbj|AK109774.1|	281	2e-73	Oryza sativa Japonica Group cDNA clone:002-147-B03, full insert sequence	sp|P42066|PCKA_CUCSA	145	5e-36	Phosphoenolpyruvate carboxykinase [ATP] OS=Cucumis sativus GN=PCK PE=2 SV=1	YKR097w	157	6e-39	COG1866	Phosphoenolpyruvate carboxykinase (ATP)	K01610	5e-36	147	bdi:100830661	phosphoenolpyruvate carboxykinase (ATP) [EC:4.1.1.49]	GO:0006094//gluconeogenesis;GO:0016310//phosphorylation	GO:0016301//kinase activity;GO:0004612//phosphoenolpyruvate carboxykinase (ATP) activity;GO:0005524//ATP binding	-	ko01100//Metabolic pathways;ko00710//Carbon fixation in photosynthetic organisms;ko01110//Biosynthesis of secondary metabolites;ko00620//Pyruvate metabolism;ko00020//Citrate cycle (TCA cycle);ko00010//Glycolysis / Gluconeogenesis
CL8258.Contig1_All	452	0	18	0	1.2965	10.3404	Up	1.7307e-06	6.0865e-06	gi|89146804|gb|ABD62341.1|	183	1e-45	6-deoxocastasterone oxidase [Solanum lycopersicum]	gi|225320154|dbj|AK324524.1|	155	4e-35	Solanum lycopersicum cDNA, clone: LEFL1078DF10, HTC in leaf	sp|Q43147|C85A1_SOLLC	182	5e-47	Cytochrome P450 85A1 OS=Solanum lycopersicum GN=CYP85A1 PE=2 SV=1	slr0574	57.4	9e-09	COG2124	Cytochrome P450	K12640	4e-46	181	vvi:100232983	cytochrome P450, family 85, subfamily A, polypeptide 2 (brassinosteroid-6-oxidase 2) [EC:1.14.-.-]	GO:0016132//brassinosteroid biosynthetic process;GO:0022900//electron transport chain;GO:0001578//microtubule bundle formation;GO:0010268//brassinosteroid homeostasis;GO:0009647//skotomorphogenesis	GO:0016705//oxidoreductase activity, acting on paired donors, with incorporation or reduction of molecular oxygen;GO:0009055//electron carrier activity;GO:0004497//monooxygenase activity;GO:0020037//heme binding;GO:0005506//iron ion binding	GO:0016021//integral to membrane	ko01100//Metabolic pathways;ko01110//Biosynthesis of secondary metabolites;ko00905//Brassinosteroid biosynthesis
Unigene32693_All	302	0	12	0	1.2937	10.3373	Up	0.00014216	0.00039746	gi|288300146|gb|ADC45376.1|	196.8	7e-50	actin [Cleistogenes songorica]	gi|288300145|gb|FJ972820.1|	387	1e-105	Cleistogenes songorica actin mRNA, complete cds	sp|Q96484|ACT3_SOLLC	173	2e-44	Actin-52 (Fragment) OS=Solanum lycopersicum PE=3 SV=1	SPBC32H8.12c	183	6e-47	COG5277	Actin and related proteins	K12313	2e-44	174	zma:100274491	actin, aortic smooth muscle	-	GO:0005524//ATP binding	GO:0005856//cytoskeleton;GO:0005737//cytoplasm	ko04145//Phagosome
Unigene49977_All	277	0	11	0	1.2929	10.3364	Up	0.0002964	0.00078948	--	--	--	--	--	--	--	--	--	--	--	--	--	--	--	--	--	--	--	--	--	--	-	-	-	--
Unigene49187_All	303	0	12	0	1.2894	10.3325	Up	0.00014216	0.00039692	--	--	--	--	--	--	--	--	--	--	--	--	--	--	--	--	--	--	--	--	--	--	-	-	-	--
Unigene50129_All	278	0	11	0	1.2882	10.3311	Up	0.0002964	0.00078944	--	--	--	--	--	--	--	--	--	--	--	--	--	--	--	--	--	--	--	--	--	--	-	-	-	--
CL10362.Contig2_All	279	0	11	0	1.2836	10.326	Up	0.0002964	0.00079157	--	--	--	--	--	--	--	--	--	--	--	--	--	--	--	--	--	--	--	--	--	--	-	-	-	--
CL8334.Contig1_All	458	0	18	0	1.2795	10.3214	Up	1.7307e-06	6.0863e-06	gi|224066567|ref|XP_002302140.1|	179.1	1e-44	predicted protein [Populus trichocarpa] >gi|222843866|gb|EEE81413.1| predicted protein [Populus trichocarpa]	gi|297804363|ref|XM_002870020.1|	97.6	9e-18	Arabidopsis lyrata subsp. lyrata WRKY DNA-binding protein 28 (WRKY28), mRNA	sp|Q8VWJ2|WRK28_ARATH	140	4e-34	Probable WRKY transcription factor 28 OS=Arabidopsis thaliana GN=WRKY28 PE=2 SV=1	--	--	--	--	--	K13424	4e-23	105	osa:4327518	WRKY transcription factor 33	-	-	-	ko04626//Plant-pathogen interaction
Unigene48674_All	331	0	13	0	1.2787	10.3205	Up	6.8186e-05	0.00019949	--	--	--	--	--	--	--	--	--	--	--	--	--	--	--	--	--	--	--	--	--	--	-	-	-	--
Unigene47063_All	459	0	18	0	1.2768	10.3183	Up	1.7307e-06	6.0848e-06	gi|218191282|gb|EEC73709.1|	55.8	2e-07	hypothetical protein OsI_08308 [Oryza sativa Indica Group]	--	--	--	--	sp|Q9XIL9|PLRX3_ARATH	50.1	6e-07	Pollen-specific leucine-rich repeat extensin-like protein 3 OS=Arabidopsis thaliana GN=PEX3 PE=2 SV=1	--	--	--	--	--	K15174	8e-06	46.6	sbi:SORBI_07g003820	RNA polymerase II-associated factor 1	-	-	-	--
Unigene49224_All	459	0	18	0	1.2768	10.3183	Up	1.7307e-06	6.0813e-06	gi|218198670|gb|EEC81097.1|	52.4	2e-06	hypothetical protein OsI_23941 [Oryza sativa Indica Group]	--	--	--	--	sp|P13983|EXTN_TOBAC	75.5	1e-14	Extensin OS=Nicotiana tabacum GN=HRGPNT3 PE=2 SV=1	XF1267	71.6	5e-13	COG5297	Cellobiohydrolase A (1,4-beta-cellobiosidase A)	K11323	6e-10	61.2	vcn:VOLCADRAFT_121342	histone arginine demethylase JMJD6 [EC:1.14.11.-]	GO:0044238//primary metabolic process;GO:0043170	GO:0046872//metal ion binding	GO:0043231//intracellular membrane-bounded organelle	--
Unigene46895_All	306	0	12	0	1.2768	10.3183	Up	0.00014216	0.00039735	gi|326514592|dbj|BAJ96283.1|	170.6	5e-42	predicted protein [Hordeum vulgare subsp. vulgare]	gi|326514591|dbj|AK365080.1|	61.9	3e-07	Hordeum vulgare subsp. vulgare mRNA for predicted protein, partial cds, clone: NIASHv2030L23	sp|Q42777|MCCA_SOYBN	45.1	1e-05	Methylcrotonoyl-CoA carboxylase subunit alpha, mitochondrial OS=Glycine max GN=MCCA PE=1 SV=2	YBR218c	175	2e-44	COG1038	Pyruvate carboxylase	K01958	2e-22	102	ota:Ot08g00930	pyruvate carboxylase [EC:6.4.1.1]	-	GO:0016874//ligase activity;GO:0005488//binding	-	ko01100//Metabolic pathways;ko01110//Biosynthesis of secondary metabolites;ko00620//Pyruvate metabolism;ko00020//Citrate cycle (TCA cycle);ko00061//Fatty acid biosynthesis;ko00640//Propanoate metabolism;ko00280//Valine, leucine and isoleucine degradation
Unigene49029_All	434	0	17	0	1.2753	10.3166	Up	3.6084e-06	1.2273e-05	--	--	--	--	--	--	--	--	--	--	--	--	--	--	--	--	--	--	--	--	--	--	-	-	-	--
Unigene39704_All	281	0	11	0	1.2745	10.3157	Up	0.0002964	0.00079075	--	--	--	--	--	--	--	--	--	--	--	--	--	--	--	--	--	--	--	--	--	--	-	-	-	--
Unigene48511_All	281	0	11	0	1.2745	10.3157	Up	0.0002964	0.00079006	gi|307110563|gb|EFN58799.1|	139.4	1e-32	hypothetical protein CHLNCDRAFT_140589 [Chlorella variabilis]	gi|357114003|ref|XM_003558743.1|	83.8	8e-14	PREDICTED: Brachypodium distachyon cell division control protein 48 homolog E-like (LOC100821246), mRNA	sp|Q96372|CDC48_CAPAN	138	6e-34	Cell division cycle protein 48 homolog OS=Capsicum annuum GN=CAFP PE=2 SV=1	SPAC1565.08	158	3e-39	COG0464	ATPases of the AAA+ class	K13525	1e-33	139	sbi:SORBI_01g046840	transitional endoplasmic reticulum ATPase	GO:0051301//cell division;GO:0009860//pollen tube growth;GO:0009846//pollen germination;GO:0046686//response to cadmium ion	GO:0042802//identical protein binding;GO:0005524//ATP binding;GO:0008568//microtubule-severing ATPase activity	GO:0005618//cell wall;GO:0005730//nucleolus;GO:0005819//spindle;GO:0005635//nuclear envelope;GO:0022626//cytosolic ribosome;GO:0009524//phragmoplast;GO:0005886//plasma membrane	ko04141//Protein processing in endoplasmic reticulum
Unigene6069_All	410	0	16	0	1.2705	10.3112	Up	7.5233e-06	2.4713e-05	gi|160330969|ref|XP_001712192.1|	127.9	4e-29	ef2 [Hemiselmis andersenii] >gi|159765639|gb|ABW97867.1| ef2 [Hemiselmis andersenii]	gi|270143200|gb|BT110152.1|	170	7e-40	Picea glauca clone GQ03217_C06 mRNA sequence	sp|Q17152|EF2_BLAHO	106	4e-24	Elongation factor 2 OS=Blastocystis hominis PE=2 SV=1	SPCP31B10.07	122	2e-28	COG0480	Translation elongation factors (GTPases)	K03234	9e-25	110	ota:Ot14g01810	elongation factor 2	GO:0006414//translational elongation;GO:0006184//GTP catabolic process	GO:0003746//translation elongation factor activity;GO:0003924//GTPase activity;GO:0005525//GTP binding	GO:0033009;GO:0016020//membrane	--
Unigene49740_All	283	0	11	0	1.2655	10.3055	Up	0.0002964	0.00078969	--	--	--	--	--	--	--	--	--	--	--	--	--	--	--	--	--	--	--	--	--	--	-	-	-	--
Unigene50292_All	283	0	11	0	1.2655	10.3055	Up	0.0002964	0.00078931	gi|225440215|ref|XP_002278511.1|	70.1	1e-11	PREDICTED: protein sym-1 [Vitis vinifera] >gi|297741716|emb|CBI32848.3| unnamed protein product [Vitis vinifera]	--	--	--	--	--	--	--	--	--	--	--	--	--	K13347	8e-13	70.1	vvi:100243066	peroxisomal membrane protein 2	-	-	GO:0009941//chloroplast envelope	ko04146//Peroxisome
Unigene6303_All	283	0	11	0	1.2655	10.3055	Up	0.0002964	0.0007892	gi|386800441|ref|YP_006280965.1|	65.9	1e-10	nad2 gene product (mitochondrion) [Helicosporidium sp. ex Simulium jonesi] >gi|253807613|gb|ACT36191.1| NADH dehydrogenase subunit 2 [Helicosporidium sp. ex Simulium jonesi]	--	--	--	--	sp|P26846|NU2M_MARPO	59.3	5e-10	NADH-ubiquinone oxidoreductase chain 2 OS=Marchantia polymorpha GN=ND2 PE=3 SV=2	mll1352	48.9	2e-06	COG1007	NADH:ubiquinone oxidoreductase subunit 2 (chain N)	K03879	5e-10	60.8	ota:OstapMp34	NADH-ubiquinone oxidoreductase chain 2 [EC:1.6.5.3]	GO:0008152//metabolic process	-	GO:0016020//membrane	ko01100//Metabolic pathways;ko00190//Oxidative phosphorylation
CL9611.Contig2_All	361	0	14	0	1.2626	10.3022	Up	3.2704e-05	9.9694e-05	gi|225425642|ref|XP_002272064.1|	60.5	8e-09	PREDICTED: oxygen-evolving enhancer protein 3-2, chloroplastic [Vitis vinifera] >gi|296086349|emb|CBI31938.3| unnamed protein product [Vitis vinifera]	--	--	--	--	sp|Q9XI73|PQL1_ARATH	56.6	3e-09	PsbQ-like protein 1, chloroplastic OS=Arabidopsis thaliana GN=PQL1 PE=1 SV=1	--	--	--	--	--	K08901	2e-11	65.1	vvi:100243071	photosystem II oxygen-evolving enhancer protein 3	GO:0055114//oxidation-reduction process;GO:0019684//photosynthesis, light reaction;GO:0005975//carbohydrate metabolic process	-	GO:0009535//chloroplast thylakoid membrane;GO:0009523//photosystem II	ko01100//Metabolic pathways;ko00195//Photosynthesis
Unigene48665_All	284	0	11	0	1.261	10.3004	Up	0.0002964	0.00079	gi|307105040|gb|EFN53291.1|	51.2	4e-06	hypothetical protein CHLNCDRAFT_136939 [Chlorella variabilis]	--	--	--	--	--	--	--	--	XF0818	48.1	4e-06	COG2730	Endoglucanase	--	--	--	--	--	-	-	-	--
CL1520.Contig7_All	310	0	12	0	1.2603	10.2996	Up	0.00014216	0.00039778	gi|225456455|ref|XP_002284431.1|	55.1	2e-40	PREDICTED: uncharacterized protein LOC100243999 isoform 1 [Vitis vinifera] >gi|297734490|emb|CBI15737.3| unnamed protein product [Vitis vinifera]	gi|225456456|ref|XM_002284401.1|	149	2e-33	PREDICTED: Vitis vinifera uncharacterized LOC100243999, transcript variant 2 (LOC100243999), mRNA	--	--	--	--	--	--	--	--	--	--	--	--	--	--	GO:0006486//protein glycosylation	GO:0008373//sialyltransferase activity	GO:0005768//endosome;GO:0016023//cytoplasmic membrane-bounded vesicle;GO:0030173//integral to Golgi membrane;GO:0005802//trans-Golgi network	--
Unigene37703_All	336	0	13	0	1.2597	10.2989	Up	6.8186e-05	0.00019964	--	--	--	--	--	--	--	--	--	--	--	--	--	--	--	--	--	--	--	--	--	--	-	-	-	--
CL3538.Contig2_All	285	0	11	0	1.2566	10.2953	Up	0.0002964	0.00079146	gi|242060604|ref|XP_002451591.1|	53.5	9e-07	hypothetical protein SORBIDRAFT_04g004330 [Sorghum bicolor] >gi|241931422|gb|EES04567.1| hypothetical protein SORBIDRAFT_04g004330 [Sorghum bicolor]	--	--	--	--	sp|Q9FFW5|PERK8_ARATH	47	2e-06	Proline-rich receptor-like protein kinase PERK8 OS=Arabidopsis thaliana GN=PERK8 PE=1 SV=1	YNR050c	81.6	3e-16	COG1748	Saccharopine dehydrogenase and related proteins	K03509	2e-06	48.5	vcn:VOLCADRAFT_116690	DNA polymerase eta subunit [EC:2.7.7.7]	-	-	-	--
Unigene48555_All	285	0	11	0	1.2566	10.2953	Up	0.0002964	0.00079002	gi|217074376|gb|ACJ85548.1|	53.5	9e-07	unknown [Medicago truncatula]	--	--	--	--	sp|P45457|ACEA2_SOYBN	53.1	3e-08	Isocitrate lyase 2 (Fragment) OS=Glycine max GN=ICL2 PE=2 SV=1	YER065c	49.7	1e-06	COG2224	Isocitrate lyase	K01637	1e-07	53.1	gmx:100782793	isocitrate lyase [EC:4.1.3.1]	-	-	-	ko01100//Metabolic pathways;ko00630//Glyoxylate and dicarboxylate metabolism
CL4135.Contig2_All	389	0	15	0	1.2554	10.2939	Up	1.5686e-05	4.9619e-05	gi|54777949|gb|AAV39277.1|	181.4	3e-45	NAD-dependent isocitrate dehydrogenase [Zea mays]	gi|159473470|ref|XM_001694805.1|	65.9	3e-08	Chlamydomonas reinhardtii isocitrate dehydrogenase, NAD-dependent (IDH2) mRNA, complete cds	sp|P93032|IDH2_ARATH	174	2e-44	Isocitrate dehydrogenase [NAD] regulatory subunit 2, mitochondrial OS=Arabidopsis thaliana GN=IDH2 PE=1 SV=2	SPAC11G7.03	197	4e-51	COG0473	Isocitrate/isopropylmalate dehydrogenase	K00030	8e-45	176	zma:100272953	isocitrate dehydrogenase (NAD+) [EC:1.1.1.41]	GO:0006099//tricarboxylic acid cycle;GO:0006102//isocitrate metabolic process	GO:0051287//NAD binding;GO:0000287//magnesium ion binding;GO:0004449//isocitrate dehydrogenase (NAD+) activity;GO:0008270//zinc ion binding	-	ko01100//Metabolic pathways;ko01110//Biosynthesis of secondary metabolites;ko00020//Citrate cycle (TCA cycle)
Unigene5646_All	1170	0	45	0	1.2522	10.2902	Up	4.1941e-15	2.5588e-14	gi|333796940|gb|AEF98135.1|	578.2	8e-164	cytochrome c oxidase subunit I [Lingulodinium polyedrum]	gi|156865906|gb|EU121858.1|	208	9e-51	Oryza sativa (indica cultivar-group) cytochrome oxidase subunit I-like mRNA, partial sequence; mitochondrial	sp|P60621|COX1_RAPSA	530	6e-151	Cytochrome c oxidase subunit 1 OS=Raphanus sativus GN=COX1 PE=3 SV=1	Q0045	470	2e-132	COG0843	Heme/copper-type cytochrome/quinol oxidases, subunit 1	K02256	2e-150	530	pop:POPTR_788744	cytochrome c oxidase subunit 1 [EC:1.9.3.1]	GO:0006810//transport;GO:0022904//respiratory electron transport chain;GO:0009060//aerobic respiration;GO:0006119//oxidative phosphorylation	GO:0005507//copper ion binding;GO:0004129//cytochrome-c oxidase activity;GO:0009055//electron carrier activity;GO:0020037//heme binding;GO:0005506//iron ion binding	GO:0005751//mitochondrial respiratory chain complex IV;GO:0016021//integral to membrane;GO:0005886//plasma membrane	ko01100//Metabolic pathways;ko00190//Oxidative phosphorylation
Unigene48008_All	338	0	13	0	1.2522	10.2902	Up	6.8186e-05	0.00019953	gi|226713606|sp|A7PMY7.1|CASP3_VITVI	151	4e-36	RecName: Full=Casparian strip membrane protein VIT_14s0108g01050	--	--	--	--	sp|A7PMY7|CASP3_VITVI	150	1e-37	Casparian strip membrane protein VIT_14s0108g01050 OS=Vitis vinifera GN=VIT_14s0108g01050 PE=3 SV=1	--	--	--	--	--	--	--	--	--	--	GO:0007047//cellular cell wall organization	-	GO:0016021//integral to membrane;GO:0005886//plasma membrane	--
Unigene22657_All	286	0	11	0	1.2522	10.2902	Up	0.0002964	0.00079094	--	--	--	--	--	--	--	--	--	--	--	--	--	--	--	--	--	--	--	--	--	--	-	-	-	--
Unigene50614_All	286	0	11	0	1.2522	10.2902	Up	0.0002964	0.00078924	gi|298706764|emb|CBJ29687.1|	115.2	2e-25	Isocitrate lyase (Isocitrase) (Isocitratase) (ICL) [Ectocarpus siliculosus]	--	--	--	--	sp|P45456|ACEA1_SOYBN	108	9e-25	Isocitrate lyase 1 (Fragment) OS=Glycine max GN=ICL1 PE=2 SV=1	YPR006c	127	5e-30	COG2224	Isocitrate lyase	K01637	3e-24	108	gmx:100789036	isocitrate lyase [EC:4.1.3.1]	GO:0010162//seed dormancy process;GO:0044237//cellular metabolic process	GO:0016829//lyase activity	GO:0005737//cytoplasm	ko01100//Metabolic pathways;ko00630//Glyoxylate and dicarboxylate metabolism
Unigene47529_All	495	0	19	0	1.2497	10.2874	Up	8.3008e-07	3.008e-06	gi|296084736|emb|CBI25877.3|	162.2	2e-39	unnamed protein product [Vitis vinifera]	--	--	--	--	sp|Q6ZCX3|FH6_ORYSJ	48.9	1e-06	Formin-like protein 6 OS=Oryza sativa subsp. japonica GN=FH6 PE=2 SV=2	--	--	--	--	--	K04712	3e-40	162	vvi:100854247	sphingolipid delta-4 desaturase [EC:1.14.-.-]	GO:0030148//sphingolipid biosynthetic process;GO:0009860//pollen tube growth;GO:0009827//plant-type cell wall modification	GO:0042284//sphingolipid delta-4 desaturase activity	-	ko01100//Metabolic pathways;ko00600//Sphingolipid metabolism
Unigene47417_All	391	0	15	0	1.249	10.2866	Up	1.5686e-05	4.9578e-05	--	--	--	--	--	--	--	--	--	--	--	--	--	--	--	--	--	--	--	--	--	--	-	-	-	--
Unigene47698_All	339	0	13	0	1.2485	10.286	Up	6.8186e-05	0.00019955	--	--	--	--	--	--	--	--	--	--	--	--	--	--	--	--	--	--	--	--	--	--	-	-	-	--
CL12597.Contig1_All	653	0	25	0	1.2465	10.2837	Up	1.0105e-08	4.2991e-08	gi|281486606|gb|ADA70806.1|	218.4	6e-56	cytochrome P450 CYP71D177 [Scoparia dulcis]	gi|291045394|gb|AC238929.13|	67.9	1e-08	Solanum lycopersicum strain Heinz 1706 chromosome 1 clone hba-95m15 map 1, complete sequence	sp|Q6WKY9|C7D95_MENGR	215	1e-56	Cytochrome P450 71D95 OS=Mentha gracilis GN=CYP71D95 PE=1 SV=1	--	--	--	--	--	K13267	6e-39	158	gmx:100814284	cytochrome P450, family 71, subfamily D, polypeptide 9 (flavonoid 6-hydroxylase) [EC:1.14.13.-]	GO:0055114//oxidation-reduction process	GO:0046872//metal ion binding;GO:0018675//(S)-limonene 6-monooxygenase activity	GO:0005783//endoplasmic reticulum;GO:0044425//membrane part	ko01100//Metabolic pathways;ko01110//Biosynthesis of secondary metabolites;ko00943//Isoflavonoid biosynthesis;ko00945//Stilbenoid, diarylheptanoid and gingerol biosynthesis;ko00903//Limonene and pinene degradation
CL6424.Contig1_All	340	0	13	0	1.2448	10.2817	Up	6.8186e-05	0.00019971	gi|326507416|dbj|BAK03101.1|	145.6	1e-34	predicted protein [Hordeum vulgare subsp. vulgare]	gi|326507415|dbj|AK371903.1|	65.9	2e-08	Hordeum vulgare subsp. vulgare mRNA for predicted protein, complete cds, clone: NIASHv2143B06	--	--	--	--	--	--	--	--	--	--	--	--	--	--	-	-	-	--
Unigene49111_All	314	0	12	0	1.2442	10.281	Up	0.00014216	0.00039694	gi|260513739|gb|ACX42581.1|	50.4	8e-06	low molecular weight glutenin subunit [Aegilops umbellulata]	--	--	--	--	--	--	--	--	--	--	--	--	--	--	--	--	--	--	-	-	-	--
Unigene49908_All	288	0	11	0	1.2435	10.2802	Up	0.0002964	0.00078954	gi|357128765|ref|XP_003566040.1|	50.4	8e-06	PREDICTED: uncharacterized protein LOC100829785 [Brachypodium distachyon]	--	--	--	--	--	--	--	--	--	--	--	--	--	--	--	--	--	--	-	-	-	--
Unigene47352_All	367	0	14	0	1.242	10.2784	Up	3.2704e-05	9.9641e-05	gi|326512804|dbj|BAK03309.1|	99.4	1e-20	predicted protein [Hordeum vulgare subsp. vulgare]	--	--	--	--	sp|Q0DHL2|LAC12_ORYSJ	51.2	1e-07	Laccase-12/13 OS=Oryza sativa subsp. japonica GN=LAC12 PE=2 SV=1	SPAC1F7.08	54.7	4e-08	COG2132	Putative multicopper oxidases	--	--	--	--	--	-	-	-	--
Unigene47428_All	289	0	11	0	1.2392	10.2752	Up	0.0002964	0.00079049	gi|384250283|gb|EIE23763.1|	86.7	1e-16	putative blue light receptor [Coccomyxa subellipsoidea C-169]	gi|356559154|ref|XM_003547818.1|	60	1e-06	PREDICTED: Glycine max phototropin-2-like (LOC100804783), mRNA	sp|P93025|PHOT2_ARATH	77.8	1e-15	Phototropin-2 OS=Arabidopsis thaliana GN=PHOT2 PE=1 SV=2	YBR028c	56.2	1e-08	COG0515	Serine/threonine protein kinase	K08286	6e-21	97.1	cme:CMT328C	protein-serine/threonine kinase [EC:2.7.11.-]	GO:0010155//regulation of proton transport;GO:0010103//stomatal complex morphogenesis;GO:0010218//response to far red light;GO:0009744//response to sucrose stimulus;GO:0035304//regulation of protein dephosphorylation;GO:0043085//positive regulation of catalytic activity;GO:0019252//starch biosynthetic process;GO:0010114//response to red light;GO:0010207//photosystem II assembly;GO:0009902//chloro…	GO:0009882//blue light photoreceptor activity;GO:0004674//protein serine/threonine kinase activity;GO:0042802//identical protein binding;GO:0010181//FMN binding	GO:0005794//Golgi apparatus;GO:0005886//plasma membrane	--
Unigene49711_All	368	0	14	0	1.2386	10.2745	Up	3.2704e-05	9.956e-05	gi|299471978|emb|CBN80061.1|	116.7	9e-26	probable bifunctional purine synthesis protein [Ectocarpus siliculosus]	--	--	--	--	sp|Q9LV48|PERK1_ARATH	61.2	1e-10	Proline-rich receptor-like protein kinase PERK1 OS=Arabidopsis thaliana GN=PERK1 PE=1 SV=1	YLR028c	137	6e-33	COG0138	AICAR transformylase/IMP cyclohydrolase PurH (only IMP cyclohydrolase domain in Aful)	K14325	6e-10	60.5	bdi:100845778	RNA-binding protein with serine-rich domain 1	-	GO:0016740//transferase activity	-	ko01100//Metabolic pathways;ko00565//Ether lipid metabolism;ko04144//Endocytosis;ko00564//Glycerophospholipid metabolism;ko00500//Starch and sucrose metabolism;ko00040//Pentose and glucuronate interconversions;ko03013//RNA transport;ko03015//mRNA surveillance pathway
Unigene49852_All	447	0	17	0	1.2382	10.274	Up	3.6084e-06	1.227e-05	--	--	--	--	--	--	--	--	--	--	--	--	--	--	--	--	--	--	--	--	--	--	-	-	-	--
Unigene39002_All	290	0	11	0	1.2349	10.2702	Up	0.0002964	0.00079082	--	--	--	--	--	--	--	--	--	--	--	--	--	--	--	--	--	--	--	--	--	--	-	-	-	--
Unigene46938_All	291	0	11	0	1.2307	10.2653	Up	0.0002964	0.00079064	--	--	--	--	--	--	--	--	--	--	--	--	--	--	--	--	--	--	--	--	--	--	-	-	-	--
Unigene50470_All	291	0	11	0	1.2307	10.2653	Up	0.0002964	0.00078926	--	--	--	--	--	--	--	--	--	--	--	--	--	--	--	--	--	--	--	--	--	--	-	-	-	--
CL12555.Contig1_All	318	0	12	0	1.2286	10.2628	Up	0.00014216	0.0003978	gi|32401354|gb|AAP80849.1|	134.4	4e-31	eukaryotic translation initiation factor 4C [Griffithsia japonica]	gi|150171814|emb|CU406251.1|	155	3e-35	Oryza rufipogon (W1943) cDNA clone: ORW1943C003I07, full insert sequence	sp|P56331|IF1A_ONOVI	128	6e-31	Eukaryotic translation initiation factor 1A OS=Onobrychis viciifolia PE=2 SV=2	SPBC25H2.07	144	4e-35	COG0361	Translation initiation factor 1 (IF-1)	K03236	7e-32	133	cre:CHLREDRAFT_141865	translation initiation factor 1A	GO:0006413//translational initiation	GO:0003743//translation initiation factor activity	-	ko03013//RNA transport
Unigene47489_All	292	0	11	0	1.2265	10.2603	Up	0.0002964	0.00079047	--	--	--	--	--	--	--	--	--	--	--	--	--	--	--	--	--	--	--	--	--	--	-	-	-	--
Unigene49878_All	292	0	11	0	1.2265	10.2603	Up	0.0002964	0.00078959	--	--	--	--	--	--	--	--	--	--	--	--	--	--	--	--	--	--	--	--	--	--	-	-	-	--
Unigene47404_All	293	0	11	0	1.2223	10.2554	Up	0.0002964	0.00079051	--	--	--	--	--	--	--	--	--	--	--	--	--	--	--	--	--	--	--	--	--	--	-	-	-	--
Unigene50093_All	320	0	12	0	1.2209	10.2537	Up	0.00014216	0.00039675	--	--	--	--	--	--	--	--	--	--	--	--	--	--	--	--	--	--	--	--	--	--	-	-	-	--
Unigene48240_All	401	0	15	0	1.2179	10.2502	Up	1.5686e-05	4.9563e-05	--	--	--	--	--	--	--	--	--	--	--	--	--	--	--	--	--	--	--	--	--	--	-	-	-	--
Unigene48415_All	429	0	16	0	1.2143	10.2459	Up	7.5233e-06	2.4736e-05	--	--	--	--	--	--	--	--	--	--	--	--	YPL110c_3	56.6	1e-08	COG0584	Glycerophosphoryl diester phosphodiesterase	--	--	--	--	--	-	-	-	--
Unigene49676_All	295	0	11	0	1.214	10.2456	Up	0.0002964	0.00078974	gi|253760055|ref|XP_002488965.1|	52	2e-06	hypothetical protein SORBIDRAFT_1138s002030 [Sorghum bicolor] >gi|241946995|gb|EES20140.1| hypothetical protein SORBIDRAFT_1138s002030 [Sorghum bicolor]	gi|147776538|emb|AM442480.2|	115	2e-23	Vitis vinifera contig VV78X160272.3, whole genome shotgun sequence	--	--	--	--	--	--	--	--	--	--	--	--	--	--	-	-	-	--
Unigene46902_All	349	0	13	0	1.2127	10.244	Up	6.8186e-05	0.00019961	gi|351725799|ref|NP_001237105.1|	126.3	1e-28	salicylic acid methyl transferase-like protein [Glycine max] >gi|194136581|gb|ACF33513.1| salicylic acid methyl transferase-like protein [Glycine max]	--	--	--	--	sp|Q9SPV4|SAMT_CLABR	82	7e-17	Salicylate O-methyltransferase OS=Clarkia breweri GN=SAMT PE=1 SV=1	--	--	--	--	--	K08241	2e-17	85.5	vvi:100260930	jasmonate O-methyltransferase [EC:2.1.1.141]	-	GO:0008757//S-adenosylmethionine-dependent methyltransferase activity	GO:0005634//nucleus	ko00592//alpha-Linolenic acid metabolism
Unigene48650_All	349	0	13	0	1.2127	10.244	Up	6.8186e-05	0.00019949	--	--	--	--	--	--	--	--	--	--	--	--	--	--	--	--	--	--	--	--	--	--	-	-	-	--
CL5904.Contig1_All	296	0	11	0	1.2099	10.2407	Up	0.0002964	0.00079131	gi|239946415|gb|ACS36235.1|	76.3	1e-13	cell division cycle protein 48 [Guillardia theta]	gi|32995178|dbj|AK109969.1|	228	2e-57	Oryza sativa Japonica Group cDNA clone:002-159-C04, full insert sequence	sp|Q9LZF6|CD48E_ARATH	167	1e-42	Cell division control protein 48 homolog E OS=Arabidopsis thaliana GN=CDC48E PE=1 SV=2	YDL126c	184	4e-47	COG0464	ATPases of the AAA+ class	K13525	9e-43	169	osa:4331645	transitional endoplasmic reticulum ATPase	GO:0016310//phosphorylation;GO:0051301//cell division;GO:0042742//defense response to bacterium;GO:0009846//pollen germination;GO:0006486//protein glycosylation;GO:0046686//response to cadmium ion;GO:0009860//pollen tube growth	GO:0042802//identical protein binding;GO:0016887//ATPase activity;GO:0005524//ATP binding	GO:0048046//apoplast;GO:0022626//cytosolic ribosome;GO:0009524//phragmoplast;GO:0005618//cell wall;GO:0005794//Golgi apparatus;GO:0005730//nucleolus;GO:0005819//spindle;GO:0005635//nuclear envelope;GO:0009506//plasmodesma;GO:0005886//plasma membrane	ko04141//Protein processing in endoplasmic reticulum
CL5645.Contig1_All	405	0	15	0	1.2058	10.2358	Up	1.5686e-05	4.9613e-05	gi|255581057|ref|XP_002531344.1|	169.5	1e-41	lactosylceramide 4-alpha-galactosyltransferase, putative [Ricinus communis] >gi|223529042|gb|EEF31028.1| lactosylceramide 4-alpha-galactosyltransferase, putative [Ricinus communis]	gi|356523287|ref|XM_003530224.1|	58	7e-06	PREDICTED: Glycine max uncharacterized protein LOC100812965 (LOC100812965), mRNA	--	--	--	--	--	--	--	--	--	K01988	1e-42	169	rcu:RCOM_1150980	lactosylceramide 4-alpha-galactosyltransferase [EC:2.4.1.228]	-	GO:0050512//lactosylceramide 4-alpha-galactosyltransferase activity	GO:0005795//Golgi stack;GO:0009536//plastid	ko01100//Metabolic pathways;ko00603//Glycosphingolipid biosynthesis - globo series
Unigene12966_All	351	0	13	0	1.2058	10.2358	Up	6.8186e-05	0.00019967	--	--	--	--	--	--	--	--	--	--	--	--	--	--	--	--	--	--	--	--	--	--	-	-	-	--
CL4161.Contig2_All	406	0	15	0	1.2029	10.2323	Up	1.5686e-05	4.9618e-05	gi|293334051|ref|NP_001169125.1|	199.1	1e-50	uncharacterized protein LOC100382970 [Zea mays]	gi|32992879|dbj|AK107670.1|	186	1e-44	Oryza sativa Japonica Group cDNA clone:002-131-H08, full insert sequence	sp|O65797|ADS1_ARATH	48.9	9e-07	Delta-9 acyl-lipid desaturase 1 OS=Arabidopsis thaliana GN=ADS1 PE=2 SV=1	SPCC1281.06c_1	145	2e-35	COG1398	Fatty-acid desaturase	K00507	1e-51	199	zma:100382970	stearoyl-CoA desaturase (delta-9 desaturase) [EC:1.14.19.1]	-	-	-	ko01040//Biosynthesis of unsaturated fatty acids
Unigene49974_All	326	0	12	0	1.1984	10.2269	Up	0.00014216	0.00039678	gi|357118191|ref|XP_003560841.1|	70.1	1e-11	PREDICTED: uncharacterized protein LOC100843117 [Brachypodium distachyon]	--	--	--	--	--	--	--	--	gatY	52	3e-07	COG0191	Fructose/tagatose bisphosphate aldolase	K00120	1e-12	69.7	aly:ARALYDRAFT_472044	[EC:1.1.-.-]	GO:0005975//carbohydrate metabolic process;GO:0044237//cellular metabolic process	GO:0005488//binding;GO:0016829//lyase activity;GO:0016491//oxidoreductase activity	GO:0005634//nucleus	ko01110//Biosynthesis of secondary metabolites;ko00903//Limonene and pinene degradation
Unigene47137_All	408	0	15	0	1.197	10.2252	Up	1.5686e-05	4.9583e-05	gi|255554046|ref|XP_002518063.1|	52.4	2e-06	conserved hypothetical protein [Ricinus communis] >gi|223542659|gb|EEF44196.1| conserved hypothetical protein [Ricinus communis]	--	--	--	--	sp|Q9C660|PEK10_ARATH	47.4	3e-06	Proline-rich receptor-like protein kinase PERK10 OS=Arabidopsis thaliana GN=PERK10 PE=1 SV=2	--	--	--	--	--	--	--	--	--	--	-	-	-	--
Unigene47442_All	382	0	14	0	1.1932	10.2206	Up	3.2704e-05	9.9635e-05	--	--	--	--	--	--	--	--	--	--	--	--	--	--	--	--	--	--	--	--	--	--	-	-	-	--
Unigene47866_All	328	0	12	0	1.1911	10.2181	Up	0.00014216	0.00039713	--	--	--	--	gi|392513448|emb|FO082274.1|	67.9	6e-09	Bathycoccus prasinos genomic : chromosome_5	--	--	--	--	--	--	--	--	--	--	--	--	--	--	-	-	-	--
CL2203.Contig4_All	383	0	14	0	1.1901	10.2169	Up	3.2704e-05	9.9719e-05	gi|224111580|ref|XP_002315908.1|	182.6	1e-45	predicted protein [Populus trichocarpa] >gi|222864948|gb|EEF02079.1| predicted protein [Populus trichocarpa]	gi|334847977|gb|JN017093.1|	218	3e-54	Camellia oleifera fructose-bisphosphate aldolase mRNA, complete cds	sp|Q9ZU52|ALFC3_ARATH	172	4e-44	Probable fructose-bisphosphate aldolase 3, chloroplastic OS=Arabidopsis thaliana GN=FBA3 PE=1 SV=1	XF0826	109	1e-24	COG3588	Fructose-1,6-bisphosphate aldolase	K01623	1e-46	182	pop:POPTR_832739	fructose-bisphosphate aldolase, class I [EC:4.1.2.13]	GO:0006979//response to oxidative stress;GO:0046686//response to cadmium ion;GO:0006096//glycolysis	GO:0004332//fructose-bisphosphate aldolase activity	GO:0010287//plastoglobule;GO:0005739//mitochondrion	ko01100//Metabolic pathways;ko00710//Carbon fixation in photosynthetic organisms;ko01110//Biosynthesis of secondary metabolites;ko00030//Pentose phosphate pathway;ko00010//Glycolysis / Gluconeogenesis;ko00051//Fructose and mannose metabolism
CL2101.Contig3_All	329	0	12	0	1.1875	10.2137	Up	0.00014216	0.00039776	--	--	--	--	--	--	--	--	--	--	--	--	--	--	--	--	--	--	--	--	--	--	-	-	-	--
Unigene46931_All	329	0	12	0	1.1875	10.2137	Up	0.00014216	0.00039734	gi|298710361|emb|CBJ31978.1|	124	6e-28	putative: flagellar outer dynein arm light chain 6 [Ectocarpus siliculosus]	gi|270142255|gb|BT109207.1|	73.8	9e-11	Picea glauca clone GQ03205_N24 mRNA sequence	sp|Q39580|DYL1_CHLRE	119	4e-28	Dynein 8 kDa light chain, flagellar outer arm OS=Chlamydomonas reinhardtii PE=1 SV=1	--	--	--	--	--	K10418	2e-28	121	smo:SELMODRAFT_131219	dynein light chain LC8-type	GO:0009086//methionine biosynthetic process;GO:0007017//microtubule-based process;GO:0000394//RNA splicing, via endonucleolytic cleavage and ligation;GO:0009296//flagellum assembly	GO:0003777//microtubule motor activity	GO:0030286//dynein complex;GO:0005874//microtubule;GO:0035086//flagellar axoneme;GO:0005929//cilium	--
Unigene47336_All	302	0	11	0	1.1859	10.2118	Up	0.0002964	0.00079053	gi|302839148|ref|XP_002951131.1|	73.9	7e-13	hypothetical protein VOLCADRAFT_120940 [Volvox carteri f. nagariensis] >gi|300263460|gb|EFJ47660.1| hypothetical protein VOLCADRAFT_120940 [Volvox carteri f. nagariensis]	gi|359479103|ref|XM_003632169.1|	58	5e-06	PREDICTED: Vitis vinifera ABC transporter G family member 11-like (LOC100853362), mRNA	sp|Q9ZU35|AB7G_ARATH	67	2e-12	ABC transporter G family member 7 OS=Arabidopsis thaliana GN=ABCG7 PE=1 SV=1	YCR011c_2	55.1	3e-08	COG1131	ABC-type multidrug transport system, ATPase component	K12843	7e-09	57	vvi:100248403	U4/U6 small nuclear ribonucleoprotein PRP3	-	GO:0042626//ATPase activity, coupled to transmembrane movement of substances;GO:0000166//nucleotide binding	GO:0009941//chloroplast envelope;GO:0016020//membrane	ko02010//ABC transporters;ko03040//Spliceosome
CL7421.Contig2_All	357	0	13	0	1.1856	10.2114	Up	6.8186e-05	0.0001997	gi|47600751|emb|CAF05588.1|	112.5	1e-24	dihydrolipoyl transacetylase [Euglena gracilis]	--	--	--	--	sp|Q5M729|OPD23_ARATH	99.4	4e-22	Dihydrolipoyllysine-residue acetyltransferase component 3 of pyruvate dehydrogenase complex, mitochondrial OS=Arabidopsis thaliana GN=At1g54220 PE=1 SV=1	YNL071w	137	4e-33	COG0508	Pyruvate/2-oxoglutarate dehydrogenase complex, dihydrolipoamide acyltransferase (E2) component, and related enzymes	K00627	4e-24	107	bdi:100830020	pyruvate dehydrogenase E2 component (dihydrolipoamide acetyltransferase) [EC:2.3.1.12]	-	GO:0016746//transferase activity, transferring acyl groups	GO:0005739//mitochondrion	ko01100//Metabolic pathways;ko01110//Biosynthesis of secondary metabolites;ko00620//Pyruvate metabolism;ko00020//Citrate cycle (TCA cycle);ko00010//Glycolysis / Gluconeogenesis
Unigene30267_All	357	0	13	0	1.1856	10.2114	Up	6.8186e-05	0.00019966	gi|255078338|ref|XP_002502749.1|	96.7	1e-19	oxoglutarate dehydrogenase, E1 component [Micromonas sp. RCC299] >gi|226518015|gb|ACO64007.1| oxoglutarate dehydrogenase, E1 component [Micromonas sp. RCC299]	gi|270147040|gb|BT113992.1|	65.9	2e-08	Picea glauca clone GQ03506_A01 mRNA sequence	--	--	--	--	YIL125w	130	7e-31	COG0567	2-oxoglutarate dehydrogenase complex, dehydrogenase (E1) component, and related enzymes	K00164	3e-18	88.2	ota:Ot03g02230	2-oxoglutarate dehydrogenase E1 component [EC:1.2.4.2]	GO:0008152//metabolic process	GO:0043169//cation binding	-	ko01100//Metabolic pathways;ko01110//Biosynthesis of secondary metabolites;ko00020//Citrate cycle (TCA cycle);ko00310//Lysine degradation;ko00380//Tryptophan metabolism
Unigene47615_All	303	0	11	0	1.1819	10.2069	Up	0.0002964	0.00079041	--	--	--	--	--	--	--	--	--	--	--	--	--	--	--	--	--	--	--	--	--	--	-	-	-	--
Unigene47463_All	331	0	12	0	1.1803	10.2049	Up	0.00014216	0.00039729	--	--	--	--	--	--	--	--	--	--	--	--	--	--	--	--	--	--	--	--	--	--	-	-	-	--
CL8714.Contig1_All	359	0	13	0	1.179	10.2033	Up	6.8186e-05	0.00019968	gi|226533154|ref|NP_001146069.1|	54.3	5e-07	uncharacterized protein LOC100279600 [Zea mays]	--	--	--	--	sp|Q6ZCX3|FH6_ORYSJ	46.6	3e-06	Formin-like protein 6 OS=Oryza sativa subsp. japonica GN=FH6 PE=2 SV=2	--	--	--	--	--	--	--	--	--	--	-	-	-	--
CL10130.Contig2_All	525	0	19	0	1.1783	10.2025	Up	8.3008e-07	3.0103e-06	--	--	--	--	--	--	--	--	--	--	--	--	--	--	--	--	--	--	--	--	--	--	-	-	-	--
Unigene49993_All	304	0	11	0	1.1781	10.2022	Up	0.0002964	0.00078946	--	--	--	--	--	--	--	--	--	--	--	--	--	--	--	--	--	--	--	--	--	--	-	-	-	--
Unigene49895_All	388	0	14	0	1.1747	10.1981	Up	3.2704e-05	9.9548e-05	--	--	--	--	--	--	--	--	--	--	--	--	--	--	--	--	--	--	--	--	--	--	-	-	-	--
CL10581.Contig1_All	500	0	18	0	1.1721	10.1949	Up	1.7307e-06	6.0872e-06	gi|84468408|dbj|BAE71287.1|	57.4	9e-08	putative early nodulin-like 2 predicted GPI-anchored protein [Trifolium pratense]	--	--	--	--	sp|Q9LK03|PERK2_ARATH	59.3	1e-09	Proline-rich receptor-like protein kinase PERK2 OS=Arabidopsis thaliana GN=PERK2 PE=2 SV=3	YPO2725	60.5	1e-09	COG3501	Uncharacterized protein conserved in bacteria	K14306	4e-07	52.4	bdi:100835393	nuclear pore complex protein Nup62	-	-	-	ko01100//Metabolic pathways;ko00565//Ether lipid metabolism;ko04144//Endocytosis;ko00564//Glycerophospholipid metabolism;ko00500//Starch and sucrose metabolism;ko00040//Pentose and glucuronate interconversions;ko03013//RNA transport
Unigene47920_All	389	0	14	0	1.1717	10.1944	Up	3.2704e-05	9.9613e-05	gi|297607562|ref|NP_001060171.2|	63.9	7e-10	Os07g0596300 [Oryza sativa Japonica Group] >gi|255677941|dbj|BAF22085.2| Os07g0596300 [Oryza sativa Japonica Group]	--	--	--	--	sp|Q84ZL0|FH5_ORYSJ	78.6	1e-15	Formin-like protein 5 OS=Oryza sativa subsp. japonica GN=FH5 PE=2 SV=2	Rv1078	61.2	4e-10	COG1714	Predicted membrane protein/domain	K14709	3e-14	74.7	vcn:VOLCADRAFT_104214	solute carrier family 39 (zinc transporter), member 1/2/3	-	-	-	--
Unigene49024_All	445	0	16	0	1.1706	10.193	Up	7.5233e-06	2.4723e-05	--	--	--	--	--	--	--	--	--	--	--	--	--	--	--	--	--	--	--	--	--	--	-	-	-	--
Unigene11883_All	306	0	11	0	1.1704	10.1928	Up	0.0002964	0.0007911	gi|297802600|ref|XP_002869184.1|	119.8	1e-26	hypothetical protein ARALYDRAFT_328350 [Arabidopsis lyrata subsp. lyrata] >gi|297315020|gb|EFH45443.1| hypothetical protein ARALYDRAFT_328350 [Arabidopsis lyrata subsp. lyrata]	--	--	--	--	--	--	--	--	--	--	--	--	--	K15707	3e-26	114	rcu:RCOM_0774230	RING finger protein 170	GO:0035556//intracellular signal transduction;GO:0010200//response to chitin;GO:0000303//response to superoxide;GO:0002679//respiratory burst involved in defense response;GO:0009733//response to auxin stimulus;GO:0009737//response to abscisic acid stimulus;GO:0009873//ethylene mediated signaling pathway;GO:0009651//response to salt stress	GO:0046872//metal ion binding	GO:0044464//cell part	--
Unigene50263_All	306	0	11	0	1.1704	10.1928	Up	0.0002964	0.00078933	--	--	--	--	--	--	--	--	--	--	--	--	--	--	--	--	--	--	--	--	--	--	-	-	-	--
Unigene47849_All	334	0	12	0	1.1697	10.1919	Up	0.00014216	0.00039714	--	--	--	--	--	--	--	--	--	--	--	--	--	--	--	--	--	--	--	--	--	--	-	-	-	--
CL9204.Contig1_All	307	0	11	0	1.1665	10.188	Up	0.0002964	0.00079123	gi|319997180|gb|ADV91184.1|	71.2	4e-12	mitochondrial cytochrome b2-like protein 2, partial [Karlodinium micrum]	--	--	--	--	sp|Q24JJ8|GLO3_ARATH	61.2	1e-10	Peroxisomal (S)-2-hydroxy-acid oxidase GLO3 OS=Arabidopsis thaliana GN=GLO3 PE=2 SV=1	YML054c_2	68.6	3e-12	COG1304	L-lactate dehydrogenase (FMN-dependent) and related alpha-hydroxy acid dehydrogenases	K11517	4e-11	64.3	sbi:SORBI_02g039250	(S)-2-hydroxy-acid oxidase [EC:1.1.3.15]	-	-	-	ko01100//Metabolic pathways;ko01110//Biosynthesis of secondary metabolites;ko00630//Glyoxylate and dicarboxylate metabolism;ko04146//Peroxisome
Unigene50221_All	307	0	11	0	1.1665	10.188	Up	0.0002964	0.00078939	gi|115489562|ref|NP_001067268.1|	73.9	7e-13	Os12g0614600 [Oryza sativa Japonica Group] >gi|122203156|sp|Q2QM77.1|PID_ORYSJ RecName: Full=Protein kinase PINOID; Short=OsPID >gi|113649775|dbj|BAF30287.1| Os12g0614600 [Oryza sativa Japonica Group]	--	--	--	--	sp|Q2QM77|PID_ORYSJ	73.9	2e-14	Protein kinase PINOID OS=Oryza sativa subsp. japonica GN=PID PE=2 SV=1	--	--	--	--	--	K08286	2e-12	68.6	ath:AT3G27580	protein-serine/threonine kinase [EC:2.7.11.-]	GO:0044260;GO:0016310//phosphorylation;GO:0048513//organ development;GO:0007165//signal transduction;GO:0044238//primary metabolic process	GO:0004871//signal transducer activity;GO:0000166//nucleotide binding;GO:0004674//protein serine/threonine kinase activity	-	--
Unigene49842_All	363	0	13	0	1.166	10.1874	Up	6.8186e-05	0.00019937	gi|242036895|ref|XP_002465842.1|	53.5	1e-06	hypothetical protein SORBIDRAFT_01g046840 [Sorghum bicolor] >gi|241919696|gb|EER92840.1| hypothetical protein SORBIDRAFT_01g046840 [Sorghum bicolor]	--	--	--	--	sp|Q9LZF6|CD48E_ARATH	48.9	7e-07	Cell division control protein 48 homolog E OS=Arabidopsis thaliana GN=CDC48E PE=1 SV=2	SPAC1565.08	62.4	2e-10	COG0464	ATPases of the AAA+ class	K13525	7e-08	53.5	sbi:SORBI_01g046840	transitional endoplasmic reticulum ATPase	-	-	-	ko04141//Protein processing in endoplasmic reticulum
CL10016.Contig2_All	337	0	12	0	1.1593	10.179	Up	0.00014216	0.00039783	gi|357166356|ref|XP_003580683.1|	121.7	2e-27	PREDICTED: probable glycerol kinase-like [Brachypodium distachyon]	gi|32969503|dbj|AK059485.1|	87.7	6e-15	Oryza sativa Japonica Group cDNA clone:001-028-F12, full insert sequence	--	--	--	--	Rv3696c	122	2e-28	COG0554	Glycerol kinase	K00864	2e-28	121	bdi:100831505	glycerol kinase [EC:2.7.1.30]	GO:0019563//glycerol catabolic process;GO:0010188//response to microbial phytotoxin;GO:0006635//fatty acid beta-oxidation;GO:0006796//phosphate-containing compound metabolic process;GO:0002237//response to molecule of bacterial origin;GO:0080167//response to karrikin	GO:0004370//glycerol kinase activity;GO:0019200//carbohydrate kinase activity	GO:0005829//cytosol;GO:0005739//mitochondrion	ko01100//Metabolic pathways;ko04626//Plant-pathogen interaction;ko00561//Glycerolipid metabolism
CL9499.Contig1_All	309	0	11	0	1.159	10.1787	Up	0.0002964	0.00079116	gi|298705809|emb|CBJ28978.1|	53.1	1e-06	expressed unknown protein [Ectocarpus siliculosus]	--	--	--	--	--	--	--	--	--	--	--	--	--	--	--	--	--	--	-	-	-	--
Unigene47813_All	309	0	11	0	1.159	10.1787	Up	0.0002964	0.00079034	gi|288300158|gb|ADC45382.1|	133.7	7e-31	phosphate-repressible phosphate permease [Cleistogenes songorica]	--	--	--	--	sp|Q38954|PHT21_ARATH	75.1	9e-15	Inorganic phosphate transporter 2-1, chloroplastic OS=Arabidopsis thaliana GN=PHT2-1 PE=1 SV=1	YBR296c	110	5e-25	COG0306	Phosphate/sulphate permeases	K14640	2e-19	92	cre:CHLREDRAFT_196439	solute carrier family 20 (sodium-dependent phosphate transporter)	-	-	-	--
Unigene48269_All	394	0	14	0	1.1569	10.176	Up	3.2704e-05	9.9601e-05	--	--	--	--	--	--	--	--	--	--	--	--	--	--	--	--	--	--	--	--	--	--	-	-	-	--
Unigene50246_All	310	0	11	0	1.1553	10.1741	Up	0.0002964	0.00078935	--	--	--	--	--	--	--	--	--	--	--	--	YPL019c_1	82.8	1e-16	COG5036	SPX domain-containing protein involved in vacuolar polyphosphate accumulation	--	--	--	--	--	-	-	-	--
Unigene48724_All	339	0	12	0	1.1525	10.1706	Up	0.00014216	0.000397	gi|302783196|ref|XP_002973371.1|	122.5	1e-27	hypothetical protein SELMODRAFT_232056 [Selaginella moellendorffii] >gi|302789528|ref|XP_002976532.1| hypothetical protein SELMODRAFT_175720 [Selaginella moellendorffii] >gi|300155570|gb|EFJ22201.1| hypothetical protein SELMODRAFT_175720 [Selaginella moellendorffii] >gi|300159124|gb|EFJ25745.1| hypothetical protein SELMODRAFT_232056 [Selaginella moellendorffii]	--	--	--	--	--	--	--	--	YBL026w	125	2e-29	COG1958	Small nuclear ribonucleoprotein (snRNP) homolog	K12621	1e-28	122	smo:SELMODRAFT_175720	U6 snRNA-associated Sm-like protein LSm2	-	-	GO:0005829//cytosol;GO:0005732//small nucleolar ribonucleoprotein complex;GO:0005634//nucleus	ko03040//Spliceosome;ko03018//RNA degradation
Unigene47177_All	424	0	15	0	1.1518	10.1697	Up	1.5686e-05	4.9581e-05	gi|255086471|ref|XP_002509202.1|	145.2	2e-34	predicted protein [Micromonas sp. RCC299] >gi|226524480|gb|ACO70460.1| predicted protein [Micromonas sp. RCC299]	--	--	--	--	sp|Q9SSK1|SYNC3_ARATH	57	4e-09	Asparagine--tRNA ligase, cytoplasmic 3 OS=Arabidopsis thaliana GN=SYNC3 PE=2 SV=1	YLL018c	184	3e-47	COG0017	Aspartyl/asparaginyl-tRNA synthetases	K01876	2e-35	145	cme:CMJ218C	aspartyl-tRNA synthetase [EC:6.1.1.12]	GO:0006412//translation	GO:0016874//ligase activity;GO:1901363;GO:0097159//organic cyclic compound binding	-	ko00970//Aminoacyl-tRNA biosynthesis
Unigene2778_All	426	0	15	0	1.1464	10.1629	Up	1.5686e-05	4.96e-05	gi|302757603|ref|XP_002962225.1|	135.6	1e-31	ARF family GTPase [Selaginella moellendorffii] >gi|302763433|ref|XP_002965138.1| ARF family GTPase [Selaginella moellendorffii] >gi|300167371|gb|EFJ33976.1| ARF family GTPase [Selaginella moellendorffii] >gi|300170884|gb|EFJ37485.1| ARF family GTPase [Selaginella moellendorffii]	gi|270143428|gb|BT110380.1|	143	2e-31	Picea glauca clone GQ03220_O02 mRNA sequence	sp|O48920|ARF_VIGUN	135	1e-32	ADP-ribosylation factor OS=Vigna unguiculata GN=ARF PE=2 SV=3	YDL137w	122	2e-28	COG1100	GTPase SAR1 and related small G proteins	K07977	6e-32	134	aly:ARALYDRAFT_888339	Arf/Sar family, other	GO:0007264//small GTPase mediated signal transduction;GO:0006471//protein ADP-ribosylation;GO:0006886//intracellular protein transport	GO:0016787//hydrolase activity;GO:0005525//GTP binding	GO:0005622//intracellular	--
Unigene2417_All	398	0	14	0	1.1452	10.1614	Up	3.2704e-05	9.9675e-05	gi|255561120|ref|XP_002521572.1|	92	2e-18	late embryogenesis abundant, putative [Ricinus communis] >gi|223539250|gb|EEF40843.1| late embryogenesis abundant, putative [Ricinus communis]	--	--	--	--	sp|P13940|LEA29_GOSHI	51.2	2e-07	Late embryogenesis abundant protein D-29 OS=Gossypium hirsutum PE=3 SV=1	--	--	--	--	--	--	--	--	--	--	-	-	-	--
CL10742.Contig2_All	313	0	11	0	1.1442	10.1601	Up	0.0002964	0.00079155	gi|168049525|ref|XP_001777213.1|	70.9	5e-12	predicted protein [Physcomitrella patens subsp. patens] >gi|162671441|gb|EDQ57993.1| predicted protein [Physcomitrella patens subsp. patens]	gi|32995178|dbj|AK109969.1|	167	8e-39	Oryza sativa Japonica Group cDNA clone:002-159-C04, full insert sequence	sp|P54774|CDC48_SOYBN	169	3e-43	Cell division cycle protein 48 homolog OS=Glycine max GN=CDC48 PE=2 SV=1	YDL126c	156	8e-39	COG0464	ATPases of the AAA+ class	K13525	3e-43	171	ppp:PHYPADRAFT_144596	transitional endoplasmic reticulum ATPase	GO:0007049//cell cycle;GO:0051301//cell division;GO:0009860//pollen tube growth;GO:0009846//pollen germination;GO:0046686//response to cadmium ion	GO:0017111//nucleoside-triphosphatase activity;GO:0042802//identical protein binding;GO:0005524//ATP binding	GO:0005618//cell wall;GO:0005730//nucleolus;GO:0005819//spindle;GO:0005635//nuclear envelope;GO:0022626//cytosolic ribosome;GO:0009524//phragmoplast;GO:0005886//plasma membrane	ko04141//Protein processing in endoplasmic reticulum
CL9241.Contig1_All	598	0	21	0	1.1433	10.159	Up	1.9095e-07	7.3195e-07	gi|224085593|ref|XP_002307630.1|	267.3	9e-71	proline transporter [Populus trichocarpa] >gi|222857079|gb|EEE94626.1| proline transporter [Populus trichocarpa]	gi|224085592|ref|XM_002307594.1|	157	1e-35	Populus trichocarpa proline transporter, mRNA	sp|F4HW02|GAT1_ARATH	103	7e-23	GABA transporter 1 OS=Arabidopsis thaliana GN=GAT1 PE=1 SV=1	--	--	--	--	--	K14209	9e-06	48.1	smo:SELMODRAFT_64916	solute carrier family 36 (proton-coupled amino acid transporter)	-	-	GO:0016021//integral to membrane	--
Unigene5808_All	342	0	12	0	1.1424	10.1579	Up	0.00014216	0.00039671	--	--	--	--	--	--	--	--	--	--	--	--	--	--	--	--	--	--	--	--	--	--	-	-	-	--
CL288.Contig2_All	344	0	12	0	1.1357	10.1494	Up	0.00014216	0.00039773	gi|303288223|ref|XP_003063400.1|	146	1e-34	predicted protein [Micromonas pusilla CCMP1545] >gi|226455232|gb|EEH52536.1| predicted protein [Micromonas pusilla CCMP1545]	--	--	--	--	sp|Q43644|NDUS1_SOLTU	140	1e-34	NADH dehydrogenase [ubiquinone] iron-sulfur protein 1, mitochondrial OS=Solanum tuberosum PE=2 SV=1	RC1231	146	1e-35	COG1034	NADH dehydrogenase/NADH:ubiquinone oxidoreductase 75 kD subunit (chain G)	K03934	7e-35	143	ppp:PHYPADRAFT_70580	NADH dehydrogenase (ubiquinone) Fe-S protein 1 [EC:1.6.5.3 1.6.99.3]	GO:0006979//response to oxidative stress;GO:0006511//ubiquitin-dependent protein catabolic process;GO:0051788//response to misfolded protein;GO:0080129//proteasome core complex assembly;GO:0042773//ATP synthesis coupled electron transport;GO:0009630//gravitropism;GO:0009853//photorespiration;GO:0009793//embryo development ending in seed dormancy	GO:0051536//iron-sulfur cluster binding;GO:0008137//NADH dehydrogenase (ubiquinone) activity;GO:0009055//electron carrier activity	GO:0005747//mitochondrial respiratory chain complex I;GO:0009507//chloroplast	ko01100//Metabolic pathways;ko00190//Oxidative phosphorylation
Unigene47934_All	345	0	12	0	1.1324	10.1452	Up	0.00014216	0.00039712	gi|50508930|dbj|BAD31835.1|	53.9	7e-07	putative high-affinity potassium transporter [Oryza sativa Japonica Group] >gi|215694830|dbj|BAG90021.1| unnamed protein product [Oryza sativa Japonica Group]	--	--	--	--	--	--	--	--	--	--	--	--	--	K11323	2e-06	48.9	vcn:VOLCADRAFT_121342	histone arginine demethylase JMJD6 [EC:1.14.11.-]	-	-	-	--
CL4665.Contig2_All	863	0	30	0	1.1318	10.1444	Up	2.5649e-10	1.2153e-09	gi|224106197|ref|XP_002314081.1|	265	9e-70	predicted protein [Populus trichocarpa] >gi|222850489|gb|EEE88036.1| predicted protein [Populus trichocarpa]	--	--	--	--	--	--	--	--	--	--	--	--	--	--	--	--	--	--	-	-	-	--
Unigene49922_All	317	0	11	0	1.1297	10.1417	Up	0.0002964	0.00078952	--	--	--	--	--	--	--	--	--	--	--	--	--	--	--	--	--	--	--	--	--	--	-	-	-	--
Unigene48673_All	318	0	11	0	1.1262	10.1372	Up	0.0002964	0.00078997	gi|168032075|ref|XP_001768545.1|	50.4	8e-06	predicted protein [Physcomitrella patens subsp. patens] >gi|162680258|gb|EDQ66696.1| predicted protein [Physcomitrella patens subsp. patens]	--	--	--	--	sp|Q8RXD9|DPE2_ARATH	47	2e-06	4-alpha-glucanotransferase DPE2 OS=Arabidopsis thaliana GN=DPE2 PE=1 SV=1	--	--	--	--	--	K00705	7e-06	47	ath:AT2G40840	4-alpha-glucanotransferase [EC:2.4.1.25]	-	-	-	ko01100//Metabolic pathways;ko00500//Starch and sucrose metabolism
Unigene50196_All	378	0	13	0	1.1197	10.1289	Up	6.8186e-05	0.00019933	--	--	--	--	--	--	--	--	--	--	--	--	--	--	--	--	--	--	--	--	--	--	-	-	-	--
Unigene29087_All	321	0	11	0	1.1157	10.1237	Up	0.0002964	0.00079092	gi|300123088|emb|CBK24095.2|	51.6	3e-06	unnamed protein product [Blastocystis hominis]	--	--	--	--	sp|P14918|EXTN_MAIZE	52.8	5e-08	Extensin OS=Zea mays GN=HRGP PE=2 SV=1	--	--	--	--	--	--	--	--	--	--	-	-	-	--
CL538.Contig3_All	322	0	11	0	1.1122	10.1192	Up	0.0002964	0.00079135	gi|38325813|gb|AAR17079.1|	197.6	4e-50	heat shock protein 70-2 [Nicotiana tabacum]	gi|270135246|gb|BT102198.1|	392	1e-107	Picea glauca clone GQ0168_I02 mRNA sequence	sp|P37899|HSP70_PYRSA	181	1e-46	Heat shock 70 kDa protein OS=Pyrenomonas salina GN=HSP70 PE=3 SV=1	SPAC13G7.02c	183	7e-47	COG0443	Molecular chaperone	K03283	4e-45	177	ppp:PHYPADRAFT_96217	heat shock 70kDa protein 1/8	GO:0009615//response to virus;GO:0055114//oxidation-reduction process;GO:0006457//protein folding;GO:0009408//response to heat;GO:0009627//systemic acquired resistance;GO:0009617//response to bacterium;GO:0030968//endoplasmic reticulum unfolded protein response;GO:0046686//response to cadmium ion;GO:0009644//response to high light intensity;GO:0042542//response to hydrogen peroxide;GO:0009697//sa…	GO:0005524//ATP binding;GO:0005515//protein binding;GO:0032440//2-alkenal reductase [NAD(P)] activity	GO:0005829//cytosol;GO:0005618//cell wall;GO:0033009;GO:0005794//Golgi apparatus;GO:0005634//nucleus;GO:0005886//plasma membrane	ko04144//Endocytosis;ko04141//Protein processing in endoplasmic reticulum;ko03040//Spliceosome
Unigene39469_All	322	0	11	0	1.1122	10.1192	Up	0.0002964	0.00079079	gi|255551479|ref|XP_002516785.1|	60.1	1e-08	conserved hypothetical protein [Ricinus communis] >gi|223543873|gb|EEF45399.1| conserved hypothetical protein [Ricinus communis]	--	--	--	--	--	--	--	--	--	--	--	--	--	--	--	--	--	--	-	-	-	--
Unigene5758_All	322	0	11	0	1.1122	10.1192	Up	0.0002964	0.00078922	gi|326488259|dbj|BAJ93798.1|	150.6	5e-36	predicted protein [Hordeum vulgare subsp. vulgare]	gi|32992886|dbj|AK107677.1|	190	6e-46	Oryza sativa Japonica Group cDNA clone:002-132-A03, full insert sequence	sp|P28998|DHE4_CHLSO	89.7	3e-19	NADP-specific glutamate dehydrogenase (Fragment) OS=Chlorella sorokiniana PE=2 SV=1	YOR375c	134	4e-32	COG0334	Glutamate dehydrogenase/leucine dehydrogenase	K00262	2e-20	95.5	smo:SELMODRAFT_90033	glutamate dehydrogenase (NADP+) [EC:1.4.1.4]	GO:0008295//spermidine biosynthetic process;GO:0045492//xylan biosynthetic process;GO:0010413//glucuronoxylan metabolic process	-	-	ko01100//Metabolic pathways;ko00910//Nitrogen metabolism;ko00250//Alanine, aspartate and glutamate metabolism;ko00330//Arginine and proline metabolism
Unigene49109_All	352	0	12	0	1.1099	10.1162	Up	0.00014216	0.00039695	--	--	--	--	--	--	--	--	--	--	--	--	--	--	--	--	--	--	--	--	--	--	-	-	-	--
Unigene48547_All	382	0	13	0	1.108	10.1137	Up	6.8186e-05	0.00019951	gi|301120047|ref|XP_002907751.1|	82	2e-15	calcineurin-like phosphoesterase [Phytophthora infestans T30-4] >gi|262106263|gb|EEY64315.1| calcineurin-like phosphoesterase [Phytophthora infestans T30-4]	--	--	--	--	sp|Q6TPH1|PPA23_ARATH	58.9	8e-10	Purple acid phosphatase 23 OS=Arabidopsis thaliana GN=PAP23 PE=1 SV=2	--	--	--	--	--	--	--	--	--	--	-	-	-	--
Unigene22245_All	353	0	12	0	1.1068	10.1122	Up	0.00014216	0.00039752	--	--	--	--	--	--	--	--	--	--	--	--	--	--	--	--	--	--	--	--	--	--	-	-	-	--
Unigene19583_All	383	0	13	0	1.1051	10.11	Up	6.8186e-05	0.00019967	gi|356531742|ref|XP_003534435.1|	66.2	1e-10	PREDICTED: molybdenum cofactor sulfurase-like [Glycine max]	--	--	--	--	sp|Q9C5X8|MOCOS_ARATH	58.9	8e-10	Molybdenum cofactor sulfurase OS=Arabidopsis thaliana GN=ABA3 PE=1 SV=1	--	--	--	--	--	K15631	1e-11	66.2	gmx:100787334	molybdenum cofactor sulfurtransferase [EC:2.8.1.9]	GO:0031348//negative regulation of defense response;GO:0009688//abscisic acid biosynthetic process;GO:0009605//response to external stimulus;GO:0009867//jasmonic acid mediated signaling pathway;GO:0009862//systemic acquired resistance, salicylic acid mediated signaling pathway;GO:0009414//response to water deprivation;GO:0010363//regulation of plant-type hypersensitive response;GO:0009873//ethyle…	GO:0009000//selenocysteine lyase activity;GO:0030170//pyridoxal phosphate binding;GO:0008265//Mo-molybdopterin cofactor sulfurase activity;GO:0030151//molybdenum ion binding	GO:0005737//cytoplasm	--
Unigene48414_All	326	0	11	0	1.0986	10.1015	Up	0.0002964	0.00079015	--	--	--	--	--	--	--	--	--	--	--	--	--	--	--	--	--	--	--	--	--	--	-	-	-	--
CL4786.Contig4_All	387	0	13	0	1.0937	10.095	Up	6.8186e-05	0.00019974	--	--	--	--	--	--	--	--	--	--	--	--	--	--	--	--	--	--	--	--	--	--	-	-	-	--
Unigene49854_All	328	0	11	0	1.0919	10.0926	Up	0.0002964	0.00078961	--	--	--	--	--	--	--	--	--	--	--	--	--	--	--	--	--	--	--	--	--	--	-	-	-	--
Unigene50339_All	359	0	12	0	1.0883	10.0879	Up	0.00014216	0.00039672	--	--	--	--	--	--	--	--	--	--	--	--	--	--	--	--	--	--	--	--	--	--	-	-	-	--
Unigene47667_All	361	0	12	0	1.0822	10.0798	Up	0.00014216	0.00039723	--	--	--	--	--	--	--	--	--	--	--	--	--	--	--	--	--	--	--	--	--	--	-	-	-	--
Unigene50103_All	452	0	15	0	1.0804	10.0773	Up	1.5686e-05	4.9538e-05	--	--	--	--	--	--	--	--	--	--	--	--	--	--	--	--	--	--	--	--	--	--	-	-	-	--
Unigene48518_All	332	0	11	0	1.0787	10.0751	Up	0.0002964	0.00079004	--	--	--	--	--	--	--	--	--	--	--	--	--	--	--	--	--	--	--	--	--	--	-	-	-	--
Unigene50000_All	393	0	13	0	1.077	10.0728	Up	6.8186e-05	0.00019934	gi|348688453|gb|EGZ28267.1|	107.8	4e-23	Mitochondrial/chloroplast ribosomal protein L13 [Phytophthora sojae]	--	--	--	--	sp|P51292|RK13_PORPU	89	7e-19	50S ribosomal protein L13, chloroplastic OS=Porphyra purpurea GN=rpl13 PE=3 SV=1	YOR150w	167	3e-42	COG0102	Ribosomal protein L13	K02871	2e-22	102	ppp:PHYPADRAFT_47260	large subunit ribosomal protein L13	-	-	GO:0043231//intracellular membrane-bounded organelle;GO:0044444//cytoplasmic part	ko03010//Ribosome
CL2145.Contig2_All	424	0	14	0	1.075	10.0701	Up	3.2704e-05	9.9722e-05	gi|359473918|ref|XP_002269576.2|	217.6	3e-56	PREDICTED: uncharacterized protein LOC100263310 [Vitis vinifera]	gi|359473917|ref|XM_002269540.2|	145	4e-32	PREDICTED: Vitis vinifera uncharacterized LOC100263310 (LOC100263310), mRNA	--	--	--	--	--	--	--	--	--	--	--	--	--	--	GO:0006165//nucleoside diphosphate phosphorylation;GO:0006228//UTP biosynthetic process;GO:0006183//GTP biosynthetic process;GO:0006241//CTP biosynthetic process	GO:0004550//nucleoside diphosphate kinase activity;GO:0005543//phospholipid binding;GO:0005524//ATP binding	GO:0009507//chloroplast;GO:0005634//nucleus	--
CL4526.Contig1_All	397	0	13	0	1.0661	10.0581	Up	6.8186e-05	0.00019975	gi|348670602|gb|EGZ10423.1|	97.4	6e-20	hypothetical protein PHYSODRAFT_317690 [Phytophthora sojae]	--	--	--	--	--	--	--	--	RSp1222	78.6	3e-15	COG1251	NAD(P)H-nitrite reductase	--	--	--	--	--	-	GO:0005488//binding	-	--
Unigene49505_All	336	0	11	0	1.0659	10.0579	Up	0.0002964	0.0007898	gi|356504722|ref|XP_003521144.1|	38.1	2e-08	PREDICTED: uncharacterized protein LOC100787548 [Glycine max]	--	--	--	--	--	--	--	--	--	--	--	--	--	--	--	--	--	--	-	-	-	--
Unigene50178_All	337	0	11	0	1.0627	10.0535	Up	0.0002964	0.00078942	gi|110739702|dbj|BAF01758.1|	131	4e-30	putative acetyl-coA dehydrogenase [Arabidopsis thaliana]	--	--	--	--	--	--	--	--	CC0299	114	6e-26	COG3173	Predicted aminoglycoside phosphotransferase	K00249	4e-31	130	ath:AT3G06810	acyl-CoA dehydrogenase [EC:1.3.99.3]	GO:0048767//root hair elongation;GO:0009610//response to symbiotic fungus;GO:0008152//metabolic process	GO:0003995//acyl-CoA dehydrogenase activity	GO:0005829//cytosol	ko01100//Metabolic pathways;ko01110//Biosynthesis of secondary metabolites;ko00410//beta-Alanine metabolism;ko00071//Fatty acid metabolism;ko00640//Propanoate metabolism;ko00280//Valine, leucine and isoleucine degradation
CL1345.Contig1_All	368	0	12	0	1.0617	10.0522	Up	0.00014216	0.00039779	gi|225443470|ref|XP_002273636.1|	105.5	2e-22	PREDICTED: synaptic vesicle 2-related protein [Vitis vinifera] >gi|297735684|emb|CBI18371.3| unnamed protein product [Vitis vinifera]	gi|383932367|gb|JQ837712.1|	63.9	1e-07	Gossypium hirsutum cultivar ZM3 MFS mRNA, complete cds	sp|Q940M4|OCT7_ARATH	98.2	1e-21	Organic cation/carnitine transporter 7 OS=Arabidopsis thaliana GN=OCT7 PE=2 SV=1	--	--	--	--	--	--	--	--	--	--	GO:0006865//amino acid transport;GO:0009867//jasmonic acid mediated signaling pathway;GO:0009827//plant-type cell wall modification;GO:0010363//regulation of plant-type hypersensitive response;GO:0009693//ethylene biosynthetic process;GO:2001143//N-methylnicotinate transport;GO:0015706//nitrate transport;GO:0006612//protein targeting to membrane;GO:2001142//nicotinate transport;GO:0055085//transm…	GO:0090416//nicotinate transporter activity;GO:0090417//N-methylnicotinate transporter activity;GO:0005351//sugar:hydrogen symporter activity	GO:0016021//integral to membrane;GO:0005886//plasma membrane	--
Unigene50120_All	400	0	13	0	1.0581	10.0473	Up	6.8186e-05	0.00019934	gi|255546475|ref|XP_002514297.1|	58.2	4e-08	ATP binding protein, putative [Ricinus communis] >gi|223546753|gb|EEF48251.1| ATP binding protein, putative [Ricinus communis]	--	--	--	--	sp|Q9LK03|PERK2_ARATH	50.8	2e-07	Proline-rich receptor-like protein kinase PERK2 OS=Arabidopsis thaliana GN=PERK2 PE=2 SV=3	YMR305c	94.4	5e-20	COG5309	Exo-beta-1,3-glucanase	K00850	3e-07	51.6	osa:4336113	6-phosphofructokinase [EC:2.7.1.11]	-	GO:0016740//transferase activity	-	ko01100//Metabolic pathways;ko01110//Biosynthesis of secondary metabolites;ko00030//Pentose phosphate pathway;ko00010//Glycolysis / Gluconeogenesis;ko00051//Fructose and mannose metabolism;ko00052//Galactose metabolism
Unigene30999_All	401	0	13	0	1.0555	10.0437	Up	6.8186e-05	0.00019965	gi|388516681|gb|AFK46402.1|	83.2	1e-15	unknown [Lotus japonicus]	--	--	--	--	sp|Q9LZX1|LOR15_ARATH	82	1e-16	Protein LURP-one-related 15 OS=Arabidopsis thaliana GN=At5g01750 PE=1 SV=1	--	--	--	--	--	--	--	--	--	--	GO:0009684//indoleacetic acid biosynthetic process;GO:0006569//tryptophan catabolic process;GO:0030003//cellular cation homeostasis;GO:0070838//divalent metal ion transport;GO:0006995//cellular response to nitrogen starvation	-	GO:0009507//chloroplast	--
CL7485.Contig2_All	342	0	11	0	1.0472	10.0323	Up	0.0002964	0.00079127	gi|148595728|emb|CAM12543.1|	71.6	3e-12	YA5 [Antirrhinum majus]	--	--	--	--	--	--	--	--	--	--	--	--	--	--	--	--	--	--	-	-	-	--
Unigene19262_All	374	0	12	0	1.0446	10.0287	Up	0.00014216	0.00039755	--	--	--	--	--	--	--	--	--	--	--	--	--	--	--	--	--	--	--	--	--	--	-	-	-	--
Unigene31051_All	470	0	15	0	1.0391	10.0211	Up	1.5686e-05	4.9595e-05	gi|147788621|emb|CAN67588.1|	30	5e-11	hypothetical protein VITISV_036280 [Vitis vinifera]	--	--	--	--	sp|Q5BQ05|Y1838_ARATH	55.8	1e-08	Uncharacterized protein At1g18380 OS=Arabidopsis thaliana GN=At1g18380 PE=2 SV=1	--	--	--	--	--	--	--	--	--	--	GO:0044237//cellular metabolic process;GO:0051716//cellular response to stimulus	GO:0016301//kinase activity	-	--
Unigene2199_All	377	0	12	0	1.0363	10.0172	Up	0.00014216	0.00039753	gi|296084918|emb|CBI28327.3|	222.2	1e-57	unnamed protein product [Vitis vinifera]	gi|225464959|ref|XM_002276031.1|	153	1e-34	PREDICTED: Vitis vinifera TGACG-sequence-specific DNA-binding protein TGA-2.1-like (LOC100258619), mRNA	sp|O24160|TGA21_TOBAC	170	2e-43	TGACG-sequence-specific DNA-binding protein TGA-2.1 OS=Nicotiana tabacum GN=TGA21 PE=1 SV=1	--	--	--	--	--	K14431	1e-58	222	vvi:100258619	transcription factor TGA	GO:0006355//regulation of transcription, DNA-dependent;GO:0019722//calcium-mediated signaling;GO:0009612//response to mechanical stimulus	GO:0043565//sequence-specific DNA binding;GO:0046983//protein dimerization activity;GO:0003700//sequence-specific DNA binding transcription factor activity	GO:0005634//nucleus	ko04075//Plant hormone signal transduction
CL3538.Contig1_All	411	0	13	0	1.0298	10.0081	Up	6.8186e-05	0.00019977	gi|302836776|ref|XP_002949948.1|	52.8	1e-06	hypothetical protein VOLCADRAFT_104492 [Volvox carteri f. nagariensis] >gi|300264857|gb|EFJ49051.1| hypothetical protein VOLCADRAFT_104492 [Volvox carteri f. nagariensis]	--	--	--	--	sp|Q9FPQ6|GP1_CHLRE	68.9	9e-13	Vegetative cell wall protein gp1 OS=Chlamydomonas reinhardtii GN=GP1 PE=2 SV=1	YNR050c	151	4e-37	COG1748	Saccharopine dehydrogenase and related proteins	K14157	3e-11	65.1	smo:SELMODRAFT_103525	alpha-aminoadipic semialdehyde synthase [EC:1.5.1.8 1.5.1.9]	-	-	-	ko01100//Metabolic pathways;ko01110//Biosynthesis of secondary metabolites;ko00500//Starch and sucrose metabolism;ko00040//Pentose and glucuronate interconversions;ko00310//Lysine degradation
CL4981.Contig2_All	443	0	14	0	1.0289	10.0069	Up	3.2704e-05	9.9712e-05	gi|357448011|ref|XP_003594281.1|	65.5	2e-10	Proline-rich protein [Medicago truncatula] >gi|355483329|gb|AES64532.1| Proline-rich protein [Medicago truncatula]	--	--	--	--	sp|Q9SN46|LRX5_ARATH	59.3	8e-10	Leucine-rich repeat extensin-like protein 5 OS=Arabidopsis thaliana GN=LRX5 PE=2 SV=2	--	--	--	--	--	K12418	3e-07	52.4	cre:CHLREDRAFT_32523	fatty acid desaturase (delta-4 desaturase) [EC:1.14.19.-]	-	GO:0003824//catalytic activity	-	ko01100//Metabolic pathways;ko00565//Ether lipid metabolism;ko04144//Endocytosis;ko00564//Glycerophospholipid metabolism
Unigene14916_All	475	0	15	0	1.0281	10.0058	Up	1.5686e-05	4.9603e-05	--	--	--	--	--	--	--	--	--	--	--	--	--	--	--	--	--	--	--	--	--	--	-	-	-	--
Unigene50279_All	476	0	15	0	1.026	10.0028	Up	1.5686e-05	4.9535e-05	gi|226500230|ref|NP_001141463.1|	79.7	1e-14	uncharacterized protein LOC100273573 [Zea mays]	--	--	--	--	--	--	--	--	--	--	--	--	--	--	--	--	--	--	-	-	-	--
Unigene50170_All	478	0	15	0	1.0217	9.9968	Up	1.5686e-05	4.9536e-05	--	--	--	--	--	--	--	--	--	--	--	--	--	--	--	--	--	--	--	--	--	--	-	-	-	--
Unigene39471_All	385	0	12	0	1.0148	9.987	Up	0.00014216	0.00039739	gi|118487799|gb|ABK95723.1|	187.6	4e-47	unknown [Populus trichocarpa]	gi|218750167|gb|EU860367.3|	172	2e-40	Olea europaea constans-like protein mRNA, complete cds	sp|Q96502|COL2_ARATH	123	3e-29	Zinc finger protein CONSTANS-LIKE 2 OS=Arabidopsis thaliana GN=COL2 PE=1 SV=1	--	--	--	--	--	K12135	1e-29	126	aly:ARALYDRAFT_488429	zinc finger protein CONSTANS	GO:0006355//regulation of transcription, DNA-dependent;GO:0048572;GO:0009909//regulation of flower development;GO:0007623//circadian rhythm;GO:0010229//inflorescence development;GO:0010018//far-red light signaling pathway;GO:0048571//long-day photoperiodism	GO:0008270//zinc ion binding;GO:0003677//DNA binding;GO:0003700//sequence-specific DNA binding transcription factor activity	GO:0005634//nucleus	ko04712//Circadian rhythm - plant
Unigene23613_All	995	0	31	0	1.0143	9.9863	Up	1.2302e-10	5.9514e-10	--	--	--	--	--	--	--	--	--	--	--	--	--	--	--	--	--	--	--	--	--	--	-	-	-	--
Unigene32011_All	592	0	18	0	0.9899	9.9511	Up	1.7307e-06	6.0852e-06	gi|351724917|ref|NP_001237586.1|	312.4	2e-84	poly [ADP-ribose] polymerase 3 [Glycine max] >gi|75213086|sp|Q9SWB4.1|PARP3_SOYBN RecName: Full=Poly [ADP-ribose] polymerase 3; Short=PARP-3; AltName: Full=NAD(+) ADP-ribosyltransferase 3; Short=ADPRT-3; AltName: Full=Poly[ADP-ribose] synthase 3 >gi|5802246|gb|AAD51626.1|AF169023_1 seed maturation protein PM38 [Glycine max]	gi|357471708|ref|XM_003606091.1|	93.7	2e-16	Medicago truncatula Poly (MTR_4g053530) mRNA, complete cds	sp|Q9SWB4|PARP3_SOYBN	312	1e-85	Poly [ADP-ribose] polymerase 3 OS=Glycine max GN=PARP3 PE=2 SV=1	--	--	--	--	--	K10798	1e-18	91.3	vvi:100261796	poly [ADP-ribose] polymerase [EC:2.4.2.30]	GO:0006471//protein ADP-ribosylation;GO:0055114//oxidation-reduction process	GO:0003677//DNA binding;GO:0003950//NAD+ ADP-ribosyltransferase activity;GO:0032440//2-alkenal reductase [NAD(P)] activity	GO:0005634//nucleus	ko03410//Base excision repair
Unigene7536_All	1017	214	194802	6.3144	6236.21	9.9478	Up	0	0	gi|302595695|sp|A8CVF3.1|DHN1_AVIMR	194.9	1e-48	RecName: Full=Dehydrin DHN1; Short=AmDHN1 >gi|157497149|gb|ABV58321.1| dehydrin [Avicennia marina]	gi|157497150|gb|EU121851.1|	143	4e-31	Avicennia marina dehydrin (DHN) mRNA, complete cds	sp|A8CVF3|DHN1_AVIMR	194	5e-50	Dehydrin DHN1 OS=Avicennia marina GN=DHN1 PE=1 SV=1	--	--	--	--	--	--	--	--	--	--	-	-	-	--
Unigene11998_All	366	0	11	0	0.9785	9.9344	Up	0.0002964	0.00079107	--	--	--	--	--	--	--	--	--	--	--	--	--	--	--	--	--	--	--	--	--	--	-	-	-	--
CL562.Contig2_All	367	0	11	0	0.9758	9.9304	Up	0.0002964	0.00079133	--	--	--	--	--	--	--	--	--	--	--	--	--	--	--	--	--	--	--	--	--	--	-	-	-	--
Unigene47311_All	437	0	13	0	0.9685	9.9196	Up	6.8186e-05	0.00019959	gi|2674193|gb|AAB88705.1|	116.7	9e-26	galactose-1-phosphate uridylyltransferase [Gracilaria gracilis]	--	--	--	--	--	--	--	--	YBR018c	112	2e-25	COG1085	Galactose-1-phosphate uridylyltransferase	K00965	5e-22	101	cme:CMQ030C	UDPglucose--hexose-1-phosphate uridylyltransferase [EC:2.7.7.12]	-	-	-	ko01100//Metabolic pathways;ko01110//Biosynthesis of secondary metabolites;ko00520//Amino sugar and nucleotide sugar metabolism;ko00052//Galactose metabolism
Unigene37555_All	438	0	13	0	0.9663	9.9163	Up	6.8186e-05	0.00019964	--	--	--	--	gi|340549473|gb|JN107812.1|	244	6e-62	Boea hygrometrica mitochondrion, complete genome	--	--	--	--	--	--	--	--	--	--	--	--	--	--	-	-	-	--
Unigene1935_All	409	0	12	0	0.9552	9.8997	Up	0.00014216	0.00039754	gi|2388584|gb|AAB71465.1|	50.8	6e-06	EST gb|ATTS1136 comes from this gene [Arabidopsis thaliana]	--	--	--	--	--	--	--	--	YGR189c	48.1	4e-06	COG2273	Beta-glucanase/Beta-glucan synthetase	K11323	2e-06	49.3	vcn:VOLCADRAFT_121342	histone arginine demethylase JMJD6 [EC:1.14.11.-]	-	-	-	--
Unigene47992_All	418	0	12	0	0.9347	9.8684	Up	0.00014216	0.0003971	gi|397634541|gb|EJK71470.1|	141.4	3e-33	hypothetical protein THAOC_07085 [Thalassiosira oceanica]	gi|32996372|dbj|AK111163.1|	412	1e-112	Oryza sativa Japonica Group cDNA clone:002-177-B04, full insert sequence	sp|P36428|SYA_ARATH	132	9e-32	Alanine--tRNA ligase OS=Arabidopsis thaliana GN=ALATS PE=1 SV=3	SPAC23C11.09	205	2e-53	COG0013	Alanyl-tRNA synthetase	K01872	2e-32	135	vvi:100249161	alanyl-tRNA synthetase [EC:6.1.1.7]	GO:0006499//N-terminal protein myristoylation;GO:0006094//gluconeogenesis;GO:0006406//mRNA export from nucleus;GO:0051604//protein maturation;GO:0009651//response to salt stress;GO:0006096//glycolysis;GO:0010074//maintenance of meristem identity;GO:0046686//response to cadmium ion;GO:0009909//regulation of flower development;GO:0043039//tRNA aminoacylation	GO:0000166//nucleotide binding;GO:0004812//aminoacyl-tRNA ligase activity	GO:0009507//chloroplast;GO:0005829//cytosol;GO:0005739//mitochondrion	ko00970//Aminoacyl-tRNA biosynthesis
CL9.Contig29_All	1159	0	33	0	0.927	9.8564	Up	2.83e-11	1.4218e-10	gi|356504076|ref|XP_003520825.1|	83.2	1e-70	PREDICTED: bifunctional 3-dehydroquinate dehydratase/shikimate dehydrogenase, chloroplastic-like [Glycine max]	gi|256782829|gb|AC182665.2|	93.7	4e-16	Populus trichocarpa clone Pop1-18D20, complete sequence	sp|Q9SQT8|DHQSD_ARATH	133	2e-46	Bifunctional 3-dehydroquinate dehydratase/shikimate dehydrogenase, chloroplastic OS=Arabidopsis thaliana GN=EMB3004 PE=1 SV=1	MK0117	66.2	8e-20	COG0169	Shikimate 5-dehydrogenase	K13832	1e-71	207	gmx:100788604	3-dehydroquinate dehydratase / shikimate dehydrogenase [EC:4.2.1.10 1.1.1.25]	GO:0055114//oxidation-reduction process	GO:0003855//3-dehydroquinate dehydratase activity;GO:0004764//shikimate 3-dehydrogenase (NADP+) activity;GO:0000166//nucleotide binding	-	ko01100//Metabolic pathways;ko01110//Biosynthesis of secondary metabolites;ko00400//Phenylalanine, tyrosine and tryptophan biosynthesis
Unigene35849_All	494	0	14	0	0.9227	9.8497	Up	3.2704e-05	9.9663e-05	--	--	--	--	--	--	--	--	--	--	--	--	--	--	--	--	--	--	--	--	--	--	-	-	-	--
Unigene37756_All	424	0	12	0	0.9214	9.8477	Up	0.00014216	0.00039744	--	--	--	--	gi|340007640|gb|JN098455.1|	787	0	Mimulus guttatus mitochondrion, complete genome	--	--	--	--	--	--	--	--	--	--	--	--	--	--	-	-	-	--
Unigene50341_All	467	0	13	0	0.9063	9.8238	Up	6.8186e-05	0.00019932	gi|270346378|pdb|2WWB|K	214.5	3e-55	Chain K, Cryo-Em Structure Of The Mammalian Sec61 Complex Bound To The Actively Translating Wheat Germ 80s Ribosome	gi|83032248|gb|DQ296187.1|	58	8e-06	Brassica rapa clone 135 unknown mRNA	sp|O22644|RL23A_FRIAG	153	4e-38	60S ribosomal protein L23A OS=Fritillaria agrestis GN=RPL23A PE=2 SV=1	YOL127w	214	5e-56	COG0089	Ribosomal protein L23	K02893	1e-39	159	ppp:PHYPADRAFT_208348	large subunit ribosomal protein L23Ae	GO:0050896//response to stimulus;GO:0006412//translation	GO:0003735//structural constituent of ribosome;GO:0003723//RNA binding	GO:0005840//ribosome;GO:0009536//plastid	ko03010//Ribosome
CL254.Contig5_All	891	0	24	0	0.877	9.7764	Up	2.1069e-08	8.7525e-08	gi|225442398|ref|XP_002282395.1|	419.5	3e-116	PREDICTED: inositol oxygenase 1 [Vitis vinifera] >gi|297743146|emb|CBI36013.3| unnamed protein product [Vitis vinifera]	gi|359482876|ref|XM_002282359.2|	274	1e-70	PREDICTED: Vitis vinifera myo-inositol oxidase (LOC100233007), mRNA	sp|Q8L799|MIOX1_ARATH	410	4e-115	Inositol oxygenase 1 OS=Arabidopsis thaliana GN=MIOX1 PE=2 SV=1	--	--	--	--	--	K00469	3e-117	419	vvi:100233007	inositol oxygenase [EC:1.13.99.1]	GO:0019310//inositol catabolic process;GO:0006949//syncytium formation;GO:0055114//oxidation-reduction process	GO:0005506//iron ion binding;GO:0050113//inositol oxygenase activity	GO:0005737//cytoplasm	ko00053//Ascorbate and aldarate metabolism;ko00562//Inositol phosphate metabolism
CL10487.Contig1_All	601	0	16	0	0.8667	9.7594	Up	7.5233e-06	2.4766e-05	gi|388493838|gb|AFK34985.1|	153.3	2e-36	unknown [Lotus japonicus]	gi|359482876|ref|XM_002282359.2|	95.6	5e-17	PREDICTED: Vitis vinifera myo-inositol oxidase (LOC100233007), mRNA	sp|Q8L799|MIOX1_ARATH	119	1e-27	Inositol oxygenase 1 OS=Arabidopsis thaliana GN=MIOX1 PE=2 SV=1	--	--	--	--	--	K00469	9e-33	137	vvi:100233007	inositol oxygenase [EC:1.13.99.1]	GO:0019310//inositol catabolic process;GO:0055114//oxidation-reduction process	GO:0005506//iron ion binding;GO:0050113//inositol oxygenase activity	GO:0005737//cytoplasm	ko00053//Ascorbate and aldarate metabolism;ko00562//Inositol phosphate metabolism
Unigene38903_All	455	0	12	0	0.8587	9.746	Up	0.00014216	0.00039742	--	--	--	--	--	--	--	--	--	--	--	--	--	--	--	--	--	--	--	--	--	--	-	-	-	--
CL6580.Contig4_All	457	0	12	0	0.8549	9.7396	Up	0.00014216	0.00039769	--	--	--	--	--	--	--	--	--	--	--	--	--	--	--	--	--	--	--	--	--	--	-	-	-	--
Unigene5532_All	1040	0	27	0	0.8452	9.7231	Up	2.3246e-09	1.0344e-08	--	--	--	--	--	--	--	--	--	--	--	--	--	--	--	--	--	K14376	7e-06	40	rcu:RCOM_1001380	poly(A) polymerase [EC:2.7.7.19]	-	-	-	ko03015//mRNA surveillance pathway
CL1109.Contig1_All	512	0	13	0	0.8266	9.691	Up	6.8186e-05	0.00019979	gi|384245039|gb|EIE18535.1|	62	4e-09	hypothetical protein COCSUDRAFT_60204 [Coccomyxa subellipsoidea C-169]	--	--	--	--	sp|Q9LK03|PERK2_ARATH	75.9	1e-14	Proline-rich receptor-like protein kinase PERK2 OS=Arabidopsis thaliana GN=PERK2 PE=2 SV=3	STM0747	59.3	3e-09	COG3064	Membrane protein involved in colicin uptake	K01115	7e-11	64.7	vcn:VOLCADRAFT_99471	phospholipase D [EC:3.1.4.4]	-	-	-	ko01100//Metabolic pathways;ko00565//Ether lipid metabolism;ko04144//Endocytosis;ko00564//Glycerophospholipid metabolism
Unigene4588_All	752	0	19	0	0.8226	9.684	Up	8.3008e-07	3.0083e-06	gi|147855748|emb|CAN83440.1|	41.2	8e-34	hypothetical protein VITISV_021290 [Vitis vinifera]	--	--	--	--	--	--	--	--	--	--	--	--	--	--	--	--	--	--	-	GO:0046872//metal ion binding;GO:0003676//nucleic acid binding	-	--
Unigene8690_All	441	0	11	0	0.8121	9.6655	Up	0.0002964	0.00078918	--	--	--	--	--	--	--	--	--	--	--	--	--	--	--	--	--	--	--	--	--	--	-	-	-	--
Unigene6591_All	2321	0	57	0	0.7996	9.6431	Up	6.2157e-19	4.4304e-18	gi|225465405|ref|XP_002277751.1|	185.7	2e-45	PREDICTED: protein ZINC INDUCED FACILITATOR-LIKE 1 [Vitis vinifera] >gi|296085442|emb|CBI29174.3| unnamed protein product [Vitis vinifera]	gi|359487051|ref|XM_002277715.2|	200	4e-48	PREDICTED: Vitis vinifera protein ZINC INDUCED FACILITATOR-LIKE 1-like (LOC100247150), mRNA	sp|Q8RWN2|ZIF1_ARATH	387	2e-107	Protein ZINC INDUCED FACILITATOR 1 OS=Arabidopsis thaliana GN=ZIF1 PE=1 SV=2	--	--	--	--	--	--	--	--	--	--	GO:0009624//response to nematode;GO:0055069//zinc ion homeostasis;GO:0010043//response to zinc ion;GO:0080167//response to karrikin	GO:0005351//sugar:hydrogen symporter activity	GO:0009705//plant-type vacuole membrane;GO:0005886//plasma membrane	--
CL12440.Contig1_All	781	0	19	0	0.792	9.6294	Up	8.3008e-07	3.0099e-06	--	--	--	--	--	--	--	--	--	--	--	--	--	--	--	--	--	--	--	--	--	--	-	-	-	--
Unigene9525_All	477	0	11	0	0.7508	9.5523	Up	0.0002964	0.00078914	gi|348690189|gb|EGZ30003.1|	60.1	1e-08	hypothetical protein PHYSODRAFT_248866 [Phytophthora sojae]	--	--	--	--	--	--	--	--	--	--	--	--	--	--	--	--	--	--	-	-	-	--
Unigene8583_All	747	0	17	0	0.7409	9.5331	Up	3.6084e-06	1.227e-05	gi|326512020|dbj|BAJ95991.1|	102.4	6e-21	predicted protein [Hordeum vulgare subsp. vulgare]	--	--	--	--	--	--	--	--	--	--	--	--	--	--	--	--	--	--	-	-	-	--
Unigene808_All	1544	0	35	0	0.738	9.5275	Up	6.5102e-12	3.3891e-11	gi|225436114|ref|XP_002278363.1|	644.4	0	PREDICTED: lysosomal beta glucosidase-like isoform 1 [Vitis vinifera]	gi|225436113|ref|XM_002278327.1|	323	3e-85	PREDICTED: Vitis vinifera lysosomal beta glucosidase-like, transcript variant 1 (LOC100246224), mRNA	sp|A5JTQ3|XYL2_MEDSV	86.7	3e-17	Beta-xylosidase/alpha-L-arabinofuranosidase 2 OS=Medicago sativa subsp. varia GN=Xyl2 PE=2 SV=1	CC0797	285	1e-76	COG1472	Beta-glucosidase-related glycosidases	K01188	2e-127	454	gmx:100819117	beta-glucosidase [EC:3.2.1.21]	GO:0005975//carbohydrate metabolic process	GO:0008422//beta-glucosidase activity	GO:0016023//cytoplasmic membrane-bounded vesicle	ko01100//Metabolic pathways;ko01110//Biosynthesis of secondary metabolites;ko00500//Starch and sucrose metabolism;ko00460//Cyanoamino acid metabolism;ko00940//Phenylpropanoid biosynthesis
CL2493.Contig8_All	585	0	13	0	0.7235	9.4988	Up	6.8186e-05	0.00019978	gi|74038605|dbj|BAE43836.1|	147.1	1e-34	tobamovirus multiplication 1 [Nicotiana tabacum]	gi|359494824|ref|XM_002271451.2|	85.7	4e-14	PREDICTED: Vitis vinifera uncharacterized LOC100250291 (LOC100250291), mRNA	--	--	--	--	--	--	--	--	--	--	--	--	--	--	-	-	GO:0044464//cell part;GO:0016020//membrane	--
Unigene29018_All	542	0	12	0	0.7208	9.4935	Up	0.00014216	0.00039751	--	--	--	--	--	--	--	--	--	--	--	--	--	--	--	--	--	--	--	--	--	--	-	-	-	--
CL233.Contig6_All	1544	0	34	0	0.7169	9.4856	Up	1.3573e-11	6.9393e-11	gi|224055557|ref|XP_002298538.1|	414.1	2e-114	predicted protein [Populus trichocarpa] >gi|222845796|gb|EEE83343.1| predicted protein [Populus trichocarpa]	gi|356511671|ref|XM_003524499.1|	198	1e-47	PREDICTED: Glycine max mitogen-activated protein kinase kinase 6-like (LOC100784935), mRNA	sp|Q9FJV0|M2K6_ARATH	143	3e-38	Mitogen-activated protein kinase kinase 6 OS=Arabidopsis thaliana GN=MKK6 PE=1 SV=1	PA0074_1	72.8	2e-12	COG0515	Serine/threonine protein kinase	K04368	1e-38	145	zma:542356	mitogen-activated protein kinase kinase 1 [EC:2.7.12.2]	GO:0009864//induced systemic resistance, jasmonic acid mediated signaling pathway;GO:0006468//protein phosphorylation;GO:0009866//induced systemic resistance, ethylene mediated signaling pathway;GO:0009814//defense response, incompatible interaction	GO:0004707//MAP kinase activity;GO:0004708//MAP kinase kinase activity;GO:0005524//ATP binding	-	ko04650//Natural killer cell mediated cytotoxicity;ko04626//Plant-pathogen interaction
Unigene18940_All	2109	1	645	0.0142	9.9571	9.4537	Up	4.934e-204	2.2368e-202	gi|225431031|ref|XP_002279901.1|	177.2	8e-43	PREDICTED: uncharacterized protein LOC100251233 [Vitis vinifera]	gi|110350028|gb|AC182571.2|	87.7	4e-14	Mimulus guttatus clone MGBa-65G3, complete sequence	sp|Q8H0U8|RH42_ARATH	51.2	2e-06	DEAD-box ATP-dependent RNA helicase 42 OS=Arabidopsis thaliana GN=RH42 PE=1 SV=2	--	--	--	--	--	K14306	1e-06	53.9	vvi:100265039	nuclear pore complex protein Nup62	-	-	GO:0043231//intracellular membrane-bounded organelle	ko03013//RNA transport
Unigene6274_All	437	1	626	0.0687	46.6381	9.407	Up	5.5346e-198	2.4567e-196	--	--	--	--	--	--	--	--	--	--	--	--	--	--	--	--	--	--	--	--	--	--	-	-	-	--
CL1430.Contig10_All	775	0	16	0	0.6722	9.3927	Up	7.5233e-06	2.4762e-05	gi|255555489|ref|XP_002518781.1|	47.4	4e-29	DNA binding protein, putative [Ricinus communis] >gi|223542162|gb|EEF43706.1| DNA binding protein, putative [Ricinus communis]	--	--	--	--	sp|Q1G3M3|Y3918_ARATH	103	5e-25	B3 domain-containing protein At3g19184 OS=Arabidopsis thaliana GN=At3g19184 PE=2 SV=1	--	--	--	--	--	--	--	--	--	--	-	-	GO:0005634//nucleus	--
CL4786.Contig3_All	636	0	13	0	0.6655	9.3783	Up	6.8186e-05	0.00019975	--	--	--	--	--	--	--	--	--	--	--	--	--	--	--	--	--	K14376	2e-06	50.8	rcu:RCOM_1001380	poly(A) polymerase [EC:2.7.7.19]	-	-	-	ko03015//mRNA surveillance pathway
Unigene14839_All	1352	0	27	0	0.6502	9.3447	Up	2.3246e-09	1.0347e-08	gi|326492680|dbj|BAJ90196.1|	616.7	2e-175	predicted protein [Hordeum vulgare subsp. vulgare]	gi|32979184|dbj|AK069160.1|	585	1e-164	Oryza sativa Japonica Group cDNA clone:J023007E09, full insert sequence	sp|P17786|EF1A_SOLLC	579	1e-165	Elongation factor 1-alpha OS=Solanum lycopersicum PE=2 SV=1	YPR080w	607	1e-173	COG5256	Translation elongation factor EF-1alpha (GTPase)	K03231	2e-165	580	gmx:100801611	elongation factor 1-alpha	GO:0006414//translational elongation;GO:0006184//GTP catabolic process	GO:0003746//translation elongation factor activity;GO:0003924//GTPase activity;GO:0005525//GTP binding	GO:0005737//cytoplasm	ko03013//RNA transport
CL254.Contig4_All	906	0	18	0	0.6468	9.3372	Up	1.7307e-06	6.0868e-06	gi|225442398|ref|XP_002282395.1|	419.5	3e-116	PREDICTED: inositol oxygenase 1 [Vitis vinifera] >gi|297743146|emb|CBI36013.3| unnamed protein product [Vitis vinifera]	gi|359482876|ref|XM_002282359.2|	274	1e-70	PREDICTED: Vitis vinifera myo-inositol oxidase (LOC100233007), mRNA	sp|Q8L799|MIOX1_ARATH	410	4e-115	Inositol oxygenase 1 OS=Arabidopsis thaliana GN=MIOX1 PE=2 SV=1	--	--	--	--	--	K00469	3e-117	419	vvi:100233007	inositol oxygenase [EC:1.13.99.1]	GO:0019310//inositol catabolic process;GO:0006949//syncytium formation;GO:0055114//oxidation-reduction process	GO:0005506//iron ion binding;GO:0050113//inositol oxygenase activity	GO:0005737//cytoplasm	ko00053//Ascorbate and aldarate metabolism;ko00562//Inositol phosphate metabolism
Unigene36667_All	556	0	11	0	0.6441	9.3311	Up	0.0002964	0.00079088	gi|4544372|gb|AAD22283.1|	30.8	8e-17	putative retroelement pol polyprotein [Arabidopsis thaliana]	--	--	--	--	--	--	--	--	--	--	--	--	--	--	--	--	--	--	-	-	-	--
CL4786.Contig5_All	610	0	12	0	0.6405	9.3231	Up	0.00014216	0.00039771	--	--	--	--	--	--	--	--	--	--	--	--	--	--	--	--	--	--	--	--	--	--	-	-	-	--
CL582.Contig41_All	1356	0	26	0	0.6243	9.2861	Up	4.8468e-09	2.1115e-08	gi|225440392|ref|XP_002267559.1|	72.4	6e-106	PREDICTED: uncharacterized protein LOC100232886 [Vitis vinifera] >gi|7406669|emb|CAB85628.1| putative ripening-related protein [Vitis vinifera]	gi|349705058|emb|FQ384012.1|	141	2e-30	Vitis vinifera clone SS0AAG48YK23	--	--	--	--	mlr4841	60.8	5e-09	COG1011	Predicted hydrolase (HAD superfamily)	K07025	9e-103	323	gmx:100796466	putative hydrolase of the HAD superfamily	-	GO:0003824//catalytic activity	-	--
Unigene6601_All	1634	0	31	0	0.6177	9.2708	Up	1.2302e-10	5.9491e-10	gi|225465405|ref|XP_002277751.1|	397.1	3e-109	PREDICTED: protein ZINC INDUCED FACILITATOR-LIKE 1 [Vitis vinifera] >gi|296085442|emb|CBI29174.3| unnamed protein product [Vitis vinifera]	gi|359487051|ref|XM_002277715.2|	141	2e-30	PREDICTED: Vitis vinifera protein ZINC INDUCED FACILITATOR-LIKE 1-like (LOC100247150), mRNA	sp|Q8RWN2|ZIF1_ARATH	328	7e-90	Protein ZINC INDUCED FACILITATOR 1 OS=Arabidopsis thaliana GN=ZIF1 PE=1 SV=2	--	--	--	--	--	--	--	--	--	--	GO:0009624//response to nematode;GO:0055069//zinc ion homeostasis;GO:0010043//response to zinc ion	GO:0015144//carbohydrate transmembrane transporter activity	GO:0009705//plant-type vacuole membrane	--
CL58.Contig7_All	698	0	13	0	0.6064	9.2441	Up	6.8186e-05	0.00019972	gi|356526421|ref|XP_003531816.1|	161	1e-38	PREDICTED: probable LRR receptor-like serine/threonine-protein kinase At1g56130-like [Glycine max]	--	--	--	--	sp|C0LGH2|Y1561_ARATH	150	8e-37	Probable LRR receptor-like serine/threonine-protein kinase At1g56130 OS=Arabidopsis thaliana GN=At1g56130 PE=1 SV=2	--	--	--	--	--	K13418	4e-06	49.7	aly:ARALYDRAFT_895025	somatic embryogenesis receptor kinase 1 [EC:2.7.10.1 2.7.11.1]	GO:0000041//transition metal ion transport	GO:0004672//protein kinase activity	GO:0009506//plasmodesma;GO:0005886//plasma membrane	ko04626//Plant-pathogen interaction
CL9416.Contig2_All	651	0	12	0	0.6001	9.2291	Up	0.00014216	0.00039766	gi|147780721|emb|CAN60317.1|	60.1	2e-08	hypothetical protein VITISV_002851 [Vitis vinifera]	--	--	--	--	--	--	--	--	--	--	--	--	--	--	--	--	--	--	-	-	-	--
Unigene39472_All	608	0	11	0	0.589	9.2021	Up	0.0002964	0.00079077	gi|225451881|ref|XP_002282509.1|	290.4	1e-77	PREDICTED: zinc finger protein CONSTANS-LIKE 2-like [Vitis vinifera]	gi|328686858|gb|HQ428341.1|	87.7	1e-14	Helianthus tuberosus isolate 29a CONSTANS-like 2 gene, partial cds	sp|Q96502|COL2_ARATH	204	3e-53	Zinc finger protein CONSTANS-LIKE 2 OS=Arabidopsis thaliana GN=COL2 PE=1 SV=1	--	--	--	--	--	K12135	3e-48	189	ath:AT5G15840	zinc finger protein CONSTANS	-	-	-	ko04712//Circadian rhythm - plant
Unigene11764_All	618	0	11	0	0.5795	9.1787	Up	0.0002964	0.00079112	gi|326498675|dbj|BAK02323.1|	132.1	5e-30	predicted protein [Hordeum vulgare subsp. vulgare] >gi|326533716|dbj|BAK05389.1| predicted protein [Hordeum vulgare subsp. vulgare]	gi|242381824|emb|FP091463.1|	119	3e-24	Phyllostachys edulis cDNA clone: bphylf032d05, full insert sequence	sp|Q9FLQ7|FH20_ARATH	68.6	3e-12	Formin-like protein 20 OS=Arabidopsis thaliana GN=FH20 PE=2 SV=3	Rv3876	57	2e-08	COG0455	ATPases involved in chromosome partitioning	K13095	5e-10	62.4	gmx:100818518	splicing factor 1	GO:0050896//response to stimulus	-	-	ko01100//Metabolic pathways;ko00565//Ether lipid metabolism;ko04144//Endocytosis;ko00564//Glycerophospholipid metabolism;ko00500//Starch and sucrose metabolism;ko00040//Pentose and glucuronate interconversions
CL6255.Contig3_All	1199	3	1596	0.0751	43.3373	9.1726	Up	0	0	gi|68131790|gb|AAY85179.1|	190.7	3e-47	fiber expressed protein [Gossypium hirsutum]	gi|359496720|ref|XM_002273336.2|	113	4e-22	PREDICTED: Vitis vinifera uncharacterized LOC100244739 (LOC100244739), mRNA	--	--	--	--	--	--	--	--	--	--	--	--	--	--	-	-	-	--
CL254.Contig2_All	1021	0	18	0	0.574	9.1649	Up	1.7307e-06	6.087e-06	gi|225442398|ref|XP_002282395.1|	165.2	1e-111	PREDICTED: inositol oxygenase 1 [Vitis vinifera] >gi|297743146|emb|CBI36013.3| unnamed protein product [Vitis vinifera]	gi|359484518|ref|XM_002283083.2|	202	5e-49	PREDICTED: Vitis vinifera probable inositol oxygenase-like (LOC100254212), mRNA	sp|Q8L799|MIOX1_ARATH	263	2e-110	Inositol oxygenase 1 OS=Arabidopsis thaliana GN=MIOX1 PE=2 SV=1	--	--	--	--	--	K00469	2e-112	261	vvi:100233007	inositol oxygenase [EC:1.13.99.1]	GO:0019310//inositol catabolic process;GO:0006949//syncytium formation;GO:0055114//oxidation-reduction process	GO:0005506//iron ion binding;GO:0050113//inositol oxygenase activity	GO:0005737//cytoplasm	ko00053//Ascorbate and aldarate metabolism;ko00562//Inositol phosphate metabolism
Unigene23603_All	970	0	17	0	0.5706	9.1563	Up	3.6084e-06	1.2283e-05	gi|224129070|ref|XP_002320493.1|	406.8	2e-112	predicted protein [Populus trichocarpa] >gi|222861266|gb|EEE98808.1| predicted protein [Populus trichocarpa]	gi|225447173|ref|XM_002271716.1|	97.6	2e-17	PREDICTED: Vitis vinifera triacylglycerol lipase 2-like (LOC100251635), mRNA	sp|Q67ZU1|LIP2_ARATH	296	1e-80	Triacylglycerol lipase 2 OS=Arabidopsis thaliana GN=LIP2 PE=2 SV=1	SPBC16A3.12c	120	5e-27	COG0596	Predicted hydrolases or acyltransferases (alpha/beta hydrolase superfamily)	--	--	--	--	--	GO:0006629//lipid metabolic process	GO:0052689	-	--
Unigene39592_All	917	0	16	0	0.5681	9.15	Up	7.5233e-06	2.4748e-05	gi|73619518|sp|Q9FYZ9.1|BAMT_ANTMA	323.9	1e-87	RecName: Full=Benzoate carboxyl methyltransferase; AltName: Full=S-adenosyl-L-methionine:benzoic acid carboxyl methyltransferase >gi|9789277|gb|AAF98284.1|AF198492_1 SAM:benzoic acid carboxyl methyltransferase [Antirrhinum majus]	gi|9789276|gb|AF198492.1|AF198492	248	8e-63	Antirrhinum majus SAM:benzoic acid carboxyl methyltransferase (BAMT) mRNA, complete cds	sp|Q9FYZ9|BAMT_ANTMA	323	6e-89	Benzoate carboxyl methyltransferase OS=Antirrhinum majus GN=BAMT PE=1 SV=1	--	--	--	--	--	K08241	6e-55	212	rcu:RCOM_1595240	jasmonate O-methyltransferase [EC:2.1.1.141]	GO:0006950//response to stress	GO:0008757//S-adenosylmethionine-dependent methyltransferase activity;GO:0008171//O-methyltransferase activity	-	ko00592//alpha-Linolenic acid metabolism
Unigene31373_All	652	0	11	0	0.5493	9.1015	Up	0.0002964	0.0007909	--	--	--	--	--	--	--	--	--	--	--	--	--	--	--	--	--	--	--	--	--	--	-	-	-	--
CL662.Contig2_All	1438	0	24	0	0.5434	9.0859	Up	2.1069e-08	8.7514e-08	gi|225465405|ref|XP_002277751.1|	43.5	1e-154	PREDICTED: protein ZINC INDUCED FACILITATOR-LIKE 1 [Vitis vinifera] >gi|296085442|emb|CBI29174.3| unnamed protein product [Vitis vinifera]	gi|359487051|ref|XM_002277715.2|	198	1e-47	PREDICTED: Vitis vinifera protein ZINC INDUCED FACILITATOR-LIKE 1-like (LOC100247150), mRNA	sp|Q8RWN2|ZIF1_ARATH	450	4e-130	Protein ZINC INDUCED FACILITATOR 1 OS=Arabidopsis thaliana GN=ZIF1 PE=1 SV=2	BS_blt	73.6	8e-13	COG0477	Permeases of the major facilitator superfamily	--	--	--	--	--	GO:0009624//response to nematode;GO:0055069//zinc ion homeostasis;GO:0010043//response to zinc ion;GO:0080167//response to karrikin	GO:0005351//sugar:hydrogen symporter activity	GO:0009705//plant-type vacuole membrane;GO:0005886//plasma membrane	--
CL1912.Contig3_All	1365	0	22	0	0.5247	9.0353	Up	9.1587e-08	3.6104e-07	gi|326527899|dbj|BAJ89001.1|	901.4	0	predicted protein [Hordeum vulgare subsp. vulgare]	gi|255088288|ref|XM_002506021.1|	579	1e-162	Micromonas sp. RCC299 chromosome 14 alpha tubulin 1 (TUA1) mRNA, complete cds	sp|Q40832|TBA2_PELFA	817	0	Tubulin alpha-2 chain OS=Pelvetia fastigiata GN=TUBA2 PE=2 SV=1	SPBC800.05c	735	0	COG5023	Tubulin	K07374	0	817	vvi:100247366	tubulin alpha	GO:0051258//protein polymerization;GO:0006184//GTP catabolic process;GO:0007018//microtubule-based movement	GO:0003924//GTPase activity;GO:0005198//structural molecule activity;GO:0005525//GTP binding	GO:0005874//microtubule;GO:0005737//cytoplasm	ko04145//Phagosome
Unigene36072_All	763	0	12	0	0.512	9	Up	0.00014216	0.00039745	gi|225445025|ref|XP_002283119.1|	245.4	6e-64	PREDICTED: probable inositol oxygenase [Vitis vinifera] >gi|297738724|emb|CBI27969.3| unnamed protein product [Vitis vinifera]	gi|225319092|dbj|AK329670.1|	145	7e-32	Solanum lycopersicum cDNA, clone: LEFL3153B08, HTC in root	sp|Q5Z8T3|MIOX_ORYSJ	237	5e-63	Probable inositol oxygenase OS=Oryza sativa subsp. japonica GN=Os06g0561000 PE=2 SV=1	--	--	--	--	--	K00469	6e-65	245	vvi:100254212	inositol oxygenase [EC:1.13.99.1]	GO:0019310//inositol catabolic process;GO:0006949//syncytium formation;GO:0055114//oxidation-reduction process	GO:0005506//iron ion binding;GO:0050113//inositol oxygenase activity	GO:0005737//cytoplasm	ko00053//Ascorbate and aldarate metabolism;ko00562//Inositol phosphate metabolism
CL254.Contig3_All	1036	0	16	0	0.5028	8.9738	Up	7.5233e-06	2.4759e-05	gi|225442398|ref|XP_002282395.1|	165.2	1e-111	PREDICTED: inositol oxygenase 1 [Vitis vinifera] >gi|297743146|emb|CBI36013.3| unnamed protein product [Vitis vinifera]	gi|359484518|ref|XM_002283083.2|	202	5e-49	PREDICTED: Vitis vinifera probable inositol oxygenase-like (LOC100254212), mRNA	sp|Q8L799|MIOX1_ARATH	263	2e-110	Inositol oxygenase 1 OS=Arabidopsis thaliana GN=MIOX1 PE=2 SV=1	--	--	--	--	--	K00469	2e-112	261	vvi:100233007	inositol oxygenase [EC:1.13.99.1]	GO:0019310//inositol catabolic process;GO:0006949//syncytium formation;GO:0055114//oxidation-reduction process	GO:0005506//iron ion binding;GO:0050113//inositol oxygenase activity	GO:0005737//cytoplasm	ko00053//Ascorbate and aldarate metabolism;ko00562//Inositol phosphate metabolism
Unigene16876_All	921	0	14	0	0.4949	8.951	Up	3.2704e-05	9.9687e-05	gi|147809669|emb|CAN59866.1|	90.5	3e-46	hypothetical protein VITISV_013438 [Vitis vinifera]	gi|123682576|emb|AM437828.1|	107	2e-20	Vitis vinifera, whole genome shotgun sequence, contig VV78X199445.8, clone ENTAV 115	sp|P92519|M810_ARATH	67	1e-11	Uncharacterized mitochondrial protein AtMg00810 OS=Arabidopsis thaliana GN=AtMg00810 PE=4 SV=1	--	--	--	--	--	K10760	4e-09	60.5	vvi:100247527	adenylate isopentenyltransferase (cytokinin synthase)	-	-	-	ko01100//Metabolic pathways;ko01110//Biosynthesis of secondary metabolites;ko00908//Zeatin biosynthesis
CL6541.Contig4_All	856	0	13	0	0.4944	8.9495	Up	6.8186e-05	0.00019971	gi|384254184|gb|EIE27658.1|	131.3	1e-29	NAD(P)-binding protein [Coccomyxa subellipsoidea C-169]	gi|242385591|emb|FP098594.1|	262	5e-67	Phyllostachys edulis cDNA clone: bphyem126h23, full insert sequence	sp|P28643|FABG_CUPLA	122	3e-28	3-oxoacyl-[acyl-carrier-protein] reductase, chloroplastic OS=Cuphea lanceolata GN=CLKR27 PE=2 SV=1	SPAC8E11.10	220	2e-57	COG1028	Dehydrogenases with different specificities (related to short-chain alcohol dehydrogenases)	K00059	2e-28	124	rcu:RCOM_1081890	3-oxoacyl-[acyl-carrier protein] reductase [EC:1.1.1.100]	-	-	-	ko01100//Metabolic pathways;ko00061//Fatty acid biosynthesis;ko01040//Biosynthesis of unsaturated fatty acids
CL1805.Contig6_All	1325	0	19	0	0.4669	8.867	Up	8.3008e-07	3.0098e-06	gi|359473694|ref|XP_002272517.2|	269.2	9e-71	PREDICTED: uncharacterized protein LOC100245965 [Vitis vinifera]	gi|270140602|gb|BT107554.1|	63.9	4e-07	Picea glauca clone GQ03109_D04 mRNA sequence	--	--	--	--	--	--	--	--	--	--	--	--	--	--	-	-	-	--
CL58.Contig1_All	1467	0	21	0	0.4661	8.8645	Up	1.9095e-07	7.3203e-07	gi|225447810|ref|XP_002267129.1|	211.8	2e-53	PREDICTED: probable LRR receptor-like serine/threonine-protein kinase At1g56130 [Vitis vinifera] >gi|296081492|emb|CBI20015.3| unnamed protein product [Vitis vinifera]	gi|359485956|ref|XM_002267584.2|	97.6	3e-17	PREDICTED: Vitis vinifera probable LRR receptor-like serine/threonine-protein kinase At1g56130-like (LOC100255641), mRNA	sp|C0LGH2|Y1561_ARATH	193	2e-49	Probable LRR receptor-like serine/threonine-protein kinase At1g56130 OS=Arabidopsis thaliana GN=At1g56130 PE=1 SV=2	MA2301_1	54.7	4e-07	COG4886	Leucine-rich repeat (LRR) protein	K13420	2e-16	85.5	aly:ARALYDRAFT_356368	LRR receptor-like serine/threonine-protein kinase FLS2 [EC:2.7.11.1]	GO:0000041//transition metal ion transport	GO:0004672//protein kinase activity	GO:0009506//plasmodesma;GO:0005886//plasma membrane	ko04626//Plant-pathogen interaction
CL662.Contig5_All	2385	0	34	0	0.4641	8.8583	Up	1.3573e-11	6.939e-11	gi|225465405|ref|XP_002277751.1|	282.3	2e-74	PREDICTED: protein ZINC INDUCED FACILITATOR-LIKE 1 [Vitis vinifera] >gi|296085442|emb|CBI29174.3| unnamed protein product [Vitis vinifera]	gi|359487051|ref|XM_002277715.2|	198	2e-47	PREDICTED: Vitis vinifera protein ZINC INDUCED FACILITATOR-LIKE 1-like (LOC100247150), mRNA	sp|Q94BZ1|ZIFL1_ARATH	295	8e-85	Protein ZINC INDUCED FACILITATOR-LIKE 1 OS=Arabidopsis thaliana GN=ZIFL1 PE=2 SV=1	DR0472	71.6	6e-12	COG0477	Permeases of the major facilitator superfamily	--	--	--	--	--	GO:0009624//response to nematode;GO:0055069//zinc ion homeostasis;GO:0010043//response to zinc ion;GO:0055085//transmembrane transport;GO:0080167//response to karrikin	-	GO:0009705//plant-type vacuole membrane;GO:0016021//integral to membrane	--
Unigene6589_All	1514	0	21	0	0.4516	8.8189	Up	1.9095e-07	7.3157e-07	gi|225465405|ref|XP_002277751.1|	417.5	2e-115	PREDICTED: protein ZINC INDUCED FACILITATOR-LIKE 1 [Vitis vinifera] >gi|296085442|emb|CBI29174.3| unnamed protein product [Vitis vinifera]	gi|359487051|ref|XM_002277715.2|	135	1e-28	PREDICTED: Vitis vinifera protein ZINC INDUCED FACILITATOR-LIKE 1-like (LOC100247150), mRNA	sp|Q8RWN2|ZIF1_ARATH	346	2e-95	Protein ZINC INDUCED FACILITATOR 1 OS=Arabidopsis thaliana GN=ZIF1 PE=1 SV=2	--	--	--	--	--	--	--	--	--	--	GO:0009624//response to nematode;GO:0055069//zinc ion homeostasis;GO:0010043//response to zinc ion;GO:0080167//response to karrikin	GO:0015144//carbohydrate transmembrane transporter activity	GO:0009705//plant-type vacuole membrane	--
Unigene9710_All	741	3	1221	0.1215	53.647	8.7864	Up	0	0	gi|352144623|gb|AEQ61906.1|	157.1	2e-37	NAC domain protein NAC2 [Salvia miltiorrhiza]	gi|225320359|dbj|AK324832.1|	93.7	2e-16	Solanum lycopersicum cDNA, clone: LEFL1087AD02, HTC in leaf	sp|O49255|NAC29_ARATH	94	8e-20	NAC domain-containing protein 29 OS=Arabidopsis thaliana GN=NAC029 PE=2 SV=1	--	--	--	--	--	--	--	--	--	--	GO:0009987//cellular process	-	-	--
CL58.Contig34_All	891	0	12	0	0.4385	8.7764	Up	0.00014216	0.0003977	gi|225447810|ref|XP_002267129.1|	82.4	9e-15	PREDICTED: probable LRR receptor-like serine/threonine-protein kinase At1g56130 [Vitis vinifera] >gi|296081492|emb|CBI20015.3| unnamed protein product [Vitis vinifera]	gi|359485956|ref|XM_002267584.2|	73.8	3e-10	PREDICTED: Vitis vinifera probable LRR receptor-like serine/threonine-protein kinase At1g56130-like (LOC100255641), mRNA	sp|C0LGH2|Y1561_ARATH	71.2	7e-13	Probable LRR receptor-like serine/threonine-protein kinase At1g56130 OS=Arabidopsis thaliana GN=At1g56130 PE=1 SV=2	--	--	--	--	--	K13420	2e-08	57.8	ath:AT5G46330	LRR receptor-like serine/threonine-protein kinase FLS2 [EC:2.7.11.1]	GO:0000041//transition metal ion transport;GO:0000186//activation of MAPKK activity;GO:0000165//MAPK cascade	GO:0005524//ATP binding;GO:0004713//protein tyrosine kinase activity;GO:0004709//MAP kinase kinase kinase activity	GO:0009506//plasmodesma;GO:0005886//plasma membrane	ko04626//Plant-pathogen interaction
CL3827.Contig9_All	1179	0	15	0	0.4142	8.6942	Up	1.5686e-05	4.9621e-05	gi|296082731|emb|CBI21736.3|	397.9	1e-109	unnamed protein product [Vitis vinifera]	gi|296875333|gb|HM036686.1|	172	5e-40	Citrus sinensis MoCo sulfurase (ABA3) mRNA, partial cds	sp|Q8LGM7|MOCOS_SOLLC	384	4e-107	Molybdenum cofactor sulfurase OS=Solanum lycopersicum GN=FLACCA PE=2 SV=1	MA1950	132	1e-30	COG0520	Selenocysteine lyase	K15631	2e-110	397	vvi:100247369	molybdenum cofactor sulfurtransferase [EC:2.8.1.9]	GO:0031348//negative regulation of defense response;GO:0009688//abscisic acid biosynthetic process;GO:0009605//response to external stimulus;GO:0009867//jasmonic acid mediated signaling pathway;GO:0009862//systemic acquired resistance, salicylic acid mediated signaling pathway;GO:0009414//response to water deprivation;GO:0010363//regulation of plant-type hypersensitive response;GO:0009873//ethyle…	GO:1901363;GO:0016740//transferase activity;GO:0009000//selenocysteine lyase activity;GO:0008265//Mo-molybdopterin cofactor sulfurase activity;GO:0097159//organic cyclic compound binding	GO:0005737//cytoplasm	--
Unigene36379_All	1217	0	15	0	0.4013	8.6485	Up	1.5686e-05	4.9587e-05	gi|326509243|dbj|BAJ91538.1|	741.1	0	predicted protein [Hordeum vulgare subsp. vulgare]	gi|32994371|dbj|AK109162.1|	430	1e-117	Oryza sativa Japonica Group cDNA clone:002-155-G09, full insert sequence	sp|P04690|TBB_CHLRE	724	0	Tubulin beta-1/beta-2 chain OS=Chlamydomonas reinhardtii GN=TUBB1 PE=3 SV=1	ECU03g0820i	665	0	COG5023	Tubulin	K07375	0	726	ppp:PHYPADRAFT_232451	tubulin beta	GO:0009651//response to salt stress;GO:0006184//GTP catabolic process;GO:0009826//unidimensional cell growth;GO:0051258//protein polymerization;GO:0009416//response to light stimulus;GO:0046686//response to cadmium ion;GO:0009409//response to cold;GO:0007018//microtubule-based movement	GO:0005198//structural molecule activity;GO:0005525//GTP binding;GO:0003924//GTPase activity	GO:0005773//vacuole;GO:0009507//chloroplast;GO:0005618//cell wall;GO:0005730//nucleolus;GO:0005874//microtubule;GO:0005886//plasma membrane	ko04145//Phagosome
CL58.Contig2_All	1710	0	21	0	0.3998	8.6431	Up	1.9095e-07	7.32e-07	gi|225447810|ref|XP_002267129.1|	160.6	6e-38	PREDICTED: probable LRR receptor-like serine/threonine-protein kinase At1g56130 [Vitis vinifera] >gi|296081492|emb|CBI20015.3| unnamed protein product [Vitis vinifera]	gi|359485956|ref|XM_002267584.2|	97.6	3e-17	PREDICTED: Vitis vinifera probable LRR receptor-like serine/threonine-protein kinase At1g56130-like (LOC100255641), mRNA	sp|C0LGH2|Y1561_ARATH	193	2e-49	Probable LRR receptor-like serine/threonine-protein kinase At1g56130 OS=Arabidopsis thaliana GN=At1g56130 PE=1 SV=2	MA2301_1	54.7	5e-07	COG4886	Leucine-rich repeat (LRR) protein	K13420	2e-16	85.5	aly:ARALYDRAFT_356368	LRR receptor-like serine/threonine-protein kinase FLS2 [EC:2.7.11.1]	GO:0000041//transition metal ion transport	GO:0004672//protein kinase activity	GO:0009506//plasmodesma;GO:0005886//plasma membrane	ko04626//Plant-pathogen interaction
Unigene4589_All	1162	0	13	0	0.3642	8.5086	Up	6.8186e-05	0.00019962	gi|255547740|ref|XP_002514927.1|	83.2	1e-126	protein with unknown function [Ricinus communis] >gi|223545978|gb|EEF47481.1| protein with unknown function [Ricinus communis]	gi|356512366|ref|XM_003524843.1|	105	1e-19	PREDICTED: Glycine max endoplasmic reticulum metallopeptidase 1-like (LOC100796569), mRNA	--	--	--	--	--	--	--	--	--	--	--	--	--	--	GO:0043247//telomere maintenance in response to DNA damage;GO:0010332//response to gamma radiation;GO:0006412//translation;GO:0032504//multicellular organism reproduction;GO:0009888//tissue development;GO:0045132//meiotic chromosome segregation;GO:0009887//organ morphogenesis;GO:0006508//proteolysis;GO:0042138//meiotic DNA double-strand break formation;GO:0007062//sister chromatid cohesion;GO:000…	GO:0008233//peptidase activity;GO:0003735//structural constituent of ribosome	GO:0005739//mitochondrion;GO:0015934//large ribosomal subunit;GO:0016020//membrane	--
Unigene39708_All	985	0	11	0	0.3636	8.5062	Up	0.0002964	0.00079073	gi|326501336|dbj|BAJ98899.1|	472.2	4e-132	predicted protein [Hordeum vulgare subsp. vulgare]	gi|255078173|ref|XM_002502621.1|	149	6e-33	Micromonas sp. RCC299 chromosome 5 heat shock 70 kDa protein (HSP70H) mRNA, complete cds	sp|P22954|MD37D_ARATH	443	6e-125	Probable mediator of RNA polymerase II transcription subunit 37c OS=Arabidopsis thaliana GN=MED37D PE=1 SV=2	SPAC13G7.02c	435	5e-122	COG0443	Molecular chaperone	K03283	2e-126	449	cre:CHLREDRAFT_185673	heat shock 70kDa protein 1/8	GO:0006200//ATP catabolic process;GO:0009408//response to heat	GO:0005524//ATP binding;GO:0016887//ATPase activity	GO:0005618//cell wall;GO:0009507//chloroplast;GO:0005886//plasma membrane	ko04144//Endocytosis;ko04141//Protein processing in endoplasmic reticulum;ko03040//Spliceosome
Unigene35790_All	1454	0	15	0	0.3359	8.3919	Up	1.5686e-05	4.9589e-05	gi|255547740|ref|XP_002514927.1|	83.2	5e-121	protein with unknown function [Ricinus communis] >gi|223545978|gb|EEF47481.1| protein with unknown function [Ricinus communis]	gi|356512366|ref|XM_003524843.1|	105	1e-19	PREDICTED: Glycine max endoplasmic reticulum metallopeptidase 1-like (LOC100796569), mRNA	--	--	--	--	--	--	--	--	--	--	--	--	--	--	GO:0043247//telomere maintenance in response to DNA damage;GO:0010332//response to gamma radiation;GO:0032504//multicellular organism reproduction;GO:0009888//tissue development;GO:0045132//meiotic chromosome segregation;GO:0009887//organ morphogenesis;GO:0042138//meiotic DNA double-strand break formation;GO:0019538//protein metabolic process;GO:0007062//sister chromatid cohesion;GO:0007129//syna…	-	GO:0005840//ribosome;GO:0005739//mitochondrion;GO:0016020//membrane	--
Unigene38917_All	1227	0	12	0	0.3184	8.3147	Up	0.00014216	0.00039741	gi|225458866|ref|XP_002283387.1|	428.7	8e-119	PREDICTED: nucleobase-ascorbate transporter 7-like [Vitis vinifera]	--	--	--	--	sp|Q0WPE9|NAT7_ARATH	384	6e-107	Nucleobase-ascorbate transporter 7 OS=Arabidopsis thaliana GN=NAT7 PE=2 SV=2	PAB1838	89.7	9e-18	COG2233	Xanthine/uracil permeases	K14611	3e-109	393	pop:POPTR_570060	solute carrier family 23 (nucleobase transporter), member 1/2	GO:0006810//transport	GO:0022857//transmembrane transporter activity	GO:0005886//plasma membrane	--
Unigene6558_All	2687	0	25	0	0.3029	8.2427	Up	1.0105e-08	4.2952e-08	gi|224097490|ref|XP_002310957.1|	201.1	7e-50	predicted protein [Populus trichocarpa] >gi|222850777|gb|EEE88324.1| predicted protein [Populus trichocarpa]	gi|359487051|ref|XM_002277715.2|	256	1e-64	PREDICTED: Vitis vinifera protein ZINC INDUCED FACILITATOR-LIKE 1-like (LOC100247150), mRNA	sp|Q94BZ1|ZIFL1_ARATH	399	4e-111	Protein ZINC INDUCED FACILITATOR-LIKE 1 OS=Arabidopsis thaliana GN=ZIFL1 PE=2 SV=1	DR0472	79.7	2e-14	COG0477	Permeases of the major facilitator superfamily	--	--	--	--	--	GO:0009624//response to nematode;GO:0055069//zinc ion homeostasis;GO:0010043//response to zinc ion;GO:0055085//transmembrane transport;GO:0080167//response to karrikin	GO:0005351//sugar:hydrogen symporter activity	GO:0009705//plant-type vacuole membrane;GO:0005886//plasma membrane;GO:0016021//integral to membrane	--
CL518.Contig3_All	1193	0	11	0	0.3002	8.2298	Up	0.0002964	0.00079144	gi|359483546|ref|XP_002264679.2|	239.6	1e-143	PREDICTED: probable LRR receptor-like serine/threonine-protein kinase RFK1-like [Vitis vinifera]	gi|189409199|gb|AC226522.1|	143	5e-31	Solanum lycopersicum chromosome 2 clone C02SLm0100F12, complete sequence	sp|C0LGE0|Y1765_ARATH	221	1e-83	Probable LRR receptor-like serine/threonine-protein kinase At1g07650 OS=Arabidopsis thaliana GN=At1g07650 PE=1 SV=1	--	--	--	--	--	K00924	2e-08	58.9	aly:ARALYDRAFT_476729	[EC:2.7.1.-]	GO:0016310//phosphorylation	GO:0016491//oxidoreductase activity;GO:0004672//protein kinase activity;GO:0000166//nucleotide binding	-	ko04626//Plant-pathogen interaction
CL4797.Contig7_All	749	3	793	0.1202	34.4699	8.1638	Up	1.0334e-246	5.5069e-245	gi|218200275|gb|EEC82702.1|	85.5	1e-50	hypothetical protein OsI_27367 [Oryza sativa Indica Group] >gi|222637702|gb|EEE67834.1| hypothetical protein OsJ_25613 [Oryza sativa Japonica Group]	gi|356577348|ref|XM_003556741.1|	178	5e-42	PREDICTED: Glycine max NAC domain-containing protein 29-like (LOC100785110), mRNA	sp|O49255|NAC29_ARATH	173	1e-43	NAC domain-containing protein 29 OS=Arabidopsis thaliana GN=NAC029 PE=2 SV=1	--	--	--	--	--	--	--	--	--	--	GO:0006355//regulation of transcription, DNA-dependent;GO:0010583//response to cyclopentenone;GO:0007275//multicellular organismal development;GO:0009407//toxin catabolic process	GO:0003677//DNA binding;GO:0003700//sequence-specific DNA binding transcription factor activity	GO:0005634//nucleus	--
CL6077.Contig3_All	1710	1	246	0.0175	4.6837	8.0641	Up	3.9521e-77	8.0714e-76	gi|388511014|gb|AFK43573.1|	122.5	3e-85	unknown [Lotus japonicus]	gi|160957332|emb|CU226494.1|	178	1e-41	Populus EST from severe drought-stressed leaves	sp|P24805|TSJT1_TOBAC	99.4	6e-21	Stem-specific protein TSJT1 OS=Nicotiana tabacum GN=TSJT1 PE=2 SV=1	--	--	--	--	--	K14820	4e-10	64.7	pop:POPTR_579496	ribosome biogenesis protein BRX1	GO:0009862//systemic acquired resistance, salicylic acid mediated signaling pathway;GO:0010310//regulation of hydrogen peroxide metabolic process;GO:0001666//response to hypoxia	GO:0005515//protein binding	GO:0009506//plasmodesma;GO:0005886//plasma membrane;GO:0005634//nucleus;GO:0005829//cytosol	--
Unigene29384_All	1219	43	10427	1.0585	278.486	8.0394	Up	0	0	gi|225462759|ref|XP_002272618.1|	528.9	5e-149	PREDICTED: laccase-14-like [Vitis vinifera]	gi|224077331|ref|XM_002335761.1|	97.6	2e-17	Populus trichocarpa multicopper oxidase, mRNA	sp|Q9FY79|LAC14_ARATH	403	1e-112	Laccase-14 OS=Arabidopsis thaliana GN=LAC14 PE=2 SV=1	YFL041w	111	3e-24	COG2132	Putative multicopper oxidases	K00423	8e-37	152	ppp:PHYPADRAFT_163787	L-ascorbate oxidase [EC:1.10.3.3]	GO:0046688//response to copper ion;GO:0009809//lignin biosynthetic process;GO:0046274//lignin catabolic process;GO:0055114//oxidation-reduction process	GO:0005507//copper ion binding;GO:0052716//hydroquinone:oxygen oxidoreductase activity	GO:0048046//apoplast	ko01100//Metabolic pathways;ko00053//Ascorbate and aldarate metabolism
CL4404.Contig3_All	945	18	4329	0.5716	149.143	8.0275	Up	0	0	gi|359495139|ref|XP_002264394.2|	325.5	6e-88	PREDICTED: laccase-14 [Vitis vinifera]	gi|110003224|emb|AM232341.1|	81.8	1e-12	Catharanthus roseus cDNA-AFLP fragment, clone CRG164	sp|Q9FY79|LAC14_ARATH	255	3e-68	Laccase-14 OS=Arabidopsis thaliana GN=LAC14 PE=2 SV=1	YFL041w	75.5	1e-13	COG2132	Putative multicopper oxidases	K00423	2e-27	121	ppp:PHYPADRAFT_163787	L-ascorbate oxidase [EC:1.10.3.3]	GO:0046274//lignin catabolic process;GO:0055114//oxidation-reduction process	GO:0052716//hydroquinone:oxygen oxidoreductase activity;GO:0005507//copper ion binding	GO:0048046//apoplast	ko01100//Metabolic pathways;ko00053//Ascorbate and aldarate metabolism
CL58.Contig3_All	1695	0	13	0	0.2497	7.9641	Up	6.8186e-05	0.00019972	gi|225447810|ref|XP_002267129.1|	160.6	6e-38	PREDICTED: probable LRR receptor-like serine/threonine-protein kinase At1g56130 [Vitis vinifera] >gi|296081492|emb|CBI20015.3| unnamed protein product [Vitis vinifera]	gi|359485956|ref|XM_002267584.2|	97.6	3e-17	PREDICTED: Vitis vinifera probable LRR receptor-like serine/threonine-protein kinase At1g56130-like (LOC100255641), mRNA	sp|C0LGH2|Y1561_ARATH	199	5e-51	Probable LRR receptor-like serine/threonine-protein kinase At1g56130 OS=Arabidopsis thaliana GN=At1g56130 PE=1 SV=2	MA2301_1	54.7	5e-07	COG4886	Leucine-rich repeat (LRR) protein	K13420	2e-16	85.5	aly:ARALYDRAFT_356368	LRR receptor-like serine/threonine-protein kinase FLS2 [EC:2.7.11.1]	GO:0006468//protein phosphorylation;GO:0000041//transition metal ion transport	GO:0005524//ATP binding;GO:0004674//protein serine/threonine kinase activity	GO:0009506//plasmodesma;GO:0005886//plasma membrane	ko04626//Plant-pathogen interaction
Unigene5011_All	1274	77	13702	1.8137	350.157	7.5929	Up	0	0	gi|225426925|ref|XP_002264891.1|	181.4	2e-44	PREDICTED: 21 kDa protein [Vitis vinifera] >gi|147832320|emb|CAN71118.1| hypothetical protein VITISV_041020 [Vitis vinifera]	gi|123678076|emb|AM459130.1|	83.8	4e-13	Vitis vinifera, whole genome shotgun sequence, contig VV78X165836.10, clone ENTAV 115	sp|P17407|21KD_DAUCA	142	4e-34	21 kDa protein OS=Daucus carota PE=2 SV=1	--	--	--	--	--	K02355	1e-19	95.9	vvi:100257414	elongation factor G	-	-	-	ko01100//Metabolic pathways;ko00500//Starch and sucrose metabolism;ko00040//Pentose and glucuronate interconversions
CL5900.Contig1_All	1976	1	161	0.0152	2.6527	7.4472	Up	3.4555e-50	5.0675e-49	gi|168069593|ref|XP_001786506.1|	476.5	6e-133	predicted protein [Physcomitrella patens subsp. patens] >gi|162661142|gb|EDQ48682.1| predicted protein [Physcomitrella patens subsp. patens]	--	--	--	--	sp|Q9FPQ6|GP1_CHLRE	51.2	2e-07	Vegetative cell wall protein gp1 OS=Chlamydomonas reinhardtii GN=GP1 PE=2 SV=1	BH2223	479	6e-135	COG3345	Alpha-galactosidase	K14306	3e-13	75.5	ath:AT2G45000	nuclear pore complex protein Nup62	-	GO:0016787//hydrolase activity	-	ko03013//RNA transport
CL6255.Contig4_All	1649	8	1279	0.1456	25.2521	7.4382	Up	0	0	gi|3264830|gb|AAC33277.1|	107.5	6e-22	cotton fiber expressed protein 2 [Gossypium hirsutum]	gi|359496720|ref|XM_002273336.2|	113	6e-22	PREDICTED: Vitis vinifera uncharacterized LOC100244739 (LOC100244739), mRNA	--	--	--	--	--	--	--	--	--	--	--	--	--	--	-	-	-	--
CL9077.Contig2_All	915	3	433	0.0984	15.4069	7.2907	Up	1.2753e-132	4.0241e-131	--	--	--	--	--	--	--	--	--	--	--	--	--	--	--	--	--	--	--	--	--	--	-	-	-	--
CL1102.Contig2_All	485	10	1418	0.6187	95.1881	7.2654	Up	0	0	gi|7024449|dbj|BAA92155.1|	111.3	5e-24	glycine-rich protein [Citrus unshiu]	gi|170932569|gb|AC219213.1|	65.9	3e-08	Solanum lycopersicum chromosome 6 clone C06HBa0147H20, complete sequence	sp|P17816|GRP1_HORVU	74.7	2e-14	Glycine-rich cell wall structural protein OS=Hordeum vulgare GN=GRP PE=2 SV=1	SPBC2D10.10c	48.9	4e-06	COG1889	Fibrillarin-like rRNA methylase	K12890	8e-09	57.8	cre:CHLREDRAFT_195849	splicing factor, arginine/serine-rich 1/9	-	-	-	ko03040//Spliceosome
CL3138.Contig5_All	1082	110	14554	3.0507	437.929	7.1654	Up	0	0	gi|532754|gb|AAA21135.1|	47	6e-101	RNase NE [Nicotiana alata]	gi|258617487|gb|GQ465920.1|	151	2e-33	Petunia hybrida RNase Phy1 mRNA, partial sequence	sp|P80022|RNLE_SOLLC	328	3e-96	Extracellular ribonuclease LE OS=Solanum lycopersicum PE=1 SV=2	--	--	--	--	--	K01166	2e-98	338	rcu:RCOM_0836480	ribonuclease T2 [EC:3.1.27.1]	GO:0090305//nucleic acid phosphodiester bond hydrolysis;GO:0009651//response to salt stress;GO:0009718//anthocyanin-containing compound biosynthetic process;GO:0009611//response to wounding;GO:0007568//aging;GO:0016036//cellular response to phosphate starvation	GO:0003723//RNA binding;GO:0033897//ribonuclease T2 activity	GO:0005618//cell wall;GO:0005615//extracellular space;GO:0005886//plasma membrane	--
CL3138.Contig2_All	967	170	22363	5.2755	752.925	7.1571	Up	0	0	gi|532754|gb|AAA21135.1|	389.4	4e-107	RNase NE [Nicotiana alata]	gi|258617487|gb|GQ465920.1|	182	4e-43	Petunia hybrida RNase Phy1 mRNA, partial sequence	sp|P80022|RNLE_SOLLC	368	2e-102	Extracellular ribonuclease LE OS=Solanum lycopersicum PE=1 SV=2	BMEI1247	56.6	6e-08	COG3719	Ribonuclease I	K01166	1e-104	377	rcu:RCOM_0836480	ribonuclease T2 [EC:3.1.27.1]	GO:0090305//nucleic acid phosphodiester bond hydrolysis;GO:0009651//response to salt stress;GO:0009718//anthocyanin-containing compound biosynthetic process;GO:0009611//response to wounding;GO:0007568//aging;GO:0016036//cellular response to phosphate starvation	GO:0003723//RNA binding;GO:0033897//ribonuclease T2 activity	GO:0005618//cell wall;GO:0005615//extracellular space;GO:0005886//plasma membrane	--
CL1989.Contig3_All	1832	2	263	0.0328	4.6739	7.1548	Up	1.103e-80	2.3305e-79	gi|224081467|ref|XP_002306421.1|	559.3	6e-158	predicted protein [Populus trichocarpa] >gi|222855870|gb|EEE93417.1| predicted protein [Populus trichocarpa]	gi|308541318|gb|HQ222070.1|	123	6e-25	Sesamum indicum clone SiMS36 microsatellite sequence	--	--	--	--	YBR287w	92.4	2e-18	COG0679	Predicted permeases	K07088	6e-159	559	pop:POPTR_760338		GO:0046482//para-aminobenzoic acid metabolic process;GO:0009926//auxin polar transport;GO:0055085//transmembrane transport	GO:0009672//auxin:hydrogen symporter activity	GO:0016023//cytoplasmic membrane-bounded vesicle;GO:0016021//integral to membrane;GO:0009507//chloroplast	--
CL1102.Contig3_All	783	94	12073	3.6025	501.998	7.1225	Up	0	0	gi|297739134|emb|CBI28785.3|	196.1	4e-49	unnamed protein product [Vitis vinifera]	gi|270313171|gb|GU177463.1|	83.8	2e-13	Nicotiana tabacum glycine-rich protein precursor (GRP2) mRNA, complete cds	sp|Q9SL15|GRP3_ARATH	106	2e-23	Glycine-rich protein 3 OS=Arabidopsis thaliana GN=GRP3 PE=1 SV=1	DR1616	65.5	1e-10	COG4371	Predicted membrane protein	K12890	2e-13	74.3	cre:CHLREDRAFT_195849	splicing factor, arginine/serine-rich 1/9	-	-	-	ko03040//Spliceosome
CL82.Contig1_All	1355	12	1494	0.2658	35.8971	7.0774	Up	0	0	gi|224130924|ref|XP_002320958.1|	530	3e-149	predicted protein [Populus trichocarpa] >gi|222861731|gb|EEE99273.1| predicted protein [Populus trichocarpa]	gi|306485882|gb|GQ497220.1|	389	1e-105	Coffea arabica galactinol synthase (GolS2) mRNA, complete cds	sp|C7G304|GOLS2_SOLLC	519	1e-147	Galactinol synthase 2 OS=Solanum lycopersicum GN=GOLS2 PE=2 SV=1	SPBC4C3.08	67	7e-11	COG5597	Alpha-N-acetylglucosamine transferase	K00750	2e-17	89	rcu:RCOM_1590700	glycogenin glucosyltransferase [EC:2.4.1.186]	GO:0009414//response to water deprivation;GO:0009644//response to high light intensity;GO:0009409//response to cold;GO:0042542//response to hydrogen peroxide;GO:0006012//galactose metabolic process;GO:0009408//response to heat	GO:0046872//metal ion binding;GO:0047216//inositol 3-alpha-galactosyltransferase activity	GO:0005737//cytoplasm	--
Unigene49538_All	271	1	124	0.1107	14.8971	7.0722	Up	1.7137e-38	2.0615e-37	--	--	--	--	--	--	--	--	--	--	--	--	--	--	--	--	--	--	--	--	--	--	-	-	-	--
Unigene46876_All	443	1	122	0.0677	8.9661	7.0492	Up	7.3323e-38	8.7035e-37	gi|257041|gb|AAB23539.1|	52.8	1e-06	hydroxyproline-rich glycoprotein [Zea mays] >gi|4007865|emb|CAA10387.1| Hydroxyproline-rich Glycoprotein (HRGP) [Zea mays]	gi|270147175|gb|BT114127.1|	58	7e-06	Picea glauca clone GQ03508_J17 mRNA sequence	sp|P14918|EXTN_MAIZE	68.6	1e-12	Extensin OS=Zea mays GN=HRGP PE=2 SV=1	Rv2264c	52.4	3e-07	COG0443	Molecular chaperone	K02140	4e-08	55.1	ota:Ot10g02310	F-type H+-transporting ATPase subunit g [EC:3.6.3.14]	-	-	-	ko01100//Metabolic pathways;ko00190//Oxidative phosphorylation
CL3138.Contig6_All	1068	168	20368	4.7204	620.905	7.0393	Up	0	0	gi|255562874|ref|XP_002522442.1|	124.4	2e-98	ribonuclease t2, putative [Ricinus communis] >gi|223538327|gb|EEF39934.1| ribonuclease t2, putative [Ricinus communis]	gi|258617487|gb|GQ465920.1|	182	5e-43	Petunia hybrida RNase Phy1 mRNA, partial sequence	sp|P80196|RNLX_SOLLC	223	2e-82	Intracellular ribonuclease LX OS=Solanum lycopersicum GN=RNALX PE=1 SV=2	BMEI1247	57.4	4e-08	COG3719	Ribonuclease I	K01166	3e-99	258	rcu:RCOM_0836480	ribonuclease T2 [EC:3.1.27.1]	GO:0090305//nucleic acid phosphodiester bond hydrolysis;GO:0009651//response to salt stress;GO:0009718//anthocyanin-containing compound biosynthetic process;GO:0009611//response to wounding;GO:0060866;GO:0010150//leaf senescence;GO:0016036//cellular response to phosphate starvation	GO:0003723//RNA binding;GO:0033897//ribonuclease T2 activity	GO:0005618//cell wall;GO:0005576//extracellular region;GO:0005737//cytoplasm;GO:0005886//plasma membrane	--
CL12405.Contig1_All	1014	1	120	0.0296	3.8529	7.0242	Up	3.1363e-37	3.6786e-36	gi|302843366|ref|XP_002953225.1|	24.3	1e-15	hypothetical protein VOLCADRAFT_63308 [Volvox carteri f. nagariensis] >gi|300261612|gb|EFJ45824.1| hypothetical protein VOLCADRAFT_63308 [Volvox carteri f. nagariensis]	--	--	--	--	sp|P18616|RPB1_ARATH	91.3	8e-19	DNA-directed RNA polymerase II subunit RPB1 OS=Arabidopsis thaliana GN=RPB205 PE=1 SV=3	SPBC28F2.12	83.6	5e-16	COG0086	DNA-directed RNA polymerase, beta' subunit/160 kD subunit	K03006	3e-19	94.4	vvi:100264310	DNA-directed RNA polymerase II subunit RPB1 [EC:2.7.7.6]	-	GO:0016740//transferase activity	-	ko01100//Metabolic pathways;ko00230//Purine metabolism;ko03020//RNA polymerase;ko00240//Pyrimidine metabolism
CL3138.Contig4_All	1183	106	12674	2.6888	348.8	7.0193	Up	0	0	gi|255562874|ref|XP_002522442.1|	40.8	1e-92	ribonuclease t2, putative [Ricinus communis] >gi|223538327|gb|EEF39934.1| ribonuclease t2, putative [Ricinus communis]	gi|258617487|gb|GQ465920.1|	151	2e-33	Petunia hybrida RNase Phy1 mRNA, partial sequence	sp|P80196|RNLX_SOLLC	184	1e-76	Intracellular ribonuclease LX OS=Solanum lycopersicum GN=RNALX PE=1 SV=2	BMEI1247	49.7	1e-05	COG3719	Ribonuclease I	K01166	2e-93	219	rcu:RCOM_0836480	ribonuclease T2 [EC:3.1.27.1]	GO:0090305//nucleic acid phosphodiester bond hydrolysis;GO:0009651//response to salt stress;GO:0009718//anthocyanin-containing compound biosynthetic process;GO:0009611//response to wounding;GO:0060866;GO:0010150//leaf senescence;GO:0016036//cellular response to phosphate starvation	GO:0003723//RNA binding;GO:0033897//ribonuclease T2 activity	GO:0005618//cell wall;GO:0005576//extracellular region;GO:0005737//cytoplasm;GO:0005886//plasma membrane	--
CL1168.Contig3_All	806	1	119	0.0372	4.8068	7.0136	Up	6.4859e-37	7.562e-36	gi|297738740|emb|CBI27985.3|	91.3	1e-17	unnamed protein product [Vitis vinifera]	gi|157419174|gb|AC210441.1|	63.9	2e-07	Oryza glaberrima clone OG_BBa0001E03, complete sequence	--	--	--	--	--	--	--	--	--	--	--	--	--	--	GO:0046686//response to cadmium ion;GO:0006979//response to oxidative stress	-	GO:0016607//nuclear speck	--
CL3138.Contig1_All	1062	163	18953	4.6058	581.034	6.979	Up	0	0	gi|532754|gb|AAA21135.1|	157.1	1e-102	RNase NE [Nicotiana alata]	gi|258617487|gb|GQ465920.1|	155	1e-34	Petunia hybrida RNase Phy1 mRNA, partial sequence	sp|P80022|RNLE_SOLLC	221	8e-98	Extracellular ribonuclease LE OS=Solanum lycopersicum PE=1 SV=2	--	--	--	--	--	K01166	1e-99	230	rcu:RCOM_0836480	ribonuclease T2 [EC:3.1.27.1]	GO:0090305//nucleic acid phosphodiester bond hydrolysis;GO:0009651//response to salt stress;GO:0009718//anthocyanin-containing compound biosynthetic process;GO:0009611//response to wounding;GO:0007568//aging;GO:0016036//cellular response to phosphate starvation	GO:0003723//RNA binding;GO:0033897//ribonuclease T2 activity	GO:0005618//cell wall;GO:0005615//extracellular space;GO:0005886//plasma membrane	--
CL10978.Contig1_All	444	1	116	0.0676	8.506	6.9753	Up	5.7337e-36	6.5354e-35	gi|224147812|ref|XP_002336545.1|	68.2	3e-11	predicted protein [Populus trichocarpa] >gi|222835923|gb|EEE74344.1| predicted protein [Populus trichocarpa]	gi|123692843|emb|AM488355.1|	65.9	3e-08	Vitis vinifera, whole genome shotgun sequence, contig VV78X049431.3, clone ENTAV 115	--	--	--	--	--	--	--	--	--	--	--	--	--	--	-	-	-	--
CL10433.Contig1_All	827	2	230	0.0726	9.0546	6.9625	Up	2.8699e-70	5.424e-69	gi|255542872|ref|XP_002512499.1|	114.8	1e-24	conserved hypothetical protein [Ricinus communis] >gi|223548460|gb|EEF49951.1| conserved hypothetical protein [Ricinus communis]	gi|225315797|dbj|AK328356.1|	109	4e-21	Solanum lycopersicum cDNA, clone: LEFL2052P22, HTC in fruit	sp|Q8LGG8|USPAL_ARATH	64.3	8e-11	Universal stress protein A-like protein OS=Arabidopsis thaliana GN=At3g01520 PE=1 SV=2	MJ0531	59.7	6e-09	COG0589	Universal stress protein UspA and related nucleotide-binding proteins	--	--	--	--	--	GO:0006950//response to stress	-	-	--
CL4553.Contig2_All	737	14	1579	0.57	69.753	6.9351	Up	0	0	gi|124703010|gb|ABN14361.1|	216.1	3e-55	late embryogenesis abundant protein [Lindernia brevidens]	gi|225454315|ref|XM_002275572.1|	69.9	3e-09	PREDICTED: Vitis vinifera desiccation protectant protein Lea14 homolog-like (LOC100251603), mRNA	sp|P22241|DRPD_CRAPL	211	3e-55	Desiccation-related protein PCC27-45 OS=Craterostigma plantagineum PE=2 SV=1	--	--	--	--	--	--	--	--	--	--	GO:0009611//response to wounding;GO:0050832//defense response to fungus;GO:0009644//response to high light intensity;GO:0009269//response to desiccation	-	GO:0005886//plasma membrane	--
CL11825.Contig1_All	598	1	109	0.0502	5.9344	6.8853	Up	9.2418e-34	1.0031e-32	gi|3914998|sp|O04996.3|SODC_SOLCS	181.4	7e-45	RecName: Full=Superoxide dismutase [Cu-Zn] >gi|1944324|dbj|BAA19674.1| copper/zinc-superoxide dismutase [Solidago canadensis var. scabra]	gi|150171759|emb|CU406195.1|	155	6e-35	Oryza rufipogon (W1943) cDNA clone: ORW1943C006L17, full insert sequence	sp|O04996|SODC_SOLCS	181	3e-46	Superoxide dismutase [Cu-Zn] OS=Solidago canadensis var. scabra GN=SODCC PE=2 SV=3	YJR104c	225	5e-59	COG2032	Cu/Zn superoxide dismutase	K04565	4e-44	175	mtr:MTR_4g057240	Cu/Zn superoxide dismutase [EC:1.15.1.1]	-	-	-	ko04146//Peroxisome
CL4797.Contig4_All	1469	7	749	0.143	16.6	6.859	Up	2.7323e-225	1.3446e-223	gi|359473352|ref|XP_002271847.2|	344.4	2e-93	PREDICTED: cytochrome P450 704C1-like [Vitis vinifera]	gi|225320359|dbj|AK324832.1|	161	2e-36	Solanum lycopersicum cDNA, clone: LEFL1087AD02, HTC in leaf	sp|O49255|NAC29_ARATH	223	3e-58	NAC domain-containing protein 29 OS=Arabidopsis thaliana GN=NAC029 PE=2 SV=1	--	--	--	--	--	--	--	--	--	--	-	-	-	--
Unigene49117_All	604	1	105	0.0497	5.6598	6.8314	Up	1.684e-32	1.775e-31	gi|384248773|gb|EIE22256.1|	108.2	7e-23	hypothetical protein COCSUDRAFT_55952 [Coccomyxa subellipsoidea C-169]	gi|270135505|gb|BT102457.1|	87.7	1e-14	Picea glauca clone GQ0193_N13 mRNA sequence	--	--	--	--	--	--	--	--	--	--	--	--	--	--	-	-	-	--
CL645.Contig4_All	936	1	102	0.0321	3.5479	6.7882	Up	1.4838e-31	1.532e-30	gi|297740937|emb|CBI31249.3|	263.8	2e-69	unnamed protein product [Vitis vinifera]	gi|225460060|ref|XM_002271461.1|	113	3e-22	PREDICTED: Vitis vinifera probable protein phosphatase 2C 2-like (LOC100263754), mRNA	sp|Q53Q11|P2C74_ORYSJ	194	6e-50	Probable protein phosphatase 2C 74 OS=Oryza sativa subsp. japonica GN=Os11g0242200 PE=2 SV=1	YDL006w	107	4e-23	COG0631	Serine/threonine protein phosphatase	K01090	2e-44	177	sbi:SORBI_01g038410	protein phosphatase [EC:3.1.3.16]	GO:0009987//cellular process;GO:0008152//metabolic process	GO:0004722//protein serine/threonine phosphatase activity	GO:0009507//chloroplast	ko04075//Plant hormone signal transduction
Unigene32324_All	485	5	508	0.3094	34.1012	6.7842	Up	8.5922e-153	3.0664e-151	gi|225445063|ref|XP_002280262.1|	61.6	4e-09	PREDICTED: uncharacterized protein LOC100249186 [Vitis vinifera]	gi|50253060|dbj|AP005800.3|	67.9	9e-09	Oryza sativa Japonica Group genomic DNA, chromosome 2, BAC clone:OSJNBa0016D04	--	--	--	--	--	--	--	--	--	--	--	--	--	--	-	-	-	--
CL1989.Contig1_All	1233	1	101	0.0243	2.6669	6.7781	Up	3.0642e-31	3.1398e-30	gi|224081467|ref|XP_002306421.1|	54.3	4e-06	predicted protein [Populus trichocarpa] >gi|222855870|gb|EEE93417.1| predicted protein [Populus trichocarpa]	gi|170763649|gb|AC215435.2|	79.8	6e-12	Solanum lycopersicum chromosome 2 clone C02HBa0291P19, complete sequence	--	--	--	--	--	--	--	--	--	K07088	6e-53	206	pop:POPTR_760338		GO:0009926//auxin polar transport;GO:0055085//transmembrane transport	GO:0009672//auxin:hydrogen symporter activity	GO:0016023//cytoplasmic membrane-bounded vesicle;GO:0016021//integral to membrane	--
Unigene15878_All	757	1	100	0.0396	4.3008	6.763	Up	6.3272e-31	6.4328e-30	--	--	--	--	--	--	--	--	--	--	--	--	--	--	--	--	--	K01728	5e-06	49.7	vvi:100267540	pectate lyase [EC:4.2.2.2]	-	-	-	ko00040//Pentose and glucuronate interconversions
CL1168.Contig1_All	1181	16	1595	0.4065	43.9703	6.7571	Up	0	0	gi|225445063|ref|XP_002280262.1|	156	9e-37	PREDICTED: uncharacterized protein LOC100249186 [Vitis vinifera]	gi|359482883|ref|XM_002283501.2|	93.7	4e-16	PREDICTED: Vitis vinifera uncharacterized LOC100249745 (LOC100249745), mRNA	--	--	--	--	--	--	--	--	--	--	--	--	--	--	GO:0046686//response to cadmium ion;GO:0006979//response to oxidative stress	-	GO:0016607//nuclear speck	--
CL361.Contig1_All	1220	1	96	0.0246	2.5619	6.7024	Up	1.1491e-29	1.1368e-28	gi|99030954|gb|ABF61768.1|	208	2e-52	chloroplast 3-dehydroquinate synthase [Karlodinium micrum]	--	--	--	--	sp|Q9FFW5|PERK8_ARATH	57	2e-08	Proline-rich receptor-like protein kinase PERK8 OS=Arabidopsis thaliana GN=PERK8 PE=1 SV=1	Cj1008c	128	2e-29	COG0337	3-dehydroquinate synthetase	K01735	1e-47	189	cme:CMP183C	3-dehydroquinate synthase [EC:4.2.3.4]	-	-	GO:0043231//intracellular membrane-bounded organelle;GO:0044444//cytoplasmic part	ko01100//Metabolic pathways;ko01110//Biosynthesis of secondary metabolites;ko00400//Phenylalanine, tyrosine and tryptophan biosynthesis
[truncated: 12,160 more rows]
