# Supplementary material for: Transcriptome-Wide Profiling and Expression Analysis of Diploid and Autotetraploid Paulownia tomentosa × Paulownia fortunei under Drought Stress
Source: PLoS One. 2014 Nov 18;9(11):e113313. doi: 10.1371/journal.pone.0113313 (PMC4236183; doi:10.1371/journal.pone.0113313)
Supplement: Table S6 — Differetially expressed genes in the PTF4W vs. PTF2W comparison. PTF4W, well-watered tetraploid; PTF2W, well-watered diploid. (XLSX) [file pone.0113313.s008.xlsx]

## Sheet: Sheet1
Supplemental Table 6 Differentially expressed genes in PTF4W vs PTF2W
geneID(11898)	geneLength	PTF2W_rawfragments(31662451)	PTF4W_rawfragments(33324315)	PTF2W_FPKM	PTF4W_FPKM	log2(PTF4W_FPKM/PTF2W_FPKM)	up/down	pvalue	FDR	Nr-ID	Nr-Score	Nr-Evalue	Nr-annotation	Nt-ID	Nt-Score	Nt-Evalue	Nt-annotation	Swissprot-ID	Swissprot-Score	Swissprot-Evalue	Swissprot-annotation	COG-Protein-or-Domain	COG-Score	COG-Evalue	COG-ID	COG-Function-Description	KO_id	KEGG-Evalue	KEGG-Score	KEGG-Gene	ko_definition	GO-BiologicalProcess	GO-MolecularFunction	Go-CellularComponent	Pathway ID//Pathway
Unigene44905_All	346	0	120	0	10.4074	13.3453	Up	1.6e-35	3.95e-34	gi|326529291|dbj|BAK01039.1|	135.2	2e-31	predicted protein [Hordeum vulgare subsp. vulgare]	--	--	--	--	sp|P41098|RL34_TOBAC	119	4e-28	60S ribosomal protein L34 OS=Nicotiana tabacum GN=RPL34 PE=2 SV=1	YIL052c	150	4e-37	COG2174	Ribosomal protein L34E	K02915	4e-28	120	sbi:SORBI_07g021410	large subunit ribosomal protein L34e	-	-	GO:0005840//ribosome	ko03010//Ribosome
CL4690.Contig1_All	379	0	114	0	9.0262	13.1399	Up	8.78e-34	2.09e-32	gi|326500200|dbj|BAK06189.1|	185.3	2e-46	predicted protein [Hordeum vulgare subsp. vulgare]	gi|302850129|ref|XM_002956547.1|	99.6	2e-18	Volvox carteri f. nagariensis component of cytosolic 80S ribosome and 60S large subunit (rpl27A), mRNA	sp|P49637|R27A3_ARATH	163	3e-41	60S ribosomal protein L27a-3 OS=Arabidopsis thaliana GN=RPL27AC PE=2 SV=2	YGL103w	166	7e-42	COG0200	Ribosomal protein L15	K02900	4e-43	170	olu:OSTLU_27402	large subunit ribosomal protein L27Ae	-	-	GO:0030529//ribonucleoprotein complex	ko03010//Ribosome
Unigene16058_All	240	0	72	0	9.0024	13.1361	Up	1.34e-21	2.14e-20	gi|397567353|gb|EJK45539.1|	92	2e-18	hypothetical protein THAOC_35843 [Thalassiosira oceanica]	gi|359484513|ref|XM_002282997.2|	58	4e-06	PREDICTED: Vitis vinifera 40S ribosomal protein S30-like (LOC100252467), mRNA	sp|P49689|RS30_ARATH	77.8	1e-15	40S ribosomal protein S30 OS=Arabidopsis thaliana GN=RPS30A PE=1 SV=3	--	--	--	--	--	K02983	1e-19	92.8	cme:CMT030C	small subunit ribosomal protein S30e	GO:0006412//translation	GO:0003735//structural constituent of ribosome	GO:0005840//ribosome;GO:0044446//intracellular organelle part;GO:0005739//mitochondrion	ko03010//Ribosome
Unigene43245_All	235	0	68	0	8.6832	13.084	Up	1.93e-20	2.95e-19	--	--	--	--	--	--	--	--	--	--	--	--	--	--	--	--	--	--	--	--	--	--	-	-	-	--
Unigene43481_All	363	0	103	0	8.5147	13.0557	Up	1.36e-30	2.95e-29	gi|388495360|gb|AFK35746.1|	127.9	4e-29	unknown [Lotus japonicus]	gi|32993300|dbj|AK108091.1|	121	5e-25	Oryza sativa Japonica Group cDNA clone:002-139-A03, full insert sequence	sp|Q9STY6|RS202_ARATH	123	2e-29	40S ribosomal protein S20-2 OS=Arabidopsis thaliana GN=RPS20B PE=2 SV=1	SPCC576.09	130	8e-31	COG0051	Ribosomal protein S10	K02969	4e-30	127	olu:OSTLU_30430	small subunit ribosomal protein S20e	GO:0001510//RNA methylation;GO:0006412//translation;GO:0006468//protein phosphorylation	GO:0003723//RNA binding;GO:0003735//structural constituent of ribosome;GO:0004713//protein tyrosine kinase activity;GO:0005524//ATP binding	GO:0005618//cell wall;GO:0005730//nucleolus;GO:0009506//plasmodesma;GO:0022627//cytosolic small ribosomal subunit;GO:0009507//chloroplast;GO:0016020//membrane;GO:0005794//Golgi apparatus	ko03010//Ribosome
Unigene44529_All	459	0	127	0	8.3029	13.0194	Up	1.49e-37	3.88e-36	gi|159474808|ref|XP_001695517.1|	163.7	7e-40	ribosomal protein L32, component of cytosolic 80S ribosome and 60S large subunit [Chlamydomonas reinhardtii] >gi|158276000|gb|EDP01775.1| ribosomal protein L32 [Chlamydomonas reinhardtii]	gi|270135429|gb|BT102381.1|	145	4e-32	Picea glauca clone GQ0184_H03 mRNA sequence	sp|P49211|RL321_ARATH	147	3e-36	60S ribosomal protein L32-1 OS=Arabidopsis thaliana GN=RPL32A PE=2 SV=2	SPAC3H5.10	171	6e-43	COG1717	Ribosomal protein L32E	K02912	9e-41	163	cre:CHLREDRAFT_191758	large subunit ribosomal protein L32e	-	-	GO:0022626//cytosolic ribosome;GO:0044446//intracellular organelle part	ko03010//Ribosome
Unigene44907_All	457	0	117	0	7.6826	12.9074	Up	1.18e-34	2.89e-33	gi|157093631|gb|ABV22470.1|	144.8	3e-34	40S ribosomal protein S26 [Oxyrrhis marina]	--	--	--	--	sp|Q9LYK9|RS263_ARATH	138	1e-33	40S ribosomal protein S26-3 OS=Arabidopsis thaliana GN=RPS26C PE=2 SV=1	SPAC1805.11c	164	6e-41	COG4830	Ribosomal protein S26	K02976	5e-34	141	bdi:100842631	small subunit ribosomal protein S26e	-	-	GO:0022626//cytosolic ribosome	ko03010//Ribosome
Unigene44909_All	319	0	81	0	7.6196	12.8955	Up	3.28e-24	5.78e-23	--	--	--	--	--	--	--	--	--	--	--	--	--	--	--	--	--	--	--	--	--	--	-	-	-	--
Unigene44440_All	303	0	75	0	7.4278	12.8587	Up	1.8e-22	2.98e-21	gi|315321248|gb|ADU04750.1|	151	4e-36	ubiquitin extension protein, partial [Mesostigma viride] >gi|315321250|gb|ADU04751.1| ubiquitin extension protein, partial [Mesostigma viride]	gi|402794869|ref|NM_001251252.2|	131	4e-28	Glycine max uncharacterized LOC100527579 (LOC100527579), mRNA	sp|P59232|R27AB_ARATH	147	1e-36	Ubiquitin-40S ribosomal protein S27a-2 OS=Arabidopsis thaliana GN=RPS27AB PE=1 SV=2	ECU02g1080	72.8	1e-13	COG5272	Ubiquitin	K02977	2e-36	148	ppp:PHYPADRAFT_182330	small subunit ribosomal protein S27Ae	GO:0042787//protein ubiquitination involved in ubiquitin-dependent protein catabolic process;GO:0006412//translation	GO:0003735//structural constituent of ribosome	GO:0005794//Golgi apparatus;GO:0022627//cytosolic small ribosomal subunit	ko03010//Ribosome
CL7691.Contig1_All	773	0	176	0	6.8324	12.7382	Up	9.12e-52	3.21e-50	--	--	--	--	--	--	--	--	--	--	--	--	--	--	--	--	--	--	--	--	--	--	-	-	-	--
Unigene44911_All	256	0	57	0	6.6815	12.706	Up	3e-17	3.92e-16	--	--	--	--	--	--	--	--	--	--	--	--	--	--	--	--	--	--	--	--	--	--	-	-	-	--
Unigene44418_All	421	0	93	0	6.6289	12.6946	Up	1.08e-27	2.14e-26	gi|224066487|ref|XP_002302108.1|	216.5	8e-56	predicted protein [Populus trichocarpa] >gi|118481417|gb|ABK92651.1| unknown [Populus trichocarpa] >gi|222843834|gb|EEE81381.1| predicted protein [Populus trichocarpa]	gi|77817060|gb|DQ244384.1|	117	9e-24	Zea mays clone 6761 mRNA sequence	sp|P34788|RS18_ARATH	211	9e-56	40S ribosomal protein S18 OS=Arabidopsis thaliana GN=RPS18A PE=1 SV=1	YML026c	213	8e-56	COG0099	Ribosomal protein S13	K02964	9e-57	216	pop:POPTR_551159	small subunit ribosomal protein S18e	GO:0001510//RNA methylation;GO:0006412//translation;GO:0042254//ribosome biogenesis	GO:0003723//RNA binding;GO:0003735//structural constituent of ribosome;GO:0005515//protein binding	GO:0005618//cell wall;GO:0005730//nucleolus;GO:0009506//plasmodesma;GO:0022627//cytosolic small ribosomal subunit;GO:0005774//vacuolar membrane;GO:0005794//Golgi apparatus;GO:0005886//plasma membrane	ko03010//Ribosome
Unigene15908_All	355	0	77	0	6.5088	12.6682	Up	4.74e-23	8.03e-22	gi|326533734|dbj|BAK05398.1|	172.9	1e-42	predicted protein [Hordeum vulgare subsp. vulgare]	gi|32995216|dbj|AK110007.1|	111	5e-22	Oryza sativa Japonica Group cDNA clone:002-159-G04, full insert sequence	sp|Q9FJA6|RS33_ARATH	145	4e-36	40S ribosomal protein S3-3 OS=Arabidopsis thaliana GN=RPS3C PE=1 SV=1	SPBC16G5.14c	155	2e-38	COG0092	Ribosomal protein S3	K02985	5e-36	147	zma:100382976	small subunit ribosomal protein S3e	GO:0001510//RNA methylation;GO:0006412//translation;GO:0009651//response to salt stress	GO:0003723//RNA binding;GO:0003735//structural constituent of ribosome	GO:0005730//nucleolus;GO:0009506//plasmodesma;GO:0022627//cytosolic small ribosomal subunit;GO:0009507//chloroplast;GO:0005773//vacuole;GO:0005794//Golgi apparatus;GO:0005886//plasma membrane	ko03010//Ribosome
CL8165.Contig1_All	572	0	121	0	6.3479	12.6321	Up	8.19e-36	2.04e-34	gi|348687052|gb|EGZ26866.1|	185.3	4e-46	hypothetical protein PHYSODRAFT_320742 [Phytophthora sojae]	gi|301123508|ref|XM_002909435.1|	77.8	1e-11	Phytophthora infestans T30-4 60S ribosomal protein L21-1 (PITG_00941) mRNA, complete cds	sp|O82574|RL21_CYAPA	158	2e-39	60S ribosomal protein L21 OS=Cyanophora paradoxa GN=RPL21 PE=2 SV=1	SPBC365.03c	229	2e-60	COG2139	Ribosomal protein L21E	K02889	2e-43	172	ppp:PHYPADRAFT_213645	large subunit ribosomal protein L21e	-	-	GO:0005840//ribosome	ko03010//Ribosome
Unigene44908_All	696	0	145	0	6.2517	12.61	Up	8.95e-43	2.62e-41	gi|326523979|dbj|BAJ97000.1|	232.3	4e-60	predicted protein [Hordeum vulgare subsp. vulgare]	--	--	--	--	sp|P42791|RL182_ARATH	207	3e-54	60S ribosomal protein L18-2 OS=Arabidopsis thaliana GN=RPL18B PE=1 SV=2	SPBC11C11.07	241	8e-64	COG1727	Ribosomal protein L18E	K02883	1e-57	221	gmx:100813255	large subunit ribosomal protein L18e	-	-	GO:0022626//cytosolic ribosome;GO:0043231//intracellular membrane-bounded organelle;GO:0016020//membrane	ko03010//Ribosome
Unigene18557_All	281	0	58	0	6.1938	12.5966	Up	1.54e-17	2.04e-16	gi|114159828|gb|ABI53721.1|	60.8	6e-09	polyubiquitin [Pyropia yezoensis]	gi|270141934|gb|BT108886.1|	333	5e-89	Picea glauca clone GQ03202_C17 mRNA sequence	sp|P42740|UBIQP_AGLNE	181	1e-46	Polyubiquitin OS=Aglaothamnion neglectum PE=2 SV=2	YLL039c	183	6e-47	COG5272	Ubiquitin	K08770	5e-46	180	mtr:MTR_8g018230	ubiquitin C	-	-	-	--
Unigene44096_All	338	0	68	0	6.0371	12.5596	Up	1.93e-20	2.95e-19	--	--	--	--	--	--	--	--	--	--	--	--	--	--	--	--	--	--	--	--	--	--	-	-	-	--
CL9935.Contig4_All	332	0	64	0	5.7847	12.498	Up	2.8e-19	4.04e-18	gi|326532606|dbj|BAK05232.1|	139.8	1e-32	predicted protein [Hordeum vulgare subsp. vulgare]	gi|312282618|dbj|AK353089.1|	79.8	1e-12	Thellungiella halophila mRNA, complete cds, clone: RTFL01-10-H17	sp|P0CH35|RL40B_ORYSJ	128	7e-31	Ubiquitin-60S ribosomal protein L40-2 OS=Oryza sativa subsp. japonica GN=Ub-CEP52-2 PE=3 SV=1	YKR094c_2	103	7e-23	COG1552	Ribosomal protein L40E	K02927	2e-30	128	osa:4332169	large subunit ribosomal protein L40e	GO:0009793//embryo development ending in seed dormancy;GO:0016567//protein ubiquitination;GO:0006412//translation	GO:0003735//structural constituent of ribosome	GO:0005840//ribosome	ko03010//Ribosome
Unigene44914_All	670	0	129	0	5.7777	12.4963	Up	3.92e-38	1.04e-36	gi|255637570|gb|ACU19111.1|	261.9	5e-69	unknown [Glycine max]	--	--	--	--	sp|Q08069|RS8_MAIZE	256	8e-69	40S ribosomal protein S8 OS=Zea mays GN=RPS8 PE=2 SV=2	SPAC2C4.16c	246	3e-65	COG2007	Ribosomal protein S8E	K02995	7e-70	261	gmx:100794937	small subunit ribosomal protein S8e	-	-	GO:0005840//ribosome;GO:0043231//intracellular membrane-bounded organelle;GO:0016020//membrane;GO:0071944//cell periphery	ko03010//Ribosome
Unigene44919_All	484	0	90	0	5.58	12.446	Up	8.04e-27	1.55e-25	gi|297817420|ref|XP_002876593.1|	134.8	4e-31	ARS27A [Arabidopsis lyrata subsp. lyrata] >gi|297322431|gb|EFH52852.1| ARS27A [Arabidopsis lyrata subsp. lyrata]	gi|270134562|gb|BT101514.1|	71.9	5e-10	Picea glauca clone GQ01306_D16 mRNA sequence	sp|Q9M2F1|RS272_ARATH	134	3e-32	40S ribosomal protein S27-2 OS=Arabidopsis thaliana GN=RPS27B PE=2 SV=2	SPBC1685.10	130	1e-30	COG2051	Ribosomal protein S27E	K02978	5e-32	134	aly:ARALYDRAFT_486581	small subunit ribosomal protein S27e	GO:0001510//RNA methylation;GO:0006412//translation;GO:0042545//cell wall modification;GO:0042254//ribosome biogenesis;GO:0009664//plant-type cell wall organization	GO:0046872//metal ion binding;GO:0003735//structural constituent of ribosome	GO:0005618//cell wall;GO:0005730//nucleolus;GO:0009506//plasmodesma;GO:0022627//cytosolic small ribosomal subunit;GO:0005886//plasma membrane	ko03010//Ribosome
CL11545.Contig2_All	239	0	43	0	5.399	12.3985	Up	3.45e-13	3.53e-12	gi|6831607|sp|Q9ZRS8.1|RL37A_PSEMZ	120.2	8e-27	RecName: Full=60S ribosomal protein L37a >gi|4090257|emb|CAA10493.1| ribosomal protein L37A [Pseudotsuga menziesii]	gi|219123696|ref|XM_002182120.1|	65.9	2e-08	Phaeodactylum tricornutum CCAP 1055/1 predicted protein, mRNA	sp|Q9ZRS8|RL37A_PSEMZ	120	2e-28	60S ribosomal protein L37a OS=Pseudotsuga menziesii GN=RPL37A PE=3 SV=1	SPBC800.04c	112	1e-25	COG1997	Ribosomal protein L37AE/L43A	K02921	8e-28	119	ppp:PHYPADRAFT_193569	large subunit ribosomal protein L37Ae	GO:0006412//translation	GO:0003735//structural constituent of ribosome	GO:0022625//cytosolic large ribosomal subunit;GO:0005739//mitochondrion	ko03010//Ribosome
CL326.Contig2_All	664	0	119	0	5.378	12.3929	Up	3.11e-35	7.68e-34	gi|326495224|dbj|BAJ85708.1|	332.8	2e-90	predicted protein [Hordeum vulgare subsp. vulgare]	gi|302191587|tpg|BK006747.1|	95.6	5e-17	TPA: TPA_inf: Cyanophora paradoxa stress-enhanced protein 1 (SEPx1) mRNA, complete cds	sp|Q9FLF0|RS92_ARATH	274	4e-74	40S ribosomal protein S9-2 OS=Arabidopsis thaliana GN=RPS9C PE=2 SV=1	SPAC24H6.07	322	4e-88	COG0522	Ribosomal protein S4 and related proteins	K02997	6e-76	281	olu:OSTLU_94716	small subunit ribosomal protein S9e	GO:0006412//translation	GO:0003735//structural constituent of ribosome;GO:0019843//rRNA binding	GO:0005730//nucleolus;GO:0005794//Golgi apparatus;GO:0009506//plasmodesma;GO:0005886//plasma membrane;GO:0005618//cell wall;GO:0022627//cytosolic small ribosomal subunit;GO:0009507//chloroplast	ko03010//Ribosome
Unigene42257_All	454	0	81	0	5.3539	12.3864	Up	3.28e-24	5.78e-23	gi|168018673|ref|XP_001761870.1|	200.3	7e-51	predicted protein [Physcomitrella patens subsp. patens] >gi|162686925|gb|EDQ73311.1| predicted protein [Physcomitrella patens subsp. patens]	gi|255075542|ref|XM_002501400.1|	95.6	4e-17	Micromonas sp. RCC299 chromosome 4 ribosomal protein (MICPUN_81184) mRNA, complete cds	sp|O65569|RS112_ARATH	196	4e-51	40S ribosomal protein S11-2 OS=Arabidopsis thaliana GN=RPS11B PE=2 SV=2	SPAC31G5.03	219	2e-57	COG0186	Ribosomal protein S17	K02949	8e-52	200	ppp:PHYPADRAFT_177091	small subunit ribosomal protein S11e	GO:0001510//RNA methylation;GO:0006412//translation;GO:0034968//histone lysine methylation;GO:0009909//regulation of flower development	GO:0003723//RNA binding;GO:0003735//structural constituent of ribosome	GO:0005618//cell wall;GO:0009536//plastid;GO:0022627//cytosolic small ribosomal subunit;GO:0016020//membrane	ko03010//Ribosome
Unigene43276_All	631	0	112	0	5.3263	12.3789	Up	3.34e-33	7.79e-32	gi|301115634|ref|XP_002905546.1|	189.1	3e-47	60S ribosomal protein L13, putative [Phytophthora infestans T30-4] >gi|262110335|gb|EEY68387.1| 60S ribosomal protein L13, putative [Phytophthora infestans T30-4]	gi|37989593|dbj|AK119970.1|	60	3e-06	Oryza sativa Japonica Group cDNA clone:002-184-E03, full insert sequence	sp|P41127|RL131_ARATH	183	6e-47	60S ribosomal protein L13-1 OS=Arabidopsis thaliana GN=RPL13B PE=1 SV=1	SPAC664.05	189	4e-48	COG4352	Ribosomal protein L13E	K02873	2e-52	203	cme:CMP006C	large subunit ribosomal protein L13e	GO:0001510//RNA methylation;GO:0006412//translation	-	GO:0005618//cell wall;GO:0005730//nucleolus;GO:0009506//plasmodesma;GO:0005774//vacuolar membrane;GO:0022625//cytosolic large ribosomal subunit;GO:0005794//Golgi apparatus;GO:0005886//plasma membrane	ko03010//Ribosome
CL6056.Contig1_All	316	0	56	0	5.3179	12.3766	Up	5.85e-17	7.53e-16	gi|445615|prf||1909362A	117.9	4e-26	ribosomal protein L27	--	--	--	--	sp|Q02984|RL27_PYRST	105	5e-24	60S ribosomal protein L27 OS=Pyrobotrys stellata GN=RPL27 PE=2 SV=1	SPBC685.07c	130	6e-31	COG2163	Ribosomal protein L14E/L6E/L27E	K02901	1e-24	109	gmx:100799485	large subunit ribosomal protein L27e	-	-	GO:0022626//cytosolic ribosome	ko03010//Ribosome
Unigene42087_All	434	0	76	0	5.2549	12.3594	Up	9.25e-23	1.55e-21	gi|326527313|dbj|BAK04598.1|	205.3	2e-52	predicted protein [Hordeum vulgare subsp. vulgare]	gi|270134377|gb|BT101329.1|	81.8	5e-13	Picea glauca clone GQ01301_M04 mRNA sequence	sp|P60039|RL73_ARATH	132	6e-32	60S ribosomal protein L7-3 OS=Arabidopsis thaliana GN=RPL7C PE=2 SV=1	SPBC18H10.12c	152	2e-37	COG1841	Ribosomal protein L30/L7E	K02937	3e-33	138	olu:OSTLU_30488	large subunit ribosomal protein L7e	GO:0001510//RNA methylation;GO:0006412//translation	GO:0003735//structural constituent of ribosome	GO:0005730//nucleolus;GO:0009506//plasmodesma;GO:0009507//chloroplast;GO:0005773//vacuole;GO:0016020//membrane;GO:0022625//cytosolic large ribosomal subunit;GO:0005794//Golgi apparatus	ko03010//Ribosome
Unigene43875_All	377	0	66	0	5.2534	12.359	Up	7.36e-20	1.09e-18	gi|326499265|dbj|BAK06123.1|	219.2	1e-56	predicted protein [Hordeum vulgare subsp. vulgare]	gi|166042617|emb|CU350856.1|	58	6e-06	Aphanomyces euteiches cDNA	sp|P29766|RL8_SOLLC	179	4e-46	60S ribosomal protein L8 OS=Solanum lycopersicum GN=RPL8 PE=2 SV=1	SPBC839.04	171	4e-43	COG0090	Ribosomal protein L2	K02938	1e-45	179	mtr:MTR_5g021800	large subunit ribosomal protein L8e	GO:0006412//translation	GO:0003735//structural constituent of ribosome;GO:0003723//RNA binding	GO:0015934//large ribosomal subunit	ko03010//Ribosome
Unigene44910_All	292	0	51	0	5.2411	12.3557	Up	1.65e-15	1.96e-14	gi|301107624|ref|XP_002902894.1|	138.7	2e-32	ribosomal protein L37e, putative [Phytophthora infestans T30-4] >gi|262098012|gb|EEY56064.1| ribosomal protein L37e, putative [Phytophthora infestans T30-4]	--	--	--	--	sp|Q43292|RL372_ARATH	127	2e-30	60S ribosomal protein L37-2 OS=Arabidopsis thaliana GN=RPL37B PE=2 SV=2	YLR185w	142	2e-34	COG2126	Ribosomal protein L37E	K02922	4e-31	130	ppp:PHYPADRAFT_205025	large subunit ribosomal protein L37e	GO:0006412//translation	GO:0003735//structural constituent of ribosome;GO:0008270//zinc ion binding;GO:0019843//rRNA binding	GO:0022625//cytosolic large ribosomal subunit	ko03010//Ribosome
CL5668.Contig1_All	804	0	140	0	5.2253	12.3513	Up	2.52e-41	7.19e-40	gi|326492740|dbj|BAJ90226.1|	357.8	9e-98	predicted protein [Hordeum vulgare subsp. vulgare]	gi|32995864|dbj|AK110655.1|	159	5e-36	Oryza sativa Japonica Group cDNA clone:002-169-E07, full insert sequence	sp|O65731|RS5_CICAR	284	4e-77	40S ribosomal protein S5 (Fragment) OS=Cicer arietinum GN=RPS5 PE=2 SV=1	YJR123w	278	8e-75	COG0049	Ribosomal protein S7	K02989	6e-79	291	vcn:VOLCADRAFT_120316	small subunit ribosomal protein S5e	GO:0006412//translation	GO:0003735//structural constituent of ribosome;GO:0003723//RNA binding	GO:0022626//cytosolic ribosome;GO:0005773//vacuole;GO:0005886//plasma membrane;GO:0005618//cell wall;GO:0015935//small ribosomal subunit;GO:0009507//chloroplast	ko03010//Ribosome
Unigene42297_All	515	0	89	0	5.1859	12.3404	Up	1.57e-26	3e-25	gi|348678964|gb|EGZ18781.1|	121.7	4e-27	hypothetical protein PHYSODRAFT_286116 [Phytophthora sojae]	--	--	--	--	sp|Q9T043|RL142_ARATH	107	5e-24	60S ribosomal protein L14-2 OS=Arabidopsis thaliana GN=RPL14B PE=2 SV=1	SPAC1805.13	134	6e-32	COG2163	Ribosomal protein L14E/L6E/L27E	K02875	4e-27	118	zma:100281030	large subunit ribosomal protein L14e	GO:0044260;GO:0090304	-	GO:0005730//nucleolus;GO:0009506//plasmodesma;GO:0005774//vacuolar membrane;GO:0009507//chloroplast;GO:0022625//cytosolic large ribosomal subunit;GO:0005783//endoplasmic reticulum	ko03010//Ribosome
Unigene2853_All	305	0	51	0	5.0178	12.2928	Up	1.65e-15	1.96e-14	gi|298707505|emb|CBJ30107.1|	119.4	1e-26	conserved unknown protein [Ectocarpus siliculosus]	gi|116014047|dbj|AK241096.1|	67.9	5e-09	Oryza sativa Japonica Group cDNA, clone: J065076O13, full insert sequence	sp|Q0DK10|RL11_ORYSJ	117	2e-27	60S ribosomal protein L11 OS=Oryza sativa subsp. japonica GN=RPL11 PE=2 SV=1	YGR085c	115	2e-26	COG0094	Ribosomal protein L5	K02868	4e-27	117	osa:4341262	large subunit ribosomal protein L11e	GO:0001510//RNA methylation;GO:0006412//translation	GO:0003735//structural constituent of ribosome	GO:0005730//nucleolus;GO:0009506//plasmodesma;GO:0009507//chloroplast;GO:0005773//vacuole;GO:0016020//membrane;GO:0022625//cytosolic large ribosomal subunit;GO:0005794//Golgi apparatus	ko03010//Ribosome
Unigene41980_All	329	0	55	0	5.0166	12.2925	Up	1.14e-16	1.45e-15	gi|15281775|gb|AAK94425.1|AF398144_1	185.7	1e-46	60S ribosomal protein L144 [Brassica rapa subsp. pekinensis]	gi|347661127|gb|BT131480.1|	151	5e-34	Oryza sativa clone RRlibD00184 mRNA sequence	sp|Q96499|RL44_GOSHI	180	2e-46	60S ribosomal protein L44 OS=Gossypium hirsutum GN=RPL44 PE=3 SV=3	YNL162w	184	3e-47	COG1631	Ribosomal protein L44E	K02929	1e-46	182	pop:POPTR_749327	large subunit ribosomal protein L44e	GO:0006412//translation	GO:0003735//structural constituent of ribosome	GO:0022625//cytosolic large ribosomal subunit	ko03010//Ribosome
Unigene43876_All	307	0	51	0	4.9851	12.2834	Up	1.65e-15	1.96e-14	gi|326499265|dbj|BAK06123.1|	172.6	1e-42	predicted protein [Hordeum vulgare subsp. vulgare]	gi|242385481|emb|FP098484.1|	77.8	5e-12	Phyllostachys edulis cDNA clone: bphyem103i24, full insert sequence	sp|P46286|RL81_ARATH	153	2e-38	60S ribosomal protein L8-1 OS=Arabidopsis thaliana GN=RPL8A PE=1 SV=2	YIL018w	168	3e-42	COG0090	Ribosomal protein L2	K02938	3e-40	161	bdi:100843101	large subunit ribosomal protein L8e	GO:0006412//translation	GO:0003735//structural constituent of ribosome;GO:0003723//RNA binding	GO:0005730//nucleolus;GO:0005773//vacuole;GO:0005886//plasma membrane;GO:0022625//cytosolic large ribosomal subunit;GO:0009507//chloroplast	ko03010//Ribosome
Unigene44928_All	255	0	42	0	4.9425	12.271	Up	6.73e-13	6.76e-12	--	--	--	--	--	--	--	--	--	--	--	--	--	--	--	--	--	--	--	--	--	--	-	-	-	--
Unigene43243_All	373	0	61	0	4.9075	12.2608	Up	2.08e-18	2.88e-17	gi|326518854|dbj|BAJ92588.1|	156.4	1e-37	predicted protein [Hordeum vulgare subsp. vulgare] >gi|326520297|dbj|BAK07407.1| predicted protein [Hordeum vulgare subsp. vulgare] >gi|326521764|dbj|BAK00458.1| predicted protein [Hordeum vulgare subsp. vulgare]	gi|226517241|gb|CP001326.1|	60	2e-06	Micromonas sp. RCC299 chromosome 5, complete sequence	sp|Q8VZ19|RL302_ARATH	149	5e-37	60S ribosomal protein L30-2 OS=Arabidopsis thaliana GN=RPL30B PE=2 SV=1	SPAC9G1.03c	157	3e-39	COG1911	Ribosomal protein L30E	K02908	2e-38	154	bdi:100840616	large subunit ribosomal protein L30e	GO:0006412//translation	GO:0003735//structural constituent of ribosome	GO:0022625//cytosolic large ribosomal subunit	ko03010//Ribosome
Unigene44511_All	475	0	77	0	4.8645	12.2481	Up	4.74e-23	8.03e-22	gi|326533734|dbj|BAK05398.1|	248.4	2e-65	predicted protein [Hordeum vulgare subsp. vulgare]	gi|32994077|dbj|AK108868.1|	178	3e-42	Oryza sativa Japonica Group cDNA clone:002-152-C05, full insert sequence	sp|Q9M339|RS32_ARATH	211	2e-55	40S ribosomal protein S3-2 OS=Arabidopsis thaliana GN=RPS3B PE=1 SV=1	SPBC16G5.14c	197	7e-51	COG0092	Ribosomal protein S3	K02985	9e-60	226	zma:100382976	small subunit ribosomal protein S3e	GO:0006412//translation	GO:0003735//structural constituent of ribosome;GO:0003723//RNA binding	GO:0015935//small ribosomal subunit	ko03010//Ribosome
Unigene44481_All	973	0	157	0	4.842	12.2414	Up	2.96e-46	9.34e-45	gi|255076731|ref|XP_002502036.1|	52.8	8e-06	predicted protein [Micromonas sp. RCC299] >gi|226517301|gb|ACO63294.1| predicted protein [Micromonas sp. RCC299]	--	--	--	--	sp|F5A894|DAAF3_CHLRE	55.8	4e-08	Dynein assembly factor 3, axonemal homolog OS=Chlamydomonas reinhardtii GN=DAB1 PE=3 SV=1	tolA	55.1	2e-07	COG3064	Membrane protein involved in colicin uptake	K14306	2e-10	64.7	vcn:VOLCADRAFT_105669	nuclear pore complex protein Nup62	GO:0044238//primary metabolic process;GO:0044260;GO:0009058//biosynthetic process	GO:0097159//organic cyclic compound binding;GO:1901363;GO:0003824//catalytic activity	GO:0043229//intracellular organelle	ko03013//RNA transport
Unigene44920_All	280	0	45	0	4.8227	12.2356	Up	9.08e-14	9.67e-13	gi|147788312|emb|CAN67726.1|	119.4	1e-26	hypothetical protein VITISV_038831 [Vitis vinifera]	gi|359476558|ref|XM_002268790.2|	135	2e-29	PREDICTED: Vitis vinifera GDSL esterase/lipase At5g33370-like (LOC100260283), mRNA	sp|Q9SVU5|GDL67_ARATH	106	3e-24	GDSL esterase/lipase At4g28780 OS=Arabidopsis thaliana GN=At4g28780 PE=2 SV=1	--	--	--	--	--	--	--	--	--	--	GO:0006629//lipid metabolic process	GO:0016788//hydrolase activity, acting on ester bonds	GO:0016023//cytoplasmic membrane-bounded vesicle;GO:0009536//plastid	--
Unigene2893_All	325	0	52	0	4.8013	12.2292	Up	8.47e-16	1.02e-14	gi|226528409|ref|NP_001147361.1|	218	2e-56	60S ribosomal protein L5-2 [Zea mays] >gi|195610506|gb|ACG27083.1| 60S ribosomal protein L5-2 [Zea mays]	gi|226528408|ref|NM_001153889.1|	613	1e-173	Zea mays 60S ribosomal protein L5-2 (LOC100280969), mRNA >gi|195610505|gb|EU954965.1| Zea mays clone 1496062 60S ribosomal protein L5-2 mRNA, complete cds	sp|P49227|RL52_ARATH	95.1	8e-21	60S ribosomal protein L5-2 OS=Arabidopsis thaliana GN=RPL5B PE=2 SV=3	SPBC11C11.09c	125	1e-29	COG0256	Ribosomal protein L18	K02932	2e-57	218	zma:100280969	large subunit ribosomal protein L5e	GO:0006412//translation;GO:0007275//multicellular organismal development	GO:0003735//structural constituent of ribosome;GO:0008097//5S rRNA binding	GO:0005840//ribosome;GO:0043231//intracellular membrane-bounded organelle	ko03010//Ribosome
Unigene9809_All	828	0	132	0	4.7839	12.224	Up	5.28e-39	1.43e-37	gi|325188645|emb|CCA23177.1|	265	8e-70	40S ribosomal protein S6 putative [Albugo laibachii Nc14]	gi|32993402|dbj|AK108193.1|	91.7	1e-15	Oryza sativa Japonica Group cDNA clone:002-140-C04, full insert sequence	sp|Q9M3V8|RS6_ASPOF	254	3e-68	40S ribosomal protein S6 OS=Asparagus officinalis GN=rps6 PE=2 SV=1	SPAPB1E7.12	324	1e-88	COG2125	Ribosomal protein S6E (S10)	K02991	1e-69	261	pop:POPTR_815654	small subunit ribosomal protein S6e	-	-	GO:0005840//ribosome;GO:0043231//intracellular membrane-bounded organelle;GO:0016020//membrane	ko03010//Ribosome
CL8474.Contig2_All	490	0	78	0	4.7768	12.2218	Up	2.43e-23	4.15e-22	gi|384252598|gb|EIE26074.1|	235	3e-61	ribosomal protein S3Ae [Coccomyxa subellipsoidea C-169]	gi|154800026|dbj|AB267889.1|	71.9	6e-10	Prymnesium parvum mRNA for 40S ribosome protein, partial cds	sp|Q9MBB3|RS3A_DAUCA	232	9e-62	40S ribosomal protein S3a OS=Daucus carota GN=cyc07 PE=2 SV=1	SPAC13G6.02c	219	1e-57	COG1890	Ribosomal protein S3AE	K02984	3e-61	231	bdi:100830248	small subunit ribosomal protein S3Ae	GO:0001510//RNA methylation;GO:0006412//translation	GO:0003735//structural constituent of ribosome	GO:0005618//cell wall;GO:0005730//nucleolus;GO:0009506//plasmodesma;GO:0022627//cytosolic small ribosomal subunit;GO:0009507//chloroplast;GO:0005794//Golgi apparatus;GO:0005886//plasma membrane	ko03010//Ribosome
CL12038.Contig2_All	732	0	115	0	4.7144	12.2029	Up	4.5e-34	1.08e-32	gi|226507767|ref|NP_001147360.1|	357.1	1e-97	40S ribosomal protein S4 [Zea mays] >gi|195610502|gb|ACG27081.1| 40S ribosomal protein S4 [Zea mays]	--	--	--	--	sp|P49204|RS42_ARATH	340	5e-94	40S ribosomal protein S4-2 OS=Arabidopsis thaliana GN=RPS4B PE=2 SV=4	SPBC19F8.08	387	1e-107	COG1471	Ribosomal protein S4E	K02987	1e-98	357	zma:100280968	small subunit ribosomal protein S4e	GO:0006412//translation	GO:0003735//structural constituent of ribosome;GO:0003723//RNA binding	GO:0005840//ribosome	ko03010//Ribosome
CL5234.Contig1_All	970	0	152	0	4.7023	12.1992	Up	8.34e-45	2.55e-43	gi|168014097|ref|XP_001759592.1|	304.7	1e-81	predicted protein [Physcomitrella patens subsp. patens] >gi|162689131|gb|EDQ75504.1| predicted protein [Physcomitrella patens subsp. patens]	gi|32995911|dbj|AK110702.1|	129	6e-27	Oryza sativa Japonica Group cDNA clone:002-170-C03, full insert sequence	sp|P50346|RLA0_SOYBN	291	3e-79	60S acidic ribosomal protein P0 OS=Glycine max PE=2 SV=1	SPCC18.14c	375	6e-104	COG0244	Ribosomal protein L10	K02941	1e-82	304	ppp:PHYPADRAFT_179848	large subunit ribosomal protein LP0	GO:0009987//cellular process;GO:0050896//response to stimulus	GO:0003677//DNA binding	GO:0043231//intracellular membrane-bounded organelle;GO:0043232;GO:0044444//cytoplasmic part;GO:0030529//ribonucleoprotein complex	ko03010//Ribosome
Unigene43206_All	313	0	48	0	4.6019	12.168	Up	1.22e-14	1.38e-13	gi|302843059|ref|XP_002953072.1|	122.9	1e-27	component of cytosolic 80S ribosome and 40S small subunit [Volvox carteri f. nagariensis] >gi|300261783|gb|EFJ45994.1| component of cytosolic 80S ribosome and 40S small subunit [Volvox carteri f. nagariensis]	gi|195596104|gb|EU943750.1|	60	1e-06	Zea mays clone 1684680 mRNA sequence	sp|Q9T029|RS254_ARATH	101	9e-23	40S ribosomal protein S25-4 OS=Arabidopsis thaliana GN=RPS25E PE=2 SV=1	YLR333c	117	4e-27	COG4901	Ribosomal protein S25	K02975	1e-28	122	vcn:VOLCADRAFT_82071	small subunit ribosomal protein S25e	-	-	GO:0022626//cytosolic ribosome;GO:0043231//intracellular membrane-bounded organelle;GO:0016020//membrane;GO:0044446//intracellular organelle part	ko03010//Ribosome
Unigene8051_All	996	0	151	0	4.5494	12.1515	Up	1.63e-44	4.95e-43	--	--	--	--	gi|340007640|gb|JN098455.1|	79.8	5e-12	Mimulus guttatus mitochondrion, complete genome	--	--	--	--	--	--	--	--	--	--	--	--	--	--	-	-	-	--
CL5598.Contig6_All	960	0	145	0	4.5325	12.1461	Up	8.95e-43	2.62e-41	gi|326509435|dbj|BAJ91634.1|	540	1e-152	predicted protein [Hordeum vulgare subsp. vulgare]	gi|270147430|gb|BT114382.1|	93.7	3e-16	Picea glauca clone GQ03513_J17 mRNA sequence	sp|P22738|RL32_ARATH	458	2e-129	60S ribosomal protein L3-2 OS=Arabidopsis thaliana GN=ARP2 PE=2 SV=4	SPAC17A5.03	483	3e-136	COG0087	Ribosomal protein L3	K02925	5e-129	458	ath:AT1G61580	large subunit ribosomal protein L3e	GO:0006412//translation;GO:0009165//nucleotide biosynthetic process;GO:0052546//cell wall pectin metabolic process;GO:0052541//plant-type cell wall cellulose metabolic process	GO:0003735//structural constituent of ribosome	GO:0005618//cell wall;GO:0005730//nucleolus;GO:0005773//vacuole;GO:0022625//cytosolic large ribosomal subunit;GO:0005886//plasma membrane	ko03010//Ribosome
Unigene19181_All	312	0	47	0	4.5205	12.1423	Up	2.39e-14	2.64e-13	gi|315321248|gb|ADU04750.1|	104.4	4e-22	ubiquitin extension protein, partial [Mesostigma viride] >gi|315321250|gb|ADU04751.1| ubiquitin extension protein, partial [Mesostigma viride]	gi|126038341|gb|EF120638.1|	83.8	9e-14	Hevea brasiliensis ubiquitin extension protein (UEP1) mRNA, complete cds	sp|P31753|RS27A_ASPOF	103	2e-23	Ubiquitin-40S ribosomal protein S27a (Fragment) OS=Asparagus officinalis PE=3 SV=2	YLR167w_2	74.7	4e-14	COG1998	Ribosomal protein S27AE	K02977	4e-23	104	smo:SELMODRAFT_111605	small subunit ribosomal protein S27Ae	GO:0042787//protein ubiquitination involved in ubiquitin-dependent protein catabolic process;GO:0006412//translation	GO:0003735//structural constituent of ribosome	GO:0005794//Golgi apparatus;GO:0022627//cytosolic small ribosomal subunit	ko03010//Ribosome
CL7144.Contig2_All	533	0	80	0	4.504	12.137	Up	6.4e-24	1.12e-22	gi|388496402|gb|AFK36267.1|	257.7	5e-68	unknown [Medicago truncatula]	gi|347659639|gb|BT129991.1|	301	4e-79	Oryza sativa clone RRlibD00237 mRNA sequence	sp|P46297|RS23_FRAAN	221	2e-58	40S ribosomal protein S23 OS=Fragaria ananassa GN=RPS23 PE=2 SV=1	YPR132w	256	2e-68	COG0048	Ribosomal protein S12	K02973	5e-58	221	bdi:100832317	small subunit ribosomal protein S23e	GO:0006412//translation	GO:0003735//structural constituent of ribosome	GO:0005730//nucleolus;GO:0022627//cytosolic small ribosomal subunit	ko03010//Ribosome
Unigene22452_All	394	0	58	0	4.4174	12.109	Up	1.54e-17	2.04e-16	gi|118483126|gb|ABK93470.1|	120.2	8e-27	unknown [Populus trichocarpa]	gi|32993083|dbj|AK107874.1|	89.7	2e-15	Oryza sativa Japonica Group cDNA clone:002-134-C11, full insert sequence	sp|Q9SLF7|RLA22_ARATH	114	2e-26	60S acidic ribosomal protein P2-2 OS=Arabidopsis thaliana GN=RPP2B PE=1 SV=1	YDR382w	121	4e-28	COG2058	Ribosomal protein L12E/L44/L45/RPP1/RPP2	K02943	1e-27	119	cre:CHLREDRAFT_195600	large subunit ribosomal protein LP2	GO:0006412//translation	-	GO:0005840//ribosome;GO:0016020//membrane;GO:0005634//nucleus;GO:0005829//cytosol	ko03010//Ribosome
CL7272.Contig3_All	733	0	106	0	4.3395	12.0833	Up	1.84e-31	4.09e-30	gi|326515276|dbj|BAK03551.1|	63.9	2e-09	predicted protein [Hordeum vulgare subsp. vulgare]	gi|32993324|dbj|AK108115.1|	214	9e-53	Oryza sativa Japonica Group cDNA clone:002-139-C04, full insert sequence	sp|P25387|GBLP_CHLRE	353	5e-98	Guanine nucleotide-binding protein subunit beta-like protein OS=Chlamydomonas reinhardtii GN=GBLP PE=2 SV=1	all0438_2	116	4e-26	COG2319	FOG: WD40 repeat	K14753	8e-99	357	ota:Ot13g01560	guanine nucleotide-binding protein subunit beta-2-like 1 protein	GO:0046686//response to cadmium ion;GO:0016310//phosphorylation;GO:0048364//root development;GO:0048367//shoot development	GO:0016301//kinase activity	GO:0005730//nucleolus;GO:0022626//cytosolic ribosome;GO:0009507//chloroplast	--
Unigene43246_All	664	0	96	0	4.3385	12.083	Up	1.46e-28	2.98e-27	gi|225441385|ref|XP_002278032.1|	198	8e-50	PREDICTED: 60S ribosomal protein L6 [Vitis vinifera]	gi|168021132|ref|XM_001763044.1|	65.9	5e-08	Physcomitrella patens subsp. patens predicted protein (PHYPADRAFT_106052) mRNA, complete cds	sp|Q9FZ76|RL61_ARATH	196	1e-50	60S ribosomal protein L6-1 OS=Arabidopsis thaliana GN=RPL6A PE=2 SV=1	SPCC622.18	149	4e-36	COG2163	Ribosomal protein L14E/L6E/L27E	K02934	9e-51	197	vvi:100257150	large subunit ribosomal protein L6e	GO:0001510//RNA methylation	-	GO:0005730//nucleolus;GO:0009506//plasmodesma;GO:0009507//chloroplast;GO:0022625//cytosolic large ribosomal subunit;GO:0005783//endoplasmic reticulum;GO:0005886//plasma membrane	ko03010//Ribosome
Unigene43225_All	521	0	75	0	4.3198	12.0767	Up	1.8e-22	2.98e-21	gi|302846401|ref|XP_002954737.1|	231.5	4e-60	component of cytosolic 80S ribosome and 60S large subunit [Volvox carteri f. nagariensis] >gi|300259920|gb|EFJ44143.1| component of cytosolic 80S ribosome and 60S large subunit [Volvox carteri f. nagariensis]	gi|37989606|dbj|AK119983.1|	137	1e-29	Oryza sativa Japonica Group cDNA clone:002-184-F09, full insert sequence	sp|Q08770|RL102_ARATH	226	7e-60	60S ribosomal protein L10-2 OS=Arabidopsis thaliana GN=RPL10B PE=2 SV=2	YLR075w	257	8e-69	COG0197	Ribosomal protein L16/L10E	K02866	5e-61	231	vcn:VOLCADRAFT_76448	large subunit ribosomal protein L10e	GO:0001510//RNA methylation;GO:0006412//translation;GO:0071493//cellular response to UV-B;GO:0032502//developmental process	GO:0003735//structural constituent of ribosome;GO:0005515//protein binding	GO:0005730//nucleolus;GO:0009941//chloroplast envelope;GO:0005774//vacuolar membrane;GO:0022625//cytosolic large ribosomal subunit;GO:0005794//Golgi apparatus;GO:0005886//plasma membrane	ko03010//Ribosome
Unigene44325_All	246	0	35	0	4.2694	12.0598	Up	7.22e-11	6.25e-10	--	--	--	--	--	--	--	--	--	--	--	--	--	--	--	--	--	--	--	--	--	--	-	-	-	--
CL5004.Contig1_All	376	0	53	0	4.2299	12.0464	Up	4.34e-16	5.33e-15	--	--	--	--	--	--	--	--	--	--	--	--	--	--	--	--	--	--	--	--	--	--	-	-	-	--
Unigene43348_All	517	0	72	0	4.1791	12.029	Up	1.34e-21	2.14e-20	gi|76160947|gb|ABA40437.1|	187.2	9e-47	40S ribosomal protein S7-like protein [Solanum tuberosum] >gi|77999315|gb|ABB17004.1| ribosomal protein S7-like protein [Solanum tuberosum] >gi|82623373|gb|ABB87101.1| 40S ribosomal protein S7-like protein-like [Solanum tuberosum]	--	--	--	--	sp|Q9C514|RS71_ARATH	175	1e-44	40S ribosomal protein S7-1 OS=Arabidopsis thaliana GN=RPS7A PE=2 SV=1	--	--	--	--	--	K02993	2e-47	186	ppp:PHYPADRAFT_172596	small subunit ribosomal protein S7e	GO:0006364//rRNA processing;GO:0042274//ribosomal small subunit biogenesis	GO:0003723//RNA binding	GO:0009536//plastid;GO:0022627//cytosolic small ribosomal subunit;GO:0030686//90S preribosome;GO:0071944//cell periphery;GO:0032040//small-subunit processome;GO:0016020//membrane	ko03010//Ribosome
Unigene43396_All	220	0	30	0	4.092	11.9986	Up	2.04e-09	1.57e-08	gi|223995943|ref|XP_002287645.1|	71.6	3e-12	60S ACIDIC ribosomal protein P2 [Thalassiosira pseudonana CCMP1335] >gi|220976761|gb|EED95088.1| 60S ACIDIC ribosomal protein P2 [Thalassiosira pseudonana CCMP1335]	--	--	--	--	sp|O24415|RLA2B_MAIZE	58.9	6e-10	60S acidic ribosomal protein P2B OS=Zea mays GN=RPP2B PE=1 SV=1	SPBP8B7.06	70.5	7e-13	COG2058	Ribosomal protein L12E/L44/L45/RPP1/RPP2	K02943	9e-12	66.6	osa:4338938	large subunit ribosomal protein LP2	GO:0009409//response to cold;GO:0006414//translational elongation	GO:0003735//structural constituent of ribosome	GO:0005730//nucleolus;GO:0022626//cytosolic ribosome;GO:0005886//plasma membrane;GO:0009507//chloroplast	ko03010//Ribosome
Unigene19076_All	467	0	63	0	4.0482	11.9831	Up	5.46e-19	7.77e-18	gi|195616364|gb|ACG30012.1|	160.2	8e-39	60S ribosomal protein L30 [Zea mays]	gi|159489245|ref|XM_001702556.1|	63.9	1e-07	Chlamydomonas reinhardtii ribosomal protein L30, component of cytosolic 80S ribosome and 60S large subunit (RPL30) mRNA, complete cds	sp|Q9SDG6|RL30_ORYSJ	150	2e-37	60S ribosomal protein L30 OS=Oryza sativa subsp. japonica GN=RPL30 PE=3 SV=1	SPAC9G1.03c	155	4e-38	COG1911	Ribosomal protein L30E	K02908	1e-39	160	sbi:SORBI_09g023950	large subunit ribosomal protein L30e	GO:0006412//translation	GO:0003735//structural constituent of ribosome	GO:0022625//cytosolic large ribosomal subunit	ko03010//Ribosome
CL2864.Contig2_All	638	0	86	0	4.045	11.9819	Up	1.16e-25	2.16e-24	gi|270346377|pdb|2WWB|J	252.3	3e-66	Chain J, Cryo-Em Structure Of The Mammalian Sec61 Complex Bound To The Actively Translating Wheat Germ 80s Ribosome	gi|259419561|emb|FN392576.1|	85.7	5e-14	Imantonia rotunda partial mRNA for 60S ribosomal protein L19, contig 25573	sp|P49693|RL193_ARATH	242	1e-64	60S ribosomal protein L19-3 OS=Arabidopsis thaliana GN=RPL19C PE=2 SV=3	YBR084c-a	252	4e-67	COG2147	Ribosomal protein L19E	K02885	2e-65	246	cme:CMJ057C	large subunit ribosomal protein L19e	GO:0042254//ribosome biogenesis;GO:0006412//translation	GO:0003735//structural constituent of ribosome	GO:0005886//plasma membrane;GO:0022625//cytosolic large ribosomal subunit	ko03010//Ribosome
Unigene42211_All	447	0	60	0	4.0279	11.9758	Up	4.05e-18	5.53e-17	gi|125548918|gb|EAY94740.1|	179.9	9e-45	hypothetical protein OsI_16517 [Oryza sativa Indica Group]	gi|270134923|gb|BT101875.1|	105	4e-20	Picea glauca clone GQ0132_E05 mRNA sequence	sp|Q07761|RL23A_TOBAC	163	3e-41	60S ribosomal protein L23a OS=Nicotiana tabacum GN=RPL23A PE=2 SV=1	SPBC4F6.04	163	9e-41	COG0089	Ribosomal protein L23	K02893	1e-45	179	osa:4336307	large subunit ribosomal protein L23Ae	GO:0009628//response to abiotic stimulus;GO:0006950//response to stress;GO:0006412//translation	GO:0003735//structural constituent of ribosome;GO:0003723//RNA binding	GO:0005840//ribosome;GO:0009536//plastid	ko03010//Ribosome
Unigene44922_All	530	0	70	0	3.9633	11.9525	Up	5.09e-21	7.91e-20	gi|145346723|ref|XP_001417833.1|	195.7	2e-49	Ribosomal protein S16, component of cytosolic 80S ribosome and 40S small subunit [Ostreococcus lucimarinus CCE9901] >gi|144578061|gb|ABO96126.1| Ribosomal protein S16, component of cytosolic 80S ribosome and 40S small subunit [Ostreococcus lucimarinus CCE9901]	--	--	--	--	sp|P46293|RS16_GOSHI	186	5e-48	40S ribosomal protein S16 OS=Gossypium hirsutum GN=RPS16 PE=2 SV=1	SPBC18H10.14	197	1e-50	COG0103	Ribosomal protein S9	K02960	3e-50	195	olu:OSTLU_31856	small subunit ribosomal protein S16e	GO:0006412//translation	GO:0003735//structural constituent of ribosome	GO:0005730//nucleolus;GO:0022626//cytosolic ribosome;GO:0005618//cell wall;GO:0009507//chloroplast;GO:0016020//membrane	ko03010//Ribosome
CL4435.Contig5_All	379	0	50	0	3.9589	11.9509	Up	3.22e-15	3.77e-14	gi|167997137|ref|XP_001751275.1|	189.9	8e-48	predicted protein [Physcomitrella patens subsp. patens] >gi|168015383|ref|XP_001760230.1| predicted protein [Physcomitrella patens subsp. patens] >gi|168034077|ref|XP_001769540.1| predicted protein [Physcomitrella patens subsp. patens] >gi|168065815|ref|XP_001784842.1| predicted protein [Physcomitrella patens subsp. patens] >gi|162663596|gb|EDQ50352.1| predicted protein [Physcomitrella patens sub…	gi|297815755|ref|XM_002875715.1|	91.7	5e-16	Arabidopsis lyrata subsp. lyrata RPS15A, mRNA	sp|Q9AT34|RS15A_DAUCA	187	2e-48	40S ribosomal protein S15a OS=Daucus carota GN=RPS15A PE=2 SV=3	YJL190c	188	2e-48	COG0096	Ribosomal protein S8	K02957	7e-49	189	ppp:PHYPADRAFT_200381	small subunit ribosomal protein S15Ae	GO:0001510//RNA methylation;GO:0006412//translation;GO:0042545//cell wall modification;GO:0009664//plant-type cell wall organization	GO:0003735//structural constituent of ribosome	GO:0005618//cell wall;GO:0005739//mitochondrion;GO:0009506//plasmodesma;GO:0022627//cytosolic small ribosomal subunit;GO:0005774//vacuolar membrane;GO:0009507//chloroplast;GO:0005794//Golgi apparatus;GO:0005886//plasma membrane	ko03010//Ribosome
Unigene44921_All	431	0	56	0	3.899	11.9289	Up	5.85e-17	7.53e-16	gi|224112609|ref|XP_002316240.1|	131.7	2e-30	predicted protein [Populus trichocarpa] >gi|118482276|gb|ABK93065.1| unknown [Populus trichocarpa] >gi|222865280|gb|EEF02411.1| predicted protein [Populus trichocarpa]	--	--	--	--	sp|P51422|R35A4_ARATH	130	4e-31	60S ribosomal protein L35a-4 OS=Arabidopsis thaliana GN=RPL35AD PE=3 SV=2	YOR234c	135	2e-32	COG2451	Ribosomal protein L35AE/L33A	K02917	3e-31	131	pop:POPTR_833785	large subunit ribosomal protein L35Ae	GO:0042254//ribosome biogenesis;GO:0006412//translation	GO:0003735//structural constituent of ribosome	GO:0022625//cytosolic large ribosomal subunit;GO:0016020//membrane	ko03010//Ribosome
CL11513.Contig4_All	561	0	72	0	3.8513	11.9111	Up	1.34e-21	2.14e-20	gi|168060272|ref|XP_001782121.1|	218.8	3e-56	predicted protein [Physcomitrella patens subsp. patens] >gi|162666410|gb|EDQ53065.1| predicted protein [Physcomitrella patens subsp. patens]	gi|334187023|ref|NM_001203941.1|	69.9	3e-09	Arabidopsis thaliana H(+)-ATPase 2 (HA2) mRNA, complete cds	sp|P83970|PMA1_WHEAT	217	3e-57	Plasma membrane ATPase OS=Triticum aestivum GN=ha1 PE=2 SV=1	MA1678	134	1e-31	COG0474	Cation transport ATPase	K01535	6e-57	218	vvi:100249749	H+-transporting ATPase [EC:3.6.3.6]	GO:0046034//ATP metabolic process;GO:0019637//organophosphate metabolic process;GO:0006812//cation transport	GO:0015662//ATPase activity, coupled to transmembrane movement of ions, phosphorylative mechanism;GO:0005515//protein binding;GO:0000166//nucleotide binding	GO:0005737//cytoplasm;GO:0005886//plasma membrane	ko00190//Oxidative phosphorylation
CL8958.Contig1_All	251	0	32	0	3.8257	11.9015	Up	5.36e-10	4.33e-09	gi|384253137|gb|EIE26612.1|	154.5	4e-37	ribosomal protein L14b/L23e [Coccomyxa subellipsoidea C-169]	gi|77813819|gb|DQ244230.1|	131	3e-28	Zea mays clone 3590 mRNA sequence	sp|P49690|RL23_ARATH	145	7e-36	60S ribosomal protein L23 OS=Arabidopsis thaliana GN=RPL23A PE=2 SV=3	SPCC1322.11	147	4e-36	COG0093	Ribosomal protein L14	K02894	1e-36	149	ppp:PHYPADRAFT_197002	large subunit ribosomal protein L23e	GO:0006412//translation	GO:0003735//structural constituent of ribosome;GO:0019843//rRNA binding;GO:0000166//nucleotide binding	GO:0005730//nucleolus;GO:0022625//cytosolic large ribosomal subunit;GO:0009507//chloroplast	ko03010//Ribosome
CL10138.Contig1_All	468	0	59	0	3.7831	11.8854	Up	7.89e-18	1.06e-16	gi|302832948|ref|XP_002948038.1|	138.3	3e-32	component of cytosolic 80S ribosome and 40S small subunit [Volvox carteri f. nagariensis] >gi|300266840|gb|EFJ51026.1| component of cytosolic 80S ribosome and 40S small subunit [Volvox carteri f. nagariensis]	gi|270136300|gb|BT103252.1|	67.9	8e-09	Picea glauca clone GQ0209_N22 mRNA sequence	sp|Q9ZNS1|RS7_AVIMR	124	2e-29	40S ribosomal protein S7 OS=Avicennia marina GN=RPS7 PE=2 SV=1	--	--	--	--	--	K02993	4e-33	138	vcn:VOLCADRAFT_73479	small subunit ribosomal protein S7e	GO:0006364//rRNA processing;GO:0042274//ribosomal small subunit biogenesis	GO:0003723//RNA binding	GO:0009536//plastid;GO:0022627//cytosolic small ribosomal subunit;GO:0030686//90S preribosome;GO:0071944//cell periphery;GO:0032040//small-subunit processome;GO:0016020//membrane	ko03010//Ribosome
CL11513.Contig2_All	262	0	33	0	3.7796	11.884	Up	2.75e-10	2.27e-09	gi|255540887|ref|XP_002511508.1|	78.6	2e-14	H(\+)-transporting atpase plant/fungi plasma membrane type, putative [Ricinus communis] >gi|223550623|gb|EEF52110.1| H(\+)-transporting atpase plant/fungi plasma membrane type, putative [Ricinus communis]	--	--	--	--	sp|Q9SU58|PMA4_ARATH	77.4	2e-15	ATPase 4, plasma membrane-type OS=Arabidopsis thaliana GN=AHA4 PE=1 SV=2	MA1678	55.8	2e-08	COG0474	Cation transport ATPase	K01535	2e-15	78.6	rcu:RCOM_1513370	H+-transporting ATPase [EC:3.6.3.6]	GO:0007131//reciprocal meiotic recombination;GO:0046034//ATP metabolic process;GO:0045132//meiotic chromosome segregation;GO:0033044//regulation of chromosome organization;GO:0009651//response to salt stress;GO:0042138//meiotic DNA double-strand break formation;GO:0006812//cation transport;GO:0019637//organophosphate metabolic process;GO:0007129//synapsis;GO:0010382//cellular cell wall macromolec…	GO:0008553//hydrogen-exporting ATPase activity, phosphorylative mechanism;GO:0005524//ATP binding	GO:0005886//plasma membrane	ko00190//Oxidative phosphorylation
CL326.Contig3_All	732	0	92	0	3.7715	11.8809	Up	2.11e-27	4.14e-26	gi|326495224|dbj|BAJ85708.1|	340.9	1e-92	predicted protein [Hordeum vulgare subsp. vulgare]	gi|347659529|gb|BT129881.1|	91.7	9e-16	Oryza sativa clone RRlibD00421 mRNA sequence	sp|Q9LXG1|RS91_ARATH	273	9e-74	40S ribosomal protein S9-1 OS=Arabidopsis thaliana GN=RPS9B PE=1 SV=1	SPAC24H6.07	315	6e-86	COG0522	Ribosomal protein S4 and related proteins	K02997	2e-75	280	olu:OSTLU_94716	small subunit ribosomal protein S9e	GO:0001510//RNA methylation;GO:0006412//translation	GO:0019843//rRNA binding;GO:0003735//structural constituent of ribosome	GO:0005618//cell wall;GO:0005739//mitochondrion;GO:0005730//nucleolus;GO:0009506//plasmodesma;GO:0022627//cytosolic small ribosomal subunit;GO:0005774//vacuolar membrane;GO:0009507//chloroplast;GO:0005794//Golgi apparatus;GO:0005886//plasma membrane	ko03010//Ribosome
Unigene42160_All	384	0	48	0	3.751	11.8731	Up	1.22e-14	1.38e-13	gi|326524259|dbj|BAK00513.1|	122.1	2e-27	predicted protein [Hordeum vulgare subsp. vulgare]	--	--	--	--	sp|Q9FUL4|RL24_PRUAV	95.1	1e-20	60S ribosomal protein L24 OS=Prunus avium GN=RPL24 PE=2 SV=1	SPAC6G9.09c	134	5e-32	COG2075	Ribosomal protein L24E	K02896	8e-21	96.7	gmx:100499979	large subunit ribosomal protein L24e	GO:0009987//cellular process;GO:0044699	-	GO:0005829//cytosol;GO:0005840//ribosome;GO:0043231//intracellular membrane-bounded organelle;GO:0044446//intracellular organelle part	ko03010//Ribosome
Unigene42430_All	595	0	74	0	3.7321	11.8658	Up	3.52e-22	5.76e-21	gi|326518184|dbj|BAK07344.1|	309.3	2e-83	predicted protein [Hordeum vulgare subsp. vulgare]	gi|270147238|gb|BT114190.1|	75.8	4e-11	Picea glauca clone GQ03509_P09 mRNA sequence	sp|P51418|R18A2_ARATH	172	2e-43	60S ribosomal protein L18a-2 OS=Arabidopsis thaliana GN=RPL18AB PE=1 SV=2	SPAC3A12.10	236	2e-62	COG2157	Ribosomal protein L20A (L18A)	K02882	4e-43	172	aly:ARALYDRAFT_482410	large subunit ribosomal protein L18Ae	GO:0006412//translation;GO:0042545//cell wall modification;GO:0042254//ribosome biogenesis;GO:0009664//plant-type cell wall organization;GO:0006914//autophagy	GO:0003735//structural constituent of ribosome	GO:0009506//plasmodesma;GO:0005774//vacuolar membrane;GO:0022625//cytosolic large ribosomal subunit;GO:0005886//plasma membrane	ko03010//Ribosome
CL11515.Contig2_All	673	0	83	0	3.7009	11.8537	Up	8.62e-25	1.55e-23	gi|226490975|ref|NP_001147262.1|	270.8	1e-71	60S ribosomal protein L13a-2 [Zea mays] >gi|195609234|gb|ACG26447.1| 60S ribosomal protein L13a-2 [Zea mays]	gi|32992870|dbj|AK107661.1|	113	2e-22	Oryza sativa Japonica Group cDNA clone:002-131-G10, full insert sequence	sp|P93099|RL13A_CYAPA	240	5e-64	60S ribosomal protein L13a OS=Cyanophora paradoxa PE=2 SV=1	SPBC839.13c	252	4e-67	COG0102	Ribosomal protein L13	K02872	1e-72	270	zma:100280870	large subunit ribosomal protein L13Ae	GO:0042545//cell wall modification;GO:0009664//plant-type cell wall organization;GO:0006412//translation	GO:0003735//structural constituent of ribosome	GO:0009506//plasmodesma;GO:0043231//intracellular membrane-bounded organelle;GO:0022625//cytosolic large ribosomal subunit;GO:0016020//membrane	ko03010//Ribosome
Unigene42128_All	398	0	49	0	3.6945	11.8512	Up	6.28e-15	7.22e-14	gi|168066543|ref|XP_001785195.1|	130.2	8e-30	predicted protein [Physcomitrella patens subsp. patens] >gi|162663196|gb|EDQ49974.1| predicted protein [Physcomitrella patens subsp. patens]	--	--	--	--	sp|Q9SS17|RS241_ARATH	125	6e-30	40S ribosomal protein S24-1 OS=Arabidopsis thaliana GN=RPS24A PE=2 SV=1	SPBC17G9.07	129	1e-30	COG2004	Ribosomal protein S24E	K02974	7e-31	130	ppp:PHYPADRAFT_154945	small subunit ribosomal protein S24e	GO:0001510//RNA methylation;GO:0000462//maturation of SSU-rRNA from tricistronic rRNA transcript (SSU-rRNA, 5.8S rRNA, LSU-rRNA);GO:0006414//translational elongation	GO:0003735//structural constituent of ribosome;GO:0000166//nucleotide binding	GO:0005618//cell wall;GO:0005730//nucleolus;GO:0022627//cytosolic small ribosomal subunit;GO:0005774//vacuolar membrane;GO:0009507//chloroplast;GO:0005794//Golgi apparatus;GO:0005886//plasma membrane	ko03010//Ribosome
Unigene42145_All	483	0	59	0	3.6656	11.8398	Up	7.89e-18	1.06e-16	gi|357160171|ref|XP_003578680.1|	171.4	4e-42	PREDICTED: 60S ribosomal protein L10a-3-like [Brachypodium distachyon]	gi|37989557|dbj|AK119934.1|	97.6	9e-18	Oryza sativa Japonica Group cDNA clone:002-184-A10, full insert sequence	sp|Q8VZB9|R10A1_ARATH	169	7e-43	60S ribosomal protein L10a-1 OS=Arabidopsis thaliana GN=RPL10AA PE=2 SV=1	SPCC1183.08c	182	2e-46	COG0081	Ribosomal protein L1	K02865	5e-43	171	bdi:100828339	large subunit ribosomal protein L10Ae	GO:0006412//translation;GO:0009955//adaxial/abaxial pattern specification;GO:0048569//post-embryonic organ development	GO:0003723//RNA binding;GO:0003735//structural constituent of ribosome	GO:0005730//nucleolus;GO:0009506//plasmodesma;GO:0022625//cytosolic large ribosomal subunit;GO:0005886//plasma membrane	ko03010//Ribosome
Unigene44923_All	396	0	48	0	3.6373	11.8287	Up	1.22e-14	1.38e-13	gi|348687248|gb|EGZ27062.1|	125.6	2e-28	hypothetical protein PHYSODRAFT_353368 [Phytophthora sojae]	gi|226514636|gb|CP001323.1|	61.9	4e-07	Micromonas sp. RCC299 chromosome 2, complete sequence	sp|Q9FE58|RL223_ARATH	108	7e-25	60S ribosomal protein L22-3 OS=Arabidopsis thaliana GN=RPL22C PE=2 SV=1	--	--	--	--	--	K02891	5e-29	124	ppp:PHYPADRAFT_122343	large subunit ribosomal protein L22e	-	-	GO:0005840//ribosome	ko03010//Ribosome
Unigene44945_All	233	0	28	0	3.6061	11.8162	Up	7.75e-09	5.63e-08	--	--	--	--	--	--	--	--	--	--	--	--	--	--	--	--	--	--	--	--	--	--	-	-	-	--
Unigene43221_All	225	0	27	0	3.601	11.8142	Up	1.51e-08	1.07e-07	gi|32400865|gb|AAP80664.1|AF479045_1	93.6	8e-19	S28 ribosomal protein, partial [Triticum aestivum]	gi|388516036|gb|BT146286.1|	61.9	2e-07	Medicago truncatula clone JCVI-FLMt-5H10 unknown mRNA	sp|P46302|RS28_MAIZE	86.7	3e-18	40S ribosomal protein S28 OS=Zea mays GN=RPS28 PE=3 SV=1	SPCC285.15c	115	3e-26	COG2053	Ribosomal protein S28E/S33	K02979	2e-21	99	cme:CMO024C	small subunit ribosomal protein S28e	GO:0006407//rRNA export from nucleus;GO:0006412//translation	GO:0003735//structural constituent of ribosome	GO:0005886//plasma membrane;GO:0005618//cell wall;GO:0022627//cytosolic small ribosomal subunit	ko03010//Ribosome
CL5675.Contig8_All	1084	0	130	0	3.5988	11.8133	Up	2.01e-38	5.36e-37	gi|326501908|dbj|BAK06446.1|	619.4	2e-176	predicted protein [Hordeum vulgare subsp. vulgare]	gi|32993388|dbj|AK108179.1|	214	1e-52	Oryza sativa Japonica Group cDNA clone:002-140-A09, full insert sequence	sp|O49447|ADT3_ARATH	473	1e-133	ADP,ATP carrier protein 3, mitochondrial OS=Arabidopsis thaliana GN=AAC3 PE=1 SV=1	slr0599	50.4	5e-06	COG0515	Serine/threonine protein kinase	K05863	5e-136	482	osa:4338353	solute carrier family 25 (mitochondrial adenine nucleotide translocator), member 4/5/6/31	GO:0055085//transmembrane transport;GO:0006468//protein phosphorylation;GO:0015865//purine nucleotide transport	GO:0004672//protein kinase activity;GO:0005524//ATP binding;GO:0005215//transporter activity	GO:0016021//integral to membrane;GO:0005743//mitochondrial inner membrane;GO:0009941//chloroplast envelope	--
Unigene31960_All	410	0	49	0	3.5863	11.8083	Up	6.28e-15	7.22e-14	gi|302835219|ref|XP_002949171.1|	181.4	3e-45	component of cytosolic 80S ribosome and 40S small subunit [Volvox carteri f. nagariensis] >gi|300265473|gb|EFJ49664.1| component of cytosolic 80S ribosome and 40S small subunit [Volvox carteri f. nagariensis]	gi|302835218|ref|XM_002949125.1|	69.9	2e-09	Volvox carteri f. nagariensis component of cytosolic 80S ribosome and 40S small subunit (rps16), mRNA	sp|P46293|RS16_GOSHI	173	3e-44	40S ribosomal protein S16 OS=Gossypium hirsutum GN=RPS16 PE=2 SV=1	YMR143w	189	2e-48	COG0103	Ribosomal protein S9	K02960	3e-46	181	vcn:VOLCADRAFT_109027	small subunit ribosomal protein S16e	GO:0006412//translation	GO:0003735//structural constituent of ribosome	GO:0005730//nucleolus;GO:0022626//cytosolic ribosome;GO:0005618//cell wall;GO:0009507//chloroplast;GO:0016020//membrane	ko03010//Ribosome
CL12882.Contig1_All	429	0	51	0	3.5674	11.8007	Up	1.65e-15	1.96e-14	gi|326518040|dbj|BAK07272.1|	225.7	1e-58	predicted protein [Hordeum vulgare subsp. vulgare]	gi|392513445|emb|FO082271.1|	73.8	1e-10	Bathycoccus prasinos genomic : Chromosome_8	sp|P49205|RS171_ARATH	125	7e-30	40S ribosomal protein S17-1 OS=Arabidopsis thaliana GN=RPS17A PE=1 SV=3	SPCC24B10.09	144	7e-35	COG1383	Ribosomal protein S17E	K02962	7e-31	130	gmx:100785402	small subunit ribosomal protein S17e	GO:0006414//translational elongation;GO:0000028//ribosomal small subunit assembly	GO:0003735//structural constituent of ribosome	GO:0005730//nucleolus;GO:0022627//cytosolic small ribosomal subunit;GO:0005794//Golgi apparatus;GO:0005886//plasma membrane	ko03010//Ribosome
Unigene44137_All	271	0	32	0	3.5434	11.7909	Up	5.36e-10	4.33e-09	gi|2493971|sp|Q41346.1|CYC_STELP	123.6	7e-28	RecName: Full=Cytochrome c >gi|440586|emb|CAA79708.1| mitochondrial cytochrome c [Stellaria longipes]	gi|440585|emb|Z21499.1|	60	1e-06	S.longipes mRNA for mitochondrial cytochrome c	sp|Q41346|CYC_STELP	123	2e-29	Cytochrome c OS=Stellaria longipes PE=3 SV=1	SPCC191.07	121	3e-28	COG3474	Cytochrome c2	K08738	1e-23	106	cme:CMJ212C	cytochrome c	GO:0022900//electron transport chain	GO:0009055//electron carrier activity;GO:0005506//iron ion binding;GO:0020037//heme binding	GO:0070469//respiratory chain;GO:0005739//mitochondrion	--
Unigene44913_All	780	0	91	0	3.5009	11.7735	Up	4.12e-27	8e-26	gi|301122631|ref|XP_002909042.1|	273.5	2e-72	40S ribosomal protein S6 [Phytophthora infestans T30-4] >gi|262099804|gb|EEY57856.1| 40S ribosomal protein S6 [Phytophthora infestans T30-4]	gi|166050437|emb|CU356134.1|	67.9	1e-08	Aphanomyces euteiches cDNA	sp|Q9M3V8|RS6_ASPOF	255	2e-68	40S ribosomal protein S6 OS=Asparagus officinalis GN=rps6 PE=2 SV=1	SPAPB1E7.12	303	2e-82	COG2125	Ribosomal protein S6E (S10)	K02991	3e-68	256	rcu:RCOM_0767670	small subunit ribosomal protein S6e	-	-	GO:0005840//ribosome	ko03010//Ribosome
Unigene12694_All	445	0	51	0	3.4391	11.7478	Up	1.65e-15	1.96e-14	gi|168005243|ref|XP_001755320.1|	138.7	2e-32	predicted protein [Physcomitrella patens subsp. patens] >gi|168022461|ref|XP_001763758.1| predicted protein [Physcomitrella patens subsp. patens] >gi|168042297|ref|XP_001773625.1| predicted protein [Physcomitrella patens subsp. patens] >gi|162675013|gb|EDQ61513.1| predicted protein [Physcomitrella patens subsp. patens] >gi|162685002|gb|EDQ71400.1| predicted protein [Physcomitrella patens subsp. p…	gi|270134512|gb|BT101464.1|	91.7	5e-16	Picea glauca clone GQ01305_B24 mRNA sequence	sp|Q9M2F1|RS272_ARATH	136	6e-33	40S ribosomal protein S27-2 OS=Arabidopsis thaliana GN=RPS27B PE=2 SV=2	SPBC1685.10	146	1e-35	COG2051	Ribosomal protein S27E	K02978	3e-33	138	ppp:PHYPADRAFT_59405	small subunit ribosomal protein S27e	GO:0001510//RNA methylation;GO:0006412//translation;GO:0042545//cell wall modification;GO:0042254//ribosome biogenesis;GO:0009664//plant-type cell wall organization	GO:0046872//metal ion binding;GO:0003735//structural constituent of ribosome	GO:0005618//cell wall;GO:0005730//nucleolus;GO:0009506//plasmodesma;GO:0022627//cytosolic small ribosomal subunit;GO:0005886//plasma membrane	ko03010//Ribosome
Unigene15815_All	603	0	69	0	3.4338	11.7456	Up	9.92e-21	1.53e-19	gi|357125648|ref|XP_003564503.1|	135.2	5e-31	PREDICTED: 40S ribosomal protein S26-3-like [Brachypodium distachyon]	--	--	--	--	sp|Q8LPJ7|RS262_ARATH	132	1e-31	40S ribosomal protein S26-2 OS=Arabidopsis thaliana GN=RPS26B PE=2 SV=2	YER131w	152	3e-37	COG4830	Ribosomal protein S26	K02976	6e-32	135	bdi:100842631	small subunit ribosomal protein S26e	GO:0042254//ribosome biogenesis;GO:0006412//translation	GO:0003735//structural constituent of ribosome	GO:0009506//plasmodesma;GO:0022627//cytosolic small ribosomal subunit;GO:0009507//chloroplast	ko03010//Ribosome
CL3852.Contig1_All	210	0	24	0	3.4295	11.7438	Up	1.12e-07	7.25e-07	gi|167998891|ref|XP_001752151.1|	132.5	1e-30	predicted protein [Physcomitrella patens subsp. patens] >gi|162696546|gb|EDQ82884.1| predicted protein [Physcomitrella patens subsp. patens]	gi|116631156|emb|CT831338.1|	143	7e-32	Oryza sativa (indica cultivar-group) cDNA clone:OSIGCRA112N01, full insert sequence	sp|P34923|G3PC_PHYPA	129	5e-31	Glyceraldehyde-3-phosphate dehydrogenase, cytosolic OS=Physcomitrella patens subsp. patens GN=GAPC PE=2 SV=1	gapA	126	1e-29	COG0057	Glyceraldehyde-3-phosphate dehydrogenase/erythrose-4-phosphate dehydrogenase	K00134	1e-31	132	ppp:PHYPADRAFT_109421	glyceraldehyde 3-phosphate dehydrogenase [EC:1.2.1.12]	GO:0006006//glucose metabolic process;GO:0055114//oxidation-reduction process	GO:0051287//NAD binding;GO:0016620//oxidoreductase activity, acting on the aldehyde or oxo group of donors, NAD or NADP as acceptor;GO:0050661//NADP binding	-	ko01110//Biosynthesis of secondary metabolites;ko01100//Metabolic pathways;ko00010//Glycolysis / Gluconeogenesis
Unigene28973_All	501	0	57	0	3.4141	11.7373	Up	3e-17	3.92e-16	gi|299471186|emb|CBN79042.1|	72.4	2e-12	60S ribosomal protein L28, putative [Ectocarpus siliculosus]	--	--	--	--	sp|Q9LK03|PERK2_ARATH	67.4	4e-12	Proline-rich receptor-like protein kinase PERK2 OS=Arabidopsis thaliana GN=PERK2 PE=2 SV=3	--	--	--	--	--	K02903	4e-13	72	ppp:PHYPADRAFT_228172	large subunit ribosomal protein L28e	GO:0044238//primary metabolic process	-	-	ko03010//Ribosome
Unigene25427_All	633	0	72	0	3.4132	11.7369	Up	1.34e-21	2.14e-20	gi|302847064|ref|XP_002955067.1|	88.2	9e-17	component of cytosolic 80S ribosome and 60S large subunit [Volvox carteri f. nagariensis] >gi|300259595|gb|EFJ43821.1| component of cytosolic 80S ribosome and 60S large subunit [Volvox carteri f. nagariensis]	--	--	--	--	sp|O22860|RL38_ARATH	86.3	1e-17	60S ribosomal protein L38 OS=Arabidopsis thaliana GN=RPL38A PE=2 SV=1	--	--	--	--	--	K02923	9e-18	88.2	vcn:VOLCADRAFT_109950	large subunit ribosomal protein L38e	GO:0001510//RNA methylation	-	GO:0022625//cytosolic large ribosomal subunit	ko03010//Ribosome
Unigene28930_All	381	0	43	0	3.3867	11.7257	Up	3.45e-13	3.53e-12	gi|226490975|ref|NP_001147262.1|	84.7	3e-16	60S ribosomal protein L13a-2 [Zea mays] >gi|195609234|gb|ACG26447.1| 60S ribosomal protein L13a-2 [Zea mays]	--	--	--	--	sp|P93099|RL13A_CYAPA	74.7	1e-14	60S ribosomal protein L13a OS=Cyanophora paradoxa PE=2 SV=1	SPAC23A1.11	84.3	5e-17	COG0102	Ribosomal protein L13	K02872	3e-17	84.7	zma:100280870	large subunit ribosomal protein L13Ae	-	-	GO:0015934//large ribosomal subunit	ko03010//Ribosome
CL6056.Contig2_All	404	0	45	0	3.3425	11.7067	Up	9.08e-14	9.67e-13	gi|445615|prf||1909362A	162.2	1e-39	ribosomal protein L27	--	--	--	--	sp|Q05462|RL27_PEA	140	2e-34	60S ribosomal protein L27 OS=Pisum sativum GN=RPL27 PE=2 SV=1	SPBC685.07c	192	1e-49	COG2163	Ribosomal protein L14E/L6E/L27E	K02901	2e-36	149	ppp:PHYPADRAFT_194649	large subunit ribosomal protein L27e	-	-	GO:0005840//ribosome	ko03010//Ribosome
Unigene43394_All	218	0	24	0	3.3036	11.6898	Up	1.12e-07	7.25e-07	--	--	--	--	--	--	--	--	--	--	--	--	--	--	--	--	--	--	--	--	--	--	-	-	-	--
Unigene44934_All	410	0	45	0	3.2936	11.6854	Up	9.08e-14	9.67e-13	gi|224002899|ref|XP_002291121.1|	190.3	6e-48	nucleoside diphosphate kinase [Thalassiosira pseudonana CCMP1335] >gi|220972897|gb|EED91228.1| nucleoside diphosphate kinase [Thalassiosira pseudonana CCMP1335]	gi|270134637|gb|BT101589.1|	81.8	5e-13	Picea glauca clone GQ01308_F02 mRNA sequence	sp|Q02254|NDK1_SPIOL	177	2e-45	Nucleoside diphosphate kinase 1 OS=Spinacia oleracea GN=NDPK1 PE=2 SV=1	SPAC806.07	171	3e-43	COG0105	Nucleoside diphosphate kinase	K00940	6e-47	183	bdi:100825022	nucleoside-diphosphate kinase [EC:2.7.4.6]	GO:0006165//nucleoside diphosphate phosphorylation;GO:0009651//response to salt stress;GO:0006228//UTP biosynthetic process;GO:0006183//GTP biosynthetic process;GO:0046686//response to cadmium ion;GO:0006241//CTP biosynthetic process	GO:0004550//nucleoside diphosphate kinase activity;GO:0005524//ATP binding	GO:0005777//peroxisome;GO:0019861//flagellum;GO:0009507//chloroplast;GO:0005773//vacuole;GO:0005886//plasma membrane;GO:0048046//apoplast	ko01110//Biosynthesis of secondary metabolites;ko01100//Metabolic pathways;ko00230//Purine metabolism;ko00240//Pyrimidine metabolism
Unigene43399_All	456	0	50	0	3.2904	11.684	Up	3.22e-15	3.77e-14	gi|293331579|ref|NP_001169146.1|	166	1e-40	uncharacterized protein LOC100382991 [Zea mays]	gi|151420072|dbj|AK251424.1|	91.7	6e-16	Hordeum vulgare subsp. vulgare cDNA clone: FLbaf116n20, mRNA sequence	sp|Q9FFS8|RS102_ARATH	139	5e-34	40S ribosomal protein S10-2 OS=Arabidopsis thaliana GN=RPS10B PE=2 SV=1	SPBP22H7.08	143	1e-34	COG5045	Ribosomal protein S10E	K02947	2e-41	166	zma:100382991	small subunit ribosomal protein S10e	GO:0042545//cell wall modification;GO:0009664//plant-type cell wall organization	-	GO:0005618//cell wall;GO:0022627//cytosolic small ribosomal subunit;GO:0009507//chloroplast;GO:0016020//membrane	ko03010//Ribosome
Unigene25545_All	617	0	67	0	3.2586	11.67	Up	3.77e-20	5.67e-19	gi|226504938|ref|NP_001148350.1|	243	2e-63	60S ribosomal protein L12 [Zea mays] >gi|195618256|gb|ACG30958.1| 60S ribosomal protein L12 [Zea mays] >gi|195619274|gb|ACG31467.1| 60S ribosomal protein L12 [Zea mays]	gi|1203989|gb|L04478.1|MLIRLSUA	107	1e-20	Melosira nummuloides ribosomal RNA large subunit, domains D7 and C8	sp|P50883|RL121_ARATH	237	3e-63	60S ribosomal protein L12-1 OS=Arabidopsis thaliana GN=RPL12A PE=1 SV=2	SPCC31H12.04c	257	9e-69	COG0080	Ribosomal protein L11	K02870	2e-64	243	zma:100281960	large subunit ribosomal protein L12e	GO:0001510//RNA methylation;GO:0006412//translation;GO:0009409//response to cold;GO:0042254//ribosome biogenesis	GO:0008270//zinc ion binding;GO:0003735//structural constituent of ribosome	GO:0005730//nucleolus;GO:0009506//plasmodesma;GO:0009507//chloroplast;GO:0005773//vacuole;GO:0016020//membrane;GO:0022625//cytosolic large ribosomal subunit;GO:0005794//Golgi apparatus	ko03010//Ribosome
Unigene6251_All	525	0	57	0	3.258	11.6698	Up	3e-17	3.92e-16	gi|302843059|ref|XP_002953072.1|	129	3e-29	component of cytosolic 80S ribosome and 40S small subunit [Volvox carteri f. nagariensis] >gi|300261783|gb|EFJ45994.1| component of cytosolic 80S ribosome and 40S small subunit [Volvox carteri f. nagariensis]	gi|195596104|gb|EU943750.1|	79.8	2e-12	Zea mays clone 1684680 mRNA sequence	sp|Q9T029|RS254_ARATH	107	5e-24	40S ribosomal protein S25-4 OS=Arabidopsis thaliana GN=RPS25E PE=2 SV=1	YGR027c	114	1e-25	COG4901	Ribosomal protein S25	K02975	3e-30	129	vcn:VOLCADRAFT_82071	small subunit ribosomal protein S25e	-	-	GO:0022626//cytosolic ribosome;GO:0043231//intracellular membrane-bounded organelle;GO:0016020//membrane;GO:0044446//intracellular organelle part	ko03010//Ribosome
Unigene44834_All	603	0	65	0	3.2347	11.6594	Up	1.43e-19	2.1e-18	gi|357503195|ref|XP_003621886.1|	147.5	1e-34	Heat shock protein [Medicago truncatula] >gi|355496901|gb|AES78104.1| Heat shock protein [Medicago truncatula]	--	--	--	--	sp|P27322|HSP72_SOLLC	143	6e-35	Heat shock cognate 70 kDa protein 2 OS=Solanum lycopersicum GN=HSC-2 PE=2 SV=1	SPBC1709.05	202	3e-52	COG0443	Molecular chaperone	K03283	4e-35	145	sbi:SORBI_08g018750	heat shock 70kDa protein 1/8	-	-	-	ko04144//Endocytosis;ko04141//Protein processing in endoplasmic reticulum;ko03040//Spliceosome
CL8474.Contig1_All	780	0	84	0	3.2316	11.658	Up	4.42e-25	8.03e-24	gi|82400138|gb|ABB72808.1|	297	1e-79	cyc07-like protein [Solanum tuberosum]	gi|154800026|dbj|AB267889.1|	65.9	6e-08	Prymnesium parvum mRNA for 40S ribosome protein, partial cds	sp|A5B4K1|RS3A1_VITVI	293	7e-80	40S ribosomal protein S3a-1 OS=Vitis vinifera GN=GSVIVT00020038001 PE=3 SV=1	SPAC22H12.04c	284	1e-76	COG1890	Ribosomal protein S3AE	K02984	2e-79	293	vvi:100249434	small subunit ribosomal protein S3Ae	GO:0006412//translation	GO:0003735//structural constituent of ribosome	GO:0005730//nucleolus;GO:0022626//cytosolic ribosome;GO:0005886//plasma membrane;GO:0005618//cell wall;GO:0009507//chloroplast	ko03010//Ribosome
Unigene43374_All	504	0	53	0	3.1556	11.6237	Up	4.34e-16	5.33e-15	gi|298707505|emb|CBJ30107.1|	237.3	7e-62	conserved unknown protein [Ectocarpus siliculosus]	gi|116632666|emb|CT832470.1|	73.8	1e-10	Oryza sativa (indica cultivar-group) cDNA clone:OSIGCRA129E01, full insert sequence	sp|Q0DK10|RL11_ORYSJ	224	2e-59	60S ribosomal protein L11 OS=Oryza sativa subsp. japonica GN=RPL11 PE=2 SV=1	SPBC17G9.10	254	5e-68	COG0094	Ribosomal protein L5	K02868	7e-62	234	zma:100285338	large subunit ribosomal protein L11e	GO:0001510//RNA methylation;GO:0006412//translation	GO:0003735//structural constituent of ribosome	GO:0005730//nucleolus;GO:0009506//plasmodesma;GO:0009507//chloroplast;GO:0005773//vacuole;GO:0022625//cytosolic large ribosomal subunit;GO:0005794//Golgi apparatus	ko03010//Ribosome
Unigene43645_All	742	0	78	0	3.1545	11.6232	Up	2.43e-23	4.15e-22	gi|357122121|ref|XP_003562764.1|	200.3	2e-50	PREDICTED: eukaryotic translation initiation factor 5A-2-like [Brachypodium distachyon]	gi|32995844|dbj|AK110635.1|	168	5e-39	Oryza sativa Japonica Group cDNA clone:002-169-C03, full insert sequence	sp|P80639|IF5A_MAIZE	195	3e-50	Eukaryotic translation initiation factor 5A OS=Zea mays GN=TIF5A PE=1 SV=2	YEL034w	239	3e-63	COG0231	Translation elongation factor P (EF-P)/translation initiation factor 5A (eIF-5A)	K03263	4e-50	196	aly:ARALYDRAFT_471555	translation initiation factor 5A	GO:0006413//translational initiation;GO:0006452//translational frameshifting;GO:0034050//host programmed cell death induced by symbiont;GO:0042742//defense response to bacterium;GO:0009611//response to wounding;GO:0008612//peptidyl-lysine modification to hypusine;GO:0045905//positive regulation of translational termination;GO:0010089//xylem development;GO:0045901//positive regulation of translati…	GO:0003743//translation initiation factor activity;GO:0003746//translation elongation factor activity;GO:0043022//ribosome binding	GO:0005737//cytoplasm;GO:0005634//nucleus	--
CL12764.Contig1_All	325	0	34	0	3.1393	11.6162	Up	1.41e-10	1.19e-09	gi|326516490|dbj|BAJ92400.1|	198.7	1e-50	predicted protein [Hordeum vulgare subsp. vulgare]	gi|226510501|ref|NM_001147549.1|	212	2e-52	Zea mays uncharacterized LOC100273100 (LOC100273100), mRNA >gi|194702225|gb|BT040192.1| Zea mays full-length cDNA clone ZM_BFc0070L06 mRNA, complete cds	sp|P05492|ATPAM_OENBI	166	2e-42	ATP synthase subunit alpha, mitochondrial OS=Oenothera biennis GN=ATPA PE=3 SV=1	SPAC14C4.14	195	1e-50	COG0056	F0F1-type ATP synthase, alpha subunit	K02132	3e-48	187	zma:100273100	F-type H+-transporting ATPase subunit alpha [EC:3.6.3.14]	GO:0042777//plasma membrane ATP synthesis coupled proton transport;GO:0015991//ATP hydrolysis coupled proton transport	GO:0046933//hydrogen ion transporting ATP synthase activity, rotational mechanism;GO:0005524//ATP binding;GO:0046961//proton-transporting ATPase activity, rotational mechanism	GO:0045261//proton-transporting ATP synthase complex, catalytic core F(1);GO:0005739//mitochondrion;GO:0005886//plasma membrane	ko01100//Metabolic pathways;ko00190//Oxidative phosphorylation
Unigene43349_All	1014	0	106	0	3.1369	11.6151	Up	1.84e-31	4.09e-30	gi|326504742|dbj|BAK06662.1|	556.2	2e-157	predicted protein [Hordeum vulgare subsp. vulgare]	gi|225316235|dbj|AK322188.1|	103	3e-19	Solanum lycopersicum cDNA, clone: LEFL1034CG03, HTC in leaf	sp|Q9XF97|RL4_PRUAR	397	5e-111	60S ribosomal protein L4 OS=Prunus armeniaca GN=RPL4 PE=2 SV=1	SPBC1711.06	456	2e-128	COG0088	Ribosomal protein L4	K02930	2e-117	420	ppp:PHYPADRAFT_109466	large subunit ribosomal protein L4e	-	-	GO:0022626//cytosolic ribosome;GO:0043231//intracellular membrane-bounded organelle;GO:0016020//membrane;GO:0044446//intracellular organelle part;GO:0071944//cell periphery	ko03010//Ribosome
CL11292.Contig2_All	546	0	57	0	3.1327	11.6132	Up	3e-17	3.93e-16	gi|293333790|ref|NP_001168847.1|	192.6	2e-48	uncharacterized protein LOC100382652 [Zea mays]	gi|293333789|ref|NM_001175376.1|	58	9e-06	Zea mays uncharacterized LOC100382652 (LOC100382652), mRNA >gi|223973322|gb|BT064973.1| Zea mays full-length cDNA clone ZM_BFc0083B14 mRNA, complete cds	sp|O48557|RL17_MAIZE	177	4e-45	60S ribosomal protein L17 OS=Zea mays GN=RPL17 PE=2 SV=1	SPCC364.03	195	4e-50	COG0091	Ribosomal protein L22	K02880	3e-49	192	zma:100382652	large subunit ribosomal protein L17e	-	-	GO:0030529//ribonucleoprotein complex	ko03010//Ribosome
CL6401.Contig2_All	231	0	24	0	3.1177	11.6063	Up	1.12e-07	7.25e-07	--	--	--	--	--	--	--	--	--	--	--	--	--	--	--	--	--	--	--	--	--	--	-	-	-	--
Unigene29107_All	241	0	25	0	3.1129	11.604	Up	5.75e-08	3.83e-07	--	--	--	--	--	--	--	--	--	--	--	--	--	--	--	--	--	--	--	--	--	--	-	-	-	--
Unigene5480_All	916	0	95	0	3.1122	11.6037	Up	2.85e-28	5.75e-27	gi|224109342|ref|XP_002315165.1|	278.1	1e-73	predicted protein [Populus trichocarpa] >gi|222864205|gb|EEF01336.1| predicted protein [Populus trichocarpa]	gi|32994404|dbj|AK109195.1|	113	3e-22	Oryza sativa Japonica Group cDNA clone:002-156-B08, full insert sequence	sp|P41095|RLA0_ORYSJ	271	3e-73	60S acidic ribosomal protein P0 OS=Oryza sativa subsp. japonica GN=Os08g0130500 PE=1 SV=3	SPCC18.14c	341	1e-93	COG0244	Ribosomal protein L10	K02941	1e-74	278	pop:POPTR_822404	large subunit ribosomal protein LP0	GO:0050896//response to stimulus;GO:0006414//translational elongation	GO:0003735//structural constituent of ribosome	GO:0005840//ribosome;GO:0043231//intracellular membrane-bounded organelle	ko03010//Ribosome
Unigene43228_All	222	0	23	0	3.1089	11.6022	Up	2.19e-07	1.37e-06	--	--	--	--	--	--	--	--	--	--	--	--	--	--	--	--	--	--	--	--	--	--	-	-	-	--
Unigene44949_All	263	0	27	0	3.0807	11.589	Up	1.51e-08	1.07e-07	--	--	--	--	gi|134270089|gb|EF506945.1|	60	1e-06	Leptosira terrestris UTEX 333 chloroplast, complete genome	--	--	--	--	--	--	--	--	--	--	--	--	--	--	-	-	-	--
Unigene43421_All	439	0	45	0	3.076	11.5868	Up	9.08e-14	9.67e-13	gi|313586483|gb|ADR71252.1|	189.5	1e-47	40S ribosomal protein S15E [Hevea brasiliensis]	gi|224035852|gb|BT070105.1|	75.8	3e-11	Zea mays full-length cDNA clone ZM_BFb0384G13 mRNA, complete cds	sp|Q945U1|RS15_ELAOL	184	2e-47	40S ribosomal protein S15 OS=Elaeis oleifera GN=RPS15 PE=2 SV=1	SPCC1393.03	166	1e-41	COG0185	Ribosomal protein S19	K02958	1e-47	186	smo:SELMODRAFT_172403	small subunit ribosomal protein S15e	GO:0006412//translation	GO:0003735//structural constituent of ribosome;GO:0003723//RNA binding	GO:0005730//nucleolus;GO:0005886//plasma membrane;GO:0022627//cytosolic small ribosomal subunit	ko03010//Ribosome
Unigene13070_All	505	0	51	0	3.0305	11.5653	Up	1.65e-15	1.96e-14	gi|323449865|gb|EGB05750.1|	148.3	4e-35	hypothetical protein AURANDRAFT_38382 [Aureococcus anophagefferens]	gi|32973615|dbj|AK063597.1|	61.9	5e-07	Oryza sativa Japonica Group cDNA clone:001-118-B06, full insert sequence	sp|P42795|RL111_ARATH	135	1e-32	60S ribosomal protein L11-1 OS=Arabidopsis thaliana GN=RPL11A PE=1 SV=2	SPBC17G9.10	162	3e-40	COG0094	Ribosomal protein L5	K02868	6e-36	147	zma:100285338	large subunit ribosomal protein L11e	GO:0006412//translation	GO:0003735//structural constituent of ribosome	GO:0005840//ribosome;GO:0033009	ko03010//Ribosome
Unigene19150_All	328	0	33	0	3.0191	11.5599	Up	2.75e-10	2.27e-09	gi|307111505|gb|EFN59739.1|	127.5	5e-29	hypothetical protein CHLNCDRAFT_133342 [Chlorella variabilis]	--	--	--	--	sp|Q43292|RL372_ARATH	114	1e-26	60S ribosomal protein L37-2 OS=Arabidopsis thaliana GN=RPL37B PE=2 SV=2	SPCC1223.05c	122	1e-28	COG2126	Ribosomal protein L37E	K02922	2e-29	125	ota:Ot07g04050	large subunit ribosomal protein L37e	-	GO:0046872//metal ion binding;GO:0003723//RNA binding	GO:0022626//cytosolic ribosome;GO:0009536//plastid	ko03010//Ribosome
CL11513.Contig5_All	351	0	35	0	2.9923	11.547	Up	7.22e-11	6.25e-10	gi|553114|gb|AAA34099.1|	158.7	2e-38	plasma membrane H+ ATPase, partial [Nicotiana plumbaginifolia]	--	--	--	--	sp|Q08436|PMA3_NICPL	158	6e-40	Plasma membrane ATPase 3 OS=Nicotiana plumbaginifolia GN=PMA3 PE=1 SV=1	MA1678	104	3e-23	COG0474	Cation transport ATPase	K01535	2e-39	158	bdi:100844944	H+-transporting ATPase [EC:3.6.3.6]	GO:0015991//ATP hydrolysis coupled proton transport;GO:0006754//ATP biosynthetic process;GO:0019761//glucosinolate biosynthetic process;GO:0006200//ATP catabolic process	GO:0008553//hydrogen-exporting ATPase activity, phosphorylative mechanism;GO:0000287//magnesium ion binding;GO:0005524//ATP binding	GO:0016021//integral to membrane;GO:0009506//plasmodesma;GO:0005886//plasma membrane	ko00190//Oxidative phosphorylation
CL7272.Contig2_All	291	0	29	0	2.9905	11.5462	Up	3.97e-09	2.97e-08	gi|326515276|dbj|BAK03551.1|	136.3	1e-31	predicted protein [Hordeum vulgare subsp. vulgare]	--	--	--	--	sp|Q39836|GBLP_SOYBN	115	6e-27	Guanine nucleotide-binding protein subunit beta-like protein OS=Glycine max PE=2 SV=1	all0284_3	61.6	3e-10	COG2319	FOG: WD40 repeat	K14753	5e-30	127	olu:OSTLU_19794	guanine nucleotide-binding protein subunit beta-2-like 1 protein	GO:0016310//phosphorylation	GO:0016301//kinase activity	-	--
Unigene44933_All	1466	0	146	0	2.9885	11.5452	Up	4.59e-43	1.35e-41	gi|167997115|ref|XP_001751264.1|	333.6	4e-90	predicted protein [Physcomitrella patens subsp. patens] >gi|162697245|gb|EDQ83581.1| predicted protein [Physcomitrella patens subsp. patens]	--	--	--	--	--	--	--	--	Cj0486	231	3e-60	COG0738	Fucose permease	K02429	4e-91	333	ppp:PHYPADRAFT_173818	MFS transporter, FHS family, L-fucose permease	-	-	-	--
Unigene9334_All	537	0	53	0	2.9617	11.5322	Up	4.34e-16	5.33e-15	gi|317134955|gb|ADV03040.1|	133.7	1e-30	ribosomal protein L35A [Amphidinium carteriae]	--	--	--	--	sp|P51422|R35A4_ARATH	129	7e-31	60S ribosomal protein L35a-4 OS=Arabidopsis thaliana GN=RPL35AD PE=3 SV=2	YOR234c	139	4e-33	COG2451	Ribosomal protein L35AE/L33A	K02917	9e-31	130	pop:POPTR_820384	large subunit ribosomal protein L35Ae	GO:0042254//ribosome biogenesis;GO:0006412//translation	GO:0003735//structural constituent of ribosome	GO:0022625//cytosolic large ribosomal subunit;GO:0016020//membrane	ko03010//Ribosome
Unigene44782_All	294	0	29	0	2.96	11.5314	Up	3.97e-09	2.97e-08	gi|326526297|dbj|BAJ97165.1|	171	4e-42	predicted protein [Hordeum vulgare subsp. vulgare]	gi|186461602|gb|EU624174.1|	87.7	5e-15	Leptofauchea pacifica elongation factor 2 (EF2) gene, partial cds	sp|O23755|EF2_BETVU	148	6e-37	Elongation factor 2 OS=Beta vulgaris PE=2 SV=1	YOR133w	164	5e-41	COG0480	Translation elongation factors (GTPases)	K03234	7e-38	153	mtr:MTR_2g069310	elongation factor 2	GO:0006414//translational elongation;GO:0006184//GTP catabolic process	GO:0003746//translation elongation factor activity;GO:0003924//GTPase activity;GO:0005525//GTP binding	-	--
CL1496.Contig7_All	284	0	28	0	2.9585	11.5307	Up	7.75e-09	5.63e-08	gi|359497280|ref|XP_003635472.1|	88.2	3e-17	PREDICTED: G-type lectin S-receptor-like serine/threonine-protein kinase At1g11300-like [Vitis vinifera]	--	--	--	--	sp|Q9SXB8|Y1133_ARATH	95.5	6e-21	G-type lectin S-receptor-like serine/threonine-protein kinase At1g11330 OS=Arabidopsis thaliana GN=At1g11330 PE=1 SV=3	--	--	--	--	--	--	--	--	--	--	GO:0016310//phosphorylation	GO:0004672//protein kinase activity	-	--
Unigene43819_All	417	0	41	0	2.9504	11.5267	Up	1.31e-12	1.29e-11	gi|225445005|ref|XP_002282984.1|	142.5	1e-33	PREDICTED: 60S ribosomal protein L31 [Vitis vinifera]	--	--	--	--	sp|P46290|RL31_NICGU	137	2e-33	60S ribosomal protein L31 OS=Nicotiana glutinosa GN=RPL31 PE=2 SV=1	YLR406c	127	8e-30	COG2097	Ribosomal protein L31E	K02910	2e-34	142	vvi:100267870	large subunit ribosomal protein L31e	GO:0006412//translation	GO:0003735//structural constituent of ribosome	GO:0022626//cytosolic ribosome;GO:0071944//cell periphery	ko03010//Ribosome
CL9319.Contig1_All	571	0	56	0	2.943	11.5231	Up	5.85e-17	7.53e-16	gi|297820930|ref|XP_002878348.1|	246.9	1e-64	40S ribosomal protein S13 [Arabidopsis lyrata subsp. lyrata] >gi|297324186|gb|EFH54607.1| 40S ribosomal protein S13 [Arabidopsis lyrata subsp. lyrata]	gi|32993630|dbj|AK108421.1|	105	5e-20	Oryza sativa Japonica Group cDNA clone:002-143-A01, full insert sequence	sp|P59223|RS131_ARATH	245	1e-65	40S ribosomal protein S13-1 OS=Arabidopsis thaliana GN=RPS13A PE=2 SV=1	SPAC6F6.07c	229	2e-60	COG0184	Ribosomal protein S15P/S13E	K02953	1e-65	246	aly:ARALYDRAFT_907607	small subunit ribosomal protein S13e	GO:0000911//cytokinesis by cell plate formation;GO:0001510//RNA methylation;GO:0006412//translation;GO:0010090//trichome morphogenesis;GO:0009965//leaf morphogenesis;GO:0042545//cell wall modification;GO:0009664//plant-type cell wall organization	GO:0003735//structural constituent of ribosome	GO:0005618//cell wall;GO:0005730//nucleolus;GO:0022627//cytosolic small ribosomal subunit;GO:0009507//chloroplast;GO:0016020//membrane;GO:0005794//Golgi apparatus;GO:0005783//endoplasmic reticulum	ko03010//Ribosome
Unigene41916_All	1286	0	126	0	2.9401	11.5216	Up	2.9e-37	7.53e-36	gi|326488259|dbj|BAJ93798.1|	530.8	1e-149	predicted protein [Hordeum vulgare subsp. vulgare]	gi|32994254|dbj|AK109045.1|	121	2e-24	Oryza sativa Japonica Group cDNA clone:002-154-D07, full insert sequence	sp|P28998|DHE4_CHLSO	394	6e-110	NADP-specific glutamate dehydrogenase (Fragment) OS=Chlorella sorokiniana PE=2 SV=1	YOR375c	479	4e-135	COG0334	Glutamate dehydrogenase/leucine dehydrogenase	K00262	1e-107	388	ppp:PHYPADRAFT_179243	glutamate dehydrogenase (NADP+) [EC:1.4.1.4]	-	GO:0016491//oxidoreductase activity	-	ko01100//Metabolic pathways;ko00910//Nitrogen metabolism;ko00250//Alanine, aspartate and glutamate metabolism;ko00330//Arginine and proline metabolism
Unigene44783_All	869	0	85	0	2.9352	11.5192	Up	2.27e-25	4.17e-24	gi|326526297|dbj|BAJ97165.1|	449.1	3e-125	predicted protein [Hordeum vulgare subsp. vulgare]	gi|32995376|dbj|AK110167.1|	101	1e-18	Oryza sativa Japonica Group cDNA clone:002-161-F12, full insert sequence	sp|O23755|EF2_BETVU	362	2e-100	Elongation factor 2 OS=Beta vulgaris PE=2 SV=1	YOR133w	405	5e-113	COG0480	Translation elongation factors (GTPases)	K03234	4e-103	372	rcu:RCOM_1068970	elongation factor 2	GO:0044238//primary metabolic process;GO:0044237//cellular metabolic process	GO:0000166//nucleotide binding	GO:0043231//intracellular membrane-bounded organelle;GO:0044444//cytoplasmic part;GO:0016020//membrane	--
Unigene44966_All	236	0	23	0	2.9245	11.514	Up	2.19e-07	1.37e-06	--	--	--	--	--	--	--	--	--	--	--	--	--	--	--	--	--	--	--	--	--	--	-	-	-	--
Unigene42176_All	322	0	31	0	2.889	11.4964	Up	1.04e-09	8.25e-09	gi|27923850|sp|Q9SMI2.1|RS21_CYAPA	95.9	1e-19	RecName: Full=40S ribosomal protein S21 >gi|6012958|emb|CAB57312.1| 40S ribosomal protein S21 [Cyanophora paradoxa]	--	--	--	--	sp|Q9SMI2|RS21_CYAPA	95.9	5e-21	40S ribosomal protein S21 OS=Cyanophora paradoxa GN=RPS21 PE=3 SV=1	--	--	--	--	--	K02971	8e-20	93.2	aly:ARALYDRAFT_323927	small subunit ribosomal protein S21e	GO:0000461//endonucleolytic cleavage to generate mature 3'-end of SSU-rRNA from (SSU-rRNA, 5.8S rRNA, LSU-rRNA);GO:0016925//protein sumoylation;GO:0006414//translational elongation;GO:0042545//cell wall modification;GO:0009664//plant-type cell wall organization;GO:0000447//endonucleolytic cleavage in ITS1 to separate SSU-rRNA from 5.8S rRNA and LSU-rRNA from tricistronic rRNA transcript (SSU-rRNA…	GO:0003735//structural constituent of ribosome	GO:0022627//cytosolic small ribosomal subunit;GO:0016023//cytoplasmic membrane-bounded vesicle	ko03010//Ribosome
Unigene44270_All	261	0	25	0	2.8743	11.489	Up	5.75e-08	3.83e-07	--	--	--	--	--	--	--	--	--	--	--	--	--	--	--	--	--	--	--	--	--	--	-	-	-	--
Unigene43398_All	366	0	35	0	2.8696	11.4866	Up	7.22e-11	6.25e-10	gi|326508959|dbj|BAJ86872.1|	209.1	1e-53	predicted protein [Hordeum vulgare subsp. vulgare]	gi|32995376|dbj|AK110167.1|	176	1e-41	Oryza sativa Japonica Group cDNA clone:002-161-F12, full insert sequence	sp|P28996|EF2_PARKE	162	4e-41	Elongation factor 2 OS=Parachlorella kessleri PE=2 SV=1	YOR133w	182	2e-46	COG0480	Translation elongation factors (GTPases)	K03234	1e-42	169	ppp:PHYPADRAFT_189887	elongation factor 2	GO:0009409//response to cold;GO:0006414//translational elongation;GO:0006184//GTP catabolic process	GO:0005507//copper ion binding;GO:0003746//translation elongation factor activity;GO:0003924//GTPase activity;GO:0005525//GTP binding	GO:0005829//cytosol;GO:0005730//nucleolus;GO:0009507//chloroplast;GO:0005886//plasma membrane	--
Unigene9497_All	493	0	47	0	2.8608	11.4822	Up	2.39e-14	2.64e-13	gi|317134913|gb|ADV03019.1|	139	2e-32	ribosomal protein L34 [Karlodinium veneficum]	--	--	--	--	sp|P40590|RL34_PEA	115	1e-26	60S ribosomal protein L34 OS=Pisum sativum GN=RPL34 PE=2 SV=1	YIL052c	156	1e-38	COG2174	Ribosomal protein L34E	K02915	5e-28	121	cme:CMP012C	large subunit ribosomal protein L34e	-	-	GO:0005622//intracellular	ko03010//Ribosome
Unigene8101_All	595	0	56	0	2.8243	11.4637	Up	5.85e-17	7.53e-16	gi|168018673|ref|XP_001761870.1|	196.4	2e-49	predicted protein [Physcomitrella patens subsp. patens] >gi|162686925|gb|EDQ73311.1| predicted protein [Physcomitrella patens subsp. patens]	gi|89242340|gb|DQ401082.1|	93.7	2e-16	Chlamydomonas sp. ICE-L 40S ribosomal protein S11 (RPS11) mRNA, complete cds	sp|P17093|RS11_SOYBN	190	4e-49	40S ribosomal protein S11 OS=Glycine max GN=RPS11 PE=2 SV=2	SPAC31G5.03	209	3e-54	COG0186	Ribosomal protein S17	K02949	2e-50	196	ppp:PHYPADRAFT_177091	small subunit ribosomal protein S11e	GO:0001510//RNA methylation;GO:0006412//translation;GO:0034968//histone lysine methylation;GO:0009909//regulation of flower development;GO:0009793//embryo development ending in seed dormancy	GO:0003723//RNA binding;GO:0003735//structural constituent of ribosome	GO:0005618//cell wall;GO:0009506//plasmodesma;GO:0009536//plastid;GO:0022627//cytosolic small ribosomal subunit;GO:0016020//membrane	ko03010//Ribosome
Unigene28620_All	214	0	20	0	2.8045	11.4535	Up	1.62e-06	9.16e-06	--	--	--	--	--	--	--	--	--	--	--	--	--	--	--	--	--	--	--	--	--	--	-	-	-	--
CL11820.Contig1_All	654	0	61	0	2.7989	11.4506	Up	2.08e-18	2.88e-17	gi|226528409|ref|NP_001147361.1|	352.1	3e-96	60S ribosomal protein L5-2 [Zea mays] >gi|195610506|gb|ACG27083.1| 60S ribosomal protein L5-2 [Zea mays]	gi|226528408|ref|NM_001153889.1|	113	2e-22	Zea mays 60S ribosomal protein L5-2 (LOC100280969), mRNA >gi|195610505|gb|EU954965.1| Zea mays clone 1496062 60S ribosomal protein L5-2 mRNA, complete cds	sp|O22608|RL5_DUNSA	259	1e-69	60S ribosomal protein L5 OS=Dunaliella salina GN=RPL5 PE=2 SV=1	SPBC11C11.09c	315	4e-86	COG0256	Ribosomal protein L18	K02932	4e-97	352	zma:100280969	large subunit ribosomal protein L5e	GO:0006412//translation;GO:0048513//organ development;GO:0009653//anatomical structure morphogenesis	GO:0003735//structural constituent of ribosome;GO:0008097//5S rRNA binding	GO:0009536//plastid;GO:0044446//intracellular organelle part;GO:0022626//cytosolic ribosome;GO:0016020//membrane;GO:0005634//nucleus	ko03010//Ribosome
Unigene45014_All	215	0	20	0	2.7915	11.4468	Up	1.62e-06	9.15e-06	--	--	--	--	--	--	--	--	--	--	--	--	--	--	--	--	--	--	--	--	--	--	-	-	-	--
Unigene44926_All	517	0	48	0	2.7861	11.444	Up	1.22e-14	1.38e-13	--	--	--	--	--	--	--	--	--	--	--	--	--	--	--	--	--	--	--	--	--	--	-	-	-	--
Unigene43807_All	240	0	22	0	2.7507	11.4256	Up	4.26e-07	2.59e-06	gi|145356290|ref|XP_001422366.1|	121.3	3e-27	Ribosomal protein S3a, component of cytosolic 80S ribosome and 40S small subunit [Ostreococcus lucimarinus CCE9901] >gi|269969593|sp|A4SAD2.1|RS3A_OSTLU RecName: Full=40S ribosomal protein S3a >gi|144582608|gb|ABP00683.1| Ribosomal protein S3a, component of cytosolic 80S ribosome and 40S small subunit [Ostreococcus lucimarinus CCE9901]	gi|189084883|gb|BT032414.1|	77.8	4e-12	Phytophthora capsici clone CBOU93-B03 mRNA sequence	sp|A4SAD2|RS3A_OSTLU	121	1e-28	40S ribosomal protein S3a OS=Ostreococcus lucimarinus (strain CCE9901) GN=OSTLU_28528 PE=3 SV=1	SPAC22H12.04c	137	5e-33	COG1890	Ribosomal protein S3AE	K02984	3e-28	121	olu:OSTLU_28528	small subunit ribosomal protein S3Ae	GO:0001510//RNA methylation;GO:0006412//translation	GO:0003735//structural constituent of ribosome	GO:0005618//cell wall;GO:0005730//nucleolus;GO:0009506//plasmodesma;GO:0022627//cytosolic small ribosomal subunit;GO:0005794//Golgi apparatus;GO:0005886//plasma membrane	ko03010//Ribosome
Unigene32312_All	503	0	46	0	2.7443	11.4222	Up	4.66e-14	5.05e-13	gi|298705413|emb|CBJ28696.1|	123.6	1e-27	conserved unknown protein [Ectocarpus siliculosus]	--	--	--	--	sp|Q9SIM4|RL141_ARATH	99	1e-21	60S ribosomal protein L14-1 OS=Arabidopsis thaliana GN=RPL14A PE=2 SV=1	YKL006w	135	5e-32	COG2163	Ribosomal protein L14E/L6E/L27E	K02875	8e-28	120	ppp:PHYPADRAFT_214411	large subunit ribosomal protein L14e	-	-	-	ko03010//Ribosome
Unigene44049_All	406	0	37	0	2.7347	11.4172	Up	1.9e-11	1.71e-10	--	--	--	--	--	--	--	--	--	--	--	--	--	--	--	--	--	--	--	--	--	--	-	-	-	--
Unigene43923_All	209	0	19	0	2.728	11.4136	Up	3.16e-06	1.72e-05	--	--	--	--	gi|160957492|emb|CU231597.1|	61.9	2e-07	Populus EST from mild drought-stressed leaves	--	--	--	--	--	--	--	--	--	--	--	--	--	--	-	-	-	--
Unigene43408_All	696	0	63	0	2.7163	11.4074	Up	5.46e-19	7.77e-18	gi|326490977|dbj|BAK05588.1|	404.8	5e-112	predicted protein [Hordeum vulgare subsp. vulgare]	gi|32992490|dbj|AK107281.1|	79.8	3e-12	Oryza sativa Japonica Group cDNA clone:002-126-A12, full insert sequence	sp|Q8H0V6|AB3F_ARATH	134	4e-32	ABC transporter F family member 3 OS=Arabidopsis thaliana GN=ABCF3 PE=2 SV=1	YPL226w_2	235	6e-62	COG0488	ATPase components of ABC transporters with duplicated ATPase domains	K03235	6e-63	238	cre:CHLREDRAFT_145770	elongation factor 3	GO:0044260;GO:0006139//nucleobase-containing compound metabolic process	GO:0017111//nucleoside-triphosphatase activity;GO:0003676//nucleic acid binding;GO:0000166//nucleotide binding	-	--
Unigene44550_All	751	0	67	0	2.6772	11.3865	Up	3.77e-20	5.66e-19	gi|326518444|dbj|BAJ88251.1|	351.3	7e-96	predicted protein [Hordeum vulgare subsp. vulgare]	gi|32993571|dbj|AK108362.1|	103	2e-19	Oryza sativa Japonica Group cDNA clone:002-142-C11, full insert sequence	sp|A4RUK2|RSSA_OSTLU	264	3e-71	40S ribosomal protein SA OS=Ostreococcus lucimarinus (strain CCE9901) GN=OSTLU_12355 PE=3 SV=1	SPAPJ698.02c	302	3e-82	COG0052	Ribosomal protein S2	K02998	1e-70	264	olu:OSTLU_12355	small subunit ribosomal protein SAe	GO:0006412//translation	GO:0003735//structural constituent of ribosome;GO:0016831//carboxy-lyase activity	GO:0015935//small ribosomal subunit	ko03010//Ribosome
Unigene2731_All	440	0	39	0	2.6598	11.3771	Up	4.99e-12	4.7e-11	gi|225444893|ref|XP_002279486.1|	105.9	1e-22	PREDICTED: putative transcription factor bHLH041 [Vitis vinifera] >gi|297738655|emb|CBI27900.3| unnamed protein product [Vitis vinifera]	gi|255546124|ref|XM_002514076.1|	60	2e-06	Ricinus communis DNA binding protein, putative, mRNA	sp|Q9LTS4|BH041_ARATH	89.4	7e-19	Putative transcription factor bHLH041 OS=Arabidopsis thaliana GN=BHLH41 PE=4 SV=1	--	--	--	--	--	--	--	--	--	--	GO:0010200//response to chitin;GO:0006355//regulation of transcription, DNA-dependent	-	-	--
Unigene43640_All	489	0	43	0	2.6388	11.3657	Up	3.45e-13	3.53e-12	gi|326527313|dbj|BAK04598.1|	167.9	4e-41	predicted protein [Hordeum vulgare subsp. vulgare]	gi|6687300|emb|AJ245656.1|	79.8	2e-12	Cyanophora paradoxa partial mRNA for 60S ribosomal protein L7	sp|P60039|RL73_ARATH	141	2e-34	60S ribosomal protein L7-3 OS=Arabidopsis thaliana GN=RPL7C PE=2 SV=1	SPAC3H5.07	156	1e-38	COG1841	Ribosomal protein L30/L7E	K02937	7e-37	150	vcn:VOLCADRAFT_81255	large subunit ribosomal protein L7e	GO:0006412//translation	GO:0003735//structural constituent of ribosome	GO:0022626//cytosolic ribosome;GO:0043231//intracellular membrane-bounded organelle;GO:0016020//membrane;GO:0044446//intracellular organelle part;GO:0071944//cell periphery	ko03010//Ribosome
Unigene42427_All	388	0	34	0	2.6296	11.3606	Up	1.41e-10	1.19e-09	gi|226510502|ref|NP_001141021.1|	185.7	1e-46	uncharacterized protein LOC100273100 [Zea mays]	gi|226510501|ref|NM_001147549.1|	135	3e-29	Zea mays uncharacterized LOC100273100 (LOC100273100), mRNA >gi|194702225|gb|BT040192.1| Zea mays full-length cDNA clone ZM_BFc0070L06 mRNA, complete cds	sp|P05492|ATPAM_OENBI	164	2e-41	ATP synthase subunit alpha, mitochondrial OS=Oenothera biennis GN=ATPA PE=3 SV=1	YBL099w	183	8e-47	COG0056	F0F1-type ATP synthase, alpha subunit	K02132	1e-47	185	zma:100273100	F-type H+-transporting ATPase subunit alpha [EC:3.6.3.14]	GO:0042777//plasma membrane ATP synthesis coupled proton transport;GO:0015991//ATP hydrolysis coupled proton transport	GO:0046933//hydrogen ion transporting ATP synthase activity, rotational mechanism;GO:0005524//ATP binding;GO:0046961//proton-transporting ATPase activity, rotational mechanism	GO:0045261//proton-transporting ATP synthase complex, catalytic core F(1);GO:0005739//mitochondrion;GO:0005886//plasma membrane	ko01100//Metabolic pathways;ko00190//Oxidative phosphorylation
CL1111.Contig4_All	480	0	42	0	2.6257	11.3585	Up	6.73e-13	6.76e-12	gi|152940797|gb|ABS44863.1|	251.1	4e-66	putative ribosomal protein S14 [Oryza sativa Japonica Group]	gi|150171749|emb|CU406185.1|	161	8e-37	Oryza rufipogon (W1943) cDNA clone: ORW1943C108M24, full insert sequence	sp|P46295|RS14_CHLRE	250	2e-67	40S ribosomal protein S14 OS=Chlamydomonas reinhardtii GN=RPS14 PE=3 SV=1	SPBC18H10.13	242	2e-64	COG0100	Ribosomal protein S11	K02955	6e-67	250	cre:CHLREDRAFT_24344	small subunit ribosomal protein S14e	GO:0006412//translation	GO:0003735//structural constituent of ribosome;GO:0019843//rRNA binding	GO:0005730//nucleolus;GO:0022626//cytosolic ribosome;GO:0005886//plasma membrane;GO:0009507//chloroplast	ko03010//Ribosome
CL11911.Contig1_All	1729	0	151	0	2.6207	11.3557	Up	1.63e-44	4.95e-43	gi|425194|gb|AAA62445.1|	621.3	1e-176	heat shock protein [Spinacia oleracea] >gi|2660772|gb|AAB88134.1| cytosolic heat shock 70 protein [Spinacia oleracea]	gi|32992547|dbj|AK107338.1|	690	0	Oryza sativa Japonica Group cDNA clone:002-126-F12, full insert sequence	sp|P09189|HSP7C_PETHY	614	4e-176	Heat shock cognate 70 kDa protein OS=Petunia hybrida GN=HSP70 PE=2 SV=1	SPBC1709.05	750	0	COG0443	Molecular chaperone	K03283	4e-176	616	aly:ARALYDRAFT_471804	heat shock 70kDa protein 1/8	GO:0006950//response to stress	GO:0000166//nucleotide binding	GO:0016020//membrane;GO:0071944//cell periphery	ko04144//Endocytosis;ko04141//Protein processing in endoplasmic reticulum;ko03040//Spliceosome
Unigene42199_All	440	0	38	0	2.5916	11.3396	Up	9.74e-12	8.98e-11	gi|116779434|gb|ABK21280.1|	162.9	1e-39	unknown [Picea sitchensis] >gi|116785825|gb|ABK23877.1| unknown [Picea sitchensis] >gi|116792466|gb|ABK26378.1| unknown [Picea sitchensis] >gi|224284611|gb|ACN40038.1| unknown [Picea sitchensis]	--	--	--	--	sp|Q9SGA6|RS191_ARATH	161	2e-40	40S ribosomal protein S19-1 OS=Arabidopsis thaliana GN=RPS19A PE=2 SV=1	SPBC21C3.13	190	9e-49	COG2238	Ribosomal protein S19E (S16A)	K02966	2e-40	162	smo:SELMODRAFT_153225	small subunit ribosomal protein S19e	GO:0001510//RNA methylation;GO:0006412//translation	GO:0003735//structural constituent of ribosome	GO:0005618//cell wall;GO:0005730//nucleolus;GO:0009506//plasmodesma;GO:0022627//cytosolic small ribosomal subunit;GO:0005773//vacuole;GO:0016020//membrane	ko03010//Ribosome
Unigene43633_All	765	0	66	0	2.5889	11.3381	Up	7.36e-20	1.09e-18	gi|302842534|ref|XP_002952810.1|	77.8	1e-13	hypothetical protein VOLCADRAFT_93569 [Volvox carteri f. nagariensis] >gi|300261850|gb|EFJ46060.1| hypothetical protein VOLCADRAFT_93569 [Volvox carteri f. nagariensis]	--	--	--	--	sp|Q9FPQ6|GP1_CHLRE	92.4	2e-19	Vegetative cell wall protein gp1 OS=Chlamydomonas reinhardtii GN=GP1 PE=2 SV=1	XF0818	93.2	4e-19	COG2730	Endoglucanase	K14709	2e-16	84	vcn:VOLCADRAFT_104214	solute carrier family 39 (zinc transporter), member 1/2/3	-	-	-	--
Unigene19046_All	372	0	32	0	2.5813	11.3339	Up	5.36e-10	4.33e-09	gi|2493971|sp|Q41346.1|CYC_STELP	161.8	2e-39	RecName: Full=Cytochrome c >gi|440586|emb|CAA79708.1| mitochondrial cytochrome c [Stellaria longipes]	gi|440585|emb|Z21499.1|	63.9	1e-07	S.longipes mRNA for mitochondrial cytochrome c	sp|Q41346|CYC_STELP	161	8e-41	Cytochrome c OS=Stellaria longipes PE=3 SV=1	SPCC191.07	172	2e-43	COG3474	Cytochrome c2	K08738	9e-38	152	cme:CMJ212C	cytochrome c	GO:0022900//electron transport chain	GO:0009055//electron carrier activity;GO:0005506//iron ion binding;GO:0020037//heme binding	GO:0070469//respiratory chain;GO:0005739//mitochondrion	--
Unigene2671_All	293	0	25	0	2.5604	11.3222	Up	5.75e-08	3.83e-07	--	--	--	--	--	--	--	--	--	--	--	--	--	--	--	--	--	--	--	--	--	--	-	-	-	--
Unigene2945_All	459	0	39	0	2.5497	11.3161	Up	4.99e-12	4.7e-11	--	--	--	--	--	--	--	--	--	--	--	--	--	--	--	--	--	--	--	--	--	--	-	-	-	--
Unigene44989_All	390	0	33	0	2.5391	11.3101	Up	2.75e-10	2.27e-09	gi|326490977|dbj|BAK05588.1|	112.1	2e-24	predicted protein [Hordeum vulgare subsp. vulgare]	--	--	--	--	--	--	--	--	YLR249w_2	100	8e-22	COG0488	ATPase components of ABC transporters with duplicated ATPase domains	--	--	--	--	--	-	-	-	--
Unigene43423_All	249	0	21	0	2.5308	11.3054	Up	8.31e-07	4.86e-06	--	--	--	--	--	--	--	--	--	--	--	--	--	--	--	--	--	--	--	--	--	--	-	-	-	--
Unigene44944_All	534	0	45	0	2.5288	11.3042	Up	9.08e-14	9.67e-13	gi|384246847|gb|EIE20336.1|	90.9	9e-18	ribosomal protein L28e [Coccomyxa subellipsoidea C-169]	--	--	--	--	sp|O82204|RL281_ARATH	70.5	5e-13	60S ribosomal protein L28-1 OS=Arabidopsis thaliana GN=RPL28A PE=1 SV=1	slr0599	49.7	3e-06	COG0515	Serine/threonine protein kinase	K02903	5e-16	82	vcn:VOLCADRAFT_110075	large subunit ribosomal protein L28e	GO:0044238//primary metabolic process;GO:0044260	-	GO:0009506//plasmodesma;GO:0022625//cytosolic large ribosomal subunit;GO:0005886//plasma membrane	ko03010//Ribosome
Unigene44459_All	535	0	45	0	2.524	11.3015	Up	9.08e-14	9.67e-13	gi|326511343|dbj|BAJ87685.1|	255.8	2e-67	predicted protein [Hordeum vulgare subsp. vulgare]	gi|12381897|dbj|AB046415.1|	117	1e-23	Oryza sativa eIF4A-2 gene for eukaryotic initiation factor 4A, complete cds	sp|P41380|IF4A3_NICPL	217	4e-57	Eukaryotic initiation factor 4A-3 OS=Nicotiana plumbaginifolia PE=2 SV=1	SPAC1006.07	240	9e-64	COG0513	Superfamily II DNA and RNA helicases	K03257	1e-57	220	cre:CHLREDRAFT_188942	translation initiation factor 4A	GO:0006413//translational initiation;GO:0046686//response to cadmium ion	GO:0003743//translation initiation factor activity;GO:0008026//ATP-dependent helicase activity;GO:0005524//ATP binding	GO:0005829//cytosol;GO:0005730//nucleolus;GO:0009505//plant-type cell wall;GO:0005886//plasma membrane	ko03013//RNA transport;ko03015//mRNA surveillance pathway;ko03040//Spliceosome
Unigene25483_All	778	0	65	0	2.5071	11.2918	Up	1.43e-19	2.1e-18	gi|326523979|dbj|BAJ97000.1|	232.6	4e-60	predicted protein [Hordeum vulgare subsp. vulgare]	gi|317134962|gb|GU373006.1|	61.9	9e-07	Amphidinium carterae strain CCMP1314 ribosomal protein L18 (RP-L18) mRNA, complete cds	sp|O65729|RL18_CICAR	196	2e-50	60S ribosomal protein L18 (Fragment) OS=Cicer arietinum GN=RPL18 PE=2 SV=1	SPBC11C11.07	237	2e-62	COG1727	Ribosomal protein L18E	K02883	8e-58	221	ppp:PHYPADRAFT_208285	large subunit ribosomal protein L18e	-	-	GO:0022626//cytosolic ribosome;GO:0043231//intracellular membrane-bounded organelle;GO:0016020//membrane	ko03010//Ribosome
CL9063.Contig2_All	624	0	52	0	2.5007	11.2881	Up	8.47e-16	1.02e-14	gi|115464307|ref|NP_001055753.1|	101.7	7e-21	Os05g0459900 [Oryza sativa Japonica Group] >gi|113579304|dbj|BAF17667.1| Os05g0459900 [Oryza sativa Japonica Group]	--	--	--	--	sp|O80929|RL361_ARATH	94.7	3e-20	60S ribosomal protein L36-1 OS=Arabidopsis thaliana GN=RPL36A PE=2 SV=1	SPBC405.07	105	6e-23	COG5051	Ribosomal protein L36E	K02920	8e-22	101	osa:4339011	large subunit ribosomal protein L36e	-	-	GO:0005840//ribosome	ko03010//Ribosome
Unigene44289_All	289	0	24	0	2.492	11.2831	Up	1.12e-07	7.25e-07	gi|225440360|ref|XP_002270444.1|	109.4	1e-23	PREDICTED: kinesin-like protein KIF22-B [Vitis vinifera] >gi|297740374|emb|CBI30556.3| unnamed protein product [Vitis vinifera]	gi|145357545|ref|NM_120315.3|	87.7	5e-15	Arabidopsis thaliana kinesin family member 22 (AT5G02370) mRNA, complete cds	--	--	--	--	--	--	--	--	--	K10403	1e-24	109	vvi:100261269	kinesin family member 22	GO:0006275//regulation of DNA replication;GO:0000911//cytokinesis by cell plate formation;GO:0016570//histone modification;GO:0010389//regulation of G2/M transition of mitotic cell cycle;GO:0008283//cell proliferation;GO:0051225//spindle assembly;GO:0048449//floral organ formation;GO:0051322//anaphase;GO:0009909//regulation of flower development	GO:0000166//nucleotide binding;GO:0003777//microtubule motor activity	GO:0009507//chloroplast;GO:0005794//Golgi apparatus	--
CL11515.Contig1_All	435	0	36	0	2.4834	11.2781	Up	3.7e-11	3.27e-10	gi|226490975|ref|NP_001147262.1|	186	1e-46	60S ribosomal protein L13a-2 [Zea mays] >gi|195609234|gb|ACG26447.1| 60S ribosomal protein L13a-2 [Zea mays]	gi|32992870|dbj|AK107661.1|	121	6e-25	Oryza sativa Japonica Group cDNA clone:002-131-G10, full insert sequence	sp|P93099|RL13A_CYAPA	172	9e-44	60S ribosomal protein L13a OS=Cyanophora paradoxa PE=2 SV=1	YIL133c	180	9e-46	COG0102	Ribosomal protein L13	K02872	1e-47	186	zma:100280870	large subunit ribosomal protein L13Ae	GO:0006412//translation	GO:0003735//structural constituent of ribosome	GO:0005730//nucleolus;GO:0022625//cytosolic large ribosomal subunit;GO:0009507//chloroplast;GO:0016020//membrane	ko03010//Ribosome
Unigene16060_All	642	0	53	0	2.4773	11.2746	Up	4.34e-16	5.33e-15	gi|225442192|ref|XP_002276785.1|	212.6	3e-54	PREDICTED: 60S ribosomal protein L9 [Vitis vinifera]	gi|238014939|gb|BT088152.1|	60	3e-06	Zea mays full-length cDNA clone ZM_BFc0037N08 mRNA, complete cds	sp|P49209|RL91_ARATH	205	2e-53	60S ribosomal protein L9-1 OS=Arabidopsis thaliana GN=RPL9B PE=2 SV=3	SPAC4G9.16c	206	2e-53	COG0097	Ribosomal protein L6P/L9E	K02940	3e-55	212	vvi:100253227	large subunit ribosomal protein L9e	GO:0006412//translation;GO:0009955//adaxial/abaxial pattern specification	GO:0003735//structural constituent of ribosome	GO:0005730//nucleolus;GO:0009506//plasmodesma;GO:0009941//chloroplast envelope;GO:0005774//vacuolar membrane;GO:0022625//cytosolic large ribosomal subunit;GO:0005794//Golgi apparatus;GO:0005886//plasma membrane	ko03010//Ribosome
Unigene44960_All	304	0	25	0	2.4678	11.269	Up	5.75e-08	3.83e-07	gi|326487708|dbj|BAK05526.1|	103.2	1e-21	predicted protein [Hordeum vulgare subsp. vulgare]	--	--	--	--	--	--	--	--	--	--	--	--	--	--	--	--	--	--	-	-	-	--
Unigene42393_All	461	0	37	0	2.4085	11.2339	Up	1.9e-11	1.71e-10	gi|307102587|gb|EFN50858.1|	166	1e-40	hypothetical protein CHLNCDRAFT_59830 [Chlorella variabilis]	--	--	--	--	sp|P35685|RL7A_ORYSJ	155	7e-39	60S ribosomal protein L7a OS=Oryza sativa subsp. japonica GN=RPL7A PE=2 SV=1	SPBC29A3.04	174	7e-44	COG1358	Ribosomal protein HS6-type (S12/L30/L7a)	K02936	2e-41	166	ppp:PHYPADRAFT_190571	large subunit ribosomal protein L7Ae	GO:0042254//ribosome biogenesis	-	GO:0022626//cytosolic ribosome;GO:0043231//intracellular membrane-bounded organelle;GO:0016020//membrane;GO:0044446//intracellular organelle part	ko03010//Ribosome
Unigene43317_All	666	0	53	0	2.388	11.2216	Up	4.34e-16	5.33e-15	gi|357455581|ref|XP_003598071.1|	52	7e-06	hypothetical protein MTR_3g005930 [Medicago truncatula] >gi|355487119|gb|AES68322.1| hypothetical protein MTR_3g005930 [Medicago truncatula]	--	--	--	--	sp|Q9LK03|PERK2_ARATH	80.5	8e-16	Proline-rich receptor-like protein kinase PERK2 OS=Arabidopsis thaliana GN=PERK2 PE=2 SV=3	XF0818	79.7	4e-15	COG2730	Endoglucanase	K14709	3e-12	70.1	vcn:VOLCADRAFT_104214	solute carrier family 39 (zinc transporter), member 1/2/3	-	-	-	--
Unigene19531_All	305	0	24	0	2.3613	11.2054	Up	1.12e-07	7.25e-07	gi|255574818|ref|XP_002528316.1|	50.8	6e-06	conserved hypothetical protein [Ricinus communis] >gi|223532271|gb|EEF34074.1| conserved hypothetical protein [Ricinus communis]	--	--	--	--	sp|P62121|RL41_TOBAC	49.3	5e-07	60S ribosomal protein L41 OS=Nicotiana tabacum GN=RPL41 PE=3 SV=1	--	--	--	--	--	K02928	6e-07	50.4	cre:CHLREDRAFT_195610	large subunit ribosomal protein L41e	-	-	-	ko03010//Ribosome
Unigene6193_All	371	0	29	0	2.3456	11.1957	Up	3.97e-09	2.97e-08	gi|326512518|dbj|BAJ99614.1|	83.2	1e-15	predicted protein [Hordeum vulgare subsp. vulgare]	--	--	--	--	sp|Q40680|EF1D1_ORYSJ	77.8	1e-15	Elongation factor 1-delta 1 OS=Oryza sativa subsp. japonica GN=Os07g0614500 PE=2 SV=3	SPCC1450.04	86.3	1e-17	COG2092	Translation elongation factor EF-1beta	K03232	7e-16	80.1	zma:100282885	elongation factor 1-beta	GO:0006412//translation	-	GO:0044444//cytoplasmic part	--
Unigene31873_All	564	0	44	0	2.3411	11.193	Up	1.77e-13	1.84e-12	gi|225685853|dbj|BAH30213.1|	78.2	7e-14	methionine S-adenosyl transferase [Cylindrotheca closterium]	--	--	--	--	sp|P24260|METK2_DIACA	68.2	3e-12	S-adenosylmethionine synthase 2 OS=Dianthus caryophyllus GN=SAM2 PE=2 SV=1	YDR502c	80.9	1e-15	COG0192	S-adenosylmethionine synthetase	K00789	2e-13	73.2	cme:CMN227C	S-adenosylmethionine synthetase [EC:2.5.1.6]	GO:0006556//S-adenosylmethionine biosynthetic process;GO:0006730//one-carbon metabolic process	GO:0004478//methionine adenosyltransferase activity;GO:0005524//ATP binding;GO:0000287//magnesium ion binding	GO:0071944//cell periphery;GO:0005737//cytoplasm;GO:0016020//membrane	ko01110//Biosynthesis of secondary metabolites;ko01100//Metabolic pathways;ko00270//Cysteine and methionine metabolism
Unigene43284_All	296	0	23	0	2.3317	11.1872	Up	2.19e-07	1.37e-06	gi|302836371|ref|XP_002949746.1|	57.8	5e-08	component of cytosolic 80S ribosome and 60S large subunit [Volvox carteri f. nagariensis] >gi|300265105|gb|EFJ49298.1| component of cytosolic 80S ribosome and 60S large subunit [Volvox carteri f. nagariensis]	gi|78369851|gb|DQ226702.1|	61.9	3e-07	Boechera divaricarpa isolate SLW-A-H01 mRNA sequence	sp|Q02984|RL27_PYRST	57.4	2e-09	60S ribosomal protein L27 OS=Pyrobotrys stellata GN=RPL27 PE=2 SV=1	SPBC685.07c	80.5	7e-16	COG2163	Ribosomal protein L14E/L6E/L27E	K02901	4e-09	57.8	vcn:VOLCADRAFT_74313	large subunit ribosomal protein L27e	GO:0001510//RNA methylation	-	GO:0022625//cytosolic large ribosomal subunit;GO:0016020//membrane	ko03010//Ribosome
Unigene43428_All	399	0	31	0	2.3315	11.187	Up	1.04e-09	8.25e-09	gi|326526297|dbj|BAJ97165.1|	179.5	1e-44	predicted protein [Hordeum vulgare subsp. vulgare]	gi|32995376|dbj|AK110167.1|	139	2e-30	Oryza sativa Japonica Group cDNA clone:002-161-F12, full insert sequence	sp|Q17152|EF2_BLAHO	116	5e-27	Elongation factor 2 OS=Blastocystis hominis PE=2 SV=1	YOR133w	134	3e-32	COG0480	Translation elongation factors (GTPases)	K03234	7e-29	123	ppp:PHYPADRAFT_189887	elongation factor 2	GO:0009409//response to cold;GO:0006414//translational elongation;GO:0006184//GTP catabolic process	GO:0005507//copper ion binding;GO:0003746//translation elongation factor activity;GO:0003924//GTPase activity;GO:0005525//GTP binding	GO:0005829//cytosol;GO:0005730//nucleolus;GO:0033009;GO:0009507//chloroplast;GO:0005886//plasma membrane	--
Unigene28125_All	813	0	62	0	2.2884	11.1601	Up	1.06e-18	1.5e-17	gi|326509657|dbj|BAJ87044.1|	514.6	6e-145	predicted protein [Hordeum vulgare subsp. vulgare]	gi|195627919|gb|EU963672.1|	176	2e-41	Zea mays clone 265630 mRNA sequence	sp|Q93VB8|RS22_ARATH	323	9e-89	40S ribosomal protein S2-2 OS=Arabidopsis thaliana GN=RPS2B PE=2 SV=1	SPCC576.08c	343	2e-94	COG0098	Ribosomal protein S5	K02981	3e-94	342	ppp:PHYPADRAFT_173117	small subunit ribosomal protein S2e	GO:0006412//translation	GO:0003735//structural constituent of ribosome;GO:0003723//RNA binding	GO:0005730//nucleolus;GO:0005886//plasma membrane;GO:0005618//cell wall;GO:0022627//cytosolic small ribosomal subunit;GO:0009507//chloroplast	ko03010//Ribosome
CL8956.Contig6_All	381	0	29	0	2.2841	11.1574	Up	3.97e-09	2.97e-08	gi|219122196|ref|XP_002181437.1|	171	4e-42	nucleoside diphosphate kinase 2 [Phaeodactylum tricornutum CCAP 1055/1] >gi|217407423|gb|EEC47360.1| nucleoside diphosphate kinase 2 [Phaeodactylum tricornutum CCAP 1055/1]	gi|270134637|gb|BT101589.1|	77.8	7e-12	Picea glauca clone GQ01308_F02 mRNA sequence	sp|Q39839|NDK1_SOYBN	160	2e-40	Nucleoside diphosphate kinase 1 OS=Glycine max PE=2 SV=1	SPAC806.07	155	2e-38	COG0105	Nucleoside diphosphate kinase	K00940	2e-42	168	olu:OSTLU_27292	nucleoside-diphosphate kinase [EC:2.7.4.6]	GO:0006165//nucleoside diphosphate phosphorylation;GO:0009651//response to salt stress;GO:0006228//UTP biosynthetic process;GO:0006183//GTP biosynthetic process;GO:0046686//response to cadmium ion;GO:0006241//CTP biosynthetic process	GO:0004550//nucleoside diphosphate kinase activity;GO:0046872//metal ion binding;GO:0005524//ATP binding	GO:0005777//peroxisome;GO:0005774//vacuolar membrane;GO:0019861//flagellum;GO:0009507//chloroplast;GO:0005886//plasma membrane;GO:0048046//apoplast	ko01110//Biosynthesis of secondary metabolites;ko01100//Metabolic pathways;ko00230//Purine metabolism;ko00240//Pyrimidine metabolism
Unigene44488_All	276	0	21	0	2.2832	11.1568	Up	8.31e-07	4.86e-06	gi|224088300|ref|XP_002308408.1|	171	4e-42	predicted protein [Populus trichocarpa] >gi|222854384|gb|EEE91931.1| predicted protein [Populus trichocarpa]	gi|359484871|ref|XM_002275648.2|	125	2e-26	PREDICTED: Vitis vinifera serine carboxypeptidase 24-like (LOC100265544), mRNA	sp|Q9M099|SCP24_ARATH	161	9e-41	Serine carboxypeptidase 24 OS=Arabidopsis thaliana GN=SCPL24 PE=1 SV=1	--	--	--	--	--	K13289	4e-36	147	ath:AT2G24000	cathepsin A (carboxypeptidase C) [EC:3.4.16.5]	GO:0006508//proteolysis;GO:0009742//brassinosteroid mediated signaling pathway	GO:0004185//serine-type carboxypeptidase activity	GO:0005615//extracellular space;GO:0016023//cytoplasmic membrane-bounded vesicle	ko01100//Metabolic pathways;ko00460//Cyanoamino acid metabolism
Unigene43319_All	251	0	19	0	2.2715	11.1494	Up	3.16e-06	1.72e-05	gi|226528409|ref|NP_001147361.1|	127.1	7e-29	60S ribosomal protein L5-2 [Zea mays] >gi|195610506|gb|ACG27083.1| 60S ribosomal protein L5-2 [Zea mays]	gi|226528408|ref|NM_001153889.1|	73.8	7e-11	Zea mays 60S ribosomal protein L5-2 (LOC100280969), mRNA >gi|195610505|gb|EU954965.1| Zea mays clone 1496062 60S ribosomal protein L5-2 mRNA, complete cds	sp|O65353|RL5_HELAN	57.4	2e-09	60S ribosomal protein L5 OS=Helianthus annuus GN=RPL5A PE=2 SV=1	YPL131w	81.6	3e-16	COG0256	Ribosomal protein L18	K02932	5e-30	127	zma:100280969	large subunit ribosomal protein L5e	GO:0006412//translation	GO:0003735//structural constituent of ribosome;GO:0008097//5S rRNA binding	GO:0005840//ribosome;GO:0043231//intracellular membrane-bounded organelle	ko03010//Ribosome
CL7977.Contig4_All	661	0	50	0	2.2699	11.1484	Up	3.22e-15	3.77e-14	gi|326499079|dbj|BAK06030.1|	362.1	3e-99	predicted protein [Hordeum vulgare subsp. vulgare]	gi|293335186|ref|NM_001175685.1|	398	1e-108	Zea mays uncharacterized LOC100383003 (LOC100383003), mRNA >gi|391415407|gb|BT065916.2| Zea mays full-length cDNA clone ZM_BFc0029B22 mRNA, complete cds	sp|P38482|ATPBM_CHLRE	346	6e-96	ATP synthase subunit beta, mitochondrial OS=Chlamydomonas reinhardtii GN=ATP2 PE=1 SV=1	SPAC222.12c	371	5e-103	COG0055	F0F1-type ATP synthase, beta subunit	K02133	1e-95	347	vcn:VOLCADRAFT_80433	F-type H+-transporting ATPase subunit beta [EC:3.6.3.14]	GO:0015991//ATP hydrolysis coupled proton transport;GO:0042777//plasma membrane ATP synthesis coupled proton transport;GO:0046686//response to cadmium ion;GO:0006200//ATP catabolic process;GO:0006979//response to oxidative stress	GO:0046961//proton-transporting ATPase activity, rotational mechanism;GO:0008270//zinc ion binding;GO:0008553//hydrogen-exporting ATPase activity, phosphorylative mechanism;GO:0046933//hydrogen ion transporting ATP synthase activity, rotational mechanism;GO:0050897//cobalt ion binding;GO:0008266//poly(U) RNA binding;GO:0005507//copper ion binding;GO:0005524//ATP binding	GO:0009941//chloroplast envelope;GO:0005730//nucleolus;GO:0005747//mitochondrial respiratory chain complex I;GO:0005754//mitochondrial proton-transporting ATP synthase, catalytic core;GO:0009535//chloroplast thylakoid membrane;GO:0005886//plasma membrane	ko01100//Metabolic pathways;ko00190//Oxidative phosphorylation
CL5227.Contig2_All	503	0	38	0	2.267	11.1466	Up	9.74e-12	8.98e-11	--	--	--	--	--	--	--	--	--	--	--	--	--	--	--	--	--	--	--	--	--	--	-	-	-	--
Unigene31953_All	480	0	36	0	2.2506	11.1361	Up	3.7e-11	3.27e-10	gi|168029053|ref|XP_001767041.1|	91.7	4e-18	predicted protein [Physcomitrella patens subsp. patens] >gi|168032292|ref|XP_001768653.1| predicted protein [Physcomitrella patens subsp. patens] >gi|162680152|gb|EDQ66591.1| predicted protein [Physcomitrella patens subsp. patens] >gi|162681783|gb|EDQ68207.1| predicted protein [Physcomitrella patens subsp. patens]	gi|151419483|dbj|AK250835.1|	58	8e-06	Hordeum vulgare subsp. vulgare cDNA clone: FLbaf91o16, mRNA sequence	sp|P51425|RL39_MAIZE	87.8	3e-18	60S ribosomal protein L39 OS=Zea mays GN=RPL39 PE=3 SV=1	SPCC663.04	91.3	7e-19	COG2167	Ribosomal protein L39E	K02924	5e-19	91.7	ppp:PHYPADRAFT_187356	large subunit ribosomal protein L39e	GO:0006412//translation	GO:0003735//structural constituent of ribosome	GO:0022625//cytosolic large ribosomal subunit;GO:0005739//mitochondrion	ko03010//Ribosome
Unigene12394_All	244	0	18	0	2.2137	11.1122	Up	6.16e-06	3.23e-05	--	--	--	--	--	--	--	--	--	--	--	--	--	--	--	--	--	--	--	--	--	--	-	-	-	--
Unigene12287_All	258	0	19	0	2.2099	11.1098	Up	3.16e-06	1.72e-05	--	--	--	--	gi|270139203|gb|BT106155.1|	61.9	3e-07	Picea glauca clone GQ02904_A20 mRNA sequence	--	--	--	--	--	--	--	--	--	--	--	--	--	--	-	-	-	--
Unigene45009_All	218	0	16	0	2.2024	11.1049	Up	2.34e-05	0.000112	--	--	--	--	--	--	--	--	--	--	--	--	--	--	--	--	--	--	--	--	--	--	-	-	-	--
Unigene14041_All	920	0	67	0	2.1854	11.0937	Up	3.77e-20	5.67e-19	gi|326492756|dbj|BAJ90234.1|	512.3	3e-144	predicted protein [Hordeum vulgare subsp. vulgare]	gi|32993378|dbj|AK108169.1|	151	1e-33	Oryza sativa Japonica Group cDNA clone:002-139-H09, full insert sequence	sp|P46286|RL81_ARATH	342	2e-94	60S ribosomal protein L8-1 OS=Arabidopsis thaliana GN=RPL8A PE=1 SV=2	YIL018w	386	2e-107	COG0090	Ribosomal protein L2	K02938	1e-96	350	vcn:VOLCADRAFT_74803	large subunit ribosomal protein L8e	GO:0006412//translation;GO:0009793//embryo development ending in seed dormancy	GO:0003723//RNA binding;GO:0003735//structural constituent of ribosome;GO:0005515//protein binding	GO:0005730//nucleolus;GO:0005774//vacuolar membrane;GO:0009507//chloroplast;GO:0022625//cytosolic large ribosomal subunit;GO:0005794//Golgi apparatus;GO:0005886//plasma membrane	ko03010//Ribosome
Unigene43273_All	358	0	26	0	2.1794	11.0897	Up	2.95e-08	2.03e-07	gi|192910768|gb|ACF06492.1|	127.1	6e-29	ribosomal L9-like protein [Elaeis guineensis]	gi|242388784|emb|FP100214.1|	69.9	2e-09	Phyllostachys edulis cDNA clone: bphylf025n03, full insert sequence	sp|P49209|RL91_ARATH	122	4e-29	60S ribosomal protein L9-1 OS=Arabidopsis thaliana GN=RPL9B PE=2 SV=3	SPAC4G9.16c	113	7e-26	COG0097	Ribosomal protein L6P/L9E	K02940	2e-29	125	rcu:RCOM_1314920	large subunit ribosomal protein L9e	GO:0006412//translation;GO:0009955//adaxial/abaxial pattern specification	GO:0019843//rRNA binding;GO:0003735//structural constituent of ribosome	GO:0005730//nucleolus;GO:0009506//plasmodesma;GO:0009941//chloroplast envelope;GO:0005774//vacuolar membrane;GO:0022625//cytosolic large ribosomal subunit;GO:0005794//Golgi apparatus;GO:0005886//plasma membrane	ko03010//Ribosome
Unigene42306_All	786	0	57	0	2.1762	11.0876	Up	3e-17	3.92e-16	gi|326490977|dbj|BAK05588.1|	378.6	5e-104	predicted protein [Hordeum vulgare subsp. vulgare]	gi|326504611|dbj|AK375402.1|	145	7e-32	Hordeum vulgare subsp. vulgare mRNA for predicted protein, partial cds, clone: NIASHv3093D15	sp|Q9SX31|PERK9_ARATH	48.5	4e-06	Proline-rich receptor-like protein kinase PERK9 OS=Arabidopsis thaliana GN=PERK9 PE=2 SV=1	--	--	--	--	--	K03235	3e-45	180	cre:CHLREDRAFT_145770	elongation factor 3	-	-	-	--
Unigene43369_All	235	0	17	0	2.1708	11.084	Up	1.2e-05	6.02e-05	gi|166865122|gb|ABZ01816.1|	53.1	1e-06	cinnamyl alcohol dehydrogenase [Gossypium hirsutum] >gi|211906488|gb|ACJ11737.1| mannitol dehydrogenase [Gossypium hirsutum]	--	--	--	--	sp|O82515|MTDH_MEDSA	52	8e-08	Probable mannitol dehydrogenase OS=Medicago sativa GN=CAD1 PE=1 SV=1	YMR318c	52.4	2e-07	COG1064	Zn-dependent alcohol dehydrogenases	K00083	2e-06	48.5	rcu:RCOM_0009530	cinnamyl-alcohol dehydrogenase [EC:1.1.1.195]	-	-	-	ko00940//Phenylpropanoid biosynthesis;ko01110//Biosynthesis of secondary metabolites;ko01100//Metabolic pathways
CL9063.Contig1_All	610	0	44	0	2.1645	11.0798	Up	1.77e-13	1.84e-12	gi|242059189|ref|XP_002458740.1|	102.1	5e-21	hypothetical protein SORBIDRAFT_03g039390 [Sorghum bicolor] >gi|241930715|gb|EES03860.1| hypothetical protein SORBIDRAFT_03g039390 [Sorghum bicolor]	--	--	--	--	sp|O80929|RL361_ARATH	94.7	3e-20	60S ribosomal protein L36-1 OS=Arabidopsis thaliana GN=RPL36A PE=2 SV=1	SPCC970.05	106	3e-23	COG5051	Ribosomal protein L36E	K02920	6e-22	102	sbi:SORBI_03g039390	large subunit ribosomal protein L36e	-	-	GO:0022626//cytosolic ribosome;GO:0016020//membrane	ko03010//Ribosome
Unigene42333_All	527	0	38	0	2.1638	11.0794	Up	9.74e-12	8.98e-11	gi|226496353|ref|NP_001142249.1|	308.9	2e-83	uncharacterized protein LOC100274418 [Zea mays]	gi|226496352|ref|NM_001148777.1|	313	9e-83	Zea mays uncharacterized LOC100274418 (LOC100274418), mRNA >gi|194707823|gb|BT042991.1| Zea mays full-length cDNA clone ZM_BFc0074F04 mRNA, complete cds	sp|O23255|SAHH1_ARATH	205	1e-53	Adenosylhomocysteinase 1 OS=Arabidopsis thaliana GN=SAHH1 PE=1 SV=1	YER043c	303	1e-82	COG0499	S-adenosylhomocysteine hydrolase	K01251	2e-84	308	zma:100274418	adenosylhomocysteinase [EC:3.3.1.1]	GO:0006810//transport;GO:0042221//response to chemical stimulus;GO:0006346//methylation-dependent chromatin silencing;GO:0009793//embryo development ending in seed dormancy;GO:0006970//response to osmotic stress;GO:0016441//posttranscriptional gene silencing;GO:0006006//glucose metabolic process;GO:0009056//catabolic process	GO:0004013//adenosylhomocysteinase activity;GO:0005507//copper ion binding	GO:0005774//vacuolar membrane;GO:0048046//apoplast;GO:0005829//cytosol;GO:0009506//plasmodesma;GO:0005886//plasma membrane	ko01100//Metabolic pathways;ko00270//Cysteine and methionine metabolism
Unigene28762_All	556	0	40	0	2.1589	11.0761	Up	2.56e-12	2.46e-11	gi|302759947|ref|XP_002963396.1|	179.1	2e-44	hypothetical protein SELMODRAFT_227399 [Selaginella moellendorffii] >gi|302785820|ref|XP_002974681.1| hypothetical protein SELMODRAFT_442622 [Selaginella moellendorffii] >gi|300157576|gb|EFJ24201.1| hypothetical protein SELMODRAFT_442622 [Selaginella moellendorffii] >gi|300168664|gb|EFJ35267.1| hypothetical protein SELMODRAFT_227399 [Selaginella moellendorffii]	gi|226518683|gb|CP001328.1|	73.8	2e-10	Micromonas sp. RCC299 chromosome 7, complete sequence	sp|Q9FJX2|RL262_ARATH	171	2e-43	60S ribosomal protein L26-2 OS=Arabidopsis thaliana GN=RPL26B PE=2 SV=1	SPBC29B5.03c	143	2e-34	COG0198	Ribosomal protein L24	K02898	3e-45	179	smo:SELMODRAFT_227399	large subunit ribosomal protein L26e	GO:0009409//response to cold;GO:0006412//translation	GO:0003735//structural constituent of ribosome;GO:0005515//protein binding	GO:0005730//nucleolus;GO:0005886//plasma membrane;GO:0022625//cytosolic large ribosomal subunit;GO:0009507//chloroplast;GO:0005739//mitochondrion	ko03010//Ribosome
CL5598.Contig7_All	417	0	30	0	2.1589	11.0761	Up	2.04e-09	1.57e-08	gi|326509435|dbj|BAJ91634.1|	245.4	1e-64	predicted protein [Hordeum vulgare subsp. vulgare]	gi|270147430|gb|BT114382.1|	133	1e-28	Picea glauca clone GQ03513_J17 mRNA sequence	sp|P22738|RL32_ARATH	212	5e-56	60S ribosomal protein L3-2 OS=Arabidopsis thaliana GN=ARP2 PE=2 SV=4	SPAC17A5.03	224	3e-59	COG0087	Ribosomal protein L3	K02925	1e-55	212	vvi:100260533	large subunit ribosomal protein L3e	GO:0006412//translation;GO:0009165//nucleotide biosynthetic process;GO:0052546//cell wall pectin metabolic process;GO:0052541//plant-type cell wall cellulose metabolic process	GO:0003735//structural constituent of ribosome	GO:0005618//cell wall;GO:0005730//nucleolus;GO:0005773//vacuole;GO:0022625//cytosolic large ribosomal subunit;GO:0005886//plasma membrane	ko03010//Ribosome
Unigene32202_All	279	0	20	0	2.1511	11.0709	Up	1.62e-06	9.16e-06	--	--	--	--	--	--	--	--	--	--	--	--	--	--	--	--	--	--	--	--	--	--	-	-	-	--
Unigene17785_All	629	0	45	0	2.1468	11.068	Up	9.08e-14	9.67e-13	gi|116779434|gb|ABK21280.1|	167.5	1e-40	unknown [Picea sitchensis] >gi|116785825|gb|ABK23877.1| unknown [Picea sitchensis] >gi|116792466|gb|ABK26378.1| unknown [Picea sitchensis] >gi|224284611|gb|ACN40038.1| unknown [Picea sitchensis]	gi|226519393|gb|CP001329.1|	63.9	2e-07	Micromonas sp. RCC299 chromosome 9, complete sequence	sp|Q9SGA6|RS191_ARATH	163	8e-41	40S ribosomal protein S19-1 OS=Arabidopsis thaliana GN=RPS19A PE=2 SV=1	SPBC21C3.13	196	3e-50	COG2238	Ribosomal protein S19E (S16A)	K02966	1e-40	164	vvi:100266271	small subunit ribosomal protein S19e	GO:0001510//RNA methylation;GO:0006412//translation	GO:0003735//structural constituent of ribosome	GO:0005618//cell wall;GO:0005730//nucleolus;GO:0009506//plasmodesma;GO:0022627//cytosolic small ribosomal subunit;GO:0005773//vacuole;GO:0016020//membrane	ko03010//Ribosome
CL2590.Contig5_All	574	0	41	0	2.1434	11.0657	Up	1.31e-12	1.29e-11	gi|226504938|ref|NP_001148350.1|	239.6	1e-62	60S ribosomal protein L12 [Zea mays] >gi|195618256|gb|ACG30958.1| 60S ribosomal protein L12 [Zea mays] >gi|195619274|gb|ACG31467.1| 60S ribosomal protein L12 [Zea mays]	gi|242387359|emb|FP099565.1|	77.8	1e-11	Phyllostachys edulis cDNA clone: bphyst003i08, full insert sequence	sp|O50003|RL12_PRUAR	229	1e-60	60S ribosomal protein L12 OS=Prunus armeniaca GN=RPL12 PE=2 SV=1	SPCC31H12.04c	248	5e-66	COG0080	Ribosomal protein L11	K02870	2e-63	239	zma:100281960	large subunit ribosomal protein L12e	GO:0009409//response to cold;GO:0006412//translation	GO:0003735//structural constituent of ribosome;GO:0008270//zinc ion binding	GO:0005730//nucleolus;GO:0022626//cytosolic ribosome;GO:0005773//vacuole;GO:0009507//chloroplast;GO:0016020//membrane	ko03010//Ribosome
Unigene45035_All	463	0	33	0	2.1388	11.0626	Up	2.75e-10	2.27e-09	gi|226505264|ref|NP_001141211.1|	65.9	2e-10	uncharacterized protein LOC100273298 [Zea mays]	--	--	--	--	--	--	--	--	--	--	--	--	--	K13199	3e-11	65.9	zma:100273298	plasminogen activator inhibitor 1 RNA-binding protein	-	-	-	--
Unigene43495_All	338	0	24	0	2.1308	11.0572	Up	1.12e-07	7.25e-07	--	--	--	--	--	--	--	--	--	--	--	--	--	--	--	--	--	--	--	--	--	--	-	-	-	--
Unigene44486_All	268	0	19	0	2.1274	11.0549	Up	3.16e-06	1.72e-05	gi|388521825|gb|AFK48974.1|	53.5	1e-06	unknown [Lotus japonicus]	gi|217794935|gb|EU924202.1|	58	4e-06	Akebia trifoliata subsp. australis microsatellite MT13 sequence	--	--	--	--	--	--	--	--	--	--	--	--	--	--	-	-	-	--
Unigene44957_All	312	0	22	0	2.116	11.0471	Up	4.26e-07	2.59e-06	--	--	--	--	--	--	--	--	--	--	--	--	--	--	--	--	--	--	--	--	--	--	-	-	-	--
Unigene45171_All	228	0	16	0	2.1058	11.0402	Up	2.34e-05	0.000112	gi|117958|sp|P29380.1|CYC1_ARATH	68.6	2e-11	RecName: Full=Cytochrome c >gi|16177|emb|CAA42069.1| Cytochrome c [Arabidopsis thaliana] >gi|166621|gb|AAA32747.1| cytochrome c [Arabidopsis thaliana]	gi|16176|emb|X59459.1|	81.8	3e-13	A.thaliana AtCc-1 gene for cytochrome c	sp|P29380|CYC1_ARATH	68.6	8e-13	Cytochrome c OS=Arabidopsis thaliana GN=CC-1 PE=2 SV=1	YEL039c	64.7	4e-11	COG3474	Cytochrome c2	K08738	1e-09	59.7	olu:OSTLU_15043	cytochrome c	GO:0032259//methylation;GO:0022900//electron transport chain	GO:0009055//electron carrier activity;GO:0005506//iron ion binding;GO:0020037//heme binding;GO:0008168//methyltransferase activity	GO:0005758//mitochondrial intermembrane space;GO:0070469//respiratory chain	--
Unigene44384_All	271	0	19	0	2.1039	11.0389	Up	3.16e-06	1.72e-05	--	--	--	--	gi|328799750|emb|FR834323.1|	248	2e-63	Albugo laibachii Alem1, genomic contig CONTIG_1449_Em1_cons_v4_2212_533_574	--	--	--	--	--	--	--	--	--	--	--	--	--	--	-	-	-	--
Unigene44391_All	214	0	15	0	2.1034	11.0385	Up	4.57e-05	0.00021	--	--	--	--	--	--	--	--	--	--	--	--	--	--	--	--	--	--	--	--	--	--	-	-	-	--
Unigene29024_All	300	0	21	0	2.1006	11.0366	Up	8.31e-07	4.87e-06	--	--	--	--	--	--	--	--	--	--	--	--	SPAC29A4.02c	57.4	6e-09	COG0625	Glutathione S-transferase	--	--	--	--	--	-	-	-	--
CL7563.Contig1_All	273	0	19	0	2.0885	11.0283	Up	3.16e-06	1.72e-05	gi|388497598|gb|AFK36865.1|	154.8	3e-37	unknown [Lotus japonicus]	gi|270134625|gb|BT101577.1|	127	6e-27	Picea glauca clone GQ01307_P14 mRNA sequence	sp|P82887|H2B_OLILU	143	2e-35	Histone H2B OS=Olisthodiscus luteus PE=1 SV=2	--	--	--	--	--	K11252	7e-35	143	cme:CMN173C	histone H2B	GO:0006334//nucleosome assembly	GO:0003677//DNA binding	GO:0000786//nucleosome;GO:0005634//nucleus	--
Unigene44048_All	216	0	15	0	2.0839	11.0251	Up	4.57e-05	0.00021	--	--	--	--	--	--	--	--	--	--	--	--	--	--	--	--	--	--	--	--	--	--	-	-	-	--
Unigene43373_All	274	0	19	0	2.0809	11.023	Up	3.16e-06	1.72e-05	--	--	--	--	--	--	--	--	--	--	--	--	--	--	--	--	--	--	--	--	--	--	-	-	-	--
Unigene44148_All	362	0	25	0	2.0724	11.0171	Up	5.75e-08	3.83e-07	gi|326511343|dbj|BAJ87685.1|	208.8	1e-53	predicted protein [Hordeum vulgare subsp. vulgare]	gi|226514636|gb|CP001323.1|	77.8	6e-12	Micromonas sp. RCC299 chromosome 2, complete sequence	sp|Q6Z2Z4|IF4A3_ORYSJ	180	2e-46	Eukaryotic initiation factor 4A-3 OS=Oryza sativa subsp. japonica GN=Os02g0146600 PE=2 SV=1	SPAC1006.07	197	5e-51	COG0513	Superfamily II DNA and RNA helicases	K03257	1e-46	182	sbi:SORBI_10g028940	translation initiation factor 4A	GO:0006413//translational initiation;GO:0046686//response to cadmium ion	GO:0003743//translation initiation factor activity;GO:0008026//ATP-dependent helicase activity;GO:0005524//ATP binding	GO:0005829//cytosol;GO:0005730//nucleolus;GO:0009505//plant-type cell wall;GO:0005886//plasma membrane	ko03013//RNA transport
Unigene44549_All	250	0	17	0	2.0406	10.9948	Up	1.2e-05	6.02e-05	gi|326504366|dbj|BAJ91015.1|	57	8e-08	predicted protein [Hordeum vulgare subsp. vulgare]	--	--	--	--	sp|A8IB25|RSSA_CHLRE	47.8	1e-06	40S ribosomal protein SA OS=Chlamydomonas reinhardtii GN=CHLREDRAFT_126059 PE=3 SV=1	SPBC685.06	47.8	5e-06	COG0052	Ribosomal protein S2	K02998	4e-06	47.8	bdi:100832279	small subunit ribosomal protein SAe	-	-	-	ko03010//Ribosome
CL9195.Contig1_All	412	0	28	0	2.0394	10.9939	Up	7.75e-09	5.63e-08	gi|15281775|gb|AAK94425.1|AF398144_1	183.7	6e-46	60S ribosomal protein L144 [Brassica rapa subsp. pekinensis]	gi|347661127|gb|BT131480.1|	151	6e-34	Oryza sativa clone RRlibD00184 mRNA sequence	sp|O23290|RL36A_ARATH	181	2e-46	60S ribosomal protein L36a OS=Arabidopsis thaliana GN=RPL36AA PE=2 SV=3	SPAC15E1.03	189	2e-48	COG1631	Ribosomal protein L44E	K02929	3e-46	181	pop:POPTR_819897	large subunit ribosomal protein L44e	GO:0006412//translation	GO:0003735//structural constituent of ribosome	GO:0022625//cytosolic large ribosomal subunit;GO:0005739//mitochondrion	ko03010//Ribosome
Unigene45106_All	206	0	14	0	2.0394	10.9939	Up	8.91e-05	0.000391	gi|326515276|dbj|BAK03551.1|	90.9	5e-18	predicted protein [Hordeum vulgare subsp. vulgare]	--	--	--	--	sp|P49026|GBLP_TOBAC	70.9	2e-13	Guanine nucleotide-binding protein subunit beta-like protein OS=Nicotiana tabacum GN=ARCA PE=2 SV=1	--	--	--	--	--	K14753	1e-15	79.3	olu:OSTLU_19794	guanine nucleotide-binding protein subunit beta-2-like 1 protein	-	-	-	--
Unigene43453_All	236	0	16	0	2.0344	10.9904	Up	2.34e-05	0.000112	gi|302755852|ref|XP_002961350.1|	50.8	6e-06	hypothetical protein SELMODRAFT_74678 [Selaginella moellendorffii] >gi|300172289|gb|EFJ38889.1| hypothetical protein SELMODRAFT_74678 [Selaginella moellendorffii]	--	--	--	--	--	--	--	--	--	--	--	--	--	K14640	5e-07	50.8	smo:SELMODRAFT_118114	solute carrier family 20 (sodium-dependent phosphate transporter)	-	-	-	--
Unigene44968_All	458	0	31	0	2.0311	10.988	Up	1.04e-09	8.25e-09	gi|223995885|ref|XP_002287616.1|	82.4	2e-15	RL38, ribosomal protein 38 60S large ribosomal subunit [Thalassiosira pseudonana CCMP1335] >gi|220976732|gb|EED95059.1| RL38, ribosomal protein 38 60S large ribosomal subunit [Thalassiosira pseudonana CCMP1335]	--	--	--	--	sp|O22860|RL38_ARATH	74.7	2e-14	60S ribosomal protein L38 OS=Arabidopsis thaliana GN=RPL38A PE=2 SV=1	--	--	--	--	--	K02923	3e-16	82	olu:OSTLU_17408	large subunit ribosomal protein L38e	-	-	GO:0005840//ribosome	ko03010//Ribosome
Unigene25899_All	355	0	24	0	2.0287	10.9863	Up	1.12e-07	7.25e-07	--	--	--	--	--	--	--	--	--	--	--	--	--	--	--	--	--	--	--	--	--	--	-	-	-	--
Unigene44055_All	208	0	14	0	2.0198	10.98	Up	8.91e-05	0.000391	gi|326531340|dbj|BAK05021.1|	60.8	6e-09	predicted protein [Hordeum vulgare subsp. vulgare]	--	--	--	--	--	--	--	--	YJR109c	50.4	8e-07	COG0458	Carbamoylphosphate synthase large subunit (split gene in MJ)	--	--	--	--	--	-	-	-	--
Unigene43134_All	223	0	15	0	2.0185	10.9791	Up	4.57e-05	0.00021	gi|326515212|dbj|BAK03519.1|	135.2	2e-31	predicted protein [Hordeum vulgare subsp. vulgare]	gi|161015623|gb|EF577222.1|	63.9	6e-08	Spumella-like flagellate JBC/S24 alpha-tubulin-like gene, partial sequence	sp|Q40832|TBA2_PELFA	123	3e-29	Tubulin alpha-2 chain OS=Pelvetia fastigiata GN=TUBA2 PE=2 SV=1	YML124c	137	6e-33	COG5023	Tubulin	K07374	1e-27	119	cre:CHLREDRAFT_128523	tubulin alpha	GO:0051258//protein polymerization;GO:0006184//GTP catabolic process;GO:0007018//microtubule-based movement	GO:0003924//GTPase activity;GO:0005198//structural molecule activity;GO:0005525//GTP binding	GO:0005874//microtubule;GO:0005737//cytoplasm	ko04145//Phagosome
Unigene45129_All	238	0	16	0	2.0174	10.9783	Up	2.34e-05	0.000112	gi|302837828|ref|XP_002950473.1|	82.4	2e-15	component of cytosolic 80S ribosome and 60S large subunit [Volvox carteri f. nagariensis] >gi|300264478|gb|EFJ48674.1| component of cytosolic 80S ribosome and 60S large subunit [Volvox carteri f. nagariensis]	--	--	--	--	sp|Q9M7X7|RL291_ARATH	69.3	5e-13	60S ribosomal protein L29-1 OS=Arabidopsis thaliana GN=RPL29A PE=1 SV=1	--	--	--	--	--	K02905	1e-16	82.4	vcn:VOLCADRAFT_85396	large subunit ribosomal protein L29e	GO:0006412//translation	GO:0003735//structural constituent of ribosome	GO:0005840//ribosome;GO:0044446//intracellular organelle part	ko03010//Ribosome
Unigene12167_All	432	0	29	0	2.0144	10.9761	Up	3.97e-09	2.97e-08	gi|384249261|gb|EIE22743.1|	134.8	3e-31	60S ribosomal protein L37a [Coccomyxa subellipsoidea C-169]	--	--	--	--	sp|Q9ZRS8|RL37A_PSEMZ	134	3e-32	60S ribosomal protein L37a OS=Pseudotsuga menziesii GN=RPL37A PE=3 SV=1	SPBC83.02c	133	1e-31	COG1997	Ribosomal protein L37AE/L43A	K02921	3e-34	141	cme:CMN315C	large subunit ribosomal protein L37Ae	-	-	GO:0005840//ribosome;GO:0005739//mitochondrion	ko03010//Ribosome
Unigene44305_All	464	0	31	0	2.0049	10.9693	Up	1.04e-09	8.25e-09	--	--	--	--	--	--	--	--	--	--	--	--	--	--	--	--	--	--	--	--	--	--	-	-	-	--
CL7144.Contig1_All	494	0	33	0	2.0046	10.9691	Up	2.75e-10	2.27e-09	gi|388496402|gb|AFK36267.1|	258.1	3e-68	unknown [Medicago truncatula]	gi|347659639|gb|BT129991.1|	313	9e-83	Oryza sativa clone RRlibD00237 mRNA sequence	sp|P46297|RS23_FRAAN	221	1e-58	40S ribosomal protein S23 OS=Fragaria ananassa GN=RPS23 PE=2 SV=1	YPR132w	255	2e-68	COG0048	Ribosomal protein S12	K02973	2e-58	222	bdi:100832317	small subunit ribosomal protein S23e	GO:0006412//translation	GO:0003735//structural constituent of ribosome	GO:0005730//nucleolus;GO:0022627//cytosolic small ribosomal subunit	ko03010//Ribosome
CL3085.Contig1_All	360	0	24	0	2.0005	10.9661	Up	1.12e-07	7.25e-07	gi|212276005|ref|NP_001130698.1|	174.9	2e-43	uncharacterized protein LOC100191801 [Zea mays]	gi|270146852|gb|BT113804.1|	73.8	1e-10	Picea glauca clone GQ03501_L02 mRNA sequence	sp|O82043|ILV5_PEA	74.7	1e-14	Ketol-acid reductoisomerase, chloroplastic OS=Pisum sativum GN=PGAAIR PE=2 SV=1	YLR355c	187	3e-48	COG0059	Ketol-acid reductoisomerase	K00053	2e-44	174	zma:100191801	ketol-acid reductoisomerase [EC:1.1.1.86]	GO:0009082//branched-chain amino acid biosynthetic process	GO:0005488//binding;GO:0016491//oxidoreductase activity	GO:0009536//plastid	ko01110//Biosynthesis of secondary metabolites;ko01100//Metabolic pathways;ko00770//Pantothenate and CoA biosynthesis;ko00290//Valine, leucine and isoleucine biosynthesis
Unigene43308_All	285	0	19	0	2.0005	10.9661	Up	3.16e-06	1.72e-05	gi|218198408|gb|EEC80835.1|	60.8	6e-09	hypothetical protein OsI_23436 [Oryza sativa Indica Group]	--	--	--	--	sp|Q5Z627|EF1G3_ORYSJ	60.8	2e-10	Elongation factor 1-gamma 3 OS=Oryza sativa subsp. japonica GN=Os06g0571400 PE=2 SV=1	RSc0384	48.5	3e-06	COG0625	Glutathione S-transferase	K03233	5e-10	60.8	osa:4341354	elongation factor 1-gamma	-	-	GO:0005773//vacuole;GO:0009506//plasmodesma;GO:0005886//plasma membrane;GO:0005829//cytosol	ko01100//Metabolic pathways;ko00350//Tyrosine metabolism
Unigene15808_All	856	0	57	0	1.9982	10.9645	Up	3e-17	3.93e-16	gi|226495473|ref|NP_001147336.1|	453.4	1e-126	glyceraldehyde-3-phosphate dehydrogenase, cytosolic [Zea mays] >gi|195610190|gb|ACG26925.1| glyceraldehyde-3-phosphate dehydrogenase, cytosolic [Zea mays]	gi|32993638|dbj|AK108429.1|	301	6e-79	Oryza sativa Japonica Group cDNA clone:002-143-A10, full insert sequence	sp|P34920|G3PC_CHOCR	427	5e-120	Glyceraldehyde-3-phosphate dehydrogenase, cytosolic OS=Chondrus crispus GN=GAPC PE=2 SV=1	SPBC354.12	434	9e-122	COG0057	Glyceraldehyde-3-phosphate dehydrogenase/erythrose-4-phosphate dehydrogenase	K00134	2e-127	453	zma:100280944	glyceraldehyde 3-phosphate dehydrogenase [EC:1.2.1.12]	GO:0055114//oxidation-reduction process;GO:0080022//primary root development;GO:0048658//tapetal layer development;GO:0080144//amino acid homeostasis;GO:0009555//pollen development;GO:0006006//glucose metabolic process	GO:0051287//NAD binding;GO:0005507//copper ion binding;GO:0008270//zinc ion binding;GO:0004365//glyceraldehyde-3-phosphate dehydrogenase (NAD+) (phosphorylating) activity;GO:0050661//NADP binding	GO:0009536//plastid;GO:0016020//membrane	ko01110//Biosynthesis of secondary metabolites;ko01100//Metabolic pathways;ko00010//Glycolysis / Gluconeogenesis
Unigene42544_All	271	0	18	0	1.9932	10.9609	Up	6.16e-06	3.23e-05	--	--	--	--	--	--	--	--	--	--	--	--	--	--	--	--	--	--	--	--	--	--	-	-	-	--
Unigene2999_All	226	0	15	0	1.9917	10.9598	Up	4.57e-05	0.00021	gi|253761560|ref|XP_002489157.1|	136.7	8e-32	hypothetical protein SORBIDRAFT_0016s002650 [Sorghum bicolor] >gi|241947192|gb|EES20337.1| hypothetical protein SORBIDRAFT_0016s002650 [Sorghum bicolor]	gi|160432018|gb|EU246953.1|	400	1e-109	Poaceae sp. HUV 20951 large subunit ribosomal RNA gene, partial sequence	--	--	--	--	--	--	--	--	--	--	--	--	--	--	-	-	-	--
Unigene43937_All	242	0	16	0	1.984	10.9542	Up	2.34e-05	0.000112	gi|348667145|gb|EGZ06971.1|	70.5	7e-12	hypothetical protein PHYSODRAFT_289025 [Phytophthora sojae] >gi|348667146|gb|EGZ06972.1| hypothetical protein PHYSODRAFT_289026 [Phytophthora sojae]	--	--	--	--	sp|P13564|GLNA2_HORVU	69.7	4e-13	Glutamine synthetase leaf isozyme, chloroplastic OS=Hordeum vulgare PE=2 SV=2	YPR035w	70.9	5e-13	COG0174	Glutamine synthetase	K01915	8e-13	70.1	bdi:100842712	glutamine synthetase [EC:6.3.1.2]	GO:0009651//response to salt stress;GO:0009399//nitrogen fixation;GO:0006542//glutamine biosynthetic process;GO:0046686//response to cadmium ion	GO:0005524//ATP binding;GO:0004356//glutamate-ammonia ligase activity	GO:0005739//mitochondrion;GO:0009941//chloroplast envelope;GO:0016023//cytoplasmic membrane-bounded vesicle;GO:0009535//chloroplast thylakoid membrane;GO:0009570//chloroplast stroma;GO:0022626//cytosolic ribosome;GO:0048046//apoplast	ko01100//Metabolic pathways;ko00910//Nitrogen metabolism;ko00250//Alanine, aspartate and glutamate metabolism;ko00630//Glyoxylate and dicarboxylate metabolism;ko00330//Arginine and proline metabolism
Unigene6421_All	260	0	17	0	1.9621	10.9382	Up	1.2e-05	6.02e-05	gi|348669583|gb|EGZ09405.1|	119.4	1e-26	GTP-binding protein [Phytophthora sojae]	gi|37988641|dbj|AK111978.1|	131	4e-28	Oryza sativa Japonica Group cDNA clone:001-008-F07, full insert sequence	sp|P38548|RAN_VICFA	102	4e-23	GTP-binding nuclear protein Ran/TC4 OS=Vicia faba PE=2 SV=1	ECU04g1560	68.9	2e-12	COG1100	GTPase SAR1 and related small G proteins	K07936	1e-25	112	cme:CMT257C	GTP-binding nuclear protein Ran	GO:0006913//nucleocytoplasmic transport;GO:0009651//response to salt stress;GO:0006184//GTP catabolic process;GO:0006886//intracellular protein transport;GO:0007264//small GTPase mediated signal transduction;GO:0046686//response to cadmium ion	GO:0005525//GTP binding;GO:0003924//GTPase activity	GO:0048046//apoplast;GO:0033009;GO:0005618//cell wall;GO:0005730//nucleolus;GO:0005886//plasma membrane	ko03013//RNA transport;ko03008//Ribosome biogenesis in eukaryotes
CL10035.Contig1_All	230	0	15	0	1.9571	10.9345	Up	4.57e-05	0.00021	--	--	--	--	gi|326504611|dbj|AK375402.1|	287	2e-75	Hordeum vulgare subsp. vulgare mRNA for predicted protein, partial cds, clone: NIASHv3093D15	--	--	--	--	--	--	--	--	--	--	--	--	--	--	-	-	-	--
Unigene22743_All	384	0	25	0	1.9537	10.932	Up	5.75e-08	3.83e-07	gi|242089287|ref|XP_002440476.1|	60.8	6e-09	hypothetical protein SORBIDRAFT_09g001570 [Sorghum bicolor] >gi|241945761|gb|EES18906.1| hypothetical protein SORBIDRAFT_09g001570 [Sorghum bicolor]	--	--	--	--	sp|O65639|CSP1_ARATH	88.2	1e-18	Cold shock protein 1 OS=Arabidopsis thaliana GN=CSP1 PE=2 SV=1	SPAC13D6.02c	95.9	2e-20	COG5082	Arginine methyltransferase-interacting protein, contains RING Zn-finger	K09250	2e-19	92.4	bdi:100837495	cellular nucleic acid-binding protein	GO:0044249//cellular biosynthetic process;GO:0016070//RNA metabolic process;GO:0009409//response to cold	GO:0003723//RNA binding;GO:0043566//structure-specific DNA binding	-	--
Unigene25737_All	231	0	15	0	1.9486	10.9282	Up	4.57e-05	0.00021	gi|326488259|dbj|BAJ93798.1|	120.6	6e-27	predicted protein [Hordeum vulgare subsp. vulgare]	gi|326488258|dbj|AK362594.1|	75.8	2e-11	Hordeum vulgare subsp. vulgare mRNA for predicted protein, complete cds, clone: NIASHv2008J04	sp|P28998|DHE4_CHLSO	97.4	2e-21	NADP-specific glutamate dehydrogenase (Fragment) OS=Chlorella sorokiniana PE=2 SV=1	YOR375c	108	3e-24	COG0334	Glutamate dehydrogenase/leucine dehydrogenase	K00262	5e-20	94	smo:SELMODRAFT_90033	glutamate dehydrogenase (NADP+) [EC:1.4.1.4]	GO:0008152//metabolic process	GO:0016491//oxidoreductase activity	-	ko01100//Metabolic pathways;ko00910//Nitrogen metabolism;ko00250//Alanine, aspartate and glutamate metabolism;ko00330//Arginine and proline metabolism
Unigene43916_All	1034	0	67	0	1.9444	10.9251	Up	3.77e-20	5.66e-19	gi|384248414|gb|EIE21898.1|	120.9	2e-26	MFS general substrate transporter [Coccomyxa subellipsoidea C-169]	--	--	--	--	sp|Q6NMN6|SPNS1_ARATH	48.1	8e-06	Probable sphingolipid transporter spinster homolog 1 OS=Arabidopsis thaliana GN=At5g65687 PE=1 SV=1	SPAC1002.16c	149	6e-36	COG0477	Permeases of the major facilitator superfamily	--	--	--	--	--	-	-	-	--
Unigene43766_All	466	0	30	0	1.9319	10.9158	Up	2.04e-09	1.57e-08	--	--	--	--	--	--	--	--	--	--	--	--	SPAC869.11	145	2e-35	COG0833	Amino acid transporters	--	--	--	--	--	-	-	-	--
Unigene45010_All	948	0	61	0	1.9309	10.9151	Up	2.08e-18	2.88e-17	gi|326506628|dbj|BAJ91355.1|	167.5	2e-40	predicted protein [Hordeum vulgare subsp. vulgare]	--	--	--	--	sp|Q9FPQ6|GP1_CHLRE	84.3	9e-17	Vegetative cell wall protein gp1 OS=Chlamydomonas reinhardtii GN=GP1 PE=2 SV=1	Rv3876	67.4	3e-11	COG0455	ATPases involved in chromosome partitioning	K01115	7e-14	76.3	vcn:VOLCADRAFT_99471	phospholipase D [EC:3.1.4.4]	GO:0009987//cellular process	-	-	ko04144//Endocytosis;ko00565//Ether lipid metabolism;ko00564//Glycerophospholipid metabolism;ko01100//Metabolic pathways;ko03040//Spliceosome
Unigene42206_All	856	0	55	0	1.9281	10.913	Up	1.14e-16	1.45e-15	gi|226496353|ref|NP_001142249.1|	281.6	9e-75	uncharacterized protein LOC100274418 [Zea mays]	gi|270135465|gb|BT102417.1|	101	1e-18	Picea glauca clone GQ0191_L19 mRNA sequence	sp|P93253|SAHH_MESCR	250	8e-67	Adenosylhomocysteinase OS=Mesembryanthemum crystallinum GN=SAHH PE=2 SV=1	SPBC8D2.18c	324	1e-88	COG0499	S-adenosylhomocysteine hydrolase	K01251	9e-76	281	zma:100274418	adenosylhomocysteinase [EC:3.3.1.1]	GO:0016458//gene silencing;GO:0040029//regulation of gene expression, epigenetic;GO:0044237//cellular metabolic process	GO:0016787//hydrolase activity	GO:0005737//cytoplasm;GO:0016020//membrane	ko01100//Metabolic pathways;ko00270//Cysteine and methionine metabolism
Unigene2762_All	498	0	32	0	1.9282	10.913	Up	5.36e-10	4.33e-09	gi|302843366|ref|XP_002953225.1|	50.8	9e-06	hypothetical protein VOLCADRAFT_63308 [Volvox carteri f. nagariensis] >gi|300261612|gb|EFJ45824.1| hypothetical protein VOLCADRAFT_63308 [Volvox carteri f. nagariensis]	--	--	--	--	sp|Q9SX31|PERK9_ARATH	57.8	3e-09	Proline-rich receptor-like protein kinase PERK9 OS=Arabidopsis thaliana GN=PERK9 PE=2 SV=1	--	--	--	--	--	K14709	6e-07	51.6	vcn:VOLCADRAFT_104214	solute carrier family 39 (zinc transporter), member 1/2/3	-	GO:0016772//transferase activity, transferring phosphorus-containing groups	-	ko01100//Metabolic pathways;ko00230//Purine metabolism;ko00240//Pyrimidine metabolism;ko03020//RNA polymerase
Unigene43311_All	235	0	15	0	1.9154	10.9034	Up	4.57e-05	0.00021	--	--	--	--	--	--	--	--	--	--	--	--	--	--	--	--	--	--	--	--	--	--	-	-	-	--
Unigene45058_All	235	0	15	0	1.9154	10.9034	Up	4.57e-05	0.00021	--	--	--	--	--	--	--	--	--	--	--	--	--	--	--	--	--	--	--	--	--	--	-	-	-	--
Unigene44450_All	361	0	23	0	1.9119	10.9008	Up	2.19e-07	1.37e-06	gi|255565897|ref|XP_002523937.1|	190.7	5e-48	hydrolase, hydrolyzing O-glycosyl compounds, putative [Ricinus communis] >gi|223536784|gb|EEF38424.1| hydrolase, hydrolyzing O-glycosyl compounds, putative [Ricinus communis]	gi|356533036|ref|XM_003535027.1|	77.8	6e-12	PREDICTED: Glycine max lysosomal beta glucosidase-like (LOC100775219), mRNA	--	--	--	--	CC0797	102	2e-22	COG1472	Beta-glucosidase-related glycosidases	K01188	2e-35	144	mtr:MTR_5g069800	beta-glucosidase [EC:3.2.1.21]	GO:0005975//carbohydrate metabolic process	GO:0008422//beta-glucosidase activity	GO:0016023//cytoplasmic membrane-bounded vesicle	ko00940//Phenylpropanoid biosynthesis;ko01110//Biosynthesis of secondary metabolites;ko01100//Metabolic pathways;ko00500//Starch and sucrose metabolism;ko00460//Cyanoamino acid metabolism
Unigene45128_All	286	0	18	0	1.8886	10.8831	Up	6.16e-06	3.22e-05	gi|348675841|gb|EGZ15659.1|	95.1	2e-19	hypothetical protein PHYSODRAFT_561375 [Phytophthora sojae]	--	--	--	--	sp|Q9M8M7|ARGD_ARATH	48.5	9e-07	Acetylornithine aminotransferase, chloroplastic/mitochondrial OS=Arabidopsis thaliana GN=WIN1 PE=1 SV=1	BH0991	62.4	2e-10	COG0160	4-aminobutyrate aminotransferase and related aminotransferases	K00823	7e-11	63.5	vcn:VOLCADRAFT_90848	4-aminobutyrate aminotransferase [EC:2.6.1.19]	-	GO:0016740//transferase activity	-	ko01110//Biosynthesis of secondary metabolites;ko01100//Metabolic pathways;ko00250//Alanine, aspartate and glutamate metabolism;ko00410//beta-Alanine metabolism;ko00330//Arginine and proline metabolism;ko00650//Butanoate metabolism;ko00640//Propanoate metabolism
Unigene44668_All	239	0	15	0	1.8834	10.8791	Up	4.57e-05	0.00021	gi|6094016|sp|O82712.1|RL15_QUESU	134.4	4e-31	RecName: Full=60S ribosomal protein L15 >gi|3688526|emb|CAA04690.1| RPL15 [Quercus suber]	gi|3688525|emb|AJ001346.1|	60	1e-06	Quercus suber cDNA for a ribosomal protein	sp|O82712|RL15_QUESU	134	1e-32	60S ribosomal protein L15 OS=Quercus suber GN=RPL15 PE=2 SV=1	SPCC576.11	129	1e-30	COG1632	Ribosomal protein L15E	K02877	3e-30	127	mtr:MTR_2g014220	large subunit ribosomal protein L15e	GO:0006412//translation	GO:0003735//structural constituent of ribosome	GO:0005730//nucleolus;GO:0005886//plasma membrane;GO:0022625//cytosolic large ribosomal subunit;GO:0005739//mitochondrion	ko03010//Ribosome
Unigene43313_All	287	0	18	0	1.882	10.8781	Up	6.16e-06	3.23e-05	gi|168070323|ref|XP_001786771.1|	57.4	6e-08	predicted protein [Physcomitrella patens subsp. patens] >gi|162660521|gb|EDQ48415.1| predicted protein [Physcomitrella patens subsp. patens]	--	--	--	--	--	--	--	--	SPAC869.10c	100	8e-22	COG0833	Amino acid transporters	--	--	--	--	--	-	-	-	--
Unigene44980_All	383	0	24	0	1.8804	10.8768	Up	1.12e-07	7.25e-07	--	--	--	--	--	--	--	--	--	--	--	--	--	--	--	--	--	--	--	--	--	--	-	-	-	--
Unigene44985_All	1038	0	65	0	1.8791	10.8758	Up	1.43e-19	2.1e-18	gi|283136134|gb|ADB11386.1|	195.3	1e-48	gamma class glutathione transferase EF1Bgamma1 [Populus trichocarpa]	--	--	--	--	sp|O04487|EF1G1_ARATH	192	2e-49	Probable elongation factor 1-gamma 1 OS=Arabidopsis thaliana GN=At1g09640 PE=2 SV=1	YKL081w	240	3e-63	COG0625	Glutathione S-transferase	K03233	1e-49	195	pop:POPTR_836101	elongation factor 1-gamma	-	-	GO:0044444//cytoplasmic part;GO:0016020//membrane;GO:0071944//cell periphery	--
Unigene5486_All	1152	0	72	0	1.8755	10.8731	Up	1.34e-21	2.14e-20	gi|302843260|ref|XP_002953172.1|	94	4e-18	hypothetical protein VOLCADRAFT_93831 [Volvox carteri f. nagariensis] >gi|300261559|gb|EFJ45771.1| hypothetical protein VOLCADRAFT_93831 [Volvox carteri f. nagariensis]	--	--	--	--	sp|Q9FPQ6|GP1_CHLRE	85.5	5e-17	Vegetative cell wall protein gp1 OS=Chlamydomonas reinhardtii GN=GP1 PE=2 SV=1	XF0818	85.5	2e-16	COG2730	Endoglucanase	K01115	4e-13	73.9	vcn:VOLCADRAFT_99471	phospholipase D [EC:3.1.4.4]	-	-	-	ko04144//Endocytosis;ko00565//Ether lipid metabolism;ko00564//Glycerophospholipid metabolism;ko01100//Metabolic pathways
Unigene31075_All	384	0	24	0	1.8755	10.8731	Up	1.12e-07	7.25e-07	gi|375267568|emb|CCD28234.1|	134	5e-31	Ribosomal protein L7a, partial [Plasmopara viticola]	--	--	--	--	sp|P49692|RL7A1_ARATH	123	3e-29	60S ribosomal protein L7a-1 OS=Arabidopsis thaliana GN=RPL7AA PE=1 SV=2	SPBC29A3.04	147	6e-36	COG1358	Ribosomal protein HS6-type (S12/L30/L7a)	K02936	6e-32	133	zma:100280538	large subunit ribosomal protein L7Ae	GO:0042254//ribosome biogenesis	-	GO:0005840//ribosome	ko03010//Ribosome
Unigene43904_All	449	0	28	0	1.8713	10.8698	Up	7.75e-09	5.63e-08	gi|301108595|ref|XP_002903379.1|	66.6	1e-10	conserved hypothetical protein [Phytophthora infestans T30-4] >gi|262097751|gb|EEY55803.1| conserved hypothetical protein [Phytophthora infestans T30-4]	--	--	--	--	sp|Q94C69|CSP3_ARATH	72.4	1e-13	Cold shock domain-containing protein 3 OS=Arabidopsis thaliana GN=CSP3 PE=2 SV=1	SPAC13D6.02c	75.9	3e-14	COG5082	Arginine methyltransferase-interacting protein, contains RING Zn-finger	K09250	1e-16	83.2	sbi:SORBI_04g001720	cellular nucleic acid-binding protein	-	-	-	--
Unigene45274_All	305	0	19	0	1.8694	10.8684	Up	3.16e-06	1.72e-05	--	--	--	--	--	--	--	--	--	--	--	--	--	--	--	--	--	--	--	--	--	--	-	-	-	--
Unigene44363_All	289	0	18	0	1.869	10.8681	Up	6.16e-06	3.23e-05	--	--	--	--	--	--	--	--	--	--	--	--	--	--	--	--	--	--	--	--	--	--	-	-	-	--
CL4813.Contig3_All	274	0	17	0	1.8618	10.8625	Up	1.2e-05	6.02e-05	gi|224143803|ref|XP_002336081.1|	154.1	5e-37	predicted protein [Populus trichocarpa] >gi|222871395|gb|EEF08526.1| predicted protein [Populus trichocarpa]	gi|332189094|gb|CP002684.1|	65.9	2e-08	Arabidopsis thaliana chromosome 1, complete sequence	sp|Q9FMF5|RPT3_ARATH	77.8	1e-15	Root phototropism protein 3 OS=Arabidopsis thaliana GN=RPT3 PE=1 SV=2	--	--	--	--	--	--	--	--	--	--	GO:0019252//starch biosynthetic process;GO:0007165//signal transduction;GO:0000023//maltose metabolic process;GO:0009416//response to light stimulus	GO:0004871//signal transducer activity	GO:0005886//plasma membrane	--
Unigene42691_All	274	0	17	0	1.8618	10.8625	Up	1.2e-05	6.02e-05	--	--	--	--	--	--	--	--	--	--	--	--	--	--	--	--	--	--	--	--	--	--	-	-	-	--
CL2864.Contig3_All	758	0	47	0	1.8607	10.8616	Up	2.39e-14	2.64e-13	gi|255564262|ref|XP_002523128.1|	259.6	3e-68	60S ribosomal protein L19, putative [Ricinus communis] >gi|223537690|gb|EEF39313.1| 60S ribosomal protein L19, putative [Ricinus communis]	gi|259419561|emb|FN392576.1|	81.8	9e-13	Imantonia rotunda partial mRNA for 60S ribosomal protein L19, contig 25573	sp|P49693|RL193_ARATH	255	2e-68	60S ribosomal protein L19-3 OS=Arabidopsis thaliana GN=RPL19C PE=2 SV=3	SPBC56F2.02	256	4e-68	COG2147	Ribosomal protein L19E	K02885	3e-69	259	rcu:RCOM_1179520	large subunit ribosomal protein L19e	GO:0006412//translation	GO:0003735//structural constituent of ribosome	GO:0005730//nucleolus;GO:0005886//plasma membrane;GO:0022625//cytosolic large ribosomal subunit	ko03010//Ribosome
CL11292.Contig3_All	549	0	34	0	1.8584	10.8598	Up	1.41e-10	1.19e-09	gi|293333790|ref|NP_001168847.1|	188	6e-47	uncharacterized protein LOC100382652 [Zea mays]	--	--	--	--	sp|O48557|RL17_MAIZE	172	1e-43	60S ribosomal protein L17 OS=Zea mays GN=RPL17 PE=2 SV=1	SPCC364.03	195	4e-50	COG0091	Ribosomal protein L22	K02880	6e-48	187	zma:100382652	large subunit ribosomal protein L17e	-	-	GO:0005840//ribosome;GO:0043231//intracellular membrane-bounded organelle;GO:0044446//intracellular organelle part	ko03010//Ribosome
Unigene44182_All	211	0	13	0	1.8488	10.8524	Up	0.000174	0.000724	--	--	--	--	--	--	--	--	--	--	--	--	--	--	--	--	--	--	--	--	--	--	-	-	-	--
Unigene9776_All	358	0	22	0	1.8441	10.8487	Up	4.26e-07	2.59e-06	gi|302841956|ref|XP_002952522.1|	53.9	7e-07	hypothetical protein VOLCADRAFT_105573 [Volvox carteri f. nagariensis] >gi|300262161|gb|EFJ46369.1| hypothetical protein VOLCADRAFT_105573 [Volvox carteri f. nagariensis]	--	--	--	--	sp|Q9C660|PEK10_ARATH	48.9	7e-07	Proline-rich receptor-like protein kinase PERK10 OS=Arabidopsis thaliana GN=PERK10 PE=1 SV=2	--	--	--	--	--	K13199	3e-07	51.6	gmx:100807657	plasminogen activator inhibitor 1 RNA-binding protein	-	-	-	--
Unigene45135_All	229	0	14	0	1.8346	10.8412	Up	8.91e-05	0.000391	gi|223997562|ref|XP_002288454.1|	62.8	1e-09	predicted protein [Thalassiosira pseudonana CCMP1335] >gi|220975562|gb|EED93890.1| predicted protein [Thalassiosira pseudonana CCMP1335]	--	--	--	--	sp|O82210|ANM12_ARATH	56.6	3e-09	Probable protein arginine N-methyltransferase 1.2 OS=Arabidopsis thaliana GN=PRMT12 PE=1 SV=1	YBR034c	60.5	7e-10	COG0500	SAM-dependent methyltransferases	K11434	9e-09	56.6	ath:AT2G19670	protein arginine N-methyltransferase 1 [EC:2.1.1.-]	-	-	GO:0044424//intracellular part	--
Unigene45213_All	230	0	14	0	1.8266	10.8349	Up	8.91e-05	0.000391	gi|384253487|gb|EIE26962.1|	126.3	1e-28	cobalamin-independent methionine synthase [Coccomyxa subellipsoidea C-169]	gi|1814402|gb|U84889.1|MCU84889	85.7	2e-14	Mesembryanthemum crystallinum methionine synthase (MetE) mRNA, complete cds	sp|Q42662|METE_SOLSC	125	7e-30	5-methyltetrahydropteroyltriglutamate--homocysteine methyltransferase OS=Solenostemon scutellarioides GN=MET PE=1 SV=2	XF2272	129	1e-30	COG0620	Methionine synthase II (cobalamin-independent)	K00549	3e-29	124	mtr:MTR_3g079640	5-methyltetrahydropteroyltriglutamate--homocysteine methyltransferase [EC:2.1.1.14]	GO:0009086//methionine biosynthetic process;GO:0009651//response to salt stress;GO:0010043//response to zinc ion;GO:0046686//response to cadmium ion	GO:0005507//copper ion binding;GO:0008705//methionine synthase activity;GO:0008270//zinc ion binding;GO:0003871//5-methyltetrahydropteroyltriglutamate-homocysteine S-methyltransferase activity	GO:0005829//cytosol;GO:0005777//peroxisome;GO:0009941//chloroplast envelope;GO:0009570//chloroplast stroma;GO:0005886//plasma membrane;GO:0048046//apoplast	ko01110//Biosynthesis of secondary metabolites;ko01100//Metabolic pathways;ko00270//Cysteine and methionine metabolism;ko00450//Selenocompound metabolism
Unigene29228_All	280	0	17	0	1.8219	10.8312	Up	1.2e-05	6.02e-05	--	--	--	--	gi|147853757|emb|AM478669.2|	58	5e-06	Vitis vinifera contig VV78X198969.3, whole genome shotgun sequence	--	--	--	--	--	--	--	--	--	--	--	--	--	--	-	-	-	--
Unigene24505_All	314	0	19	0	1.8158	10.8264	Up	3.16e-06	1.72e-05	gi|140068359|gb|ABE87589.2|	55.5	2e-07	RNA-directed DNA polymerase (Reverse transcriptase); Ribonuclease H; Endonuclease/exonuclease/phosphatase [Medicago truncatula]	--	--	--	--	--	--	--	--	--	--	--	--	--	--	--	--	--	--	-	-	-	--
CL2578.Contig1_All	399	0	24	0	1.805	10.8178	Up	1.12e-07	7.25e-07	gi|326521524|dbj|BAK00338.1|	198	3e-50	predicted protein [Hordeum vulgare subsp. vulgare]	gi|347660622|gb|BT130975.1|	165	4e-38	Oryza sativa clone RRlibD00413 mRNA sequence	sp|Q9SP02|CP20A_ARATH	176	3e-45	Peptidyl-prolyl cis-trans isomerase CYP20-1 OS=Arabidopsis thaliana GN=CYP20-1 PE=1 SV=1	SPBC28F2.03	211	2e-55	COG0652	Peptidyl-prolyl cis-trans isomerase (rotamase) - cyclophilin family	K03767	6e-50	193	olu:OSTLU_34076	peptidyl-prolyl cis-trans isomerase A (cyclophilin A) [EC:5.2.1.8]	GO:0006457//protein folding;GO:0000413//protein peptidyl-prolyl isomerization	GO:0016787//hydrolase activity;GO:0003755//peptidyl-prolyl cis-trans isomerase activity	-	--
Unigene45156_All	219	0	13	0	1.7813	10.7987	Up	0.000174	0.000724	--	--	--	--	--	--	--	--	--	--	--	--	--	--	--	--	--	--	--	--	--	--	-	-	-	--
Unigene45064_All	472	0	28	0	1.7801	10.7977	Up	7.75e-09	5.63e-08	gi|325186544|emb|CCA21085.1|	167.5	5e-41	unnamed protein product [Albugo laibachii Nc14]	--	--	--	--	sp|Q84P52|GATP3_SOLLC	100	4e-22	Gamma aminobutyrate transaminase 3, chloroplastic OS=Solanum lycopersicum GN=GABA-TP3 PE=1 SV=1	DRA0029	136	1e-32	COG0160	4-aminobutyrate aminotransferase and related aminotransferases	K00823	2e-27	119	vcn:VOLCADRAFT_90848	4-aminobutyrate aminotransferase [EC:2.6.1.19]	GO:0008152//metabolic process	GO:0003824//catalytic activity	-	ko01110//Biosynthesis of secondary metabolites;ko01100//Metabolic pathways;ko00250//Alanine, aspartate and glutamate metabolism;ko00410//beta-Alanine metabolism;ko00330//Arginine and proline metabolism;ko00650//Butanoate metabolism;ko00640//Propanoate metabolism
Unigene45223_All	270	0	16	0	1.7783	10.7963	Up	2.34e-05	0.000112	gi|77020844|gb|ABA60428.1|	112.1	2e-24	glutamine synthetase [Leptolegnia chapmanii]	--	--	--	--	sp|Q42688|GLNA1_CHLRE	100	3e-22	Glutamine synthetase cytosolic isozyme OS=Chlamydomonas reinhardtii GN=GLN1 PE=2 SV=1	YPR035w	124	4e-29	COG0174	Glutamine synthetase	K01915	7e-22	100	cre:CHLREDRAFT_133971	glutamine synthetase [EC:6.3.1.2]	GO:0050896//response to stimulus;GO:0009399//nitrogen fixation	GO:0004356//glutamate-ammonia ligase activity;GO:0000166//nucleotide binding	GO:0071944//cell periphery;GO:0009579//thylakoid;GO:0016020//membrane;GO:0044434//chloroplast part	ko01100//Metabolic pathways;ko00910//Nitrogen metabolism;ko00250//Alanine, aspartate and glutamate metabolism;ko00630//Glyoxylate and dicarboxylate metabolism;ko00330//Arginine and proline metabolism
Unigene43544_All	304	0	18	0	1.7768	10.7951	Up	6.16e-06	3.23e-05	--	--	--	--	--	--	--	--	--	--	--	--	--	--	--	--	--	--	--	--	--	--	-	-	-	--
Unigene42637_All	406	0	24	0	1.7739	10.7927	Up	1.12e-07	7.25e-07	gi|307108028|gb|EFN56269.1|	65.1	3e-10	hypothetical protein CHLNCDRAFT_30901, partial [Chlorella variabilis]	--	--	--	--	--	--	--	--	SPAC23D3.14c	89.4	2e-18	COG0366	Glycosidases	--	--	--	--	--	-	-	-	--
Unigene45084_All	440	0	26	0	1.7732	10.7921	Up	2.95e-08	2.03e-07	--	--	--	--	--	--	--	--	--	--	--	--	--	--	--	--	--	--	--	--	--	--	-	-	-	--
CL2455.Contig1_All	237	0	14	0	1.7726	10.7917	Up	8.91e-05	0.000391	gi|385211786|gb|AFI47927.1|	51.6	3e-06	terpene synthase 2 [Olea europaea]	gi|359496695|ref|XM_003635255.1|	63.9	6e-08	PREDICTED: Vitis vinifera (E,E)-alpha-farnesene synthase-like (LOC100853475), mRNA	--	--	--	--	--	--	--	--	--	--	--	--	--	--	-	-	-	--
Unigene45104_All	614	0	36	0	1.7594	10.7809	Up	3.7e-11	3.27e-10	gi|2935338|gb|AAC39368.1|	115.5	4e-25	poly(A) binding protein RB47 [Chlamydomonas reinhardtii]	--	--	--	--	sp|P42731|PABP2_ARATH	77.4	6e-15	Polyadenylate-binding protein 2 OS=Arabidopsis thaliana GN=PAB2 PE=1 SV=1	Rv2839c	57.8	1e-08	COG0532	Translation initiation factor 2 (IF-2; GTPase)	K13126	8e-24	108	vcn:VOLCADRAFT_82578	polyadenylate-binding protein	-	GO:0005488//binding	-	ko03013//RNA transport;ko03018//RNA degradation;ko03015//mRNA surveillance pathway
Unigene45001_All	393	0	23	0	1.7562	10.7782	Up	2.19e-07	1.37e-06	gi|219126752|ref|XP_002183614.1|	51.6	3e-06	predicted protein [Phaeodactylum tricornutum CCAP 1055/1] >gi|217404851|gb|EEC44796.1| predicted protein [Phaeodactylum tricornutum CCAP 1055/1]	--	--	--	--	sp|Q9LV48|PERK1_ARATH	47.4	2e-06	Proline-rich receptor-like protein kinase PERK1 OS=Arabidopsis thaliana GN=PERK1 PE=1 SV=1	--	--	--	--	--	--	--	--	--	--	-	-	-	--
CL557.Contig3_All	240	0	14	0	1.7505	10.7736	Up	8.91e-05	0.000391	gi|188509977|gb|ACD56659.1|	57.8	5e-08	putative G-protein B [Gossypium arboreum]	gi|188509952|gb|EU626443.1|	71.9	3e-10	Gossypioides kirkii clone BAC 096G05, complete sequence	--	--	--	--	--	--	--	--	--	K10999	5e-09	57.4	rcu:RCOM_1250300	cellulose synthase A [EC:2.4.1.12]	-	GO:0000166//nucleotide binding	GO:0005737//cytoplasm;GO:0005634//nucleus;GO:0005834//heterotrimeric G-protein complex	--
Unigene19479_All	292	0	17	0	1.747	10.7707	Up	1.2e-05	6.02e-05	--	--	--	--	--	--	--	--	--	--	--	--	--	--	--	--	--	--	--	--	--	--	-	-	-	--
CL2448.Contig2_All	241	0	14	0	1.7432	10.7675	Up	8.91e-05	0.000391	gi|224119206|ref|XP_002331255.1|	139	1e-32	predicted protein [Populus trichocarpa] >gi|222873680|gb|EEF10811.1| predicted protein [Populus trichocarpa]	gi|332002898|gb|CP002688.1|	79.8	1e-12	Arabidopsis thaliana chromosome 5, complete sequence	--	--	--	--	--	--	--	--	--	--	--	--	--	--	-	-	-	--
Unigene44147_All	224	0	13	0	1.7415	10.7661	Up	0.000174	0.000724	--	--	--	--	--	--	--	--	--	--	--	--	--	--	--	--	--	--	--	--	--	--	-	-	-	--
Unigene44266_All	224	0	13	0	1.7415	10.7661	Up	0.000174	0.000724	gi|356571437|ref|XP_003553883.1|	110.5	6e-24	PREDICTED: glyceraldehyde-3-phosphate dehydrogenase, cytosolic-like [Glycine max]	gi|62631827|gb|AY903414.1|	71.9	2e-10	Crypteronia paniculata clone 2.9 glyceraldehyde 3-phosphate dehydrogenase (GapC) gene, partial cds	sp|P34922|G3PC_PEA	108	7e-25	Glyceraldehyde-3-phosphate dehydrogenase, cytosolic OS=Pisum sativum GN=GAPC1 PE=2 SV=1	gapA	103	6e-23	COG0057	Glyceraldehyde-3-phosphate dehydrogenase/erythrose-4-phosphate dehydrogenase	K00134	5e-25	110	gmx:100810217	glyceraldehyde 3-phosphate dehydrogenase [EC:1.2.1.12]	GO:0006006//glucose metabolic process;GO:0055114//oxidation-reduction process	GO:0051287//NAD binding;GO:0016620//oxidoreductase activity, acting on the aldehyde or oxo group of donors, NAD or NADP as acceptor;GO:0050661//NADP binding	-	ko01110//Biosynthesis of secondary metabolites;ko01100//Metabolic pathways;ko00010//Glycolysis / Gluconeogenesis
Unigene9496_All	450	0	26	0	1.7338	10.7597	Up	2.95e-08	2.03e-07	gi|384247700|gb|EIE21186.1|	169.9	9e-42	ribosomal protein S1 [Coccomyxa subellipsoidea C-169] >gi|384251195|gb|EIE24673.1| ribosomal protein S1 [Coccomyxa subellipsoidea C-169]	gi|32993300|dbj|AK108091.1|	125	4e-26	Oryza sativa Japonica Group cDNA clone:002-139-A03, full insert sequence	sp|Q9STY6|RS202_ARATH	159	6e-40	40S ribosomal protein S20-2 OS=Arabidopsis thaliana GN=RPS20B PE=2 SV=1	SPCC576.09	165	2e-41	COG0051	Ribosomal protein S10	K02969	1e-40	163	cre:CHLREDRAFT_195592	small subunit ribosomal protein S20e	GO:0001510//RNA methylation;GO:0006412//translation;GO:0006468//protein phosphorylation	GO:0003723//RNA binding;GO:0003735//structural constituent of ribosome;GO:0004713//protein tyrosine kinase activity;GO:0005524//ATP binding	GO:0005618//cell wall;GO:0005730//nucleolus;GO:0009506//plasmodesma;GO:0022627//cytosolic small ribosomal subunit;GO:0009507//chloroplast;GO:0016020//membrane;GO:0005794//Golgi apparatus	ko03010//Ribosome
Unigene19270_All	329	0	19	0	1.733	10.7591	Up	3.16e-06	1.72e-05	--	--	--	--	--	--	--	--	sp|Q9LK03|PERK2_ARATH	45.4	7e-06	Proline-rich receptor-like protein kinase PERK2 OS=Arabidopsis thaliana GN=PERK2 PE=2 SV=3	--	--	--	--	--	--	--	--	--	--	-	-	-	--
Unigene43323_All	295	0	17	0	1.7293	10.756	Up	1.2e-05	6.02e-05	--	--	--	--	--	--	--	--	--	--	--	--	YFL056c	95.1	3e-20	COG0667	Predicted oxidoreductases (related to aryl-alcohol dehydrogenases)	--	--	--	--	--	-	-	-	--
Unigene43755_All	382	0	22	0	1.7282	10.7551	Up	4.26e-07	2.59e-06	gi|255568780|ref|XP_002525361.1|	205.7	1e-52	polygalacturonase, putative [Ricinus communis] >gi|223535324|gb|EEF36999.1| polygalacturonase, putative [Ricinus communis]	gi|359473198|ref|XM_002266564.2|	95.6	3e-17	PREDICTED: Vitis vinifera polygalacturonase At1g48100-like (LOC100241353), mRNA	sp|Q949Z1|PGLR4_ARATH	91.3	1e-19	Polygalacturonase At1g48100 OS=Arabidopsis thaliana GN=At1g48100 PE=2 SV=1	--	--	--	--	--	K01184	2e-32	135	rcu:RCOM_1063390	polygalacturonase [EC:3.2.1.15]	GO:0005975//carbohydrate metabolic process;GO:0007047//cellular cell wall organization;GO:0016556//mRNA modification	GO:0004650//polygalacturonase activity;GO:0047911	GO:0005576//extracellular region	ko01100//Metabolic pathways;ko00500//Starch and sucrose metabolism;ko00040//Pentose and glucuronate interconversions
Unigene19107_All	695	0	40	0	1.7271	10.7541	Up	2.56e-12	2.46e-11	gi|302761484|ref|XP_002964164.1|	57	2e-07	hypothetical protein SELMODRAFT_438863 [Selaginella moellendorffii] >gi|300167893|gb|EFJ34497.1| hypothetical protein SELMODRAFT_438863 [Selaginella moellendorffii]	--	--	--	--	sp|Q9FPQ6|GP1_CHLRE	83.2	1e-16	Vegetative cell wall protein gp1 OS=Chlamydomonas reinhardtii GN=GP1 PE=2 SV=1	XF0818	72	9e-13	COG2730	Endoglucanase	K01115	2e-14	77.4	vcn:VOLCADRAFT_99471	phospholipase D [EC:3.1.4.4]	-	-	-	ko04144//Endocytosis;ko00565//Ether lipid metabolism;ko00564//Glycerophospholipid metabolism;ko01100//Metabolic pathways
Unigene42628_All	313	0	18	0	1.7257	10.753	Up	6.16e-06	3.23e-05	gi|301120388|ref|XP_002907921.1|	106.7	9e-23	polyadenylate-binding protein 1-B [Phytophthora infestans T30-4] >gi|262102952|gb|EEY61004.1| polyadenylate-binding protein 1-B [Phytophthora infestans T30-4]	--	--	--	--	sp|P42731|PABP2_ARATH	77	2e-15	Polyadenylate-binding protein 2 OS=Arabidopsis thaliana GN=PAB2 PE=1 SV=1	--	--	--	--	--	K13126	6e-20	93.6	smo:SELMODRAFT_168822	polyadenylate-binding protein	GO:0046686//response to cadmium ion	GO:0003723//RNA binding;GO:0005515//protein binding	GO:0005829//cytosol	ko03013//RNA transport;ko03018//RNA degradation;ko03015//mRNA surveillance pathway
Unigene45072_All	261	0	15	0	1.7246	10.752	Up	4.57e-05	0.00021	gi|297592050|gb|ADI46835.1|	89	2e-17	L7Aef [Volvox carteri f. nagariensis] >gi|297592117|gb|ADI46901.1| L7Aem [Volvox carteri f. nagariensis]	gi|241990533|dbj|AK330690.1|	67.9	4e-09	Triticum aestivum cDNA, clone: SET5_B02, cultivar: Chinese Spring	--	--	--	--	YEL026w	90.9	5e-19	COG1358	Ribosomal protein HS6-type (S12/L30/L7a)	K12845	6e-18	87	osa:4332209	U4/U6 small nuclear ribonucleoprotein SNU13	GO:0042254//ribosome biogenesis	GO:0003723//RNA binding	GO:0005730//nucleolus;GO:0005840//ribosome	ko03008//Ribosome biogenesis in eukaryotes;ko03040//Spliceosome
Unigene42600_All	420	0	24	0	1.7147	10.7437	Up	1.12e-07	7.25e-07	gi|323455637|gb|EGB11505.1|	235.3	1e-61	GTP-binding nuclear protein Ran [Aureococcus anophagefferens]	gi|242384228|emb|FP092872.1|	194	5e-47	Phyllostachys edulis cDNA clone: bphyem102e24, full insert sequence	sp|P38548|RAN_VICFA	228	9e-61	GTP-binding nuclear protein Ran/TC4 OS=Vicia faba PE=2 SV=1	ECU04g1560	94.4	6e-20	COG1100	GTPase SAR1 and related small G proteins	K07936	1e-59	226	aly:ARALYDRAFT_918663	GTP-binding nuclear protein Ran	GO:0007264//small GTPase mediated signal transduction;GO:0006913//nucleocytoplasmic transport;GO:0006184//GTP catabolic process;GO:0006886//intracellular protein transport	GO:0003924//GTPase activity;GO:0005525//GTP binding	GO:0005634//nucleus	ko03013//RNA transport;ko03008//Ribosome biogenesis in eukaryotes
Unigene44406_All	302	0	17	0	1.6892	10.7221	Up	1.2e-05	6.02e-05	gi|224070861|ref|XP_002303269.1|	109	2e-23	predicted protein [Populus trichocarpa] >gi|222840701|gb|EEE78248.1| predicted protein [Populus trichocarpa]	--	--	--	--	--	--	--	--	--	--	--	--	--	--	--	--	--	--	GO:0050896//response to stimulus;GO:0019252//starch biosynthetic process;GO:0000023//maltose metabolic process	-	-	--
Unigene9543_All	427	0	24	0	1.6866	10.7199	Up	1.12e-07	7.24e-07	gi|300176038|emb|CBK23349.2|	59.7	1e-08	unnamed protein product [Blastocystis hominis]	--	--	--	--	sp|Q9SZJ5|GLYM_ARATH	52.4	1e-07	Serine hydroxymethyltransferase, mitochondrial OS=Arabidopsis thaliana GN=SHM1 PE=1 SV=1	--	--	--	--	--	K00600	4e-09	58.2	ppp:PHYPADRAFT_197330	glycine hydroxymethyltransferase [EC:2.1.2.1]	GO:0044281//small molecule metabolic process;GO:0044237//cellular metabolic process	GO:0003824//catalytic activity	-	ko01110//Biosynthesis of secondary metabolites;ko01100//Metabolic pathways;ko00460//Cyanoamino acid metabolism;ko00630//Glyoxylate and dicarboxylate metabolism;ko00670//One carbon pool by folate;ko00260//Glycine, serine and threonine metabolism
Unigene43698_All	481	0	27	0	1.6844	10.718	Up	1.51e-08	1.07e-07	gi|348671625|gb|EGZ11446.1|	80.9	7e-15	hypothetical protein PHYSODRAFT_548979 [Phytophthora sojae]	--	--	--	--	sp|Q337Y2|CADH3_ORYSJ	62.8	9e-11	Probable cinnamyl alcohol dehydrogenase 3 OS=Oryza sativa subsp. japonica GN=CAD3 PE=2 SV=1	slr1192	76.3	2e-14	COG1064	Zn-dependent alcohol dehydrogenases	K00083	3e-12	69.3	sbi:SORBI_06g028240	cinnamyl-alcohol dehydrogenase [EC:1.1.1.195]	-	-	-	ko00940//Phenylpropanoid biosynthesis;ko01110//Biosynthesis of secondary metabolites;ko01100//Metabolic pathways
Unigene45134_All	482	0	27	0	1.681	10.7151	Up	1.51e-08	1.07e-07	--	--	--	--	--	--	--	--	--	--	--	--	--	--	--	--	--	--	--	--	--	--	-	-	-	--
Unigene45123_All	250	0	14	0	1.6805	10.7147	Up	8.91e-05	0.000391	gi|384249669|gb|EIE23150.1|	125.2	2e-28	hypothetical protein COCSUDRAFT_66187 [Coccomyxa subellipsoidea C-169]	--	--	--	--	sp|Q40648|KCAB_ORYSJ	117	2e-27	Probable voltage-gated potassium channel subunit beta OS=Oryza sativa subsp. japonica GN=KOB1 PE=1 SV=2	SPCC965.06	115	3e-26	COG0667	Predicted oxidoreductases (related to aryl-alcohol dehydrogenases)	--	--	--	--	--	GO:0055085//transmembrane transport;GO:0006813//potassium ion transport;GO:0055114//oxidation-reduction process	GO:0005249//voltage-gated potassium channel activity;GO:0047681//aryl-alcohol dehydrogenase (NADP+) activity	GO:0009506//plasmodesma;GO:0005886//plasma membrane;GO:0016021//integral to membrane;GO:0005829//cytosol;GO:0005739//mitochondrion	--
Unigene22694_All	393	0	22	0	1.6798	10.7141	Up	4.26e-07	2.59e-06	gi|357124231|ref|XP_003563807.1|	163.3	8e-40	PREDICTED: 40S ribosomal protein S26-2-like [Brachypodium distachyon]	gi|32993504|dbj|AK108295.1|	733	0	Oryza sativa Japonica Group cDNA clone:002-141-E05, full insert sequence	sp|P49216|RS26_ORYSJ	159	3e-40	40S ribosomal protein S26 OS=Oryza sativa subsp. japonica GN=RPS26 PE=2 SV=2	SPAC1805.11c	192	1e-49	COG4830	Ribosomal protein S26	K02976	8e-41	163	bdi:100834999	small subunit ribosomal protein S26e	GO:0006412//translation	GO:0003735//structural constituent of ribosome	GO:0022627//cytosolic small ribosomal subunit;GO:0009507//chloroplast;GO:0016020//membrane	ko03010//Ribosome
Unigene45029_All	1038	0	58	0	1.6768	10.7115	Up	1.54e-17	2.04e-16	gi|326513122|dbj|BAK06801.1|	469.2	4e-131	predicted protein [Hordeum vulgare subsp. vulgare]	gi|32995210|dbj|AK110001.1|	75.8	8e-11	Oryza sativa Japonica Group cDNA clone:002-159-F08, full insert sequence	sp|Q9SX48|STP9_ARATH	153	2e-37	Sugar transport protein 9 OS=Arabidopsis thaliana GN=STP9 PE=1 SV=1	sll0771	138	2e-32	COG0477	Permeases of the major facilitator superfamily	K08150	6e-24	109	bdi:100840379	MFS transporter, SP family, solute carrier family 2 (myo-inositol transporter), member 13	GO:0006810//transport	GO:0051119//sugar transmembrane transporter activity	GO:0016020//membrane	--
Unigene19161_All	323	0	18	0	1.6723	10.7076	Up	6.16e-06	3.23e-05	gi|325180920|emb|CCA15330.1|	62.8	1e-09	calciumdependent protein 1 putative [Albugo laibachii Nc14]	--	--	--	--	sp|Q6ZCX3|FH6_ORYSJ	53.9	2e-08	Formin-like protein 6 OS=Oryza sativa subsp. japonica GN=FH6 PE=2 SV=2	--	--	--	--	--	K01115	4e-06	47.8	vcn:VOLCADRAFT_99471	phospholipase D [EC:3.1.4.4]	-	-	-	ko04144//Endocytosis;ko00565//Ether lipid metabolism;ko00564//Glycerophospholipid metabolism;ko01100//Metabolic pathways
Unigene43185_All	341	0	19	0	1.672	10.7074	Up	3.16e-06	1.72e-05	gi|15233440|ref|NP_195326.1|	63.9	7e-10	cellular nucleic acid-binding protein [Arabidopsis thaliana] >gi|75318587|sp|O65639.1|CSP1_ARATH RecName: Full=Cold shock protein 1; Short=AtCSP1; AltName: Full=Cold shock domain-containing protein 1 >gi|3036806|emb|CAA18496.1| glycine-rich protein [Arabidopsis thaliana] >gi|7270554|emb|CAB81511.1| glycine-rich protein [Arabidopsis thaliana] >gi|110741941|dbj|BAE98911.1| glycine-rich protein [Ara…	--	--	--	--	sp|O65639|CSP1_ARATH	63.9	2e-11	Cold shock protein 1 OS=Arabidopsis thaliana GN=CSP1 PE=2 SV=1	YNL255c	57.4	6e-09	COG5082	Arginine methyltransferase-interacting protein, contains RING Zn-finger	K09250	5e-11	63.9	ath:AT4G36020	cellular nucleic acid-binding protein	GO:0044249//cellular biosynthetic process;GO:0016070//RNA metabolic process;GO:0009628//response to abiotic stimulus;GO:0006950//response to stress	GO:0003677//DNA binding	-	--
Unigene20938_All	863	0	48	0	1.669	10.7048	Up	1.22e-14	1.38e-13	gi|326511343|dbj|BAJ87685.1|	567.4	9e-161	predicted protein [Hordeum vulgare subsp. vulgare]	gi|224009463|ref|XM_002293654.1|	101	1e-18	Thalassiosira pseudonana CCMP1335 eukaryotic translation initiation factor 4A, mRNA	sp|Q9CAI7|IF4A3_ARATH	370	4e-103	Eukaryotic initiation factor 4A-3 OS=Arabidopsis thaliana GN=TIF4A-3 PE=1 SV=1	SPAC1006.07	434	9e-122	COG0513	Superfamily II DNA and RNA helicases	K13025	2e-103	373	vcn:VOLCADRAFT_78152	ATP-dependent RNA helicase [EC:3.6.4.13]	GO:0006413//translational initiation;GO:0046686//response to cadmium ion	GO:0003743//translation initiation factor activity;GO:0008026//ATP-dependent helicase activity;GO:0005524//ATP binding	GO:0005829//cytosol;GO:0005730//nucleolus;GO:0009505//plant-type cell wall;GO:0005886//plasma membrane	ko03013//RNA transport;ko03015//mRNA surveillance pathway;ko03040//Spliceosome
CL12541.Contig1_All	432	0	24	0	1.6671	10.7031	Up	1.12e-07	7.25e-07	gi|212276005|ref|NP_001130698.1|	224.6	3e-58	uncharacterized protein LOC100191801 [Zea mays]	gi|270146852|gb|BT113804.1|	77.8	8e-12	Picea glauca clone GQ03501_L02 mRNA sequence	sp|O82043|ILV5_PEA	70.1	5e-13	Ketol-acid reductoisomerase, chloroplastic OS=Pisum sativum GN=PGAAIR PE=2 SV=1	YLR355c	228	3e-60	COG0059	Ketol-acid reductoisomerase	K00053	4e-59	224	zma:100191801	ketol-acid reductoisomerase [EC:1.1.1.86]	GO:0050896//response to stimulus;GO:0044249//cellular biosynthetic process;GO:0044238//primary metabolic process;GO:0044281//small molecule metabolic process	GO:0046872//metal ion binding;GO:0003824//catalytic activity	GO:0044434//chloroplast part	ko01110//Biosynthesis of secondary metabolites;ko01100//Metabolic pathways;ko00770//Pantothenate and CoA biosynthesis;ko00290//Valine, leucine and isoleucine biosynthesis
Unigene42793_All	288	0	16	0	1.6671	10.7031	Up	2.34e-05	0.000112	gi|116783753|gb|ABK23073.1|	57.4	6e-08	unknown [Picea sitchensis]	--	--	--	--	sp|P38547|RAN2_SOLLC	53.5	3e-08	GTP-binding nuclear protein Ran2 OS=Solanum lycopersicum GN=RAN2 PE=2 SV=1	--	--	--	--	--	K07936	2e-08	55.5	ppp:PHYPADRAFT_162510	GTP-binding nuclear protein Ran	GO:0007264//small GTPase mediated signal transduction;GO:0006913//nucleocytoplasmic transport;GO:0006184//GTP catabolic process;GO:0006886//intracellular protein transport	GO:0003924//GTPase activity;GO:0005525//GTP binding	GO:0005634//nucleus	ko03013//RNA transport;ko03008//Ribosome biogenesis in eukaryotes
Unigene44403_All	288	0	16	0	1.6671	10.7031	Up	2.34e-05	0.000112	--	--	--	--	--	--	--	--	--	--	--	--	--	--	--	--	--	--	--	--	--	--	-	-	-	--
Unigene43943_All	235	0	13	0	1.66	10.697	Up	0.000174	0.000724	gi|255088221|ref|XP_002506033.1|	63.9	7e-10	predicted protein [Micromonas sp. RCC299] >gi|226521304|gb|ACO67291.1| predicted protein [Micromonas sp. RCC299]	--	--	--	--	--	--	--	--	SMb20239	64.3	5e-11	COG0451	Nucleoside-diphosphate-sugar epimerases	--	--	--	--	--	GO:0008152//metabolic process	GO:0016772//transferase activity, transferring phosphorus-containing groups	-	--
CL10295.Contig3_All	796	0	44	0	1.6587	10.6958	Up	1.77e-13	1.84e-12	gi|326518444|dbj|BAJ88251.1|	466.1	2e-130	predicted protein [Hordeum vulgare subsp. vulgare]	gi|32993571|dbj|AK108362.1|	107	2e-20	Oryza sativa Japonica Group cDNA clone:002-142-C11, full insert sequence	sp|A4RUK2|RSSA_OSTLU	254	3e-68	40S ribosomal protein SA OS=Ostreococcus lucimarinus (strain CCE9901) GN=OSTLU_12355 PE=3 SV=1	SPBC685.06	299	4e-81	COG0052	Ribosomal protein S2	K02998	8e-68	254	olu:OSTLU_12355	small subunit ribosomal protein SAe	GO:0006412//translation	GO:0016829//lyase activity;GO:0003735//structural constituent of ribosome	GO:0015935//small ribosomal subunit	ko03010//Ribosome
CL8122.Contig2_All	236	0	13	0	1.653	10.6909	Up	0.000174	0.000725	--	--	--	--	--	--	--	--	--	--	--	--	--	--	--	--	--	--	--	--	--	--	-	-	-	--
Unigene31810_All	309	0	17	0	1.6509	10.689	Up	1.2e-05	6.02e-05	gi|159472172|ref|XP_001694225.1|	95.5	2e-19	ribosomal protein S25, component of cytosolic 80S ribosome and 40S small subunit [Chlamydomonas reinhardtii] >gi|158276888|gb|EDP02658.1| ribosomal protein S25 [Chlamydomonas reinhardtii]	gi|12702878|gb|AY019836.1|	58	5e-06	Oryza sativa microsatellite MRG2161 containing (CA)X38, closest to marker G1185, genomic sequence	sp|Q9T029|RS254_ARATH	82.4	5e-17	40S ribosomal protein S25-4 OS=Arabidopsis thaliana GN=RPS25E PE=2 SV=1	YLR333c	97.4	5e-21	COG4901	Ribosomal protein S25	K02975	2e-20	95.5	cre:CHLREDRAFT_57302	small subunit ribosomal protein S25e	GO:0001510//RNA methylation;GO:0006412//translation	GO:0003735//structural constituent of ribosome	GO:0009506//plasmodesma;GO:0022627//cytosolic small ribosomal subunit;GO:0005774//vacuolar membrane;GO:0005794//Golgi apparatus	ko03010//Ribosome
Unigene43230_All	291	0	16	0	1.6499	10.6882	Up	2.34e-05	0.000112	--	--	--	--	--	--	--	--	--	--	--	--	--	--	--	--	--	--	--	--	--	--	-	-	-	--
CL11109.Contig2_All	364	0	20	0	1.6488	10.6872	Up	1.62e-06	9.16e-06	gi|159462944|ref|XP_001689702.1|	197.2	5e-50	aconitate hydratase [Chlamydomonas reinhardtii] >gi|158283690|gb|EDP09440.1| aconitate hydratase [Chlamydomonas reinhardtii]	gi|407369316|emb|FR694796.1|	77.8	7e-12	Polytomella sp. Pringsheim 198.80 partial mRNA for mitochondrial aconitate hydratase (aco gene)	sp|P49609|ACON_GRAGA	182	3e-47	Aconitate hydratase, mitochondrial OS=Gracilaria gracilis PE=3 SV=1	SPAC24C9.06c	181	2e-46	COG1048	Aconitase A	K01681	4e-51	197	cre:CHLREDRAFT_129025	aconitate hydratase 1 [EC:4.2.1.3]	GO:0070887//cellular response to chemical stimulus;GO:0006099//tricarboxylic acid cycle;GO:0010038//response to metal ion;GO:0009628//response to abiotic stimulus;GO:0006950//response to stress	GO:0052632//citrate hydro-lyase (cis-aconitate-forming) activity;GO:0051539//4 iron, 4 sulfur cluster binding;GO:0052633//isocitrate hydro-lyase (cis-aconitate-forming) activity;GO:0016616//oxidoreductase activity, acting on the CH-OH group of donors, NAD or NADP as acceptor	GO:0044444//cytoplasmic part	ko01110//Biosynthesis of secondary metabolites;ko01100//Metabolic pathways;ko00630//Glyoxylate and dicarboxylate metabolism;ko00020//Citrate cycle (TCA cycle)
Unigene21540_All	584	0	32	0	1.6443	10.6833	Up	5.36e-10	4.33e-09	gi|118484045|gb|ABK93908.1|	172.2	4e-42	unknown [Populus trichocarpa]	gi|388502947|gb|BT139745.1|	58	1e-05	Lotus japonicus clone JCVI-FLLj-13D7 unknown mRNA	sp|Q9SS17|RS241_ARATH	162	9e-41	40S ribosomal protein S24-1 OS=Arabidopsis thaliana GN=RPS24A PE=2 SV=1	YIL069c	161	6e-40	COG2004	Ribosomal protein S24E	K02974	2e-42	170	pop:POPTR_231193	small subunit ribosomal protein S24e	GO:0001510//RNA methylation;GO:0000462//maturation of SSU-rRNA from tricistronic rRNA transcript (SSU-rRNA, 5.8S rRNA, LSU-rRNA);GO:0006414//translational elongation	GO:0003735//structural constituent of ribosome;GO:0000166//nucleotide binding	GO:0005618//cell wall;GO:0005730//nucleolus;GO:0022627//cytosolic small ribosomal subunit;GO:0005774//vacuolar membrane;GO:0009507//chloroplast;GO:0005794//Golgi apparatus;GO:0005886//plasma membrane	ko03010//Ribosome
Unigene45160_All	292	0	16	0	1.6443	10.6833	Up	2.34e-05	0.000112	gi|348688710|gb|EGZ28524.1|	77.8	4e-14	hypothetical protein PHYSODRAFT_477401 [Phytophthora sojae]	--	--	--	--	sp|Q40648|KCAB_ORYSJ	73.9	2e-14	Probable voltage-gated potassium channel subunit beta OS=Oryza sativa subsp. japonica GN=KOB1 PE=1 SV=2	SPCC965.06	100	5e-22	COG0667	Predicted oxidoreductases (related to aryl-alcohol dehydrogenases)	--	--	--	--	--	GO:0006813//potassium ion transport	GO:0005249//voltage-gated potassium channel activity	GO:0016021//integral to membrane;GO:0005739//mitochondrion	--
Unigene6462_All	1115	0	61	0	1.6417	10.681	Up	2.08e-18	2.88e-17	gi|76262500|gb|ABA41400.1|	62.4	1e-08	pherophorin-C2 protein precursor [Chlamydomonas reinhardtii]	--	--	--	--	sp|Q9FPQ6|GP1_CHLRE	116	2e-26	Vegetative cell wall protein gp1 OS=Chlamydomonas reinhardtii GN=GP1 PE=2 SV=1	XF0818	107	3e-23	COG2730	Endoglucanase	K14709	9e-22	102	vcn:VOLCADRAFT_104214	solute carrier family 39 (zinc transporter), member 1/2/3	-	-	-	ko04144//Endocytosis;ko00565//Ether lipid metabolism;ko00564//Glycerophospholipid metabolism;ko01100//Metabolic pathways
CL243.Contig5_All	238	0	13	0	1.6391	10.6787	Up	0.000174	0.000725	gi|326497337|dbj|BAK02253.1|	129.4	1e-29	predicted protein [Hordeum vulgare subsp. vulgare]	gi|242388501|emb|FP094962.1|	113	8e-23	Phyllostachys edulis cDNA clone: bphyem205g18, full insert sequence	sp|P52908|1433_CHLRE	125	7e-30	14-3-3-like protein OS=Chlamydomonas reinhardtii PE=2 SV=1	YDR099w	134	5e-32	COG5040	14-3-3 family protein	K06630	9e-30	126	ppp:PHYPADRAFT_189801	tyrosine 3-monooxygenase/tryptophan 5-monooxygenase activation protein	-	GO:0004623//phospholipase A2 activity;GO:0019904//protein domain specific binding	-	--
Unigene13882_All	257	0	14	0	1.6347	10.6748	Up	8.91e-05	0.000391	gi|323449092|gb|EGB04983.1|	77	8e-14	hypothetical protein AURANDRAFT_18130 [Aureococcus anophagefferens]	--	--	--	--	sp|P49689|RS30_ARATH	64.7	1e-11	40S ribosomal protein S30 OS=Arabidopsis thaliana GN=RPS30A PE=1 SV=3	--	--	--	--	--	K02983	4e-13	70.9	olu:OSTLU_32924	small subunit ribosomal protein S30e	GO:0006412//translation	GO:0003735//structural constituent of ribosome	GO:0005840//ribosome;GO:0044446//intracellular organelle part	ko03010//Ribosome
Unigene22316_All	331	0	18	0	1.6319	10.6723	Up	6.16e-06	3.23e-05	--	--	--	--	--	--	--	--	--	--	--	--	--	--	--	--	--	--	--	--	--	--	-	-	-	--
Unigene43318_All	372	0	20	0	1.6133	10.6558	Up	1.62e-06	9.16e-06	--	--	--	--	--	--	--	--	--	--	--	--	--	--	--	--	--	--	--	--	--	--	-	-	-	--
Unigene45330_All	335	0	18	0	1.6124	10.655	Up	6.16e-06	3.22e-05	gi|226533300|ref|NP_001150476.1|	70.1	1e-11	LOC100284107 [Zea mays]	--	--	--	--	sp|Q9T0A7|GALE3_ARATH	65.9	5e-12	UDP-glucose 4-epimerase 3 OS=Arabidopsis thaliana GN=At4g23920 PE=2 SV=1	YBR019c_1	57.8	5e-09	COG1087	UDP-glucose 4-epimerase	K01784	8e-13	70.1	zma:100284107	UDP-glucose 4-epimerase [EC:5.1.3.2]	GO:0008152//metabolic process;GO:0042546//cell wall biogenesis;GO:0006950//response to stress	GO:0046983//protein dimerization activity;GO:0003978//UDP-glucose 4-epimerase activity	GO:0005829//cytosol;GO:0005794//Golgi apparatus	ko01110//Biosynthesis of secondary metabolites;ko01100//Metabolic pathways;ko00052//Galactose metabolism;ko00520//Amino sugar and nucleotide sugar metabolism
Unigene43393_All	242	0	13	0	1.612	10.6546	Up	0.000174	0.000724	--	--	--	--	--	--	--	--	--	--	--	--	--	--	--	--	--	--	--	--	--	--	-	-	-	--
Unigene45068_All	690	0	37	0	1.6091	10.652	Up	1.9e-11	1.71e-10	gi|302853250|ref|XP_002958141.1|	55.8	6e-07	hypothetical protein VOLCADRAFT_99352 [Volvox carteri f. nagariensis] >gi|300256502|gb|EFJ40766.1| hypothetical protein VOLCADRAFT_99352 [Volvox carteri f. nagariensis]	--	--	--	--	sp|Q9FPQ6|GP1_CHLRE	88.2	4e-18	Vegetative cell wall protein gp1 OS=Chlamydomonas reinhardtii GN=GP1 PE=2 SV=1	XF0818	92.4	6e-19	COG2730	Endoglucanase	K01115	3e-16	83.2	vcn:VOLCADRAFT_99471	phospholipase D [EC:3.1.4.4]	-	-	-	ko04144//Endocytosis;ko00565//Ether lipid metabolism;ko00564//Glycerophospholipid metabolism;ko01100//Metabolic pathways
Unigene45165_All	339	0	18	0	1.5934	10.6379	Up	6.16e-06	3.22e-05	--	--	--	--	--	--	--	--	--	--	--	--	--	--	--	--	--	--	--	--	--	--	-	-	-	--
Unigene43768_All	247	0	13	0	1.5794	10.6252	Up	0.000174	0.000724	gi|212725378|gb|ACJ38094.1|	122.1	2e-27	putative S-adenosylmethionine synthetase [Pyropia yezoensis]	--	--	--	--	sp|P93254|METK_MESCR	104	1e-23	S-adenosylmethionine synthase OS=Mesembryanthemum crystallinum GN=METK PE=2 SV=1	SPBC14F5.05c	125	1e-29	COG0192	S-adenosylmethionine synthetase	K00789	6e-24	107	zma:100279822	S-adenosylmethionine synthetase [EC:2.5.1.6]	GO:0006555//methionine metabolic process;GO:0009409//response to cold;GO:0006556//S-adenosylmethionine biosynthetic process;GO:0006730//one-carbon metabolic process;GO:0009809//lignin biosynthetic process	GO:0004478//methionine adenosyltransferase activity;GO:0005524//ATP binding;GO:0000287//magnesium ion binding	GO:0005618//cell wall;GO:0005730//nucleolus;GO:0005737//cytoplasm;GO:0005886//plasma membrane	ko01110//Biosynthesis of secondary metabolites;ko01100//Metabolic pathways;ko00270//Cysteine and methionine metabolism
Unigene45048_All	324	0	17	0	1.5745	10.6207	Up	1.2e-05	6.02e-05	--	--	--	--	--	--	--	--	--	--	--	--	--	--	--	--	--	--	--	--	--	--	-	-	-	--
Unigene45208_All	249	0	13	0	1.5667	10.6135	Up	0.000174	0.000724	gi|297839703|ref|XP_002887733.1|	76.6	1e-13	GF14 omega [Arabidopsis lyrata subsp. lyrata] >gi|297333574|gb|EFH63992.1| GF14 omega [Arabidopsis lyrata subsp. lyrata]	gi|195635836|gb|EU965269.1|	83.8	7e-14	Zea mays clone 284938 14-3-3-like protein A mRNA, complete cds	sp|Q01525|14332_ARATH	76.6	3e-15	14-3-3-like protein GF14 omega OS=Arabidopsis thaliana GN=GRF2 PE=2 SV=2	YER177w	70.5	7e-13	COG5040	14-3-3 family protein	K06630	8e-15	76.6	aly:ARALYDRAFT_476998	tyrosine 3-monooxygenase/tryptophan 5-monooxygenase activation protein	GO:0048364//root development;GO:0009793//embryo development ending in seed dormancy;GO:0006355//regulation of transcription, DNA-dependent;GO:0009624//response to nematode;GO:0009965//leaf morphogenesis;GO:0061062//regulation of nematode larval development;GO:0009742//brassinosteroid mediated signaling pathway;GO:0009845//seed germination;GO:0046686//response to cadmium ion;GO:0009737//response t…	GO:0016818//hydrolase activity, acting on acid anhydrides, in phosphorus-containing anhydrides;GO:0019904//protein domain specific binding;GO:0005524//ATP binding;GO:0045309//protein phosphorylated amino acid binding	GO:0005774//vacuolar membrane;GO:0048046//apoplast;GO:0005794//Golgi apparatus;GO:0005829//cytosol;GO:0009570//chloroplast stroma;GO:0009506//plasmodesma;GO:0005886//plasma membrane;GO:0005634//nucleus	--
Unigene25173_All	364	0	19	0	1.5664	10.6132	Up	3.16e-06	1.72e-05	gi|168052211|ref|XP_001778544.1|	78.6	2e-14	predicted protein [Physcomitrella patens subsp. patens] >gi|162669998|gb|EDQ56574.1| predicted protein [Physcomitrella patens subsp. patens]	--	--	--	--	sp|O22506|GLNA2_DAUCA	72.8	5e-14	Glutamine synthetase, chloroplastic OS=Daucus carota GN=GLN2 PE=2 SV=1	YPR035w	74.7	4e-14	COG0174	Glutamine synthetase	K01915	2e-15	78.6	ppp:PHYPADRAFT_146278	glutamine synthetase [EC:6.3.1.2]	GO:0006807//nitrogen compound metabolic process;GO:0006542//glutamine biosynthetic process	GO:0004356//glutamate-ammonia ligase activity;GO:0005524//ATP binding	-	ko01100//Metabolic pathways;ko00910//Nitrogen metabolism;ko00250//Alanine, aspartate and glutamate metabolism;ko00630//Glyoxylate and dicarboxylate metabolism;ko00330//Arginine and proline metabolism
Unigene45079_All	251	0	13	0	1.5542	10.602	Up	0.000174	0.000724	gi|2674193|gb|AAB88705.1|	87.8	4e-17	galactose-1-phosphate uridylyltransferase [Gracilaria gracilis]	--	--	--	--	--	--	--	--	SPBPB2B2.10c	89.4	2e-18	COG1085	Galactose-1-phosphate uridylyltransferase	K00965	9e-17	83.2	cme:CMQ030C	UDPglucose--hexose-1-phosphate uridylyltransferase [EC:2.7.7.12]	-	-	-	ko01110//Biosynthesis of secondary metabolites;ko01100//Metabolic pathways;ko00052//Galactose metabolism;ko00520//Amino sugar and nucleotide sugar metabolism
Unigene45131_All	271	0	14	0	1.5502	10.5982	Up	8.91e-05	0.000391	--	--	--	--	--	--	--	--	--	--	--	--	--	--	--	--	--	--	--	--	--	--	-	-	-	--
Unigene42950_All	252	0	13	0	1.548	10.5962	Up	0.000174	0.000724	--	--	--	--	--	--	--	--	--	--	--	--	--	--	--	--	--	--	--	--	--	--	-	-	-	--
Unigene42412_All	291	0	15	0	1.5468	10.5951	Up	4.57e-05	0.00021	--	--	--	--	--	--	--	--	--	--	--	--	--	--	--	--	--	--	--	--	--	--	-	-	-	--
Unigene43538_All	369	0	19	0	1.5451	10.5935	Up	3.16e-06	1.72e-05	--	--	--	--	--	--	--	--	--	--	--	--	--	--	--	--	--	--	--	--	--	--	-	-	-	--
Unigene45071_All	525	0	27	0	1.5433	10.5918	Up	1.51e-08	1.07e-07	--	--	--	--	--	--	--	--	--	--	--	--	XF1267	48.5	6e-06	COG5297	Cellobiohydrolase A (1,4-beta-cellobiosidase A)	--	--	--	--	--	-	-	-	--
Unigene39216_All	293	0	15	0	1.5363	10.5852	Up	4.57e-05	0.00021	gi|300175827|emb|CBK21823.2|	75.9	1e-13	unnamed protein product [Blastocystis hominis]	gi|270135703|gb|BT102655.1|	85.7	2e-14	Picea glauca clone GQ02010_C22 mRNA sequence	sp|Q9LK03|PERK2_ARATH	47	3e-06	Proline-rich receptor-like protein kinase PERK2 OS=Arabidopsis thaliana GN=PERK2 PE=2 SV=3	SPCC1020.06c	102	2e-22	COG0176	Transaldolase	--	--	--	--	--	-	GO:0003824//catalytic activity	-	--
Unigene43303_All	293	0	15	0	1.5363	10.5852	Up	4.57e-05	0.00021	gi|297806471|ref|XP_002871119.1|	178.3	2e-44	glycosyl hydrolase family 3 protein [Arabidopsis lyrata subsp. lyrata] >gi|297316956|gb|EFH47378.1| glycosyl hydrolase family 3 protein [Arabidopsis lyrata subsp. lyrata]	gi|225423532|ref|XM_002271509.1|	176	8e-42	PREDICTED: Vitis vinifera lysosomal beta glucosidase-like (LOC100268012), mRNA	sp|Q9LXA8|BXL6_ARATH	48.5	9e-07	Probable beta-D-xylosidase 6 OS=Arabidopsis thaliana GN=BXL6 PE=2 SV=1	CC0797	107	5e-24	COG1472	Beta-glucosidase-related glycosidases	K01188	1e-34	142	vvi:100255282	beta-glucosidase [EC:3.2.1.21]	GO:0005975//carbohydrate metabolic process	GO:0008422//beta-glucosidase activity	GO:0009505//plant-type cell wall;GO:0016023//cytoplasmic membrane-bounded vesicle;GO:0005886//plasma membrane;GO:0031225//anchored to membrane;GO:0005576//extracellular region	ko00940//Phenylpropanoid biosynthesis;ko01110//Biosynthesis of secondary metabolites;ko01100//Metabolic pathways;ko00500//Starch and sucrose metabolism;ko00460//Cyanoamino acid metabolism
Unigene43751_All	254	0	13	0	1.5358	10.5848	Up	0.000174	0.000724	gi|326505284|dbj|BAK03029.1|	63.5	9e-10	predicted protein [Hordeum vulgare subsp. vulgare]	--	--	--	--	sp|P48630|FD6E1_SOYBN	52	8e-08	Omega-6 fatty acid desaturase, endoplasmic reticulum isozyme 1 OS=Glycine max GN=FAD2-1 PE=2 SV=1	--	--	--	--	--	K10256	2e-07	52	gmx:547814	omega-6 fatty acid desaturase (delta-12 desaturase) [EC:1.14.19.-]	-	-	-	ko01040//Biosynthesis of unsaturated fatty acids
Unigene45073_All	411	0	21	0	1.5333	10.5824	Up	8.31e-07	4.86e-06	--	--	--	--	--	--	--	--	--	--	--	--	--	--	--	--	--	--	--	--	--	--	-	-	-	--
Unigene45168_All	294	0	15	0	1.531	10.5803	Up	4.57e-05	0.00021	--	--	--	--	--	--	--	--	--	--	--	--	--	--	--	--	--	--	--	--	--	--	-	-	-	--
Unigene19238_All	608	0	31	0	1.53	10.5793	Up	1.04e-09	8.25e-09	gi|326518184|dbj|BAK07344.1|	358.6	3e-98	predicted protein [Hordeum vulgare subsp. vulgare]	gi|77818561|gb|DQ245878.1|	121	8e-25	Zea mays clone 21620 mRNA sequence	sp|P51418|R18A2_ARATH	176	1e-44	60S ribosomal protein L18a-2 OS=Arabidopsis thaliana GN=RPL18AB PE=1 SV=2	YMR242c	248	7e-66	COG2157	Ribosomal protein L20A (L18A)	K02882	3e-44	176	aly:ARALYDRAFT_482410	large subunit ribosomal protein L18Ae	GO:0006412//translation;GO:0042545//cell wall modification;GO:0042254//ribosome biogenesis;GO:0009664//plant-type cell wall organization	GO:0003735//structural constituent of ribosome	GO:0005774//vacuolar membrane;GO:0022625//cytosolic large ribosomal subunit;GO:0005886//plasma membrane	ko03010//Ribosome
Unigene45249_All	276	0	14	0	1.5222	10.5719	Up	8.91e-05	0.000391	--	--	--	--	--	--	--	--	--	--	--	--	--	--	--	--	--	--	--	--	--	--	-	-	-	--
Unigene43187_All	297	0	15	0	1.5156	10.5657	Up	4.57e-05	0.00021	gi|357468571|ref|XP_003604570.1|	139.8	1e-32	Gamma-interferon-inducible lysosomal thiol reductase [Medicago truncatula] >gi|355505625|gb|AES86767.1| Gamma-interferon-inducible lysosomal thiol reductase [Medicago truncatula]	--	--	--	--	--	--	--	--	--	--	--	--	--	K08059	2e-28	121	aly:ARALYDRAFT_659982	interferon, gamma-inducible protein 30	-	GO:0003824//catalytic activity	GO:0005576//extracellular region;GO:0005773//vacuole	--
Unigene25555_All	436	0	22	0	1.5142	10.5643	Up	4.26e-07	2.59e-06	gi|300120208|emb|CBK19762.2|	123.6	7e-28	unnamed protein product [Blastocystis hominis] >gi|300122710|emb|CBK23276.2| unnamed protein product [Blastocystis hominis] >gi|300123490|emb|CBK24762.2| unnamed protein product [Blastocystis hominis]	gi|301119532|ref|XM_002907448.1|	71.9	5e-10	Phytophthora infestans T30-4 60S ribosomal protein L15-1 (PITG_02578) mRNA, complete cds	sp|O65050|RL15A_PICMA	117	3e-27	60S ribosomal protein L15-1 OS=Picea mariana GN=SB61 PE=2 SV=1	SPAC1783.08c	127	7e-30	COG1632	Ribosomal protein L15E	K02877	1e-26	116	vvi:100246159	large subunit ribosomal protein L15e	-	-	GO:0022626//cytosolic ribosome;GO:0016020//membrane;GO:0044446//intracellular organelle part	ko03010//Ribosome
CL5772.Contig9_All	258	0	13	0	1.512	10.5622	Up	0.000174	0.000725	gi|350539093|ref|NP_001234118.1|	167.9	3e-41	histone H4 [Solanum lycopersicum] >gi|350539145|ref|NP_001234121.1| histone H4 [Solanum lycopersicum] >gi|462243|sp|P35057.2|H4_SOLLC RecName: Full=Histone H4 >gi|51315706|sp|Q6V9I2.3|H4_SOLCH RecName: Full=Histone H4 >gi|51315714|sp|Q71V09.3|H4_CAPAN RecName: Full=Histone H4; AltName: Full=CaH4 >gi|297150|emb|CAA48923.1| histone H4 [Solanum lycopersicum] >gi|297152|emb|CAA48924.1| histone H4 [So…	gi|270134683|gb|BT101635.1|	214	3e-53	Picea glauca clone GQ01309_H01 mRNA sequence	sp|P35057|H4_SOLLC	167	1e-42	Histone H4 OS=Solanum lycopersicum PE=3 SV=2	SPBC1105.12	162	1e-40	COG2036	Histones H3 and H4	K11254	6e-42	166	mtr:MTR_2g096100	histone H4	GO:0006334//nucleosome assembly	GO:0003677//DNA binding	GO:0000786//nucleosome;GO:0005634//nucleus	--
Unigene42614_All	379	0	19	0	1.5044	10.555	Up	3.16e-06	1.72e-05	gi|302841557|ref|XP_002952323.1|	52.8	1e-06	hypothetical protein VOLCADRAFT_92962 [Volvox carteri f. nagariensis] >gi|300262259|gb|EFJ46466.1| hypothetical protein VOLCADRAFT_92962 [Volvox carteri f. nagariensis]	--	--	--	--	sp|Q9FPQ6|GP1_CHLRE	48.1	1e-06	Vegetative cell wall protein gp1 OS=Chlamydomonas reinhardtii GN=GP1 PE=2 SV=1	--	--	--	--	--	--	--	--	--	--	-	-	-	--
CL6233.Contig5_All	380	0	19	0	1.5004	10.5511	Up	3.16e-06	1.72e-05	gi|77020842|gb|ABA60427.1|	211.1	3e-54	glutamine synthetase [Lagenidium giganteum]	gi|323650810|gb|HQ880627.1|	69.9	2e-09	Compsopogon caeruleus clone 1 glutamine synthetase II (GSII) mRNA, partial cds	sp|P32289|GLNA_VIGAC	188	6e-49	Glutamine synthetase nodule isozyme OS=Vigna aconitifolia PE=2 SV=1	YPR035w	228	3e-60	COG0174	Glutamine synthetase	K01915	3e-48	187	gmx:547953	glutamine synthetase [EC:6.3.1.2]	GO:0006807//nitrogen compound metabolic process;GO:0006542//glutamine biosynthetic process	GO:0004356//glutamate-ammonia ligase activity;GO:0005524//ATP binding	-	ko01100//Metabolic pathways;ko00910//Nitrogen metabolism;ko00250//Alanine, aspartate and glutamate metabolism;ko00630//Glyoxylate and dicarboxylate metabolism;ko00330//Arginine and proline metabolism
Unigene44220_All	300	0	15	0	1.5004	10.5511	Up	4.57e-05	0.00021	gi|1769556|gb|AAC49608.1|	171	4e-42	(+)-pinoresinol/(+)-lariciresinol reductase [Forsythia x intermedia]	gi|1769555|gb|U81158.1|FXU81158	167	7e-39	Forsythia x intermedia (+)-pinoresinol/(+)-lariciresinol reductase (PLR) mRNA, complete cds	sp|P52581|IFRH_LUPAL	151	1e-37	Isoflavone reductase homolog OS=Lupinus albus PE=2 SV=1	--	--	--	--	--	K00224	5e-35	143	ath:AT4G13660	[EC:1.3.1.-]	GO:0009807//lignan biosynthetic process;GO:0055114//oxidation-reduction process	GO:0047526;GO:0000166//nucleotide binding	-	ko00941//Flavonoid biosynthesis;ko01110//Biosynthesis of secondary metabolites;ko00640//Propanoate metabolism
Unigene42611_All	321	0	16	0	1.4957	10.5466	Up	2.34e-05	0.000112	--	--	--	--	--	--	--	--	--	--	--	--	--	--	--	--	--	--	--	--	--	--	-	-	-	--
CL4435.Contig2_All	585	0	29	0	1.4876	10.5388	Up	3.97e-09	2.97e-08	gi|167997137|ref|XP_001751275.1|	199.9	1e-50	predicted protein [Physcomitrella patens subsp. patens] >gi|168015383|ref|XP_001760230.1| predicted protein [Physcomitrella patens subsp. patens] >gi|168034077|ref|XP_001769540.1| predicted protein [Physcomitrella patens subsp. patens] >gi|168065815|ref|XP_001784842.1| predicted protein [Physcomitrella patens subsp. patens] >gi|162663596|gb|EDQ50352.1| predicted protein [Physcomitrella patens sub…	gi|77818309|gb|DQ245626.1|	67.9	1e-08	Zea mays clone 18487 mRNA sequence	sp|Q9AT34|RS15A_DAUCA	194	2e-50	40S ribosomal protein S15a OS=Daucus carota GN=RPS15A PE=2 SV=3	YJL190c	199	2e-51	COG0096	Ribosomal protein S8	K02957	2e-51	199	ppp:PHYPADRAFT_200381	small subunit ribosomal protein S15Ae	GO:0006412//translation	GO:0003735//structural constituent of ribosome	GO:0022626//cytosolic ribosome;GO:0005886//plasma membrane;GO:0005618//cell wall	ko03010//Ribosome
Unigene41994_All	891	0	44	0	1.4819	10.5332	Up	1.77e-13	1.84e-12	gi|307111731|gb|EFN59965.1|	140.2	3e-32	hypothetical protein CHLNCDRAFT_133070 [Chlorella variabilis]	--	--	--	--	sp|Q38954|PHT21_ARATH	92.4	3e-19	Inorganic phosphate transporter 2-1, chloroplastic OS=Arabidopsis thaliana GN=PHT2-1 PE=1 SV=1	YBR296c	131	1e-30	COG0306	Phosphate/sulphate permeases	K14640	2e-29	127	vcn:VOLCADRAFT_79831	solute carrier family 20 (sodium-dependent phosphate transporter)	-	-	-	--
Unigene43601_All	324	0	16	0	1.4819	10.5332	Up	2.34e-05	0.000112	gi|388492772|gb|AFK34452.1|	134.8	3e-31	unknown [Medicago truncatula] >gi|388515687|gb|AFK45905.1| unknown [Medicago truncatula]	gi|189084902|gb|BT032433.1|	60	1e-06	Phytophthora capsici clone CBOU105-F12 mRNA sequence	sp|P35685|RL7A_ORYSJ	132	6e-32	60S ribosomal protein L7a OS=Oryza sativa subsp. japonica GN=RPL7A PE=2 SV=1	YHL033c	156	1e-38	COG1358	Ribosomal protein HS6-type (S12/L30/L7a)	K02936	4e-32	134	ppp:PHYPADRAFT_190571	large subunit ribosomal protein L7Ae	-	GO:0046872//metal ion binding	GO:0022626//cytosolic ribosome;GO:0043231//intracellular membrane-bounded organelle;GO:0016020//membrane;GO:0044446//intracellular organelle part	ko03010//Ribosome
Unigene22658_All	305	0	15	0	1.4758	10.5273	Up	4.57e-05	0.00021	--	--	--	--	--	--	--	--	--	--	--	--	--	--	--	--	--	--	--	--	--	--	-	-	-	--
Unigene43041_All	490	0	24	0	1.4698	10.5214	Up	1.12e-07	7.25e-07	gi|326518198|dbj|BAK07351.1|	141.7	3e-33	predicted protein [Hordeum vulgare subsp. vulgare]	gi|32992597|dbj|AK107388.1|	58	8e-06	Oryza sativa Japonica Group cDNA clone:002-127-C09, full insert sequence	sp|P93263|METE_MESCR	90.5	4e-19	5-methyltetrahydropteroyltriglutamate--homocysteine methyltransferase OS=Mesembryanthemum crystallinum GN=METE PE=2 SV=1	YER091c	156	2e-38	COG0620	Methionine synthase II (cobalamin-independent)	K00549	2e-27	119	cme:CMJ234C	5-methyltetrahydropteroyltriglutamate--homocysteine methyltransferase [EC:2.1.1.14]	-	-	GO:0044444//cytoplasmic part	ko01110//Biosynthesis of secondary metabolites;ko01100//Metabolic pathways;ko00270//Cysteine and methionine metabolism;ko00450//Selenocompound metabolism
Unigene9721_All	286	0	14	0	1.4689	10.5205	Up	8.91e-05	0.000391	--	--	--	--	gi|32992547|dbj|AK107338.1|	402	1e-110	Oryza sativa Japonica Group cDNA clone:002-126-F12, full insert sequence	--	--	--	--	--	--	--	--	--	--	--	--	--	--	-	-	-	--
Unigene45190_All	287	0	14	0	1.4638	10.5155	Up	8.91e-05	0.000391	--	--	--	--	--	--	--	--	--	--	--	--	--	--	--	--	--	--	--	--	--	--	-	-	-	--
Unigene45060_All	472	0	23	0	1.4623	10.514	Up	2.19e-07	1.37e-06	gi|226532205|ref|NP_001142325.1|	223.8	6e-58	uncharacterized protein LOC100274495 [Zea mays]	gi|270135209|gb|BT102161.1|	101	6e-19	Picea glauca clone GQ0167_L03 mRNA sequence	sp|Q6ZCX3|FH6_ORYSJ	52	2e-07	Formin-like protein 6 OS=Oryza sativa subsp. japonica GN=FH6 PE=2 SV=2	SPBC660.16	226	1e-59	COG0362	6-phosphogluconate dehydrogenase	K00033	8e-59	223	zma:100274495	6-phosphogluconate dehydrogenase [EC:1.1.1.44]	GO:0009743//response to carbohydrate stimulus	GO:0005488//binding;GO:0016491//oxidoreductase activity	GO:0043231//intracellular membrane-bounded organelle;GO:0044444//cytoplasmic part	ko01110//Biosynthesis of secondary metabolites;ko01100//Metabolic pathways;ko00480//Glutathione metabolism;ko00030//Pentose phosphate pathway
CL11820.Contig2_All	473	0	23	0	1.4592	10.511	Up	2.19e-07	1.37e-06	gi|226528409|ref|NP_001147361.1|	272.7	1e-72	60S ribosomal protein L5-2 [Zea mays] >gi|195610506|gb|ACG27083.1| 60S ribosomal protein L5-2 [Zea mays]	gi|226528408|ref|NM_001153889.1|	420	1e-115	Zea mays 60S ribosomal protein L5-2 (LOC100280969), mRNA >gi|195610505|gb|EU954965.1| Zea mays clone 1496062 60S ribosomal protein L5-2 mRNA, complete cds	sp|O22608|RL5_DUNSA	168	1e-42	60S ribosomal protein L5 OS=Dunaliella salina GN=RPL5 PE=2 SV=1	SPBC11C11.09c	216	1e-56	COG0256	Ribosomal protein L18	K02932	1e-73	272	zma:100280969	large subunit ribosomal protein L5e	GO:0006412//translation;GO:0007275//multicellular organismal development	GO:0003735//structural constituent of ribosome;GO:0008097//5S rRNA binding	GO:0005840//ribosome;GO:0043231//intracellular membrane-bounded organelle	ko03010//Ribosome
Unigene43198_All	269	0	13	0	1.4502	10.502	Up	0.000174	0.000724	--	--	--	--	--	--	--	--	--	--	--	--	--	--	--	--	--	--	--	--	--	--	-	-	-	--
Unigene45323_All	291	0	14	0	1.4437	10.4956	Up	8.91e-05	0.000391	gi|4027895|gb|AAC96079.1|	180.3	6e-45	alpha-expansin precursor [Nicotiana tabacum]	gi|149790508|gb|EF625420.1|	159	2e-36	Catharanthus roseus microsatellite CrSSR 70 sequence	sp|Q9LNU3|EXP11_ARATH	162	4e-41	Expansin-A11 OS=Arabidopsis thaliana GN=EXPA11 PE=2 SV=1	--	--	--	--	--	--	--	--	--	--	GO:0009664//plant-type cell wall organization	-	GO:0005576//extracellular region;GO:0016020//membrane;GO:0005618//cell wall	--
Unigene45205_All	313	0	15	0	1.4381	10.4899	Up	4.57e-05	0.00021	--	--	--	--	--	--	--	--	--	--	--	--	--	--	--	--	--	--	--	--	--	--	-	-	-	--
Unigene31038_All	441	0	21	0	1.429	10.4808	Up	8.31e-07	4.86e-06	gi|145350163|ref|XP_001419486.1|	98.2	3e-20	F-ATPase family transporter: protons (mitochondrial) [Ostreococcus lucimarinus CCE9901] >gi|144579718|gb|ABO97779.1| F-ATPase family transporter: protons (mitochondrial) [Ostreococcus lucimarinus CCE9901]	--	--	--	--	sp|Q96252|ATP4_ARATH	87.8	2e-18	ATP synthase subunit delta', mitochondrial OS=Arabidopsis thaliana GN=At5g47030 PE=1 SV=1	YDL004w	121	5e-28	COG0355	F0F1-type ATP synthase, epsilon subunit (mitochondrial delta subunit)	K02134	4e-21	98.2	olu:OSTLU_35127	F-type H+-transporting ATPase subunit delta [EC:3.6.3.14]	GO:0051788//response to misfolded protein;GO:0006098//pentose-phosphate shunt;GO:0009853//photorespiration;GO:0006833//water transport;GO:0009651//response to salt stress;GO:0080129//proteasome core complex assembly;GO:0006972//hyperosmotic response;GO:0006511//ubiquitin-dependent protein catabolic process;GO:0007030//Golgi organization;GO:0006096//glycolysis;GO:0015986//ATP synthesis coupled pro…	GO:0008270//zinc ion binding;GO:0046933//hydrogen ion transporting ATP synthase activity, rotational mechanism	GO:0005754//mitochondrial proton-transporting ATP synthase, catalytic core	ko01100//Metabolic pathways;ko00190//Oxidative phosphorylation
Unigene42825_All	274	0	13	0	1.4237	10.4754	Up	0.000174	0.000724	gi|90811707|gb|ABD98051.1|	157.9	3e-38	alpha-expansin [Striga asiatica]	gi|90811706|gb|DQ442400.1|	186	7e-45	Striga asiatica clone St696 alpha-expansin mRNA, complete cds	sp|Q7XWU8|EXPA1_ORYSJ	131	1e-31	Expansin-A1 OS=Oryza sativa subsp. japonica GN=EXPA1 PE=2 SV=2	--	--	--	--	--	--	--	--	--	--	GO:0009664//plant-type cell wall organization	-	GO:0005576//extracellular region;GO:0016020//membrane;GO:0005618//cell wall	--
Unigene45116_All	485	0	23	0	1.4231	10.4748	Up	2.19e-07	1.37e-06	gi|326515786|dbj|BAK07139.1|	201.1	4e-51	predicted protein [Hordeum vulgare subsp. vulgare]	--	--	--	--	sp|O80433|CISY_DAUCA	184	3e-47	Citrate synthase, mitochondrial OS=Daucus carota GN=CS PE=2 SV=1	SPAC6C3.04	234	5e-62	COG0372	Citrate synthase	K01647	5e-48	187	ppp:PHYPADRAFT_140151	citrate synthase [EC:2.3.3.1]	GO:0006099//tricarboxylic acid cycle;GO:0006096//glycolysis;GO:0046686//response to cadmium ion	GO:0008270//zinc ion binding;GO:0004108//citrate (Si)-synthase activity;GO:0005524//ATP binding	GO:0005618//cell wall;GO:0005739//mitochondrion;GO:0009507//chloroplast;GO:0005794//Golgi apparatus	ko01110//Biosynthesis of secondary metabolites;ko01100//Metabolic pathways;ko00630//Glyoxylate and dicarboxylate metabolism;ko00020//Citrate cycle (TCA cycle)
Unigene43018_All	297	0	14	0	1.4145	10.4661	Up	8.91e-05	0.000391	gi|293333567|ref|NP_001169046.1|	52.8	1e-06	uncharacterized protein LOC100382886 [Zea mays]	--	--	--	--	sp|O22126|FLA8_ARATH	47	3e-06	Fasciclin-like arabinogalactan protein 8 OS=Arabidopsis thaliana GN=FLA8 PE=1 SV=1	YGL028c	52	3e-07	COG5309	Exo-beta-1,3-glucanase	K11323	3e-10	61.6	vcn:VOLCADRAFT_121342	histone arginine demethylase JMJD6 [EC:1.14.11.-]	-	-	-	--
Unigene45319_All	277	0	13	0	1.4083	10.4597	Up	0.000174	0.000724	--	--	--	--	--	--	--	--	sp|Q93ZN2|ALKR4_ARATH	48.1	1e-06	Probable aldo-keto reductase 4 OS=Arabidopsis thaliana GN=At1g60710 PE=1 SV=1	YNL331c	65.9	2e-11	COG0667	Predicted oxidoreductases (related to aryl-alcohol dehydrogenases)	--	--	--	--	--	-	-	-	--
Unigene45054_All	342	0	16	0	1.4039	10.4552	Up	2.34e-05	0.000112	--	--	--	--	--	--	--	--	--	--	--	--	--	--	--	--	--	--	--	--	--	--	-	-	-	--
CL4928.Contig2_All	407	0	19	0	1.4009	10.4521	Up	3.16e-06	1.72e-05	--	--	--	--	--	--	--	--	--	--	--	--	--	--	--	--	--	--	--	--	--	--	-	-	-	--
Unigene15895_All	368	0	17	0	1.3862	10.4369	Up	1.2e-05	6.02e-05	--	--	--	--	--	--	--	--	--	--	--	--	--	--	--	--	--	--	--	--	--	--	-	-	-	--
Unigene39487_All	390	0	18	0	1.385	10.4357	Up	6.16e-06	3.23e-05	gi|348667145|gb|EGZ06971.1|	183.7	6e-46	hypothetical protein PHYSODRAFT_289025 [Phytophthora sojae] >gi|348667146|gb|EGZ06972.1| hypothetical protein PHYSODRAFT_289026 [Phytophthora sojae]	gi|283139167|gb|GQ465769.1|	75.8	3e-11	Pseudochlorella sp. CCAP 211/1A glutamine synthetase II (GSII) mRNA, complete cds	sp|P52783|GLNA_PINSY	177	2e-45	Glutamine synthetase cytosolic isozyme OS=Pinus sylvestris PE=2 SV=1	SPAC23H4.06	206	1e-53	COG0174	Glutamine synthetase	K01915	3e-46	181	ppp:PHYPADRAFT_146278	glutamine synthetase [EC:6.3.1.2]	GO:0050896//response to stimulus;GO:0006542//glutamine biosynthetic process;GO:0006807//nitrogen compound metabolic process	GO:0005524//ATP binding;GO:0004356//glutamate-ammonia ligase activity	GO:0009579//thylakoid;GO:0016020//membrane;GO:0044434//chloroplast part	ko01100//Metabolic pathways;ko00910//Nitrogen metabolism;ko00250//Alanine, aspartate and glutamate metabolism;ko00630//Glyoxylate and dicarboxylate metabolism;ko00330//Arginine and proline metabolism
CL11292.Contig1_All	607	0	28	0	1.3842	10.4348	Up	7.75e-09	5.63e-08	gi|293333790|ref|NP_001168847.1|	188.3	5e-47	uncharacterized protein LOC100382652 [Zea mays]	--	--	--	--	sp|O48557|RL17_MAIZE	176	9e-45	60S ribosomal protein L17 OS=Zea mays GN=RPL17 PE=2 SV=1	SPCC364.03	191	1e-48	COG0091	Ribosomal protein L22	K02880	6e-48	188	zma:100382652	large subunit ribosomal protein L17e	-	-	GO:0005840//ribosome;GO:0043231//intracellular membrane-bounded organelle;GO:0044446//intracellular organelle part	ko03010//Ribosome
Unigene45215_All	282	0	13	0	1.3834	10.434	Up	0.000174	0.000724	gi|225461844|ref|XP_002285661.1|	117.9	4e-26	PREDICTED: glucan endo-1,3-beta-glucosidase [Vitis vinifera] >gi|147766908|emb|CAN67524.1| hypothetical protein VITISV_000410 [Vitis vinifera] >gi|302142792|emb|CBI20087.3| unnamed protein product [Vitis vinifera]	gi|147766907|emb|AM446379.2|	79.8	1e-12	Vitis vinifera contig VV78X110724.8, whole genome shotgun sequence	sp|P52409|E13B_WHEAT	53.9	2e-08	Glucan endo-1,3-beta-glucosidase OS=Triticum aestivum GN=GLC1 PE=2 SV=1	--	--	--	--	--	--	--	--	--	--	-	-	GO:0016023//cytoplasmic membrane-bounded vesicle;GO:0005886//plasma membrane	--
Unigene45002_All	436	0	20	0	1.3765	10.4268	Up	1.62e-06	9.15e-06	gi|326487708|dbj|BAK05526.1|	213.8	5e-55	predicted protein [Hordeum vulgare subsp. vulgare]	gi|242374568|emb|FP095728.1|	77.8	8e-12	Phyllostachys edulis cDNA clone: bphyem211n05, full insert sequence	sp|Q9M024|TAAC_ARATH	45.8	9e-06	Thylakoid ADP,ATP carrier protein, chloroplastic OS=Arabidopsis thaliana GN=TAAC PE=1 SV=1	--	--	--	--	--	K15102	1e-31	133	olu:OSTLU_25740	solute carrier family 25 (mitochondrial phosphate transporter), member 3	-	-	-	--
CL11109.Contig4_All	327	0	15	0	1.3765	10.4268	Up	4.57e-05	0.00021	gi|326503140|dbj|BAJ99195.1|	181.4	3e-45	predicted protein [Hordeum vulgare subsp. vulgare]	gi|116641698|emb|CT837037.1|	77.8	6e-12	Oryza sativa (indica cultivar-group) cDNA clone:OSIGCRA217A07, full insert sequence	sp|P49609|ACON_GRAGA	163	2e-41	Aconitate hydratase, mitochondrial OS=Gracilaria gracilis PE=3 SV=1	SPAC24C9.06c	178	2e-45	COG1048	Aconitase A	K01681	1e-41	166	vcn:VOLCADRAFT_76010	aconitate hydratase 1 [EC:4.2.1.3]	GO:0006099//tricarboxylic acid cycle	GO:0016491//oxidoreductase activity;GO:0051539//4 iron, 4 sulfur cluster binding;GO:0052632//citrate hydro-lyase (cis-aconitate-forming) activity;GO:0052633//isocitrate hydro-lyase (cis-aconitate-forming) activity	-	ko01110//Biosynthesis of secondary metabolites;ko01100//Metabolic pathways;ko00630//Glyoxylate and dicarboxylate metabolism;ko00020//Citrate cycle (TCA cycle)
CL5646.Contig1_All	723	0	33	0	1.3697	10.4196	Up	2.75e-10	2.27e-09	gi|52547722|gb|AAU81896.1|	153.3	2e-36	pyruvate kinase [Achlya bisexualis]	gi|255079041|ref|XM_002503055.1|	69.9	3e-09	Micromonas sp. RCC299 chromosome 6 cytosolic pyruvate kinase (MICPUN_82586) mRNA, complete cds	sp|Q42954|KPYC_TOBAC	145	2e-35	Pyruvate kinase, cytosolic isozyme OS=Nicotiana tabacum PE=2 SV=1	YOR347c	257	2e-68	COG0469	Pyruvate kinase	K00873	2e-41	167	cme:CMP260C	pyruvate kinase [EC:2.7.1.40]	GO:0044238//primary metabolic process;GO:0044237//cellular metabolic process	GO:0003824//catalytic activity	GO:0005829//cytosol	ko01110//Biosynthesis of secondary metabolites;ko01100//Metabolic pathways;ko00710//Carbon fixation in photosynthetic organisms;ko00010//Glycolysis / Gluconeogenesis;ko00230//Purine metabolism;ko00620//Pyruvate metabolism
Unigene44518_All	285	0	13	0	1.3688	10.4187	Up	0.000174	0.000724	--	--	--	--	--	--	--	--	--	--	--	--	--	--	--	--	--	--	--	--	--	--	-	-	-	--
Unigene45382_All	309	0	14	0	1.3596	10.409	Up	8.91e-05	0.000391	gi|301110172|ref|XP_002904166.1|	144.1	5e-34	alpha-tubulin, putative [Phytophthora infestans T30-4] >gi|262096292|gb|EEY54344.1| alpha-tubulin, putative [Phytophthora infestans T30-4]	gi|301110173|ref|XM_002904121.1|	63.9	8e-08	Phytophthora infestans T30-4 cleavage induced tubulin alpha chain (PITG_07961) mRNA, complete cds	sp|P22275|TBA3_MAIZE	142	3e-35	Tubulin alpha-3 chain OS=Zea mays GN=TUBA3 PE=2 SV=1	SPBC800.05c	138	3e-33	COG5023	Tubulin	K07374	9e-35	142	sbi:SORBI_01g006650	tubulin alpha	GO:0051258//protein polymerization;GO:0006184//GTP catabolic process;GO:0007018//microtubule-based movement;GO:0071258//cellular response to gravity;GO:0046686//response to cadmium ion	GO:0003924//GTPase activity;GO:0005198//structural molecule activity;GO:0005525//GTP binding	GO:0005829//cytosol;GO:0005618//cell wall;GO:0005874//microtubule;GO:0005886//plasma membrane	ko04145//Phagosome
Unigene9415_All	288	0	13	0	1.3545	10.4035	Up	0.000174	0.000723	--	--	--	--	--	--	--	--	--	--	--	--	--	--	--	--	--	--	--	--	--	--	-	-	-	--
Unigene43489_All	312	0	14	0	1.3465	10.395	Up	8.91e-05	0.000391	--	--	--	--	--	--	--	--	--	--	--	--	--	--	--	--	--	--	--	--	--	--	-	-	-	--
Unigene18207_All	335	0	15	0	1.3436	10.3919	Up	4.57e-05	0.00021	--	--	--	--	--	--	--	--	--	--	--	--	--	--	--	--	--	--	--	--	--	--	-	-	-	--
CL7598.Contig1_All	760	0	34	0	1.3425	10.3907	Up	1.41e-10	1.19e-09	gi|307109585|gb|EFN57823.1|	198.7	6e-50	hypothetical protein CHLNCDRAFT_56087 [Chlorella variabilis]	gi|32995844|dbj|AK110635.1|	145	7e-32	Oryza sativa Japonica Group cDNA clone:002-169-C03, full insert sequence	sp|P24922|IF5A2_NICPL	193	8e-50	Eukaryotic translation initiation factor 5A-2 OS=Nicotiana plumbaginifolia GN=EIF-5A2 PE=2 SV=1	YJR047c	234	9e-62	COG0231	Translation elongation factor P (EF-P)/translation initiation factor 5A (eIF-5A)	K03263	9e-50	194	aly:ARALYDRAFT_471555	translation initiation factor 5A	GO:0006413//translational initiation;GO:0012501//programmed cell death;GO:0009617//response to bacterium;GO:0006452//translational frameshifting;GO:0008612//peptidyl-lysine modification to hypusine;GO:0006950//response to stress;GO:0045905//positive regulation of translational termination;GO:0045901//positive regulation of translational elongation;GO:0010089//xylem development	GO:0003746//translation elongation factor activity;GO:0003743//translation initiation factor activity;GO:0043022//ribosome binding	GO:0005737//cytoplasm	--
Unigene45254_All	291	0	13	0	1.3406	10.3887	Up	0.000174	0.000724	--	--	--	--	--	--	--	--	--	--	--	--	--	--	--	--	--	--	--	--	--	--	-	-	-	--
Unigene11776_All	540	0	24	0	1.3337	10.3812	Up	1.12e-07	7.25e-07	gi|348687248|gb|EGZ27062.1|	125.6	3e-28	hypothetical protein PHYSODRAFT_353368 [Phytophthora sojae]	gi|357121513|ref|XM_003562416.1|	81.8	6e-13	PREDICTED: Brachypodium distachyon 60S ribosomal protein L22-2-like, transcript variant 2 (LOC100833661), mRNA	sp|Q9FE58|RL223_ARATH	114	3e-26	60S ribosomal protein L22-3 OS=Arabidopsis thaliana GN=RPL22C PE=2 SV=1	--	--	--	--	--	K02891	2e-31	132	cme:CMS080C	large subunit ribosomal protein L22e	-	-	GO:0005840//ribosome;GO:0043231//intracellular membrane-bounded organelle;GO:0044446//intracellular organelle part	ko03010//Ribosome
Unigene45261_All	495	0	22	0	1.3337	10.3812	Up	4.26e-07	2.59e-06	gi|147778583|emb|CAN60309.1|	180.3	9e-45	hypothetical protein VITISV_015004 [Vitis vinifera]	gi|359480642|ref|XM_002283487.2|	69.9	2e-09	PREDICTED: Vitis vinifera isoflavone 2'-hydroxylase-like (LOC100254242), partial mRNA	sp|Q9FG65|C81D1_ARATH	173	5e-44	Cytochrome P450 81D1 OS=Arabidopsis thaliana GN=CYP81D1 PE=2 SV=1	--	--	--	--	--	K00517	8e-47	184	ath:AT4G37310	[EC:1.14.-.-]	-	-	-	ko00945//Stilbenoid, diarylheptanoid and gingerol biosynthesis;ko01110//Biosynthesis of secondary metabolites;ko01100//Metabolic pathways;ko00903//Limonene and pinene degradation
Unigene27341_All	1264	0	56	0	1.3295	10.3767	Up	5.85e-17	7.53e-16	gi|225451318|ref|XP_002273776.1|	128.6	1e-28	PREDICTED: auxin-induced protein PCNT115 [Vitis vinifera] >gi|298204867|emb|CBI34174.3| unnamed protein product [Vitis vinifera]	--	--	--	--	sp|Q3L181|PERR_RAUSE	124	9e-29	Perakine reductase OS=Rauvolfia serpentina GN=PR PE=1 SV=1	YNL331c	368	1e-101	COG0667	Predicted oxidoreductases (related to aryl-alcohol dehydrogenases)	K15303	9e-18	89.7	zma:100274478	aflatoxin B1 aldehyde reductase	-	-	-	ko01110//Biosynthesis of secondary metabolites;ko01100//Metabolic pathways;ko00053//Ascorbate and aldarate metabolism
Unigene9023_All	366	0	16	0	1.3118	10.3573	Up	2.34e-05	0.000112	gi|300123088|emb|CBK24095.2|	51.6	3e-06	unnamed protein product [Blastocystis hominis]	--	--	--	--	sp|Q9LK03|PERK2_ARATH	48.5	9e-07	Proline-rich receptor-like protein kinase PERK2 OS=Arabidopsis thaliana GN=PERK2 PE=2 SV=3	--	--	--	--	--	--	--	--	--	--	-	-	-	--
Unigene45052_All	436	0	19	0	1.3077	10.3528	Up	3.16e-06	1.72e-05	gi|302849863|ref|XP_002956460.1|	58.2	3e-08	hypothetical protein VOLCADRAFT_97458 [Volvox carteri f. nagariensis] >gi|300258158|gb|EFJ42397.1| hypothetical protein VOLCADRAFT_97458 [Volvox carteri f. nagariensis]	--	--	--	--	--	--	--	--	L159324_1	47.8	7e-06	COG1705	Muramidase (flagellum-specific)	K11323	3e-08	55.5	vcn:VOLCADRAFT_121342	histone arginine demethylase JMJD6 [EC:1.14.11.-]	-	-	-	--
Unigene2761_All	393	0	17	0	1.2981	10.3422	Up	1.2e-05	6.02e-05	gi|226500096|ref|NP_001147195.1|	89.4	1e-17	40S ribosomal protein S29 [Zea mays] >gi|226509791|ref|NP_001151170.1| 40S ribosomal protein S29 [Zea mays] >gi|226958593|ref|NP_001152934.1| 40S ribosomal protein S29 [Zea mays] >gi|259490563|ref|NP_001158956.1| LOC100303896 [Zea mays] >gi|195608360|gb|ACG26010.1| 40S ribosomal protein S29 [Zea mays] >gi|195608808|gb|ACG26234.1| 40S ribosomal protein S29 [Zea mays] >gi|195609674|gb|ACG26667.1| 4…	--	--	--	--	sp|Q5I7K3|RS29_WHEAT	87.4	2e-18	40S ribosomal protein S29 OS=Triticum aestivum GN=RPS29 PE=1 SV=1	YLR388w	97.8	4e-21	COG0199	Ribosomal protein S14	K02980	1e-18	89.4	zma:100282513	small subunit ribosomal protein S29e	-	GO:0005488//binding	GO:0015935//small ribosomal subunit	ko03010//Ribosome
CL5708.Contig1_All	350	0	15	0	1.2861	10.3288	Up	4.57e-05	0.00021	gi|301101443|ref|XP_002899810.1|	169.1	1e-41	malate dehydrogenase, mitochondrial precursor [Phytophthora infestans T30-4] >gi|262102812|gb|EEY60864.1| malate dehydrogenase, mitochondrial precursor [Phytophthora infestans T30-4]	gi|32993972|dbj|AK108763.1|	147	8e-33	Oryza sativa Japonica Group cDNA clone:002-150-G09, full insert sequence	sp|Q42972|MDHG_ORYSJ	167	1e-42	Malate dehydrogenase, glyoxysomal OS=Oryza sativa subsp. japonica GN=Os12g0632700 PE=1 SV=3	YKL085w	157	3e-39	COG0039	Malate/lactate dehydrogenases	K00026	3e-42	167	vcn:VOLCADRAFT_82979	malate dehydrogenase [EC:1.1.1.37]	GO:0007031//peroxisome organization;GO:0006108//malate metabolic process;GO:0031998//regulation of fatty acid beta-oxidation;GO:0006099//tricarboxylic acid cycle;GO:0044262//cellular carbohydrate metabolic process;GO:0080093//regulation of photorespiration	GO:0030060//L-malate dehydrogenase activity;GO:0000166//nucleotide binding	GO:0005777//peroxisome;GO:0009507//chloroplast	ko01110//Biosynthesis of secondary metabolites;ko01100//Metabolic pathways;ko00630//Glyoxylate and dicarboxylate metabolism;ko00710//Carbon fixation in photosynthetic organisms;ko00020//Citrate cycle (TCA cycle);ko00620//Pyruvate metabolism
Unigene45631_All	304	0	13	0	1.2832	10.3255	Up	0.000174	0.000724	gi|326534000|dbj|BAJ93773.1|	161.8	2e-39	predicted protein [Hordeum vulgare subsp. vulgare]	gi|357113054|ref|XM_003558272.1|	61.9	3e-07	PREDICTED: Brachypodium distachyon phosphoenolpyruvate carboxykinase [ATP]-like (LOC100830661), mRNA	sp|Q9T074|PCKA_ARATH	141	8e-35	Phosphoenolpyruvate carboxykinase [ATP] OS=Arabidopsis thaliana GN=PCKA PE=1 SV=1	YKR097w	168	3e-42	COG1866	Phosphoenolpyruvate carboxykinase (ATP)	K01610	5e-35	143	mtr:MTR_5g030620	phosphoenolpyruvate carboxykinase (ATP) [EC:4.1.1.49]	GO:0008152//metabolic process	GO:0004611//phosphoenolpyruvate carboxykinase activity;GO:0017076//purine nucleotide binding	-	ko01110//Biosynthesis of secondary metabolites;ko01100//Metabolic pathways;ko00710//Carbon fixation in photosynthetic organisms;ko00010//Glycolysis / Gluconeogenesis;ko00020//Citrate cycle (TCA cycle);ko00620//Pyruvate metabolism
CL2590.Contig2_All	611	0	26	0	1.2769	10.3184	Up	2.95e-08	2.03e-07	gi|226504938|ref|NP_001148350.1|	239.2	2e-62	60S ribosomal protein L12 [Zea mays] >gi|195618256|gb|ACG30958.1| 60S ribosomal protein L12 [Zea mays] >gi|195619274|gb|ACG31467.1| 60S ribosomal protein L12 [Zea mays]	gi|242387359|emb|FP099565.1|	87.7	1e-14	Phyllostachys edulis cDNA clone: bphyst003i08, full insert sequence	sp|P50883|RL121_ARATH	233	5e-62	60S ribosomal protein L12-1 OS=Arabidopsis thaliana GN=RPL12A PE=1 SV=2	SPCC31H12.04c	259	2e-69	COG0080	Ribosomal protein L11	K02870	3e-63	239	zma:100281960	large subunit ribosomal protein L12e	GO:0001510//RNA methylation;GO:0006412//translation;GO:0009409//response to cold;GO:0042254//ribosome biogenesis	GO:0008270//zinc ion binding;GO:0003735//structural constituent of ribosome	GO:0005730//nucleolus;GO:0009506//plasmodesma;GO:0009507//chloroplast;GO:0005773//vacuole;GO:0016020//membrane;GO:0022625//cytosolic large ribosomal subunit;GO:0005794//Golgi apparatus	ko03010//Ribosome
CL8697.Contig1_All	661	0	28	0	1.2711	10.3119	Up	7.75e-09	5.63e-08	gi|326505090|dbj|BAK02932.1|	172.9	3e-42	predicted protein [Hordeum vulgare subsp. vulgare]	--	--	--	--	sp|Q9XHS0|RS12_HORVU	160	8e-40	40S ribosomal protein S12 OS=Hordeum vulgare GN=RPS12 PE=2 SV=1	SPCC962.04	176	4e-44	COG1358	Ribosomal protein HS6-type (S12/L30/L7a)	K02951	4e-42	169	bdi:100823604	small subunit ribosomal protein S12e	GO:0050896//response to stimulus	-	GO:0022626//cytosolic ribosome	ko03010//Ribosome
Unigene45336_All	474	0	20	0	1.2662	10.3063	Up	1.62e-06	9.15e-06	gi|326499273|dbj|BAK06127.1|	190.7	6e-48	predicted protein [Hordeum vulgare subsp. vulgare]	--	--	--	--	sp|P26360|ATPG3_IPOBA	90.1	5e-19	ATP synthase subunit gamma, mitochondrial OS=Ipomoea batatas GN=ATPC PE=1 SV=2	YBR039w	132	3e-31	COG0224	F0F1-type ATP synthase, gamma subunit	K02136	1e-24	110	vcn:VOLCADRAFT_76794	F-type H+-transporting ATPase subunit gamma [EC:3.6.3.14]	GO:0006818//hydrogen transport;GO:0006811//ion transport	-	GO:0016020//membrane;GO:0043231//intracellular membrane-bounded organelle;GO:0005737//cytoplasm	ko01100//Metabolic pathways;ko00190//Oxidative phosphorylation
Unigene3021_All	360	0	15	0	1.2503	10.2881	Up	4.57e-05	0.00021	--	--	--	--	--	--	--	--	--	--	--	--	--	--	--	--	--	--	--	--	--	--	-	-	-	--
Unigene400_All	314	0	13	0	1.2424	10.2789	Up	0.000174	0.000724	--	--	--	--	--	--	--	--	--	--	--	--	--	--	--	--	--	--	--	--	--	--	-	-	-	--
Unigene43602_All	314	0	13	0	1.2424	10.2789	Up	0.000174	0.000724	gi|21992|emb|CAA46283.1|	55.8	1e-07	extensin [Volvox carteri]	--	--	--	--	sp|P35685|RL7A_ORYSJ	49.7	4e-07	60S ribosomal protein L7a OS=Oryza sativa subsp. japonica GN=RPL7A PE=2 SV=1	YLL045c	60.8	6e-10	COG1358	Ribosomal protein HS6-type (S12/L30/L7a)	K02936	2e-07	52.4	cme:CML317C	large subunit ribosomal protein L7Ae	-	-	-	ko03010//Ribosome
Unigene19003_All	364	0	15	0	1.2366	10.2722	Up	4.57e-05	0.00021	gi|226505096|ref|NP_001142127.1|	105.5	2e-22	uncharacterized protein LOC100274291 precursor [Zea mays]	--	--	--	--	--	--	--	--	SPAC26H5.08c	100	6e-22	COG5309	Exo-beta-1,3-glucanase	--	--	--	--	--	-	-	-	--
Unigene39219_All	316	0	13	0	1.2345	10.2697	Up	0.000174	0.000724	--	--	--	--	--	--	--	--	--	--	--	--	--	--	--	--	--	--	--	--	--	--	-	-	-	--
Unigene45654_All	318	0	13	0	1.2267	10.2606	Up	0.000174	0.000724	--	--	--	--	--	--	--	--	--	--	--	--	--	--	--	--	--	--	--	--	--	--	-	-	-	--
Unigene44149_All	321	0	13	0	1.2153	10.2471	Up	0.000174	0.000724	gi|326511343|dbj|BAJ87685.1|	146.7	8e-35	predicted protein [Hordeum vulgare subsp. vulgare]	gi|166041593|emb|CU357625.1|	63.9	9e-08	Aphanomyces euteiches cDNA	sp|Q5VNM3|RH2_ORYSJ	111	8e-26	DEAD-box ATP-dependent RNA helicase 2 OS=Oryza sativa subsp. japonica GN=Os01g0639100 PE=2 SV=1	SPAC1006.07	132	1e-31	COG0513	Superfamily II DNA and RNA helicases	K13025	2e-25	111	osa:4326580	ATP-dependent RNA helicase [EC:3.6.4.13]	GO:0001666//response to hypoxia;GO:0006397//mRNA processing	GO:0003676//nucleic acid binding;GO:0008026//ATP-dependent helicase activity;GO:0005524//ATP binding	GO:0035145//exon-exon junction complex;GO:0005730//nucleolus;GO:0016607//nuclear speck;GO:0016020//membrane	ko03013//RNA transport;ko03015//mRNA surveillance pathway;ko03040//Spliceosome
Unigene45328_All	321	0	13	0	1.2153	10.2471	Up	0.000174	0.000724	gi|326513122|dbj|BAK06801.1|	87.4	6e-17	predicted protein [Hordeum vulgare subsp. vulgare]	--	--	--	--	--	--	--	--	--	--	--	--	--	--	--	--	--	--	-	-	-	--
Unigene42650_All	347	0	14	0	1.2107	10.2416	Up	8.91e-05	0.000391	--	--	--	--	--	--	--	--	--	--	--	--	--	--	--	--	--	--	--	--	--	--	-	-	-	--
CL9467.Contig1_All	579	0	23	0	1.192	10.2192	Up	2.19e-07	1.37e-06	gi|302836776|ref|XP_002949948.1|	52.8	3e-06	hypothetical protein VOLCADRAFT_104492 [Volvox carteri f. nagariensis] >gi|300264857|gb|EFJ49051.1| hypothetical protein VOLCADRAFT_104492 [Volvox carteri f. nagariensis]	--	--	--	--	sp|Q9LV48|PERK1_ARATH	54.7	4e-08	Proline-rich receptor-like protein kinase PERK1 OS=Arabidopsis thaliana GN=PERK1 PE=1 SV=1	--	--	--	--	--	K14306	3e-08	56.6	zma:100382913	nuclear pore complex protein Nup62	-	-	-	ko03013//RNA transport
Unigene25590_All	428	0	17	0	1.1919	10.219	Up	1.2e-05	6.02e-05	gi|326518198|dbj|BAK07351.1|	136.3	1e-31	predicted protein [Hordeum vulgare subsp. vulgare]	gi|32996373|dbj|AK111164.1|	65.9	3e-08	Oryza sativa Japonica Group cDNA clone:002-177-B05, full insert sequence	sp|O50008|METE_ARATH	111	1e-25	5-methyltetrahydropteroyltriglutamate--homocysteine methyltransferase OS=Arabidopsis thaliana GN=CIMS PE=1 SV=1	YER091c	120	6e-28	COG0620	Methionine synthase II (cobalamin-independent)	K00549	3e-26	115	gmx:547643	5-methyltetrahydropteroyltriglutamate--homocysteine methyltransferase [EC:2.1.1.14]	GO:0009651//response to salt stress;GO:0010584//pollen exine formation;GO:0008152//metabolic process;GO:0010043//response to zinc ion;GO:0046686//response to cadmium ion	GO:0005507//copper ion binding;GO:0008705//methionine synthase activity;GO:0080019//fatty-acyl-CoA reductase (alcohol-forming) activity	GO:0005829//cytosol;GO:0005777//peroxisome;GO:0009506//plasmodesma;GO:0009941//chloroplast envelope;GO:0005774//vacuolar membrane;GO:0009570//chloroplast stroma;GO:0005886//plasma membrane;GO:0048046//apoplast	ko01110//Biosynthesis of secondary metabolites;ko01100//Metabolic pathways;ko00270//Cysteine and methionine metabolism;ko00450//Selenocompound metabolism
CL5711.Contig1_All	1094	0	43	0	1.1795	10.204	Up	3.45e-13	3.53e-12	gi|301095345|ref|XP_002896773.1|	188	2e-46	conserved hypothetical protein [Phytophthora infestans T30-4] >gi|262108656|gb|EEY66708.1| conserved hypothetical protein [Phytophthora infestans T30-4]	--	--	--	--	sp|Q9LK03|PERK2_ARATH	68.2	8e-12	Proline-rich receptor-like protein kinase PERK2 OS=Arabidopsis thaliana GN=PERK2 PE=2 SV=3	SPAC22A12.08c_1	234	3e-61	COG0647	Predicted sugar phosphatases of the HAD superfamily	K14306	4e-15	80.5	ath:AT2G45000	nuclear pore complex protein Nup62	-	GO:0046914//transition metal ion binding	-	ko03013//RNA transport
CL7571.Contig1_All	639	0	25	0	1.174	10.1972	Up	5.75e-08	3.84e-07	gi|326503140|dbj|BAJ99195.1|	181	1e-44	predicted protein [Hordeum vulgare subsp. vulgare]	--	--	--	--	sp|P49609|ACON_GRAGA	134	5e-32	Aconitate hydratase, mitochondrial OS=Gracilaria gracilis PE=3 SV=1	YLR304c	173	2e-43	COG1048	Aconitase A	K01681	5e-37	152	cre:CHLREDRAFT_129025	aconitate hydratase 1 [EC:4.2.1.3]	GO:0055114//oxidation-reduction process	GO:0016491//oxidoreductase activity;GO:0003994//aconitate hydratase activity	-	ko01110//Biosynthesis of secondary metabolites;ko01100//Metabolic pathways;ko00630//Glyoxylate and dicarboxylate metabolism;ko00020//Citrate cycle (TCA cycle)
Unigene45608_All	359	0	14	0	1.1702	10.1925	Up	8.91e-05	0.000391	--	--	--	--	--	--	--	--	--	--	--	--	--	--	--	--	--	--	--	--	--	--	-	-	-	--
Unigene27781_All	385	0	15	0	1.1691	10.1912	Up	4.57e-05	0.00021	gi|195617996|gb|ACG30828.1|	146	1e-34	histone H4 [Zea mays]	gi|270134457|gb|BT101409.1|	204	4e-50	Picea glauca clone GQ01303_L02 mRNA sequence	sp|P82888|H4_OLILU	144	2e-35	Histone H4 OS=Olisthodiscus luteus PE=1 SV=2	YNL030w	142	2e-34	COG2036	Histones H3 and H4	K11254	4e-35	144	olu:OSTLU_44220	histone H4	GO:0009414//response to water deprivation;GO:0006334//nucleosome assembly	GO:0003677//DNA binding	GO:0000786//nucleosome;GO:0005730//nucleolus;GO:0009579//thylakoid;GO:0009507//chloroplast;GO:0005886//plasma membrane	--
Unigene28946_All	592	0	23	0	1.1659	10.1872	Up	2.19e-07	1.37e-06	gi|2429362|gb|AAB70928.1|	53.1	2e-06	proline rich protein [Santalum album]	--	--	--	--	sp|Q9SN46|LRX5_ARATH	58.5	3e-09	Leucine-rich repeat extensin-like protein 5 OS=Arabidopsis thaliana GN=LRX5 PE=2 SV=2	--	--	--	--	--	K15040	2e-08	57.4	ppp:PHYPADRAFT_198182	voltage-dependent anion channel protein 2	-	-	-	--
Unigene15310_All	361	0	14	0	1.1637	10.1845	Up	8.91e-05	0.000391	--	--	--	--	--	--	--	--	--	--	--	--	--	--	--	--	--	--	--	--	--	--	-	-	-	--
Unigene12423_All	619	0	24	0	1.1635	10.1843	Up	1.12e-07	7.25e-07	gi|226499830|ref|NP_001140942.1|	71.2	1e-11	uncharacterized protein LOC100273020 [Zea mays]	--	--	--	--	sp|P28644|ROC1_SPIOL	125	2e-29	28 kDa ribonucleoprotein, chloroplastic OS=Spinacia oleracea PE=1 SV=1	SPAC140.02	162	3e-40	COG0724	RNA-binding proteins (RRM domain)	K11294	3e-47	186	zma:100273020	nucleolin	-	-	GO:0044424//intracellular part	--
Unigene20877_All	387	0	15	0	1.1631	10.1838	Up	4.57e-05	0.00021	--	--	--	--	--	--	--	--	--	--	--	--	--	--	--	--	--	--	--	--	--	--	-	-	-	--
Unigene45525_All	388	0	15	0	1.1601	10.18	Up	4.57e-05	0.00021	gi|388504168|gb|AFK40150.1|	157.1	6e-38	unknown [Lotus japonicus]	gi|3777551|gb|AF078069.1|AF078069	65.9	3e-08	Griffithsia japonica 40S ribosomal protein S8 mRNA, complete cds	sp|Q08069|RS8_MAIZE	150	3e-37	40S ribosomal protein S8 OS=Zea mays GN=RPS8 PE=2 SV=2	YER102w	135	2e-32	COG2007	Ribosomal protein S8E	K02995	2e-38	155	gmx:100527664	small subunit ribosomal protein S8e	-	GO:0005488//binding	GO:0044444//cytoplasmic part;GO:0043229//intracellular organelle;GO:0030529//ribonucleoprotein complex	ko03010//Ribosome
Unigene45295_All	420	0	16	0	1.1432	10.1589	Up	2.34e-05	0.000112	gi|303287975|ref|XP_003063276.1|	52	2e-06	predicted protein [Micromonas pusilla CCMP1545] >gi|226455108|gb|EEH52412.1| predicted protein [Micromonas pusilla CCMP1545]	--	--	--	--	sp|P14918|EXTN_MAIZE	65.5	1e-11	Extensin OS=Zea mays GN=HRGP PE=2 SV=1	XF0818	65.5	3e-11	COG2730	Endoglucanase	K03006	2e-12	68.9	cme:CMR224C	DNA-directed RNA polymerase II subunit RPB1 [EC:2.7.7.6]	GO:0044238//primary metabolic process;GO:0034645//cellular macromolecule biosynthetic process	GO:0097159//organic cyclic compound binding;GO:0016740//transferase activity;GO:1901363	GO:0043229//intracellular organelle	ko01100//Metabolic pathways;ko00230//Purine metabolism;ko00240//Pyrimidine metabolism;ko03020//RNA polymerase
CL10306.Contig1_All	342	0	13	0	1.1407	10.1557	Up	0.000174	0.000725	gi|298704856|emb|CBJ28373.1|	159.5	1e-38	DEAD box helicase [Ectocarpus siliculosus]	gi|32992496|dbj|AK107287.1|	95.6	3e-17	Oryza sativa Japonica Group cDNA clone:002-126-B07, full insert sequence	sp|Q5QMN3|RH20_ORYSJ	148	8e-37	DEAD-box ATP-dependent RNA helicase 20 OS=Oryza sativa subsp. japonica GN=Os01g0197200 PE=3 SV=2	ECU08g1080	118	3e-27	COG0513	Superfamily II DNA and RNA helicases	K12823	1e-38	155	smo:SELMODRAFT_269342	ATP-dependent RNA helicase DDX5/DBP2 [EC:3.6.4.13]	-	GO:0003676//nucleic acid binding;GO:0005524//ATP binding;GO:0008026//ATP-dependent helicase activity	-	ko03040//Spliceosome
Unigene42569_All	397	0	15	0	1.1338	10.147	Up	4.57e-05	0.00021	gi|302832265|ref|XP_002947697.1|	102.1	2e-21	hypothetical protein VOLCADRAFT_79832 [Volvox carteri f. nagariensis] >gi|300267045|gb|EFJ51230.1| hypothetical protein VOLCADRAFT_79832 [Volvox carteri f. nagariensis]	--	--	--	--	sp|Q38954|PHT21_ARATH	59.3	7e-10	Inorganic phosphate transporter 2-1, chloroplastic OS=Arabidopsis thaliana GN=PHT2-1 PE=1 SV=1	YBR296c	88.2	3e-18	COG0306	Phosphate/sulphate permeases	K14640	2e-22	102	vcn:VOLCADRAFT_79832	solute carrier family 20 (sodium-dependent phosphate transporter)	-	-	-	--
Unigene43543_All	345	0	13	0	1.1307	10.143	Up	0.000174	0.000724	--	--	--	--	--	--	--	--	--	--	--	--	--	--	--	--	--	--	--	--	--	--	-	-	-	--
Unigene21880_All	372	0	14	0	1.1293	10.1412	Up	8.91e-05	0.000391	gi|326509657|dbj|BAJ87044.1|	213.4	7e-55	predicted protein [Hordeum vulgare subsp. vulgare]	gi|32992813|dbj|AK107604.1|	690	0	Oryza sativa Japonica Group cDNA clone:002-131-B09, full insert sequence	sp|Q9SCM3|RS24_ARATH	189	5e-49	40S ribosomal protein S2-4 OS=Arabidopsis thaliana GN=RPS2D PE=2 SV=1	SPCC576.08c	203	5e-53	COG0098	Ribosomal protein S5	K02981	7e-51	196	zma:100382980	small subunit ribosomal protein S2e	GO:0006412//translation	GO:0003735//structural constituent of ribosome;GO:0003723//RNA binding	GO:0005730//nucleolus;GO:0005886//plasma membrane;GO:0005618//cell wall;GO:0022627//cytosolic small ribosomal subunit;GO:0009507//chloroplast	ko03010//Ribosome
Unigene5979_All	514	0	19	0	1.1092	10.1153	Up	3.16e-06	1.72e-05	gi|297592050|gb|ADI46835.1|	195.3	3e-49	L7Aef [Volvox carteri f. nagariensis] >gi|297592117|gb|ADI46901.1| L7Aem [Volvox carteri f. nagariensis]	gi|119720777|gb|EF110963.1|	73.8	1e-10	Brassica rapa clone 835 ribosomal protein L7Ae-like mRNA, complete cds	sp|Q9LEY9|NHP2_ARATH	79.3	1e-15	H/ACA ribonucleoprotein complex subunit 2-like protein OS=Arabidopsis thaliana GN=At5g08180 PE=1 SV=1	SPAC607.03c	201	4e-52	COG1358	Ribosomal protein HS6-type (S12/L30/L7a)	K12845	5e-49	191	gmx:100527424	U4/U6 small nuclear ribonucleoprotein SNU13	GO:0042254//ribosome biogenesis	GO:0003723//RNA binding	GO:0005730//nucleolus;GO:0005840//ribosome	ko03008//Ribosome biogenesis in eukaryotes;ko03040//Spliceosome
Unigene3169_All	598	0	22	0	1.104	10.1085	Up	4.26e-07	2.59e-06	gi|242041801|ref|XP_002468295.1|	273.9	1e-72	hypothetical protein SORBIDRAFT_01g043150 [Sorghum bicolor] >gi|241922149|gb|EER95293.1| hypothetical protein SORBIDRAFT_01g043150 [Sorghum bicolor]	gi|297601288|ref|NM_001057166.2|	73.8	2e-10	Oryza sativa Japonica Group Os03g0604200 (Os03g0604200) mRNA, complete cds	sp|Q96558|UGDH_SOYBN	265	2e-71	UDP-glucose 6-dehydrogenase OS=Glycine max PE=2 SV=1	RSc0913	132	3e-31	COG1004	Predicted UDP-glucose 6-dehydrogenase	K00012	1e-73	273	zma:100282847	UDPglucose 6-dehydrogenase [EC:1.1.1.22]	GO:0042732//D-xylose metabolic process;GO:0052546//cell wall pectin metabolic process;GO:0055114//oxidation-reduction process	GO:0051287//NAD binding;GO:0003979//UDP-glucose 6-dehydrogenase activity	GO:0016023//cytoplasmic membrane-bounded vesicle;GO:0005618//cell wall;GO:0005634//nucleus;GO:0005829//cytosol	ko01110//Biosynthesis of secondary metabolites;ko01100//Metabolic pathways;ko00500//Starch and sucrose metabolism;ko00053//Ascorbate and aldarate metabolism;ko00040//Pentose and glucuronate interconversions;ko00520//Amino sugar and nucleotide sugar metabolism
Unigene30500_All	627	0	23	0	1.1008	10.1043	Up	2.19e-07	1.37e-06	gi|332322141|emb|CCA66050.1|	132.1	5e-30	hypothetical protein [Beta vulgaris subsp. vulgaris]	--	--	--	--	sp|P0C2F6|RNHX1_ARATH	79.3	2e-15	Putative ribonuclease H protein At1g65750 OS=Arabidopsis thaliana GN=At1g65750 PE=3 SV=1	--	--	--	--	--	K14327	1e-24	110	vvi:100258101	regulator of nonsense transcripts 2	-	-	-	ko03013//RNA transport;ko03008//Ribosome biogenesis in eukaryotes;ko03018//RNA degradation;ko03015//mRNA surveillance pathway
Unigene45513_All	464	0	17	0	1.0994	10.1025	Up	1.2e-05	6.02e-05	gi|212275197|ref|NP_001130485.1|	131.7	3e-30	uncharacterized protein LOC100191583 [Zea mays]	--	--	--	--	sp|P22778|ATPO_IPOBA	80.9	3e-16	ATP synthase subunit O, mitochondrial OS=Ipomoea batatas PE=1 SV=1	YDR298c	112	2e-25	COG0712	F0F1-type ATP synthase, delta subunit (mitochondrial oligomycin sensitivity protein)	K02137	4e-31	131	zma:100191583	F-type H+-transporting ATPase oligomycin sensitivity conferral protein [EC:3.6.3.14]	-	-	-	ko01100//Metabolic pathways;ko00190//Oxidative phosphorylation
Unigene19176_All	443	0	16	0	1.0838	10.0819	Up	2.34e-05	0.000112	gi|348688063|gb|EGZ27877.1|	50.4	8e-06	hypothetical protein PHYSODRAFT_554223 [Phytophthora sojae]	--	--	--	--	sp|P12347|PER_ACEAT	52.4	1e-07	Period clock protein OS=Acetabularia acetabulum PE=4 SV=2	YKR013w	49.3	2e-06	COG2340	Uncharacterized protein with SCP/PR1 domains	K14306	2e-07	53.1	aly:ARALYDRAFT_483630	nuclear pore complex protein Nup62	-	-	-	ko01100//Metabolic pathways;ko00270//Cysteine and methionine metabolism;ko03013//RNA transport
Unigene19460_All	416	0	15	0	1.082	10.0795	Up	4.57e-05	0.00021	gi|302782315|ref|XP_002972931.1|	179.5	1e-44	hypothetical protein SELMODRAFT_98552 [Selaginella moellendorffii] >gi|300159532|gb|EFJ26152.1| hypothetical protein SELMODRAFT_98552 [Selaginella moellendorffii]	gi|32992496|dbj|AK107287.1|	109	2e-21	Oryza sativa Japonica Group cDNA clone:002-126-B07, full insert sequence	sp|Q5QMN3|RH20_ORYSJ	174	2e-44	DEAD-box ATP-dependent RNA helicase 20 OS=Oryza sativa subsp. japonica GN=Os01g0197200 PE=3 SV=2	ECU08g1080	139	1e-33	COG0513	Superfamily II DNA and RNA helicases	K12823	1e-45	179	smo:SELMODRAFT_269342	ATP-dependent RNA helicase DDX5/DBP2 [EC:3.6.4.13]	-	GO:0004386//helicase activity;GO:0000166//nucleotide binding	-	ko03040//Spliceosome
Unigene11858_All	417	0	15	0	1.0794	10.076	Up	4.57e-05	0.00021	gi|356521676|ref|XP_003529479.1|	71.2	4e-12	PREDICTED: ABC transporter G family member 23-like [Glycine max]	--	--	--	--	sp|Q3E9B8|AB23G_ARATH	60.1	4e-10	ABC transporter G family member 23 OS=Arabidopsis thaliana GN=ABCG23 PE=2 SV=1	--	--	--	--	--	--	--	--	--	--	-	GO:0042626//ATPase activity, coupled to transmembrane movement of substances;GO:0000166//nucleotide binding	GO:0016020//membrane	--
CL3791.Contig1_All	1060	0	38	0	1.0758	10.0712	Up	9.74e-12	8.98e-11	gi|326487708|dbj|BAK05526.1|	616.3	2e-175	predicted protein [Hordeum vulgare subsp. vulgare]	gi|242374568|emb|FP095728.1|	85.7	8e-14	Phyllostachys edulis cDNA clone: bphyem211n05, full insert sequence	sp|Q9FPQ6|GP1_CHLRE	107	9e-24	Vegetative cell wall protein gp1 OS=Chlamydomonas reinhardtii GN=GP1 PE=2 SV=1	YPO2725	69.3	1e-11	COG3501	Uncharacterized protein conserved in bacteria	K15102	1e-72	271	olu:OSTLU_25740	solute carrier family 25 (mitochondrial phosphate transporter), member 3	-	-	GO:0016020//membrane;GO:0044464//cell part	--
Unigene29194_All	419	0	15	0	1.0743	10.0692	Up	4.57e-05	0.00021	gi|224064738|ref|XP_002301544.1|	55.1	3e-07	predicted protein [Populus trichocarpa] >gi|222843270|gb|EEE80817.1| predicted protein [Populus trichocarpa]	--	--	--	--	sp|Q5Z9S8|PDR12_ORYSJ	74.7	2e-14	Pleiotropic drug resistance protein 12 OS=Oryza sativa subsp. japonica GN=PDR12 PE=2 SV=1	SPCC18B5.01c_3	93.6	1e-19	COG0842	ABC-type multidrug transport system, permease component	--	--	--	--	--	-	-	-	--
Unigene5321_All	672	0	24	0	1.0717	10.0657	Up	1.12e-07	7.24e-07	--	--	--	--	--	--	--	--	--	--	--	--	--	--	--	--	--	--	--	--	--	--	-	-	-	--
Unigene28097_All	1295	0	46	0	1.0659	10.0579	Up	4.66e-14	5.05e-13	gi|118489941|gb|ABK96767.1|	198.4	1e-49	unknown [Populus trichocarpa x Populus deltoides]	--	--	--	--	sp|Q9LK03|PERK2_ARATH	58.2	1e-08	Proline-rich receptor-like protein kinase PERK2 OS=Arabidopsis thaliana GN=PERK2 PE=2 SV=3	YLR308w	103	9e-22	COG0726	Predicted xylanase/chitin deacetylase	--	--	--	--	--	-	-	-	--
Unigene9565_All	622	0	22	0	1.0614	10.0518	Up	4.26e-07	2.59e-06	gi|326509243|dbj|BAJ91538.1|	324.7	5e-88	predicted protein [Hordeum vulgare subsp. vulgare]	gi|32995413|dbj|AK110204.1|	129	3e-27	Oryza sativa Japonica Group cDNA clone:002-162-B10, full insert sequence	sp|Q9SEV2|TBBN_GUITH	319	7e-88	Tubulin beta chain, nucleomorph OS=Guillardia theta GN=tubB PE=3 SV=2	YFL037w	329	2e-90	COG5023	Tubulin	K07375	6e-86	314	ppp:PHYPADRAFT_121199	tubulin beta	GO:0051258//protein polymerization;GO:0006184//GTP catabolic process;GO:0007018//microtubule-based movement	GO:0003924//GTPase activity;GO:0005198//structural molecule activity;GO:0005525//GTP binding	GO:0005874//microtubule;GO:0005737//cytoplasm	ko04145//Phagosome
Unigene31853_All	597	0	21	0	1.0556	10.0438	Up	8.31e-07	4.86e-06	gi|168062987|ref|XP_001783457.1|	189.9	1e-47	predicted protein [Physcomitrella patens subsp. patens] >gi|162665050|gb|EDQ51748.1| predicted protein [Physcomitrella patens subsp. patens]	gi|226505791|ref|NM_001158389.1|	95.6	5e-17	Zea mays UDP-glucose 6-dehydrogenase (LOC100285497), mRNA >gi|195650356|gb|EU972528.1| Zea mays clone 382867 UDP-glucose 6-dehydrogenase mRNA, complete cds	sp|Q9LIA8|UGDH1_ARATH	184	3e-47	Probable UDP-glucose 6-dehydrogenase 1 OS=Arabidopsis thaliana GN=UGD1 PE=1 SV=1	RSc0913	105	7e-23	COG1004	Predicted UDP-glucose 6-dehydrogenase	K00012	2e-48	189	ppp:PHYPADRAFT_226507	UDPglucose 6-dehydrogenase [EC:1.1.1.22]	GO:0006007//glucose catabolic process;GO:0048767//root hair elongation;GO:0052546//cell wall pectin metabolic process;GO:0007030//Golgi organization;GO:0007033//vacuole organization	GO:0003979//UDP-glucose 6-dehydrogenase activity;GO:0097159//organic cyclic compound binding;GO:1901363	GO:0005829//cytosol;GO:0005634//nucleus	ko01110//Biosynthesis of secondary metabolites;ko01100//Metabolic pathways;ko00500//Starch and sucrose metabolism;ko00053//Ascorbate and aldarate metabolism;ko00040//Pentose and glucuronate interconversions;ko00520//Amino sugar and nucleotide sugar metabolism
Unigene45555_All	429	0	15	0	1.0492	10.0351	Up	4.57e-05	0.00021	gi|299469699|emb|CBN76553.1|	177.2	5e-44	conserved unknown protein [Ectocarpus siliculosus]	--	--	--	--	sp|Q0J2C6|ANM1_ORYSJ	159	6e-40	Probable protein arginine N-methyltransferase 1 OS=Oryza sativa subsp. japonica GN=PRMT1 PE=2 SV=1	YBR034c	154	6e-38	COG0500	SAM-dependent methyltransferases	K11434	2e-40	162	zma:100283446	protein arginine N-methyltransferase 1 [EC:2.1.1.-]	GO:0034968//histone lysine methylation;GO:0009909//regulation of flower development	GO:0016274//protein-arginine N-methyltransferase activity;GO:0005515//protein binding	GO:0005829//cytosol;GO:0005730//nucleolus	--
Unigene27720_All	374	0	13	0	1.0431	10.0267	Up	0.000174	0.000724	--	--	--	--	--	--	--	--	--	--	--	--	--	--	--	--	--	--	--	--	--	--	-	-	-	--
Unigene8353_All	605	0	21	0	1.0416	10.0246	Up	8.31e-07	4.86e-06	gi|326526693|dbj|BAK00735.1|	108.6	5e-23	predicted protein [Hordeum vulgare subsp. vulgare]	--	--	--	--	sp|Q9SN46|LRX5_ARATH	53.9	7e-08	Leucine-rich repeat extensin-like protein 5 OS=Arabidopsis thaliana GN=LRX5 PE=2 SV=2	mll1008	82	7e-16	COG2303	Choline dehydrogenase and related flavoproteins	--	--	--	--	--	-	-	-	--
Unigene43024_All	609	0	21	0	1.0348	10.0151	Up	8.31e-07	4.86e-06	--	--	--	--	--	--	--	--	--	--	--	--	--	--	--	--	--	--	--	--	--	--	-	-	-	--
Unigene28531_All	506	0	17	0	1.0082	9.9776	Up	1.2e-05	6.02e-05	--	--	--	--	--	--	--	--	--	--	--	--	--	--	--	--	--	--	--	--	--	--	-	-	-	--
Unigene15331_All	686	0	23	0	1.0061	9.9746	Up	2.19e-07	1.37e-06	--	--	--	--	--	--	--	--	--	--	--	--	--	--	--	--	--	--	--	--	--	--	-	-	-	--
Unigene31938_All	390	0	13	0	1.0003	9.9662	Up	0.000174	0.000724	--	--	--	--	--	--	--	--	--	--	--	--	--	--	--	--	--	--	--	--	--	--	-	-	-	--
CL11919.Contig2_All	549	0	18	0	0.9839	9.9424	Up	6.16e-06	3.23e-05	gi|357448011|ref|XP_003594281.1|	51.2	9e-06	Proline-rich protein [Medicago truncatula] >gi|355483329|gb|AES64532.1| Proline-rich protein [Medicago truncatula]	--	--	--	--	sp|Q9LV48|PERK1_ARATH	51.6	3e-07	Proline-rich receptor-like protein kinase PERK1 OS=Arabidopsis thaliana GN=PERK1 PE=1 SV=1	Rv0312	60.1	2e-09	COG0443	Molecular chaperone	--	--	--	--	--	-	-	-	--
Unigene5783_All	652	0	21	0	0.9665	9.9166	Up	8.31e-07	4.86e-06	gi|113205274|gb|ABI34321.1|	88.6	7e-17	RNase H family protein [Solanum demissum]	--	--	--	--	sp|P0C2F6|RNHX1_ARATH	69.3	2e-12	Putative ribonuclease H protein At1g65750 OS=Arabidopsis thaliana GN=At1g65750 PE=3 SV=1	--	--	--	--	--	--	--	--	--	--	-	-	-	--
Unigene44530_All	442	0	14	0	0.9505	9.8925	Up	8.91e-05	0.000391	gi|32401001|gb|AAP80706.1|	157.5	4e-38	ribosome protein L32 [Griffithsia japonica]	gi|270135429|gb|BT102381.1|	83.8	1e-13	Picea glauca clone GQ0184_H03 mRNA sequence	sp|P49211|RL321_ARATH	140	3e-34	60S ribosomal protein L32-1 OS=Arabidopsis thaliana GN=RPL32A PE=2 SV=2	SPAC3H5.10	178	3e-45	COG1717	Ribosomal protein L32E	K02912	2e-37	152	cme:CMJ289C	large subunit ribosomal protein L32e	-	-	GO:0022626//cytosolic ribosome;GO:0044446//intracellular organelle part	ko03010//Ribosome
CL9309.Contig2_All	476	0	15	0	0.9456	9.8851	Up	4.57e-05	0.00021	gi|145340656|ref|XP_001415437.1|	219.9	9e-57	predicted protein [Ostreococcus lucimarinus CCE9901] >gi|144575660|gb|ABO93729.1| predicted protein [Ostreococcus lucimarinus CCE9901]	gi|32992620|dbj|AK107411.1|	174	5e-41	Oryza sativa Japonica Group cDNA clone:002-127-E09, full insert sequence	sp|Q9C9C4|ENO1_ARATH	192	1e-49	Enolase 1, chloroplastic OS=Arabidopsis thaliana GN=ENO1 PE=1 SV=1	SPBC1815.01	214	5e-56	COG0148	Enolase	K01689	1e-57	219	olu:OSTLU_28765	enolase [EC:4.2.1.11]	GO:0006511//ubiquitin-dependent protein catabolic process;GO:0006096//glycolysis;GO:0007165//signal transduction	GO:0004221//ubiquitin thiolesterase activity;GO:0008603//cAMP-dependent protein kinase regulator activity;GO:0000287//magnesium ion binding;GO:0004634//phosphopyruvate hydratase activity	GO:0000015//phosphopyruvate hydratase complex;GO:0009986//cell surface;GO:0005634//nucleus	ko01110//Biosynthesis of secondary metabolites;ko01100//Metabolic pathways;ko00010//Glycolysis / Gluconeogenesis;ko03018//RNA degradation
Unigene16016_All	541	0	17	0	0.943	9.8811	Up	1.2e-05	6.02e-05	--	--	--	--	--	--	--	--	--	--	--	--	--	--	--	--	--	--	--	--	--	--	-	-	-	--
Unigene45859_All	415	0	13	0	0.94	9.8765	Up	0.000174	0.000724	--	--	--	--	--	--	--	--	--	--	--	--	--	--	--	--	--	--	--	--	--	--	-	-	-	--
Unigene12784_All	575	0	18	0	0.9394	9.8756	Up	6.16e-06	3.23e-05	gi|226496353|ref|NP_001142249.1|	285.8	2e-76	uncharacterized protein LOC100274418 [Zea mays]	gi|226496352|ref|NM_001148777.1|	234	8e-59	Zea mays uncharacterized LOC100274418 (LOC100274418), mRNA >gi|194707823|gb|BT042991.1| Zea mays full-length cDNA clone ZM_BFc0074F04 mRNA, complete cds	sp|Q01781|SAHH_PETCR	197	4e-51	Adenosylhomocysteinase OS=Petroselinum crispum GN=SAHH PE=2 SV=2	SPBC8D2.18c	296	2e-80	COG0499	S-adenosylhomocysteine hydrolase	K01251	2e-77	285	zma:100274418	adenosylhomocysteinase [EC:3.3.1.1]	GO:0006810//transport;GO:0042221//response to chemical stimulus;GO:0006346//methylation-dependent chromatin silencing;GO:0009793//embryo development ending in seed dormancy;GO:0006970//response to osmotic stress;GO:0016441//posttranscriptional gene silencing;GO:0006006//glucose metabolic process;GO:0009056//catabolic process	GO:0004013//adenosylhomocysteinase activity;GO:0005507//copper ion binding	GO:0005774//vacuolar membrane;GO:0048046//apoplast;GO:0005829//cytosol;GO:0009506//plasmodesma;GO:0005886//plasma membrane	ko01100//Metabolic pathways;ko00270//Cysteine and methionine metabolism
Unigene45398_All	421	0	13	0	0.9266	9.8558	Up	0.000174	0.000724	gi|356536733|ref|XP_003536890.1|	53.9	7e-07	PREDICTED: uncharacterized protein LOC100795994 [Glycine max]	--	--	--	--	sp|P37218|H1_SOLLC	72	1e-13	Histone H1 OS=Solanum lycopersicum PE=3 SV=1	CC3441	73.2	1e-13	COG2267	Lysophospholipase	K11275	1e-14	76.6	gmx:100795994	histone H1/5	-	-	-	--
Unigene15802_All	521	0	16	0	0.9216	9.848	Up	2.34e-05	0.000112	gi|326502804|dbj|BAJ99030.1|	145.6	3e-34	predicted protein [Hordeum vulgare subsp. vulgare]	gi|37989593|dbj|AK119970.1|	993	0	Oryza sativa Japonica Group cDNA clone:002-184-E03, full insert sequence	sp|P41129|RL132_BRANA	135	1e-32	60S ribosomal protein L13-2 OS=Brassica napus PE=2 SV=1	SPAC664.05	171	8e-43	COG4352	Ribosomal protein L13E	K02873	2e-37	153	cme:CMP006C	large subunit ribosomal protein L13e	-	-	GO:0043232;GO:0044444//cytoplasmic part;GO:0030529//ribonucleoprotein complex	ko03010//Ribosome
Unigene42225_All	558	0	17	0	0.9142	9.8364	Up	1.2e-05	6.02e-05	gi|15235851|ref|NP_193405.1|	276.2	1e-73	60S ribosomal protein L15-1 [Arabidopsis thaliana] >gi|297800374|ref|XP_002868071.1| 60S ribosomal protein L15 [Arabidopsis lyrata subsp. lyrata] >gi|3122673|sp|O23515.1|RL151_ARATH RecName: Full=60S ribosomal protein L15-1 >gi|2245027|emb|CAB10447.1| ribosomal protein [Arabidopsis thaliana] >gi|7268422|emb|CAB78714.1| ribosomal protein [Arabidopsis thaliana] >gi|16604446|gb|AAL24229.1| AT4g16720…	gi|3688525|emb|AJ001346.1|	73.8	2e-10	Quercus suber cDNA for a ribosomal protein	sp|O23515|RL151_ARATH	276	7e-75	60S ribosomal protein L15-1 OS=Arabidopsis thaliana GN=RPL15A PE=2 SV=1	SPAC1783.08c	313	1e-85	COG1632	Ribosomal protein L15E	K02877	2e-74	276	aly:ARALYDRAFT_914981	large subunit ribosomal protein L15e	GO:0051567//histone H3-K9 methylation;GO:0009220//pyrimidine ribonucleotide biosynthetic process;GO:0006412//translation;GO:0001510//RNA methylation;GO:0009664//plant-type cell wall organization;GO:0006342//chromatin silencing;GO:0042545//cell wall modification	GO:0003735//structural constituent of ribosome	GO:0005774//vacuolar membrane;GO:0005794//Golgi apparatus;GO:0022625//cytosolic large ribosomal subunit;GO:0005730//nucleolus;GO:0005886//plasma membrane	ko03010//Ribosome
CL11109.Contig1_All	1299	0	39	0	0.9009	9.8152	Up	4.99e-12	4.7e-11	gi|326503140|dbj|BAJ99195.1|	642.9	0	predicted protein [Hordeum vulgare subsp. vulgare]	gi|407369316|emb|FR694796.1|	97.6	3e-17	Polytomella sp. Pringsheim 198.80 partial mRNA for mitochondrial aconitate hydratase (aco gene)	sp|P49609|ACON_GRAGA	624	4e-179	Aconitate hydratase, mitochondrial OS=Gracilaria gracilis PE=3 SV=1	SPAC24C9.06c	624	1e-178	COG1048	Aconitase A	K01681	1e-176	617	vcn:VOLCADRAFT_76010	aconitate hydratase 1 [EC:4.2.1.3]	GO:0009058//biosynthetic process;GO:0006099//tricarboxylic acid cycle;GO:0044238//primary metabolic process;GO:0010035//response to inorganic substance;GO:0006950//response to stress	GO:0052632//citrate hydro-lyase (cis-aconitate-forming) activity;GO:0051539//4 iron, 4 sulfur cluster binding;GO:0052633//isocitrate hydro-lyase (cis-aconitate-forming) activity;GO:0016491//oxidoreductase activity	GO:0043231//intracellular membrane-bounded organelle;GO:0044444//cytoplasmic part	ko01110//Biosynthesis of secondary metabolites;ko01100//Metabolic pathways;ko00630//Glyoxylate and dicarboxylate metabolism;ko00020//Citrate cycle (TCA cycle)
Unigene8401_All	670	0	20	0	0.8958	9.807	Up	1.62e-06	9.15e-06	gi|112253710|gb|ABI14439.1|	77	2e-13	squalene synthase [Taxus cuspidata]	--	--	--	--	sp|P53799|FDFT_ARATH	65.1	3e-11	Squalene synthase OS=Arabidopsis thaliana GN=SQS1 PE=2 SV=1	SPBC646.05c	118	1e-26	COG1562	Phytoene/squalene synthetase	K00801	2e-15	80.9	cme:CMG178C	farnesyl-diphosphate farnesyltransferase [EC:2.5.1.21]	-	-	-	ko01110//Biosynthesis of secondary metabolites;ko01100//Metabolic pathways;ko00909//Sesquiterpenoid and triterpenoid biosynthesis
CL2864.Contig1_All	688	0	20	0	0.8723	9.7687	Up	1.62e-06	9.16e-06	gi|168018420|ref|XP_001761744.1|	255	6e-67	predicted protein [Physcomitrella patens subsp. patens] >gi|162687115|gb|EDQ73500.1| predicted protein [Physcomitrella patens subsp. patens]	gi|259419561|emb|FN392576.1|	81.8	8e-13	Imantonia rotunda partial mRNA for 60S ribosomal protein L19, contig 25573	sp|P49693|RL193_ARATH	250	5e-67	60S ribosomal protein L19-3 OS=Arabidopsis thaliana GN=RPL19C PE=2 SV=3	SPCC1682.14	255	5e-68	COG2147	Ribosomal protein L19E	K02885	7e-68	254	ppp:PHYPADRAFT_162995	large subunit ribosomal protein L19e	GO:0006412//translation	GO:0003735//structural constituent of ribosome	GO:0005730//nucleolus;GO:0005886//plasma membrane;GO:0022625//cytosolic large ribosomal subunit	ko03010//Ribosome
CL7977.Contig5_All	622	0	18	0	0.8684	9.7622	Up	6.16e-06	3.23e-05	gi|326499079|dbj|BAK06030.1|	359.8	1e-98	predicted protein [Hordeum vulgare subsp. vulgare]	gi|293335186|ref|NM_001175685.1|	454	1e-125	Zea mays uncharacterized LOC100383003 (LOC100383003), mRNA >gi|391415407|gb|BT065916.2| Zea mays full-length cDNA clone ZM_BFc0029B22 mRNA, complete cds	sp|P38482|ATPBM_CHLRE	335	2e-92	ATP synthase subunit beta, mitochondrial OS=Chlamydomonas reinhardtii GN=ATP2 PE=1 SV=1	SPAC222.12c	365	4e-101	COG0055	F0F1-type ATP synthase, beta subunit	K02133	3e-93	338	vcn:VOLCADRAFT_80433	F-type H+-transporting ATPase subunit beta [EC:3.6.3.14]	GO:0015991//ATP hydrolysis coupled proton transport;GO:0042777//plasma membrane ATP synthesis coupled proton transport;GO:0046686//response to cadmium ion;GO:0006200//ATP catabolic process;GO:0006979//response to oxidative stress	GO:0046961//proton-transporting ATPase activity, rotational mechanism;GO:0008270//zinc ion binding;GO:0008553//hydrogen-exporting ATPase activity, phosphorylative mechanism;GO:0046933//hydrogen ion transporting ATP synthase activity, rotational mechanism;GO:0050897//cobalt ion binding;GO:0008266//poly(U) RNA binding;GO:0005507//copper ion binding;GO:0005524//ATP binding	GO:0009941//chloroplast envelope;GO:0005730//nucleolus;GO:0005747//mitochondrial respiratory chain complex I;GO:0005754//mitochondrial proton-transporting ATP synthase, catalytic core;GO:0009535//chloroplast thylakoid membrane;GO:0005886//plasma membrane	ko01100//Metabolic pathways;ko00190//Oxidative phosphorylation
Unigene2451_All	803	0	23	0	0.8595	9.7474	Up	2.19e-07	1.37e-06	gi|325181193|emb|CCA15607.1|	276.9	2e-73	transaldolase putative [Albugo laibachii Nc14] >gi|325181876|emb|CCA16331.1| transaldolase putative [Albugo laibachii Nc14]	gi|226507093|ref|NM_001147588.1|	107	2e-20	Zea mays uncharacterized LOC100273141 (LOC100273141), mRNA >gi|194702451|gb|BT040305.1| Zea mays full-length cDNA clone ZM_BFc0080D10 mRNA, complete cds	sp|Q9FFW5|PERK8_ARATH	59.7	2e-09	Proline-rich receptor-like protein kinase PERK8 OS=Arabidopsis thaliana GN=PERK8 PE=1 SV=1	YLR354c	319	4e-87	COG0176	Transaldolase	K00616	5e-46	182	zma:100273141	transaldolase [EC:2.2.1.2]	GO:0005975//carbohydrate metabolic process	GO:0016740//transferase activity	GO:0005737//cytoplasm	ko01110//Biosynthesis of secondary metabolites;ko01100//Metabolic pathways;ko00030//Pentose phosphate pathway
Unigene7470_All	1899	0	54	0	0.8533	9.7369	Up	2.23e-16	2.78e-15	gi|168021002|ref|XP_001763031.1|	194.5	4e-48	predicted protein [Physcomitrella patens subsp. patens] >gi|162685843|gb|EDQ72236.1| predicted protein [Physcomitrella patens subsp. patens]	--	--	--	--	sp|Q9FPQ6|GP1_CHLRE	109	5e-24	Vegetative cell wall protein gp1 OS=Chlamydomonas reinhardtii GN=GP1 PE=2 SV=1	mlr2363	57.8	7e-08	COG0515	Serine/threonine protein kinase	K01115	2e-15	82.4	vcn:VOLCADRAFT_99471	phospholipase D [EC:3.1.4.4]	-	-	-	ko04144//Endocytosis;ko00565//Ether lipid metabolism;ko00564//Glycerophospholipid metabolism;ko01100//Metabolic pathways
CL243.Contig1_All	565	0	16	0	0.8498	9.731	Up	2.34e-05	0.000112	gi|324983997|gb|ADY68781.1|	267.3	8e-71	14-3-3-like protein [Gossypium raimondii]	gi|242388501|emb|FP094962.1|	170	9e-40	Phyllostachys edulis cDNA clone: bphyem205g18, full insert sequence	sp|Q2R2W2|14334_ORYSJ	257	3e-69	14-3-3-like protein GF14-D OS=Oryza sativa subsp. japonica GN=GF14D PE=2 SV=1	YDR099w	268	3e-72	COG5040	14-3-3 family protein	K06630	2e-71	266	pop:POPTR_830227	tyrosine 3-monooxygenase/tryptophan 5-monooxygenase activation protein	GO:0009737//response to abscisic acid stimulus;GO:0009742//brassinosteroid mediated signaling pathway	GO:0019904//protein domain specific binding;GO:0051117//ATPase binding;GO:0005524//ATP binding	GO:0005886//plasma membrane;GO:0009570//chloroplast stroma;GO:0005739//mitochondrion	--
Unigene9295_All	499	0	14	0	0.8419	9.7175	Up	8.91e-05	0.000391	gi|326533420|dbj|BAK05241.1|	249.6	1e-65	predicted protein [Hordeum vulgare subsp. vulgare]	gi|151559142|dbj|AP006499.2|	61.9	5e-07	Cyanidioschyzon merolae DNA, chromosome 17, complete genome, complete sequence	sp|P49077|PYRB_ARATH	144	3e-35	Aspartate carbamoyltransferase, chloroplastic OS=Arabidopsis thaliana GN=PYRB PE=2 SV=2	YJL130c_4	216	1e-56	COG0540	Aspartate carbamoyltransferase, catalytic chain	K11541	2e-49	192	cme:CMQ255C	carbamoyl-phosphate synthase / aspartate carbamoyltransferase [EC:6.3.5.5 2.1.3.2]	GO:0006164//purine nucleotide biosynthetic process;GO:0009220//pyrimidine ribonucleotide biosynthetic process;GO:0006520//cellular amino acid metabolic process;GO:0016036//cellular response to phosphate starvation	GO:0004070//aspartate carbamoyltransferase activity;GO:0005515//protein binding;GO:0016597//amino acid binding	GO:0005829//cytosol;GO:0009570//chloroplast stroma	ko01100//Metabolic pathways;ko00250//Alanine, aspartate and glutamate metabolism;ko00240//Pyrimidine metabolism
Unigene2705_All	503	0	14	0	0.8352	9.706	Up	8.91e-05	0.000391	gi|302771153|ref|XP_002968995.1|	96.3	1e-19	hypothetical protein SELMODRAFT_170205 [Selaginella moellendorffii] >gi|302817967|ref|XP_002990658.1| hypothetical protein SELMODRAFT_185434 [Selaginella moellendorffii] >gi|300141580|gb|EFJ08290.1| hypothetical protein SELMODRAFT_185434 [Selaginella moellendorffii] >gi|300163500|gb|EFJ30111.1| hypothetical protein SELMODRAFT_170205 [Selaginella moellendorffii]	gi|388516036|gb|BT146286.1|	93.7	2e-16	Medicago truncatula clone JCVI-FLMt-5H10 unknown mRNA	sp|P46302|RS28_MAIZE	88.6	2e-18	40S ribosomal protein S28 OS=Zea mays GN=RPS28 PE=3 SV=1	SPCC285.15c	110	1e-24	COG2053	Ribosomal protein S28E/S33	K02979	5e-22	101	cme:CMO024C	small subunit ribosomal protein S28e	GO:0006407//rRNA export from nucleus;GO:0006412//translation	GO:0003735//structural constituent of ribosome	GO:0005886//plasma membrane;GO:0005618//cell wall;GO:0022627//cytosolic small ribosomal subunit	ko03010//Ribosome
Unigene22436_All	506	0	14	0	0.8303	9.6975	Up	8.91e-05	0.000391	gi|302836371|ref|XP_002949746.1|	52	4e-06	component of cytosolic 80S ribosome and 60S large subunit [Volvox carteri f. nagariensis] >gi|300265105|gb|EFJ49298.1| component of cytosolic 80S ribosome and 60S large subunit [Volvox carteri f. nagariensis]	--	--	--	--	sp|Q02984|RL27_PYRST	50.1	7e-07	60S ribosomal protein L27 OS=Pyrobotrys stellata GN=RPL27 PE=2 SV=1	SPBC685.07c	73.9	1e-13	COG2163	Ribosomal protein L14E/L6E/L27E	K02901	5e-07	52	vcn:VOLCADRAFT_74313	large subunit ribosomal protein L27e	-	-	-	ko03010//Ribosome
CL9696.Contig1_All	475	0	13	0	0.8213	9.6818	Up	0.000174	0.000725	gi|310877892|gb|ADP37177.1|	108.6	3e-23	putative vacuolar glucose transporter [Vitis vinifera]	--	--	--	--	sp|Q6AWX0|XYLL2_ARATH	100	3e-22	D-xylose-proton symporter-like 2 OS=Arabidopsis thaliana GN=At5g17010 PE=1 SV=1	L140856	98.2	5e-21	COG0477	Permeases of the major facilitator superfamily	K08150	1e-21	100	ppp:PHYPADRAFT_229701	MFS transporter, SP family, solute carrier family 2 (myo-inositol transporter), member 13	GO:0008643//carbohydrate transport	GO:0051119//sugar transmembrane transporter activity	GO:0016020//membrane	--
Unigene9501_All	549	0	15	0	0.8199	9.6793	Up	4.57e-05	0.00021	--	--	--	--	--	--	--	--	--	--	--	--	--	--	--	--	--	--	--	--	--	--	-	-	-	--
Unigene7717_All	607	0	16	0	0.791	9.6275	Up	2.34e-05	0.000112	gi|384245039|gb|EIE18535.1|	60.1	2e-08	hypothetical protein COCSUDRAFT_60204 [Coccomyxa subellipsoidea C-169]	--	--	--	--	sp|O65530|PEK14_ARATH	52.8	1e-07	Proline-rich receptor-like protein kinase PERK14 OS=Arabidopsis thaliana GN=PERK14 PE=2 SV=1	XF1267	56.2	4e-08	COG5297	Cellobiohydrolase A (1,4-beta-cellobiosidase A)	K14306	4e-09	59.3	vcn:VOLCADRAFT_105669	nuclear pore complex protein Nup62	-	-	-	ko03013//RNA transport
CL9342.Contig1_All	733	0	19	0	0.7778	9.6033	Up	3.16e-06	1.72e-05	--	--	--	--	--	--	--	--	--	--	--	--	--	--	--	--	--	--	--	--	--	--	-	-	-	--
Unigene25657_All	673	0	17	0	0.758	9.5661	Up	1.2e-05	6.02e-05	gi|302839350|ref|XP_002951232.1|	60.8	1e-08	hypothetical protein VOLCADRAFT_61191 [Volvox carteri f. nagariensis] >gi|300263561|gb|EFJ47761.1| hypothetical protein VOLCADRAFT_61191 [Volvox carteri f. nagariensis]	--	--	--	--	sp|Q9T0K5|LRX3_ARATH	80.1	1e-15	Leucine-rich repeat extensin-like protein 3 OS=Arabidopsis thaliana GN=LRX3 PE=1 SV=1	XF0818	70.1	3e-12	COG2730	Endoglucanase	K01115	2e-12	70.5	vcn:VOLCADRAFT_99471	phospholipase D [EC:3.1.4.4]	-	-	-	ko04144//Endocytosis;ko00565//Ether lipid metabolism;ko00564//Glycerophospholipid metabolism;ko01100//Metabolic pathways
Unigene25570_All	595	0	15	0	0.7565	9.5632	Up	4.57e-05	0.00021	gi|238480901|ref|NP_001154263.1|	58.9	5e-08	bifunctional inhibitor/lipid-transfer protein/seed storage 2S albumin-like protein [Arabidopsis thaliana] >gi|332659213|gb|AEE84613.1| bifunctional inhibitor/lipid-transfer protein/seed storage 2S albumin-like protein [Arabidopsis thaliana]	--	--	--	--	sp|Q9LK03|PERK2_ARATH	72.8	1e-13	Proline-rich receptor-like protein kinase PERK2 OS=Arabidopsis thaliana GN=PERK2 PE=2 SV=3	SPBC28F2.12	52	7e-07	COG0086	DNA-directed RNA polymerase, beta' subunit/160 kD subunit	K01115	3e-11	66.6	vcn:VOLCADRAFT_99471	phospholipase D [EC:3.1.4.4]	-	-	-	ko04144//Endocytosis;ko00565//Ether lipid metabolism;ko00564//Glycerophospholipid metabolism;ko01100//Metabolic pathways
Unigene2533_All	519	0	13	0	0.7516	9.5538	Up	0.000174	0.000724	gi|225455175|ref|XP_002268859.1|	181	6e-45	PREDICTED: 60S ribosomal protein L9 [Vitis vinifera]	gi|302850699|ref|XM_002956830.1|	79.8	2e-12	Volvox carteri f. nagariensis component of cytosolic 80S ribosome and 60S large subunit (rpl9), mRNA	sp|P49210|RL9_ORYSJ	171	2e-43	60S ribosomal protein L9 OS=Oryza sativa subsp. japonica GN=RPL9 PE=2 SV=3	SPAC4G9.16c	177	1e-44	COG0097	Ribosomal protein L6P/L9E	K02940	7e-46	181	vvi:100252127	large subunit ribosomal protein L9e	-	-	GO:0005840//ribosome;GO:0043231//intracellular membrane-bounded organelle;GO:0044446//intracellular organelle part	ko03010//Ribosome
Unigene1170_All	759	0	18	0	0.7117	9.4751	Up	6.16e-06	3.23e-05	--	--	--	--	--	--	--	--	--	--	--	--	--	--	--	--	--	--	--	--	--	--	-	-	-	--
CL8832.Contig1_All	679	0	16	0	0.7071	9.4658	Up	2.34e-05	0.000112	gi|50508930|dbj|BAD31835.1|	61.2	1e-08	putative high-affinity potassium transporter [Oryza sativa Japonica Group] >gi|215694830|dbj|BAG90021.1| unnamed protein product [Oryza sativa Japonica Group]	--	--	--	--	--	--	--	--	--	--	--	--	--	--	--	--	--	--	-	-	-	--
Unigene22359_All	638	0	15	0	0.7055	9.4625	Up	4.57e-05	0.00021	--	--	--	--	--	--	--	--	--	--	--	--	--	--	--	--	--	--	--	--	--	--	-	-	-	--
CL12792.Contig2_All	601	0	14	0	0.699	9.4491	Up	8.91e-05	0.000391	gi|298708003|emb|CBJ30365.1|	181.4	7e-45	Glutamate ammonia ligase [Ectocarpus siliculosus]	--	--	--	--	sp|Q42688|GLNA1_CHLRE	150	5e-37	Glutamine synthetase cytosolic isozyme OS=Chlamydomonas reinhardtii GN=GLN1 PE=2 SV=1	YPR035w	190	2e-48	COG0174	Glutamine synthetase	K01915	1e-36	150	bdi:100845598	glutamine synthetase [EC:6.3.1.2]	-	GO:0003824//catalytic activity	-	ko01100//Metabolic pathways;ko00910//Nitrogen metabolism;ko00250//Alanine, aspartate and glutamate metabolism;ko00630//Glyoxylate and dicarboxylate metabolism;ko00330//Arginine and proline metabolism
Unigene15267_All	1473	0	34	0	0.6927	9.4361	Up	1.41e-10	1.19e-09	gi|77555695|gb|ABA98491.1|	257.7	3e-67	retrotransposon protein, putative, unclassified [Oryza sativa Japonica Group]	--	--	--	--	--	--	--	--	--	--	--	--	--	K14321	1e-60	232	vvi:100243153	nucleoporin-like protein 2	-	-	-	ko01110//Biosynthesis of secondary metabolites;ko01100//Metabolic pathways;ko03013//RNA transport;ko03008//Ribosome biogenesis in eukaryotes;ko00300//Lysine biosynthesis;ko03018//RNA degradation
Unigene25287_All	806	0	18	0	0.6702	9.3884	Up	6.16e-06	3.23e-05	gi|242037663|ref|XP_002466226.1|	90.1	3e-17	hypothetical protein SORBIDRAFT_01g003880 [Sorghum bicolor] >gi|241920080|gb|EER93224.1| hypothetical protein SORBIDRAFT_01g003880 [Sorghum bicolor]	--	--	--	--	sp|F1SWA0|ZERSY_ZINZE	66.2	2e-11	Zerumbone synthase OS=Zingiber zerumbet GN=ZSD1 PE=1 SV=1	CAC0536	65.9	8e-11	COG3967	Short-chain dehydrogenase involved in D-alanine esterification of lipoteichoic acid and wall teichoic acid (D-alanine transfer protein)	K09841	4e-18	90.1	sbi:SORBI_01g003880	xanthoxin dehydrogenase [EC:1.1.1.288]	GO:0008152//metabolic process	-	-	ko01110//Biosynthesis of secondary metabolites;ko01100//Metabolic pathways;ko00906//Carotenoid biosynthesis
Unigene48840_All	675	0	15	0	0.6668	9.3811	Up	4.57e-05	0.00021	gi|302836776|ref|XP_002949948.1|	71.6	9e-12	hypothetical protein VOLCADRAFT_104492 [Volvox carteri f. nagariensis] >gi|300264857|gb|EFJ49051.1| hypothetical protein VOLCADRAFT_104492 [Volvox carteri f. nagariensis]	--	--	--	--	sp|Q9FPQ6|GP1_CHLRE	90.1	1e-18	Vegetative cell wall protein gp1 OS=Chlamydomonas reinhardtii GN=GP1 PE=2 SV=1	YHR064c	189	5e-48	COG0443	Molecular chaperone	K09490	4e-18	89.7	osa:4338866	heat shock 70kDa protein 5	-	-	-	ko04144//Endocytosis;ko03060//Protein export;ko04141//Protein processing in endoplasmic reticulum;ko03040//Spliceosome
CL12317.Contig2_All	814	0	18	0	0.6636	9.3742	Up	6.16e-06	3.23e-05	gi|296086145|emb|CBI31586.3|	166.8	3e-40	unnamed protein product [Vitis vinifera]	gi|147820223|emb|AM430390.2|	61.9	9e-07	Vitis vinifera contig VV78X184233.28, whole genome shotgun sequence	--	--	--	--	--	--	--	--	--	--	--	--	--	--	-	-	-	--
Unigene40394_All	916	0	20	0	0.6552	9.3558	Up	1.62e-06	9.16e-06	gi|384248414|gb|EIE21898.1|	102.1	1e-20	MFS general substrate transporter [Coccomyxa subellipsoidea C-169]	--	--	--	--	sp|Q2QWW7|PHT47_ORYSJ	57.4	1e-08	Probable anion transporter 7 OS=Oryza sativa subsp. japonica GN=PHT4;7 PE=2 SV=1	SPAC1039.04	121	1e-27	COG0477	Permeases of the major facilitator superfamily	K08193	2e-13	74.3	cme:CMP354C	MFS transporter, ACS family, solute carrier family 17 (sodium-dependent inorganic phosphate cotransporter), other	-	-	-	--
Unigene49598_All	659	0	14	0	0.6375	9.3163	Up	8.91e-05	0.000391	gi|302844289|ref|XP_002953685.1|	54.3	1e-06	hypothetical protein VOLCADRAFT_94396 [Volvox carteri f. nagariensis] >gi|300261094|gb|EFJ45309.1| hypothetical protein VOLCADRAFT_94396 [Volvox carteri f. nagariensis]	--	--	--	--	sp|Q9SX31|PERK9_ARATH	68.2	4e-12	Proline-rich receptor-like protein kinase PERK9 OS=Arabidopsis thaliana GN=PERK9 PE=2 SV=1	Rv3876	59.3	5e-09	COG0455	ATPases involved in chromosome partitioning	K14709	7e-11	65.5	vcn:VOLCADRAFT_104214	solute carrier family 39 (zinc transporter), member 1/2/3	-	GO:0003824//catalytic activity	-	--
Unigene5835_All	659	0	13	0	0.592	9.2095	Up	0.000174	0.000724	--	--	--	--	--	--	--	--	--	--	--	--	--	--	--	--	--	--	--	--	--	--	-	-	-	--
Unigene17968_All	870	0	17	0	0.5864	9.1957	Up	1.2e-05	6.02e-05	gi|302816485|ref|XP_002989921.1|	115.9	7e-25	hypothetical protein SELMODRAFT_184925 [Selaginella moellendorffii] >gi|300142232|gb|EFJ08934.1| hypothetical protein SELMODRAFT_184925 [Selaginella moellendorffii]	--	--	--	--	sp|Q8LPG9|IQD14_ARATH	47.8	8e-06	Protein IQ-DOMAIN 14 OS=Arabidopsis thaliana GN=IQD14 PE=1 SV=1	SPAC22A12.08c_1	155	8e-38	COG0647	Predicted sugar phosphatases of the HAD superfamily	--	--	--	--	--	-	GO:0046914//transition metal ion binding	-	--
Unigene23756_All	758	0	14	0	0.5542	9.1143	Up	8.91e-05	0.000391	gi|224009207|ref|XP_002293562.1|	68.6	1e-10	hypothetical protein THAPSDRAFT_264005 [Thalassiosira pseudonana CCMP1335] >gi|220970962|gb|EED89298.1| hypothetical protein THAPSDRAFT_264005 [Thalassiosira pseudonana CCMP1335]	--	--	--	--	sp|Q9SN46|LRX5_ARATH	51.6	5e-07	Leucine-rich repeat extensin-like protein 5 OS=Arabidopsis thaliana GN=LRX5 PE=2 SV=2	--	--	--	--	--	--	--	--	--	--	-	-	-	--
Unigene12658_All	901	0	16	0	0.5329	9.0577	Up	2.34e-05	0.000112	gi|293331887|ref|NP_001168862.1|	71.2	2e-11	uncharacterized protein LOC100382667 precursor [Zea mays]	--	--	--	--	sp|P24152|EXTN_SORBI	48.5	5e-06	Extensin OS=Sorghum bicolor GN=HRGP PE=3 SV=1	XF1267	53.1	6e-07	COG5297	Cellobiohydrolase A (1,4-beta-cellobiosidase A)	K11323	5e-09	60.1	vcn:VOLCADRAFT_121342	histone arginine demethylase JMJD6 [EC:1.14.11.-]	GO:0009987//cellular process;GO:0016043//cellular component organization	-	-	--
Unigene7412_All	954	0	16	0	0.5033	8.9753	Up	2.34e-05	0.000112	gi|356523696|ref|XP_003530471.1|	99	1e-19	PREDICTED: proline-rich receptor-like protein kinase PERK8-like [Glycine max]	--	--	--	--	sp|Q9C6S1|FH14_ARATH	83.6	2e-16	Formin-like protein 14 OS=Arabidopsis thaliana GN=FH14 PE=3 SV=3	Rv3876	61.2	2e-09	COG0455	ATPases involved in chromosome partitioning	K01115	4e-15	80.5	vcn:VOLCADRAFT_99471	phospholipase D [EC:3.1.4.4]	-	-	-	ko04144//Endocytosis;ko00565//Ether lipid metabolism;ko00564//Glycerophospholipid metabolism;ko01100//Metabolic pathways;ko03040//Spliceosome
Unigene25217_All	1104	0	18	0	0.4893	8.9346	Up	6.16e-06	3.23e-05	gi|255587709|ref|XP_002534367.1|	268.5	1e-70	alcohol dehydrogenase, putative [Ricinus communis] >gi|223525426|gb|EEF28018.1| alcohol dehydrogenase, putative [Ricinus communis]	--	--	--	--	sp|Q6V4H0|10HGO_CATRO	264	8e-71	8-hydroxygeraniol dehydrogenase OS=Catharanthus roseus GN=10HGO PE=1 SV=1	AGc2867	256	5e-68	COG1064	Zn-dependent alcohol dehydrogenases	K00083	1e-64	245	rcu:RCOM_0009530	cinnamyl-alcohol dehydrogenase [EC:1.1.1.195]	-	GO:0005488//binding;GO:0016616//oxidoreductase activity, acting on the CH-OH group of donors, NAD or NADP as acceptor	-	ko00940//Phenylpropanoid biosynthesis;ko01110//Biosynthesis of secondary metabolites;ko01100//Metabolic pathways
Unigene25351_All	887	0	14	0	0.4736	8.8875	Up	8.91e-05	0.000391	gi|212275977|ref|NP_001130697.1|	104.4	2e-21	uncharacterized protein LOC100191800 [Zea mays]	--	--	--	--	sp|Q9FFW5|PERK8_ARATH	63.9	1e-10	Proline-rich receptor-like protein kinase PERK8 OS=Arabidopsis thaliana GN=PERK8 PE=1 SV=1	Rv0312	52	1e-06	COG0443	Molecular chaperone	K01115	3e-07	54.3	vcn:VOLCADRAFT_99471	phospholipase D [EC:3.1.4.4]	-	-	-	ko04144//Endocytosis;ko00565//Ether lipid metabolism;ko00564//Glycerophospholipid metabolism;ko01100//Metabolic pathways
CL5181.Contig4_All	846	0	13	0	0.4611	8.8489	Up	0.000174	0.000725	gi|301119899|ref|XP_002907677.1|	365.2	6e-100	fructose-bisphosphate aldolase [Phytophthora infestans T30-4] >gi|262106189|gb|EEY64241.1| fructose-bisphosphate aldolase [Phytophthora infestans T30-4]	gi|255965353|gb|FJ599929.1|	127	2e-26	Pfiesteria piscicida clone Ppi+Rhod_cDNA58 fructose-bisphosphate aldolase mRNA, partial cds	sp|Q9FFW5|PERK8_ARATH	73.2	2e-13	Proline-rich receptor-like protein kinase PERK8 OS=Arabidopsis thaliana GN=PERK8 PE=1 SV=1	YKL060c	363	1e-100	COG0191	Fructose/tagatose bisphosphate aldolase	K01624	2e-81	300	ota:Ot10g01490	fructose-bisphosphate aldolase, class II [EC:4.1.2.13]	GO:0006096//glycolysis	GO:0004332//fructose-bisphosphate aldolase activity;GO:0008270//zinc ion binding	-	ko04144//Endocytosis;ko00565//Ether lipid metabolism;ko00564//Glycerophospholipid metabolism;ko01110//Biosynthesis of secondary metabolites;ko01100//Metabolic pathways;ko00710//Carbon fixation in photosynthetic organisms;ko00010//Glycolysis / Gluconeogenesis;ko00230//Purine metabolism;ko00240//Pyrimidine metabolism;ko03020//RNA polymerase;ko00030//Pentose phosphate pathway;ko00051//Fructose and m…
Unigene8350_All	908	0	13	0	0.4296	8.7469	Up	0.000174	0.000724	gi|299470624|emb|CBN78565.1|	303.5	2e-81	glycerophosphoryl diester phosphodiesterase [Ectocarpus siliculosus]	--	--	--	--	sp|Q9T076|ENL2_ARATH	58.9	4e-09	Early nodulin-like protein 2 OS=Arabidopsis thaliana GN=At4g27520 PE=1 SV=1	CC3272	56.2	7e-08	COG0584	Glycerophosphoryl diester phosphodiesterase	K09566	2e-10	64.7	vvi:100264514	peptidyl-prolyl isomerase G (cyclophilin G) [EC:5.2.1.8]	GO:0008152//metabolic process	GO:0003824//catalytic activity	-	ko01100//Metabolic pathways;ko00230//Purine metabolism;ko00240//Pyrimidine metabolism;ko03020//RNA polymerase
Unigene39716_All	1253	0	17	0	0.4071	8.6692	Up	1.2e-05	6.02e-05	gi|326534000|dbj|BAJ93773.1|	501.5	1e-140	predicted protein [Hordeum vulgare subsp. vulgare]	gi|32994983|dbj|AK109774.1|	123	4e-25	Oryza sativa Japonica Group cDNA clone:002-147-B03, full insert sequence	sp|Q9T074|PCKA_ARATH	416	2e-116	Phosphoenolpyruvate carboxykinase [ATP] OS=Arabidopsis thaliana GN=PCKA PE=1 SV=1	YKR097w	474	1e-133	COG1866	Phosphoenolpyruvate carboxykinase (ATP)	K01610	9e-119	425	ppp:PHYPADRAFT_111128	phosphoenolpyruvate carboxykinase (ATP) [EC:4.1.1.49]	GO:0009987//cellular process;GO:0008152//metabolic process;GO:0006950//response to stress	GO:0004611//phosphoenolpyruvate carboxykinase activity;GO:0017076//purine nucleotide binding	GO:0005737//cytoplasm;GO:0005634//nucleus	ko01110//Biosynthesis of secondary metabolites;ko01100//Metabolic pathways;ko00710//Carbon fixation in photosynthetic organisms;ko00010//Glycolysis / Gluconeogenesis;ko00020//Citrate cycle (TCA cycle);ko00620//Pyruvate metabolism
CL7603.Contig1_All	1389	0	18	0	0.3889	8.6033	Up	6.16e-06	3.23e-05	gi|118489941|gb|ABK96767.1|	127.9	3e-28	unknown [Populus trichocarpa x Populus deltoides]	--	--	--	--	--	--	--	--	YLR307w	112	2e-24	COG0726	Predicted xylanase/chitin deacetylase	--	--	--	--	--	-	-	-	--
Unigene44480_All	1677	1	406	0.0188	7.2649	8.5941	Up	3.5e-116	2.54e-114	gi|298708906|emb|CBJ30862.1|	97.1	8e-19	conserved unknown protein [Ectocarpus siliculosus]	--	--	--	--	sp|Q9ZQI0|EPR1_ARATH	92.8	5e-19	Proline-rich extensin-like protein EPR1 OS=Arabidopsis thaliana GN=EPR1 PE=2 SV=1	XF0818	87	9e-17	COG2730	Endoglucanase	K14306	2e-14	79.3	aly:ARALYDRAFT_483630	nuclear pore complex protein Nup62	-	-	-	ko04144//Endocytosis;ko00565//Ether lipid metabolism;ko00564//Glycerophospholipid metabolism;ko01100//Metabolic pathways;ko03013//RNA transport
CL1694.Contig2_All	786	1	296	0.0407	11.8939	8.191	Up	7.8234e-87	1.8605e-85	gi|356547549|ref|XP_003542174.1|	72.8	5e-12	PREDICTED: uncharacterized protein LOC100792196 [Glycine max]	gi|123712936|emb|AM475490.1|	165	8e-38	Vitis vinifera, whole genome shotgun sequence, contig VV78X278502.11, clone ENTAV 115	sp|Q00451|PRF1_SOLLC	262	1e-70	36.4 kDa proline-rich protein OS=Solanum lycopersicum GN=TPRP-F1 PE=2 SV=1	PA0197	62	1e-09	COG0810	Periplasmic protein TonB, links inner and outer membranes	K01115	1e-12	71.6	vcn:VOLCADRAFT_99471	phospholipase D [EC:3.1.4.4]	-	-	-	ko01100//Metabolic pathways;ko00565//Ether lipid metabolism;ko04144//Endocytosis;ko00564//Glycerophospholipid metabolism
CL11513.Contig3_All	2250	1	268	0.014	3.5743	7.9961	Up	2.48e-76	1.21e-74	gi|2208935|dbj|BAA20486.1|	675.6	0	plasma membrane H+-ATPase [Cyanidium caldarium]	gi|357125042|ref|XM_003564157.1|	83.8	7e-13	PREDICTED: Brachypodium distachyon ATPase 6, plasma membrane-type-like (LOC100829684), mRNA	sp|P83970|PMA1_WHEAT	661	0	Plasma membrane ATPase OS=Triticum aestivum GN=ha1 PE=2 SV=1	MA1678	383	8e-106	COG0474	Cation transport ATPase	K01535	0	677	cme:CMQ247C	H+-transporting ATPase [EC:3.6.3.6]	GO:0046034//ATP metabolic process;GO:0019637//organophosphate metabolic process;GO:0006812//cation transport	GO:0015662//ATPase activity, coupled to transmembrane movement of ions, phosphorylative mechanism;GO:0000166//nucleotide binding	GO:0016020//membrane	ko00190//Oxidative phosphorylation
CL6882.Contig1_All	1781	0	15	0	0.2527	7.9813	Up	4.57e-05	0.00021	gi|357448011|ref|XP_003594281.1|	67.8	6e-10	Proline-rich protein [Medicago truncatula] >gi|355483329|gb|AES64532.1| Proline-rich protein [Medicago truncatula]	gi|270135172|gb|BT102124.1|	396	1e-107	Picea glauca clone GQ0166_N16 mRNA sequence	sp|Q9LK03|PERK2_ARATH	49.3	7e-06	Proline-rich receptor-like protein kinase PERK2 OS=Arabidopsis thaliana GN=PERK2 PE=2 SV=3	--	--	--	--	--	K14306	4e-11	68.2	vvi:100265039	nuclear pore complex protein Nup62	-	-	-	ko03013//RNA transport
Unigene28364_All	1095	1	246	0.0288	6.7415	7.8709	Up	5.49e-70	2.49e-68	gi|326501908|dbj|BAK06446.1|	564.3	1e-159	predicted protein [Hordeum vulgare subsp. vulgare]	gi|32993388|dbj|AK108179.1|	319	3e-84	Oryza sativa Japonica Group cDNA clone:002-140-A09, full insert sequence	sp|P31691|ADT_ORYSJ	483	6e-137	ADP,ATP carrier protein, mitochondrial OS=Oryza sativa subsp. japonica GN=Os02g0718900 PE=2 SV=1	--	--	--	--	--	K05863	4e-143	505	ppp:PHYPADRAFT_154659	solute carrier family 25 (mitochondrial adenine nucleotide translocator), member 4/5/6/31	GO:0055085//transmembrane transport;GO:0006468//protein phosphorylation;GO:0015865//purine nucleotide transport	GO:0004672//protein kinase activity;GO:0005524//ATP binding;GO:0005215//transporter activity	GO:0016021//integral to membrane;GO:0005743//mitochondrial inner membrane;GO:0009941//chloroplast envelope	--
CL11513.Contig1_All	3521	2	326	0.0179	2.7784	7.2782	Up	3.63e-91	2.1e-89	gi|31580853|dbj|BAC77531.1|	952.2	0	plasma membrane H+-ATPase [Sesbania rostrata]	gi|357125042|ref|XM_003564157.1|	83.8	1e-12	PREDICTED: Brachypodium distachyon ATPase 6, plasma membrane-type-like (LOC100829684), mRNA	sp|Q9SU58|PMA4_ARATH	939	0	ATPase 4, plasma membrane-type OS=Arabidopsis thaliana GN=AHA4 PE=1 SV=2	MA1678	560	6e-159	COG0474	Cation transport ATPase	K01535	0	956	cme:CMQ247C	H+-transporting ATPase [EC:3.6.3.6]	GO:0046034//ATP metabolic process;GO:0050896//response to stimulus;GO:0019637//organophosphate metabolic process	GO:0000166//nucleotide binding;GO:0015662//ATPase activity, coupled to transmembrane movement of ions, phosphorylative mechanism	GO:0016020//membrane;GO:0043231//intracellular membrane-bounded organelle	ko00190//Oxidative phosphorylation
CL527.Contig6_All	265	1	160	0.1192	18.1181	7.2479	Up	3.17e-45	9.81e-44	gi|225440890|ref|XP_002282641.1|	131.7	2e-30	PREDICTED: 60S ribosomal protein L10a-1-like [Vitis vinifera]	gi|37989557|dbj|AK119934.1|	161	4e-37	Oryza sativa Japonica Group cDNA clone:002-184-A10, full insert sequence	sp|Q8VZB9|R10A1_ARATH	130	2e-31	60S ribosomal protein L10a-1 OS=Arabidopsis thaliana GN=RPL10AA PE=2 SV=1	SPBC30D10.18c	135	2e-32	COG0081	Ribosomal protein L1	K02865	2e-31	131	vvi:100266487	large subunit ribosomal protein L10Ae	GO:0006412//translation	GO:0003735//structural constituent of ribosome;GO:0003723//RNA binding	GO:0009506//plasmodesma;GO:0005886//plasma membrane;GO:0022625//cytosolic large ribosomal subunit	ko03010//Ribosome
CL926.Contig2_All	286	1	148	0.1104	15.5287	7.1361	Up	8.88e-42	2.55e-40	gi|326492680|dbj|BAJ90196.1|	192.6	1e-48	predicted protein [Hordeum vulgare subsp. vulgare]	gi|255090682|gb|GQ240708.1|	163	1e-37	Eucalyptus camaldulensis isolate AtcoN1C1I2 elongation factor 1-alpha-like gene, partial sequence	sp|Q8LPC4|EF1A_PORYE	158	6e-40	Elongation factor 1-alpha OS=Porphyra yezoensis PE=2 SV=1	YPR080w	166	1e-41	COG5256	Translation elongation factor EF-1alpha (GTPase)	K03231	6e-40	160	smo:SELMODRAFT_169717	elongation factor 1-alpha	GO:0006414//translational elongation;GO:0006184//GTP catabolic process	GO:0003746//translation elongation factor activity;GO:0003924//GTPase activity;GO:0005525//GTP binding	GO:0005737//cytoplasm	ko03013//RNA transport
Unigene12786_All	444	1	137	0.0711	9.2593	7.0249	Up	1.28e-38	3.43e-37	--	--	--	--	--	--	--	--	--	--	--	--	--	--	--	--	--	--	--	--	--	--	-	-	-	--
CL5675.Contig2_All	1087	1	127	0.0291	3.506	6.9127	Up	9.43e-36	2.35e-34	gi|326501908|dbj|BAK06446.1|	633.3	1e-180	predicted protein [Hordeum vulgare subsp. vulgare]	gi|32993388|dbj|AK108179.1|	192	5e-46	Oryza sativa Japonica Group cDNA clone:002-140-A09, full insert sequence	sp|O49447|ADT3_ARATH	465	2e-131	ADP,ATP carrier protein 3, mitochondrial OS=Arabidopsis thaliana GN=AAC3 PE=1 SV=1	slr0599	50.4	5e-06	COG0515	Serine/threonine protein kinase	K05863	5e-134	475	vvi:100262663	solute carrier family 25 (mitochondrial adenine nucleotide translocator), member 4/5/6/31	GO:0055085//transmembrane transport;GO:0006468//protein phosphorylation;GO:0015865//purine nucleotide transport	GO:0004672//protein kinase activity;GO:0005524//ATP binding;GO:0005215//transporter activity	GO:0016021//integral to membrane;GO:0005743//mitochondrial inner membrane;GO:0009941//chloroplast envelope	--
CL7272.Contig1_All	1065	1	111	0.0297	3.1276	6.7184	Up	3.62e-31	7.98e-30	gi|326515276|dbj|BAK03551.1|	488.4	7e-137	predicted protein [Hordeum vulgare subsp. vulgare]	gi|226517984|gb|CP001327.1|	113	4e-22	Micromonas sp. RCC299 chromosome 6, complete sequence	sp|P25387|GBLP_CHLRE	447	5e-126	Guanine nucleotide-binding protein subunit beta-like protein OS=Chlamydomonas reinhardtii GN=GBLP PE=2 SV=1	all0664	146	7e-35	COG2319	FOG: WD40 repeat	K14753	2e-131	466	ppp:PHYPADRAFT_224024	guanine nucleotide-binding protein subunit beta-2-like 1 protein	GO:0046686//response to cadmium ion;GO:0016310//phosphorylation;GO:0048364//root development;GO:0048367//shoot development	GO:0016301//kinase activity	GO:0005730//nucleolus;GO:0022626//cytosolic ribosome;GO:0009507//chloroplast	--
CL10033.Contig3_All	1406	1	111	0.0225	2.3691	6.7183	Up	3.62e-31	7.98e-30	gi|326506628|dbj|BAJ91355.1|	696	0	predicted protein [Hordeum vulgare subsp. vulgare]	gi|326506627|dbj|AK360146.1|	2115	0	Hordeum vulgare subsp. vulgare mRNA for predicted protein, complete cds, clone: NIASHv1111H23	sp|Q9FPQ6|GP1_CHLRE	135	4e-32	Vegetative cell wall protein gp1 OS=Chlamydomonas reinhardtii GN=GP1 PE=2 SV=1	XF0818	80.1	9e-15	COG2730	Endoglucanase	K14709	1e-24	112	vcn:VOLCADRAFT_104214	solute carrier family 39 (zinc transporter), member 1/2/3	-	-	-	--
CL2110.Contig1_All	365	1	110	0.0865	9.0435	6.708	Up	7e-31	1.53e-29	gi|384251184|gb|EIE24662.1|	112.5	1e-24	ribosomal protein 60S [Coccomyxa subellipsoidea C-169]	gi|32993083|dbj|AK107874.1|	93.7	1e-16	Oryza sativa Japonica Group cDNA clone:002-134-C11, full insert sequence	sp|P52855|RLA1_MAIZE	105	5e-24	60S acidic ribosomal protein P1 OS=Zea mays GN=RPP1A PE=1 SV=1	SPCP1E11.09c	125	2e-29	COG2058	Ribosomal protein L12E/L44/L45/RPP1/RPP2	K02942	9e-25	109	ppp:PHYPADRAFT_160947	large subunit ribosomal protein LP1	GO:0006412//translation	-	GO:0005840//ribosome;GO:0005829//cytosol	ko03010//Ribosome
CL10295.Contig2_All	942	1	97	0.0335	3.09	6.5273	Up	3.65e-27	7.1e-26	gi|326518444|dbj|BAJ88251.1|	567.8	7e-161	predicted protein [Hordeum vulgare subsp. vulgare]	gi|32995882|dbj|AK110673.1|	139	6e-30	Oryza sativa Japonica Group cDNA clone:002-169-G05, full insert sequence	sp|A4RUK2|RSSA_OSTLU	264	5e-71	40S ribosomal protein SA OS=Ostreococcus lucimarinus (strain CCE9901) GN=OSTLU_12355 PE=3 SV=1	SPBC685.06	318	1e-86	COG0052	Ribosomal protein S2	K02998	2e-72	270	osa:4343909	small subunit ribosomal protein SAe	GO:0006412//translation	GO:0003735//structural constituent of ribosome;GO:0016829//lyase activity	GO:0015935//small ribosomal subunit	ko03010//Ribosome
CL6997.Contig2_All	908	42	4017	1.4609	132.756	6.5058	Up	0	0	gi|326558833|gb|ADZ95598.1|	255.4	8e-67	C-repeat binding facor [Fraxinus americana]	gi|156186847|gb|EF150913.1|	143	3e-31	Cissus sicyoides isolate A CBF4-like protein gene, partial cds	sp|Q9FJ93|DRE1D_ARATH	193	1e-49	Dehydration-responsive element-binding protein 1D OS=Arabidopsis thaliana GN=DREB1D PE=2 SV=1	Rv3876	57.4	3e-08	COG0455	ATPases involved in chromosome partitioning	K09286	5e-48	189	ath:AT4G25490	EREBP-like factor	GO:0080090//regulation of primary metabolic process;GO:0009628//response to abiotic stimulus;GO:0031326;GO:0006351//transcription, DNA-dependent;GO:0006950//response to stress	GO:0003677//DNA binding	-	--
Unigene4204_All	2186	4	361	0.0578	4.9556	6.4218	Up	8.33e-98	5.09e-96	gi|115434274|ref|NP_001041895.1|	751.1	0	Os01g0126100 [Oryza sativa Japonica Group] >gi|113531426|dbj|BAF03809.1| Os01g0126100 [Oryza sativa Japonica Group]	gi|242056600|ref|XM_002457401.1|	60	1e-05	Sorghum bicolor hypothetical protein, mRNA	sp|A2Y9C2|LAC20_ORYSI	50.4	4e-06	Laccase-20 OS=Oryza sativa subsp. indica GN=LAC20 PE=2 SV=1	BS_cotA	346	1e-94	COG2132	Putative multicopper oxidases	--	--	--	--	--	GO:0009620//response to fungus;GO:0009926//auxin polar transport;GO:0009640//photomorphogenesis;GO:0010073//meristem maintenance;GO:0010311//lateral root formation;GO:0009733//response to auxin stimulus;GO:0048283//indeterminate inflorescence morphogenesis;GO:0009826//unidimensional cell growth;GO:0016036//cellular response to phosphate starvation;GO:0080167//response to karrikin	GO:0016682//oxidoreductase activity, acting on diphenols and related substances as donors, oxygen as acceptor;GO:0005507//copper ion binding	GO:0005829//cytosol;GO:0005618//cell wall;GO:0009506//plasmodesma;GO:0016023//cytoplasmic membrane-bounded vesicle;GO:0005576//extracellular region;GO:0016020//membrane;GO:0005794//Golgi apparatus;GO:0005783//endoplasmic reticulum	--
CL12248.Contig3_All	1240	12	1013	0.3096	25.8014	6.3809	Up	4.6001e-279	2.8391e-277	gi|225444357|ref|XP_002266056.1|	475.7	6e-133	PREDICTED: glucose-6-phosphate/phosphate translocator 2, chloroplastic [Vitis vinifera] >gi|302144079|emb|CBI23184.3| unnamed protein product [Vitis vinifera]	gi|2997592|gb|AF020816.1|AF020816	563	1e-157	Solanum tuberosum glucose-6-phosphate/phosphate-translocator precursor (GPT) mRNA, nuclear gene encoding plastid protein, partial cds	sp|Q94B38|GPT2_ARATH	472	2e-133	Glucose-6-phosphate/phosphate translocator 2, chloroplastic OS=Arabidopsis thaliana GN=GPT2 PE=2 SV=2	ECU06g1290	50.8	5e-06	COG0697	Permeases of the drug/metabolite transporter (DMT) superfamily	K15283	6e-134	475	vvi:100241727	solute carrier family 35, member E1	GO:0007276//gamete generation;GO:0009749//response to glucose stimulus;GO:0009744//response to sucrose stimulus;GO:0015713//phosphoglycerate transport;GO:0015760//glucose-6-phosphate transport;GO:0035436//triose phosphate transmembrane transport;GO:0010109//regulation of photosynthesis;GO:0009553//embryo sac development;GO:0034389//lipid particle organization;GO:0010152//pollen maturation;GO:0007…	GO:0015120//phosphoglycerate transmembrane transporter activity;GO:0005315//inorganic phosphate transmembrane transporter activity;GO:0071917//triose-phosphate transmembrane transporter activity;GO:0015152//glucose-6-phosphate transmembrane transporter activity;GO:0015297//antiporter activity	GO:0016021//integral to membrane;GO:0005774//vacuolar membrane;GO:0009507//chloroplast;GO:0005886//plasma membrane	--
Unigene31265_All	742	1	86	0.0426	3.478	6.3513	Up	5.04e-24	8.83e-23	gi|255077890|ref|XP_002502525.1|	192.2	6e-48	predicted protein [Micromonas sp. RCC299] >gi|226517790|gb|ACO63783.1| predicted protein [Micromonas sp. RCC299]	--	--	--	--	sp|P41127|RL131_ARATH	183	8e-47	60S ribosomal protein L13-1 OS=Arabidopsis thaliana GN=RPL13B PE=1 SV=1	SPAC664.05	197	2e-50	COG4352	Ribosomal protein L13E	K02873	1e-49	194	cme:CMP006C	large subunit ribosomal protein L13e	GO:0001510//RNA methylation;GO:0006412//translation	-	GO:0005618//cell wall;GO:0005730//nucleolus;GO:0009506//plasmodesma;GO:0005774//vacuolar membrane;GO:0022625//cytosolic large ribosomal subunit;GO:0005794//Golgi apparatus;GO:0005886//plasma membrane	ko03010//Ribosome
CL12840.Contig1_All	1292	1	85	0.0244	1.9742	6.3382	Up	9.73e-24	1.68e-22	gi|326499079|dbj|BAK06030.1|	580.9	1e-164	predicted protein [Hordeum vulgare subsp. vulgare]	gi|293335186|ref|NM_001175685.1|	706	0	Zea mays uncharacterized LOC100383003 (LOC100383003), mRNA >gi|391415407|gb|BT065916.2| Zea mays full-length cDNA clone ZM_BFc0029B22 mRNA, complete cds	sp|P38482|ATPBM_CHLRE	529	2e-150	ATP synthase subunit beta, mitochondrial OS=Chlamydomonas reinhardtii GN=ATP2 PE=1 SV=1	SPAC222.12c	582	5e-166	COG0055	F0F1-type ATP synthase, beta subunit	K02133	3e-151	533	cme:CMH197C	F-type H+-transporting ATPase subunit beta [EC:3.6.3.14]	GO:0015991//ATP hydrolysis coupled proton transport;GO:0042777//plasma membrane ATP synthesis coupled proton transport;GO:0046686//response to cadmium ion;GO:0006200//ATP catabolic process;GO:0006979//response to oxidative stress	GO:0046961//proton-transporting ATPase activity, rotational mechanism;GO:0008270//zinc ion binding;GO:0008553//hydrogen-exporting ATPase activity, phosphorylative mechanism;GO:0046933//hydrogen ion transporting ATP synthase activity, rotational mechanism;GO:0050897//cobalt ion binding;GO:0008266//poly(U) RNA binding;GO:0005507//copper ion binding;GO:0005524//ATP binding	GO:0005774//vacuolar membrane;GO:0009941//chloroplast envelope;GO:0005794//Golgi apparatus;GO:0005730//nucleolus;GO:0005829//cytosol;GO:0005747//mitochondrial respiratory chain complex I;GO:0005754//mitochondrial proton-transporting ATP synthase, catalytic core;GO:0009535//chloroplast thylakoid membrane;GO:0005886//plasma membrane	ko01100//Metabolic pathways;ko00190//Oxidative phosphorylation
CL1694.Contig3_All	785	5	404	0.2038	16.2543	6.3175	Up	9.3585e-112	2.7416e-110	gi|356547549|ref|XP_003542174.1|	68.6	1e-10	PREDICTED: uncharacterized protein LOC100792196 [Glycine max]	gi|123712936|emb|AM475490.1|	165	8e-38	Vitis vinifera, whole genome shotgun sequence, contig VV78X278502.11, clone ENTAV 115	sp|Q00451|PRF1_SOLLC	268	3e-72	36.4 kDa proline-rich protein OS=Solanum lycopersicum GN=TPRP-F1 PE=2 SV=1	Rv3876	62.4	8e-10	COG0455	ATPases involved in chromosome partitioning	K01115	1e-11	68.6	vcn:VOLCADRAFT_99471	phospholipase D [EC:3.1.4.4]	-	-	-	ko01100//Metabolic pathways;ko00565//Ether lipid metabolism;ko04144//Endocytosis;ko00564//Glycerophospholipid metabolism
Unigene25457_All	471	1	82	0.0671	5.2243	6.2828	Up	6.97e-23	1.17e-21	gi|242043060|ref|XP_002459401.1|	167.5	5e-41	hypothetical protein SORBIDRAFT_02g004110 [Sorghum bicolor] >gi|241922778|gb|EER95922.1| hypothetical protein SORBIDRAFT_02g004110 [Sorghum bicolor]	gi|77817060|gb|DQ244384.1|	119	3e-24	Zea mays clone 6761 mRNA sequence	sp|P34788|RS18_ARATH	161	1e-40	40S ribosomal protein S18 OS=Arabidopsis thaliana GN=RPS18A PE=1 SV=1	YML026c	163	1e-40	COG0099	Ribosomal protein S13	K02964	7e-42	167	sbi:SORBI_02g004110	small subunit ribosomal protein S18e	GO:0001510//RNA methylation;GO:0006412//translation;GO:0042254//ribosome biogenesis	GO:0003723//RNA binding;GO:0003735//structural constituent of ribosome;GO:0005515//protein binding	GO:0005618//cell wall;GO:0005730//nucleolus;GO:0009506//plasmodesma;GO:0022627//cytosolic small ribosomal subunit;GO:0005774//vacuolar membrane;GO:0005794//Golgi apparatus;GO:0005886//plasma membrane	ko03010//Ribosome
CL6693.Contig1_All	261	3	236	0.363	27.1338	6.224	Up	9.59e-64	4.01e-62	gi|339717983|gb|AEJ88779.1|	159.8	9e-39	cutin-deficient 1 protein [Solanum lycopersicum]	gi|357496932|ref|XM_003618707.1|	71.9	3e-10	Medicago truncatula GDSL esterase/lipase (MTR_6g021530) mRNA, complete cds	sp|Q8LB81|GDL79_ARATH	149	5e-37	GDSL esterase/lipase At5g33370 OS=Arabidopsis thaliana GN=At5g33370 PE=2 SV=1	--	--	--	--	--	--	--	--	--	--	GO:0006629//lipid metabolic process	GO:0004091//carboxylesterase activity	GO:0005576//extracellular region	--
Unigene6131_All	741	1	78	0.0426	3.1587	6.2123	Up	9.6e-22	1.55e-20	gi|348686263|gb|EGZ26078.1|	219.6	3e-56	hypothetical protein PHYSODRAFT_354107 [Phytophthora sojae]	gi|226510342|ref|NM_001158258.1|	83.8	2e-13	Zea mays 40S ribosomal protein S15 (LOC100285366), mRNA >gi|195649382|gb|EU972041.1| Zea mays clone 373751 40S ribosomal protein S15 mRNA, complete cds	sp|Q945U1|RS15_ELAOL	209	2e-54	40S ribosomal protein S15 OS=Elaeis oleifera GN=RPS15 PE=2 SV=1	SPAC1071.07c	201	1e-51	COG0185	Ribosomal protein S19	K02958	9e-55	211	ppp:PHYPADRAFT_59395	small subunit ribosomal protein S15e	GO:0006412//translation	GO:0003735//structural constituent of ribosome;GO:0003723//RNA binding	GO:0005730//nucleolus;GO:0005886//plasma membrane;GO:0022627//cytosolic small ribosomal subunit	ko03010//Ribosome
Unigene5614_All	1086	1	78	0.0291	2.1553	6.2107	Up	9.6e-22	1.55e-20	gi|168031390|ref|XP_001768204.1|	172.2	1e-41	predicted protein [Physcomitrella patens subsp. patens] >gi|162680642|gb|EDQ67077.1| predicted protein [Physcomitrella patens subsp. patens]	--	--	--	--	sp|Q38954|PHT21_ARATH	110	2e-24	Inorganic phosphate transporter 2-1, chloroplastic OS=Arabidopsis thaliana GN=PHT2-1 PE=1 SV=1	YBR296c	209	7e-54	COG0306	Phosphate/sulphate permeases	K14640	9e-42	169	cre:CHLREDRAFT_196333	solute carrier family 20 (sodium-dependent phosphate transporter)	-	-	-	--
CL527.Contig5_All	1001	2	150	0.0631	4.4967	6.1551	Up	8.88e-41	2.5e-39	gi|30680605|ref|NP_563813.2|	292	9e-78	60S ribosomal protein L10a-1 [Arabidopsis thaliana] >gi|28173519|sp|Q8VZB9.1|R10A1_ARATH RecName: Full=60S ribosomal protein L10a-1 >gi|332190160|gb|AEE28281.1| 60S ribosomal protein L10a-1 [Arabidopsis thaliana]	gi|37989557|dbj|AK119934.1|	339	3e-90	Oryza sativa Japonica Group cDNA clone:002-184-A10, full insert sequence	sp|Q8VZB9|R10A1_ARATH	291	3e-79	60S ribosomal protein L10a-1 OS=Arabidopsis thaliana GN=RPL10AA PE=2 SV=1	SPCC1183.08c	321	1e-87	COG0081	Ribosomal protein L1	K02865	9e-79	291	ath:AT1G08360	large subunit ribosomal protein L10Ae	GO:0006412//translation;GO:0007275//multicellular organismal development	GO:0003723//RNA binding;GO:0003735//structural constituent of ribosome	GO:0009506//plasmodesma;GO:0022625//cytosolic large ribosomal subunit;GO:0005886//plasma membrane	ko03010//Ribosome
Unigene989_All	778	1	74	0.0406	2.8542	6.1355	Up	1.32e-20	2.02e-19	gi|326527313|dbj|BAK04598.1|	333.6	1e-90	predicted protein [Hordeum vulgare subsp. vulgare]	gi|270134377|gb|BT101329.1|	105	6e-20	Picea glauca clone GQ01301_M04 mRNA sequence	sp|P60040|RL72_ARATH	266	1e-71	60S ribosomal protein L7-2 OS=Arabidopsis thaliana GN=RPL7B PE=1 SV=1	SPBC18H10.12c	284	1e-76	COG1841	Ribosomal protein L30/L7E	K02937	9e-77	284	vcn:VOLCADRAFT_81255	large subunit ribosomal protein L7e	GO:0006412//translation	GO:0003735//structural constituent of ribosome	GO:0005794//Golgi apparatus;GO:0005886//plasma membrane;GO:0005618//cell wall;GO:0005774//vacuolar membrane;GO:0022625//cytosolic large ribosomal subunit;GO:0009507//chloroplast	ko03010//Ribosome
Unigene18538_All	1687	1	70	0.0187	1.2452	6.0572	Up	1.81e-19	2.63e-18	gi|302843366|ref|XP_002953225.1|	102.4	2e-20	hypothetical protein VOLCADRAFT_63308 [Volvox carteri f. nagariensis] >gi|300261612|gb|EFJ45824.1| hypothetical protein VOLCADRAFT_63308 [Volvox carteri f. nagariensis]	--	--	--	--	sp|Q9SN46|LRX5_ARATH	102	9e-22	Leucine-rich repeat extensin-like protein 5 OS=Arabidopsis thaliana GN=LRX5 PE=2 SV=2	XF0818	73.6	1e-12	COG2730	Endoglucanase	K01115	8e-14	77	vcn:VOLCADRAFT_99471	phospholipase D [EC:3.1.4.4]	-	-	-	ko04144//Endocytosis;ko00565//Ether lipid metabolism;ko00564//Glycerophospholipid metabolism;ko01100//Metabolic pathways
CL10149.Contig2_All	656	1	65	0.0488	3.1294	6.0029	Up	1.3978e-18	1.1015e-17	gi|225434500|ref|XP_002275567.1|	260.4	1e-68	PREDICTED: cell surface receptor daf-1 [Vitis vinifera] >gi|297745851|emb|CBI15907.3| unnamed protein product [Vitis vinifera]	gi|356553097|ref|XM_003544847.1|	107	1e-20	PREDICTED: Glycine max mitogen-activated protein kinase kinase kinase 10-like (LOC100798384), mRNA	--	--	--	--	--	--	--	--	--	--	--	--	--	--	GO:0010413//glucuronoxylan metabolic process;GO:0006468//protein phosphorylation;GO:0045492//xylan biosynthetic process;GO:0009832//plant-type cell wall biogenesis	GO:0004712//protein serine/threonine/tyrosine kinase activity;GO:0005524//ATP binding;GO:0004713//protein tyrosine kinase activity	GO:0005737//cytoplasm;GO:0005886//plasma membrane	--
Unigene43471_All	591	1	65	0.0534	3.3004	5.9497	Up	4.76e-18	6.48e-17	gi|237899560|gb|ACR33100.1|	349.4	1e-95	putative tea geometrid larvae-inducible protein [Camellia sinensis]	gi|225320100|dbj|AK324470.1|	168	4e-39	Solanum lycopersicum cDNA, clone: LEFL1078AG04, HTC in leaf	sp|Q8LB81|GDL79_ARATH	343	3e-95	GDSL esterase/lipase At5g33370 OS=Arabidopsis thaliana GN=At5g33370 PE=2 SV=1	PA4921	49.3	4e-06	COG3240	Phospholipase/lecithinase/hemolysin	K01206	1e-11	67.4	ath:AT1G67830	alpha-L-fucosidase [EC:3.2.1.51]	GO:0006629//lipid metabolic process	GO:0004091//carboxylesterase activity	GO:0005576//extracellular region	ko01110//Biosynthesis of secondary metabolites;ko01100//Metabolic pathways;ko00906//Carotenoid biosynthesis;ko00511//Other glycan degradation
Unigene44925_All	489	1	64	0.0646	3.9274	5.9259	Up	9.14e-18	1.23e-16	gi|326505090|dbj|BAK02932.1|	162.9	1e-39	predicted protein [Hordeum vulgare subsp. vulgare]	--	--	--	--	sp|Q9SMI3|RS12_CYAPA	157	2e-39	40S ribosomal protein S12 OS=Cyanophora paradoxa GN=RPS12 PE=2 SV=1	SPBC1685.02c	171	4e-43	COG1358	Ribosomal protein HS6-type (S12/L30/L7a)	K02951	3e-38	155	smo:SELMODRAFT_271964	small subunit ribosomal protein S12e	GO:0050896//response to stimulus	-	GO:0015935//small ribosomal subunit;GO:0009536//plastid	ko03010//Ribosome
Unigene44442_All	430	1	63	0.0734	4.3965	5.9044	Up	1.76e-17	2.32e-16	gi|326518040|dbj|BAK07272.1|	196.1	1e-49	predicted protein [Hordeum vulgare subsp. vulgare]	gi|349706846|emb|FQ384990.1|	71.9	5e-10	Vitis vinifera clone SS0AEB3YM01	sp|P49215|RS17_SOLLC	159	6e-40	40S ribosomal protein S17 OS=Solanum lycopersicum GN=RPS17 PE=2 SV=3	SPBC839.05c	183	1e-46	COG1383	Ribosomal protein S17E	K02962	7e-42	167	rcu:RCOM_0293410	small subunit ribosomal protein S17e	GO:0006412//translation	GO:0003735//structural constituent of ribosome	GO:0005730//nucleolus;GO:0005886//plasma membrane;GO:0022627//cytosolic small ribosomal subunit	ko03010//Ribosome
Unigene43214_All	434	1	62	0.0728	4.2869	5.8799	Up	3.37e-17	4.39e-16	--	--	--	--	--	--	--	--	--	--	--	--	--	--	--	--	--	--	--	--	--	--	-	-	-	--
Unigene44918_All	385	1	61	0.082	4.7545	5.8575	Up	6.48e-17	8.31e-16	gi|302758562|ref|XP_002962704.1|	142.5	1e-33	hypothetical protein SELMODRAFT_438324 [Selaginella moellendorffii] >gi|302797254|ref|XP_002980388.1| hypothetical protein SELMODRAFT_419864 [Selaginella moellendorffii] >gi|300152004|gb|EFJ18648.1| hypothetical protein SELMODRAFT_419864 [Selaginella moellendorffii] >gi|300169565|gb|EFJ36167.1| hypothetical protein SELMODRAFT_438324 [Selaginella moellendorffii]	--	--	--	--	sp|Q8L805|RL35_WHEAT	138	8e-34	60S ribosomal protein L35 OS=Triticum aestivum GN=RPL35 PE=1 SV=1	SPCC613.05c	134	5e-32	COG0255	Ribosomal protein L29	K02918	1e-34	142	smo:SELMODRAFT_419864	large subunit ribosomal protein L35e	GO:0042254//ribosome biogenesis;GO:0006412//translation	GO:0003735//structural constituent of ribosome	GO:0022625//cytosolic large ribosomal subunit	ko03010//Ribosome
Unigene25522_All	666	1	59	0.0474	2.6584	5.8095	Up	2.39e-16	2.97e-15	gi|325187856|emb|CCA22399.1|	234.6	8e-61	40S ribosomal protein S82 putative [Albugo laibachii Nc14]	gi|118481806|gb|EF144609.1|	60	3e-06	Populus trichocarpa clone WS01111_O01	sp|Q08069|RS8_MAIZE	218	2e-57	40S ribosomal protein S8 OS=Zea mays GN=RPS8 PE=2 SV=2	SPAC521.05	218	7e-57	COG2007	Ribosomal protein S8E	K02995	4e-58	222	vvi:100257178	small subunit ribosomal protein S8e	GO:0008152//metabolic process	GO:0005488//binding	GO:0005840//ribosome;GO:0043231//intracellular membrane-bounded organelle;GO:0016020//membrane;GO:0071944//cell periphery	ko03010//Ribosome
CL11911.Contig2_All	2074	2	117	0.0305	1.6928	5.7945	Up	2.04e-31	4.54e-30	gi|256032242|gb|ACU57087.1|	728	0	putative heat shock protein 70 [Pyropia yezoensis]	gi|32992547|dbj|AK107338.1|	763	0	Oryza sativa Japonica Group cDNA clone:002-126-F12, full insert sequence	sp|Q9S9N1|HSP7E_ARATH	720	0	Heat shock 70 kDa protein 5 OS=Arabidopsis thaliana GN=HSP70-5 PE=2 SV=1	SPBC1709.05	855	0	COG0443	Molecular chaperone	K03283	0	723	zma:100501536	heat shock 70kDa protein 1/8	GO:0006457//protein folding;GO:0009644//response to high light intensity;GO:0034976//response to endoplasmic reticulum stress;GO:0010286//heat acclimation;GO:0042542//response to hydrogen peroxide;GO:0009615//response to virus	GO:0005524//ATP binding	GO:0033009;GO:0005886//plasma membrane;GO:0005618//cell wall;GO:0009507//chloroplast;GO:0005829//cytosol	ko04144//Endocytosis;ko04141//Protein processing in endoplasmic reticulum;ko03040//Spliceosome
CL4435.Contig1_All	709	1	58	0.0445	2.4548	5.7857	Up	4.58e-16	5.61e-15	gi|167997137|ref|XP_001751275.1|	199.9	2e-50	predicted protein [Physcomitrella patens subsp. patens] >gi|168015383|ref|XP_001760230.1| predicted protein [Physcomitrella patens subsp. patens] >gi|168034077|ref|XP_001769540.1| predicted protein [Physcomitrella patens subsp. patens] >gi|168065815|ref|XP_001784842.1| predicted protein [Physcomitrella patens subsp. patens] >gi|162663596|gb|EDQ50352.1| predicted protein [Physcomitrella patens sub…	gi|77818309|gb|DQ245626.1|	67.9	1e-08	Zea mays clone 18487 mRNA sequence	sp|Q9AT34|RS15A_DAUCA	194	3e-50	40S ribosomal protein S15a OS=Daucus carota GN=RPS15A PE=2 SV=3	YJL190c	199	3e-51	COG0096	Ribosomal protein S8	K02957	3e-51	199	ppp:PHYPADRAFT_200381	small subunit ribosomal protein S15Ae	GO:0006412//translation	GO:0003735//structural constituent of ribosome	GO:0022626//cytosolic ribosome;GO:0005886//plasma membrane;GO:0005618//cell wall	ko03010//Ribosome
Unigene23949_All	1356	1	58	0.0233	1.2835	5.7836	Up	4.58e-16	5.61e-15	gi|326526693|dbj|BAK00735.1|	136	1e-30	predicted protein [Hordeum vulgare subsp. vulgare]	--	--	--	--	sp|Q9S746|HTH_ARATH	67.4	2e-11	Protein HOTHEAD OS=Arabidopsis thaliana GN=HTH PE=1 SV=1	SMa1414	146	9e-35	COG2303	Choline dehydrogenase and related flavoproteins	K15403	2e-14	79	gmx:100779461	fatty acid omega-hydroxy dehydrogenase [EC:1.1.-.-]	-	-	-	ko01100//Metabolic pathways;ko00073//Cutin, suberine and wax biosynthesis;ko00460//Cyanoamino acid metabolism
Unigene21811_All	354	19	1101	1.6951	93.3303	5.7829	Up	3.28e-285	6.13e-283	--	--	--	--	--	--	--	--	--	--	--	--	--	--	--	--	--	--	--	--	--	--	-	-	-	--
Unigene15982_All	453	1	55	0.0697	3.6434	5.708	Up	3.23e-15	3.78e-14	gi|159474808|ref|XP_001695517.1|	162.2	2e-39	ribosomal protein L32, component of cytosolic 80S ribosome and 60S large subunit [Chlamydomonas reinhardtii] >gi|158276000|gb|EDP01775.1| ribosomal protein L32 [Chlamydomonas reinhardtii]	gi|270135429|gb|BT102381.1|	111	6e-22	Picea glauca clone GQ0184_H03 mRNA sequence	sp|P49211|RL321_ARATH	149	5e-37	60S ribosomal protein L32-1 OS=Arabidopsis thaliana GN=RPL32A PE=2 SV=2	SPAC3H5.10	166	1e-41	COG1717	Ribosomal protein L32E	K02912	2e-40	162	cre:CHLREDRAFT_191758	large subunit ribosomal protein L32e	-	-	GO:0022626//cytosolic ribosome;GO:0044446//intracellular organelle part	ko03010//Ribosome
Unigene16062_All	236	1	54	0.1338	6.8663	5.6814	Up	6.19e-15	7.12e-14	--	--	--	--	--	--	--	--	--	--	--	--	--	--	--	--	--	--	--	--	--	--	-	-	-	--
CL8787.Contig2_All	409	1	53	0.0772	3.8886	5.6545	Up	1.19e-14	1.34e-13	--	--	--	--	--	--	--	--	--	--	--	--	--	--	--	--	--	--	--	--	--	--	-	-	-	--
CL10149.Contig1_All	1544	3	149	0.0622	3.0479	5.6148	Up	2.6826e-40	3.6029e-39	gi|225434500|ref|XP_002275567.1|	765	0	PREDICTED: cell surface receptor daf-1 [Vitis vinifera] >gi|297745851|emb|CBI15907.3| unnamed protein product [Vitis vinifera]	gi|225434499|ref|XM_002275531.1|	170	3e-39	PREDICTED: Vitis vinifera cell surface receptor daf-1-like (LOC100265561), mRNA	sp|C0LGJ1|Y1743_ARATH	76.3	5e-14	Probable LRR receptor-like serine/threonine-protein kinase At1g74360 OS=Arabidopsis thaliana GN=At1g74360 PE=1 SV=1	BS_yloP_1	54.3	6e-07	COG0515	Serine/threonine protein kinase	K13414	4e-09	61.2	pop:POPTR_1071643	mitogen-activated protein kinase kinase kinase 1, plant [EC:2.7.11.25]	GO:0010413//glucuronoxylan metabolic process;GO:0006468//protein phosphorylation;GO:0045492//xylan biosynthetic process;GO:0009832//plant-type cell wall biogenesis	GO:0004712//protein serine/threonine/tyrosine kinase activity;GO:0005524//ATP binding;GO:0004715//non-membrane spanning protein tyrosine kinase activity	GO:0005737//cytoplasm;GO:0005886//plasma membrane	ko04626//Plant-pathogen interaction
CL326.Contig1_All	673	1	50	0.0469	2.2294	5.5709	Up	8.32e-14	8.89e-13	gi|326495224|dbj|BAJ85708.1|	339.3	2e-92	predicted protein [Hordeum vulgare subsp. vulgare]	gi|347659529|gb|BT129881.1|	93.7	2e-16	Oryza sativa clone RRlibD00421 mRNA sequence	sp|Q9FLF0|RS92_ARATH	278	2e-75	40S ribosomal protein S9-2 OS=Arabidopsis thaliana GN=RPS9C PE=2 SV=1	SPAC24H6.07	318	4e-87	COG0522	Ribosomal protein S4 and related proteins	K02997	1e-75	280	cre:CHLREDRAFT_195593	small subunit ribosomal protein S9e	GO:0006412//translation	GO:0003735//structural constituent of ribosome;GO:0019843//rRNA binding	GO:0005730//nucleolus;GO:0005794//Golgi apparatus;GO:0009506//plasmodesma;GO:0005886//plasma membrane;GO:0005618//cell wall;GO:0022627//cytosolic small ribosomal subunit;GO:0009507//chloroplast	ko03010//Ribosome
Unigene1351_All	526	30	1412	1.8246	84.7821	5.5381	Up	0	0	gi|27752361|gb|AAO19451.1|	149.1	2e-35	glucose-6-phosphate/phosphate translocator 2 [Solanum tuberosum]	gi|356564521|ref|XM_003550454.1|	121	7e-25	PREDICTED: Glycine max glucose-6-phosphate/phosphate translocator 2, chloroplastic-like (LOC100820126), mRNA	sp|Q94B38|GPT2_ARATH	111	3e-25	Glucose-6-phosphate/phosphate translocator 2, chloroplastic OS=Arabidopsis thaliana GN=GPT2 PE=2 SV=2	--	--	--	--	--	K15283	5e-29	125	pop:POPTR_855723	solute carrier family 35, member E1	GO:0007276//gamete generation;GO:0009749//response to glucose stimulus;GO:0009744//response to sucrose stimulus;GO:0015713//phosphoglycerate transport;GO:0015760//glucose-6-phosphate transport;GO:0035436//triose phosphate transmembrane transport;GO:0010109//regulation of photosynthesis;GO:0009643//photosynthetic acclimation;GO:0080167//response to karrikin;GO:0009624//response to nematode;GO:0015…	GO:0015120//phosphoglycerate transmembrane transporter activity;GO:0005315//inorganic phosphate transmembrane transporter activity;GO:0071917//triose-phosphate transmembrane transporter activity;GO:0003824//catalytic activity;GO:0015152//glucose-6-phosphate transmembrane transporter activity;GO:0015297//antiporter activity	GO:0005774//vacuolar membrane;GO:0009507//chloroplast	--
CL11820.Contig3_All	605	1	48	0.0522	2.3808	5.5113	Up	3.05e-13	3.13e-12	gi|226528409|ref|NP_001147361.1|	384	7e-106	60S ribosomal protein L5-2 [Zea mays] >gi|195610506|gb|ACG27083.1| 60S ribosomal protein L5-2 [Zea mays]	gi|226528408|ref|NM_001153889.1|	1108	0	Zea mays 60S ribosomal protein L5-2 (LOC100280969), mRNA >gi|195610505|gb|EU954965.1| Zea mays clone 1496062 60S ribosomal protein L5-2 mRNA, complete cds	sp|O65353|RL5_HELAN	233	5e-62	60S ribosomal protein L5 OS=Helianthus annuus GN=RPL5A PE=2 SV=1	SPBC11C11.09c	285	5e-77	COG0256	Ribosomal protein L18	K02932	7e-107	384	zma:100280969	large subunit ribosomal protein L5e	GO:0006412//translation;GO:0048513//organ development;GO:0009653//anatomical structure morphogenesis	GO:0003735//structural constituent of ribosome;GO:0008097//5S rRNA binding	GO:0044446//intracellular organelle part;GO:0022626//cytosolic ribosome;GO:0016020//membrane;GO:0005634//nucleus	ko03010//Ribosome
Unigene16896_All	1919	2	94	0.0329	1.4699	5.4815	Up	6.28e-25	1.14e-23	gi|326504612|dbj|BAK06597.1|	1251.9	0	predicted protein [Hordeum vulgare subsp. vulgare]	gi|32992490|dbj|AK107281.1|	101	2e-18	Oryza sativa Japonica Group cDNA clone:002-126-A12, full insert sequence	sp|Q9FPQ6|GP1_CHLRE	127	3e-29	Vegetative cell wall protein gp1 OS=Chlamydomonas reinhardtii GN=GP1 PE=2 SV=1	SPCC417.08_2	281	2e-75	COG0488	ATPase components of ABC transporters with duplicated ATPase domains	K03235	1e-135	482	cre:CHLREDRAFT_145770	elongation factor 3	-	-	-	--
Unigene44532_All	292	1	47	0.1082	4.8301	5.4803	Up	5.82e-13	5.86e-12	--	--	--	--	--	--	--	--	--	--	--	--	--	--	--	--	--	--	--	--	--	--	-	-	-	--
CL7716.Contig1_All	479	1	46	0.0659	2.8818	5.4505	Up	1.11e-12	1.1e-11	--	--	--	--	--	--	--	--	--	--	--	--	--	--	--	--	--	--	--	--	--	--	-	-	-	--
CL9319.Contig2_All	609	1	46	0.0519	2.2666	5.4487	Up	1.11e-12	1.1e-11	gi|297820930|ref|XP_002878348.1|	238.4	4e-62	40S ribosomal protein S13 [Arabidopsis lyrata subsp. lyrata] >gi|297324186|gb|EFH54607.1| 40S ribosomal protein S13 [Arabidopsis lyrata subsp. lyrata]	gi|357122308|ref|XM_003562810.1|	83.8	2e-13	PREDICTED: Brachypodium distachyon 40S ribosomal protein S13-1-like (LOC100825183), mRNA	sp|P59223|RS131_ARATH	238	2e-63	40S ribosomal protein S13-1 OS=Arabidopsis thaliana GN=RPS13A PE=2 SV=1	SPAC6F6.07c	232	3e-61	COG0184	Ribosomal protein S15P/S13E	K02953	5e-63	238	aly:ARALYDRAFT_907607	small subunit ribosomal protein S13e	GO:0000911//cytokinesis by cell plate formation;GO:0001510//RNA methylation;GO:0006412//translation;GO:0010090//trichome morphogenesis;GO:0009965//leaf morphogenesis;GO:0042545//cell wall modification;GO:0009664//plant-type cell wall organization	GO:0003735//structural constituent of ribosome	GO:0005618//cell wall;GO:0005730//nucleolus;GO:0022627//cytosolic small ribosomal subunit;GO:0009507//chloroplast;GO:0016020//membrane;GO:0005794//Golgi apparatus;GO:0005783//endoplasmic reticulum	ko03010//Ribosome
CL7598.Contig2_All	466	1	45	0.0678	2.8978	5.4175	Up	2.13e-12	2.06e-11	gi|307109585|gb|EFN57823.1|	118.2	3e-26	hypothetical protein CHLNCDRAFT_56087 [Chlorella variabilis]	gi|32995844|dbj|AK110635.1|	75.8	3e-11	Oryza sativa Japonica Group cDNA clone:002-169-C03, full insert sequence	sp|Q9C505|IF5A3_ARATH	114	3e-26	Eukaryotic translation initiation factor 5A-3 OS=Arabidopsis thaliana GN=At1g69410 PE=2 SV=1	YEL034w	138	4e-33	COG0231	Translation elongation factor P (EF-P)/translation initiation factor 5A (eIF-5A)	K03263	8e-26	114	ath:AT1G69410	translation initiation factor 5A	GO:0006413//translational initiation;GO:0012501//programmed cell death;GO:0009617//response to bacterium;GO:0006452//translational frameshifting;GO:0008612//peptidyl-lysine modification to hypusine;GO:0006950//response to stress;GO:0045905//positive regulation of translational termination;GO:0045901//positive regulation of translational elongation	GO:0003746//translation elongation factor activity;GO:0003743//translation initiation factor activity;GO:0043022//ribosome binding;GO:0004386//helicase activity;GO:0005524//ATP binding	GO:0005737//cytoplasm	--
Unigene42389_All	464	1	44	0.0681	2.8456	5.3849	Up	4.06e-12	3.85e-11	gi|255554450|ref|XP_002518264.1|	27.7	7e-11	Photosystem II P680 chlorophyll A apoprotein, putative [Ricinus communis] >gi|223542611|gb|EEF44150.1| Photosystem II P680 chlorophyll A apoprotein, putative [Ricinus communis]	gi|335060028|gb|HQ384634.1|	180	8e-43	Peltanthera floribunda photosystem II cp47 protein (psbB) gene, partial cds; photosystem II subunit T (psbT) and photosystem II subunit N (psbN) genes, complete cds; and photosystem II subunit H (psbH) gene, partial cds; chloroplast	sp|Q2QD63|PSBB_CUCSA	61.6	7e-12	Photosystem II CP47 chlorophyll apoprotein OS=Cucumis sativus GN=psbB PE=3 SV=1	--	--	--	--	--	K02704	5e-11	60.1	pop:Poptr_cp049	photosystem II CP47 chlorophyll apoprotein	GO:0009767//photosynthetic electron transport chain;GO:0018298//protein-chromophore linkage	GO:0016168//chlorophyll binding	GO:0009523//photosystem II;GO:0016021//integral to membrane;GO:0009535//chloroplast thylakoid membrane	ko01100//Metabolic pathways;ko00195//Photosynthesis
CL3776.Contig4_All	799	2	87	0.0791	3.2675	5.3684	Up	5.8e-23	9.79e-22	gi|313586525|gb|ADR71273.1|	303.1	2e-81	60S ribosomal protein L10B [Hevea brasiliensis]	gi|37989606|dbj|AK119983.1|	151	1e-33	Oryza sativa Japonica Group cDNA clone:002-184-F09, full insert sequence	sp|Q0ITS8|RL101_ORYSJ	302	1e-82	60S ribosomal protein L10-1 OS=Oryza sativa subsp. japonica GN=SC34 PE=2 SV=1	YLR075w	319	3e-87	COG0197	Ribosomal protein L16/L10E	K02866	1e-85	314	cme:CMJ109C	large subunit ribosomal protein L10e	GO:0006412//translation;GO:0071493//cellular response to UV-B;GO:0032502//developmental process	GO:0003735//structural constituent of ribosome	GO:0005730//nucleolus;GO:0009941//chloroplast envelope;GO:0005774//vacuolar membrane;GO:0022625//cytosolic large ribosomal subunit;GO:0005794//Golgi apparatus;GO:0005886//plasma membrane	ko03010//Ribosome
Unigene12776_All	494	1	43	0.0639	2.612	5.3532	Up	7.75e-12	7.19e-11	gi|157086546|gb|ABV21218.1|	79.7	1e-14	At4g21420 [Arabidopsis thaliana]	--	--	--	--	sp|P0C2F6|RNHX1_ARATH	56.6	7e-09	Putative ribonuclease H protein At1g65750 OS=Arabidopsis thaliana GN=At1g65750 PE=3 SV=1	--	--	--	--	--	--	--	--	--	--	-	-	-	--
Unigene42230_All	443	1	43	0.0713	2.9128	5.3524	Up	7.75e-12	7.19e-11	gi|225425577|ref|XP_002266600.1|	270.4	5e-72	PREDICTED: polygalacturonase At1g48100 [Vitis vinifera] >gi|297739064|emb|CBI28553.3| unnamed protein product [Vitis vinifera]	gi|356567641|ref|XM_003551978.1|	155	4e-35	PREDICTED: Glycine max polygalacturonase At1g48100-like (LOC100783813), mRNA	sp|Q949Z1|PGLR4_ARATH	156	5e-39	Polygalacturonase At1g48100 OS=Arabidopsis thaliana GN=At1g48100 PE=2 SV=1	--	--	--	--	--	K01184	7e-50	193	rcu:RCOM_1063390	polygalacturonase [EC:3.2.1.15]	GO:0005975//carbohydrate metabolic process;GO:0007047//cellular cell wall organization	GO:0047911;GO:0004650//polygalacturonase activity	GO:0005576//extracellular region	ko01100//Metabolic pathways;ko00500//Starch and sucrose metabolism;ko00040//Pentose and glucuronate interconversions
CL12038.Contig1_All	854	2	84	0.074	2.9516	5.3178	Up	4.02e-22	6.58e-21	gi|226507767|ref|NP_001147360.1|	383.3	2e-105	40S ribosomal protein S4 [Zea mays] >gi|195610502|gb|ACG27081.1| 40S ribosomal protein S4 [Zea mays]	gi|357134622|ref|XM_003568868.1|	97.6	2e-17	PREDICTED: Brachypodium distachyon 40S ribosomal protein S4-like (LOC100846406), mRNA	sp|P49398|RS4_ORYSJ	369	2e-102	40S ribosomal protein S4 OS=Oryza sativa subsp. japonica GN=RPS4 PE=2 SV=3	YJR145c	406	2e-113	COG1471	Ribosomal protein S4E	K02987	2e-106	383	zma:100280968	small subunit ribosomal protein S4e	GO:0006412//translation	GO:0003735//structural constituent of ribosome;GO:0003723//RNA binding	GO:0005730//nucleolus;GO:0022626//cytosolic ribosome;GO:0005886//plasma membrane;GO:0009507//chloroplast	ko03010//Ribosome
Unigene44670_All	551	10	413	0.5732	22.4925	5.2943	Up	5.89e-104	3.83e-102	gi|13446373|gb|AAK20904.1|	80.5	1e-14	plastid-targeted protein 3 [Craterostigma plantagineum]	--	--	--	--	--	--	--	--	--	--	--	--	--	--	--	--	--	--	-	-	-	--
Unigene22476_All	421	1	41	0.075	2.9224	5.2841	Up	2.82e-11	2.51e-10	gi|375332097|gb|AFA52588.1|	62.4	2e-09	hypothetical protein [Vaucheria litorea]	--	--	--	--	sp|Q9M5G3|TCTP_HORVU	56.6	5e-09	Translationally-controlled tumor protein homolog OS=Hordeum vulgare GN=TCTP PE=2 SV=2	--	--	--	--	--	--	--	--	--	--	-	-	-	--
Unigene44348_All	213	1	41	0.1483	5.7762	5.2835	Up	2.82e-11	2.51e-10	--	--	--	--	--	--	--	--	--	--	--	--	--	--	--	--	--	--	--	--	--	--	-	-	-	--
CL547.Contig1_All	780	1	41	0.0405	1.5773	5.2834	Up	2.82e-11	2.51e-10	gi|293333495|ref|NP_001169066.1|	114.4	1e-24	uncharacterized protein LOC100382907 precursor [Zea mays]	--	--	--	--	sp|Q9LK03|PERK2_ARATH	70.9	8e-13	Proline-rich receptor-like protein kinase PERK2 OS=Arabidopsis thaliana GN=PERK2 PE=2 SV=3	slr0599	52.4	8e-07	COG0515	Serine/threonine protein kinase	K01051	1e-10	65.1	gmx:100776781	pectinesterase [EC:3.1.1.11]	-	-	-	ko04144//Endocytosis;ko00565//Ether lipid metabolism;ko00564//Glycerophospholipid metabolism;ko01100//Metabolic pathways;ko00500//Starch and sucrose metabolism;ko00040//Pentose and glucuronate interconversions
Unigene2960_All	442	1	40	0.0715	2.7157	5.2472	Up	5.37e-11	4.69e-10	gi|388519795|gb|AFK47959.1|	156	1e-37	unknown [Medicago truncatula]	--	--	--	--	sp|Q9M3D2|RL353_ARATH	152	7e-38	60S ribosomal protein L35-3 OS=Arabidopsis thaliana GN=RPL35C PE=1 SV=1	SPCC613.05c	134	7e-32	COG0255	Ribosomal protein L29	K02918	1e-37	152	mtr:MTR_4g062410	large subunit ribosomal protein L35e	GO:0042254//ribosome biogenesis;GO:0006412//translation	GO:0003735//structural constituent of ribosome	GO:0005730//nucleolus;GO:0005886//plasma membrane;GO:0022625//cytosolic large ribosomal subunit	ko03010//Ribosome
Unigene5030_All	750	1	39	0.0421	1.5604	5.212	Up	1.02e-10	8.76e-10	gi|300123661|emb|CBK24933.2|	137.5	1e-31	unnamed protein product [Blastocystis hominis] >gi|300175692|emb|CBK21235.2| unnamed protein product [Blastocystis hominis]	gi|226507173|ref|NM_001155263.1|	117	2e-23	Zea mays LOC100282351 (IDP2468), mRNA >gi|195621727|gb|EU960576.1| Zea mays clone 226243 60S ribosomal protein L12 mRNA, complete cds	sp|Q9FF52|RL123_ARATH	127	7e-30	60S ribosomal protein L12-3 OS=Arabidopsis thaliana GN=RPL12C PE=2 SV=1	SPCC31H12.04c	147	1e-35	COG0080	Ribosomal protein L11	K02870	2e-31	134	zma:100281960	large subunit ribosomal protein L12e	GO:0006412//translation	GO:0003735//structural constituent of ribosome	GO:0005840//ribosome	ko03010//Ribosome
Unigene31262_All	459	1	39	0.0688	2.5497	5.2118	Up	1.02e-10	8.76e-10	gi|326492680|dbj|BAJ90196.1|	136.7	9e-32	predicted protein [Hordeum vulgare subsp. vulgare]	gi|270135264|gb|BT102216.1|	137	1e-29	Picea glauca clone GQ0168_M05 mRNA sequence	sp|P17786|EF1A_SOLLC	119	6e-28	Elongation factor 1-alpha OS=Solanum lycopersicum PE=2 SV=1	YPR080w	125	3e-29	COG5256	Translation elongation factor EF-1alpha (GTPase)	K03231	2e-27	119	cme:CMH226C	elongation factor 1-alpha	GO:0006414//translational elongation;GO:0006184//GTP catabolic process	GO:0003746//translation elongation factor activity;GO:0003924//GTPase activity;GO:0005525//GTP binding	GO:0005737//cytoplasm	ko03013//RNA transport
CL5668.Contig2_All	865	2	77	0.073	2.6712	5.1934	Up	3.65e-20	5.49e-19	gi|326492740|dbj|BAJ90226.1|	391.7	6e-108	predicted protein [Hordeum vulgare subsp. vulgare]	gi|32995864|dbj|AK110655.1|	210	2e-51	Oryza sativa Japonica Group cDNA clone:002-169-E07, full insert sequence	sp|O65731|RS5_CICAR	291	2e-79	40S ribosomal protein S5 (Fragment) OS=Cicer arietinum GN=RPS5 PE=2 SV=1	SPAC8C9.08	285	7e-77	COG0049	Ribosomal protein S7	K02989	8e-80	295	vcn:VOLCADRAFT_120316	small subunit ribosomal protein S5e	GO:0006412//translation	GO:0003735//structural constituent of ribosome;GO:0003723//RNA binding	GO:0022626//cytosolic ribosome;GO:0005773//vacuole;GO:0005886//plasma membrane;GO:0005618//cell wall;GO:0015935//small ribosomal subunit;GO:0009507//chloroplast	ko03010//Ribosome
Unigene28257_All	579	1	38	0.0545	1.9694	5.1754	Up	1.95e-10	1.63e-09	--	--	--	--	--	--	--	--	--	--	--	--	--	--	--	--	--	--	--	--	--	--	-	-	-	--
Unigene43251_All	361	2	76	0.175	6.3175	5.1739	Up	6.95e-20	1.03e-18	gi|356506018|ref|XP_003521785.1|	131.7	2e-30	PREDICTED: GDSL esterase/lipase At5g33370-like [Glycine max]	gi|359476558|ref|XM_002268790.2|	105	3e-20	PREDICTED: Vitis vinifera GDSL esterase/lipase At5g33370-like (LOC100260283), mRNA	sp|Q5PNZ0|GDL77_ARATH	120	2e-28	GDSL esterase/lipase At5g18430 OS=Arabidopsis thaliana GN=At5g18430 PE=2 SV=1	--	--	--	--	--	--	--	--	--	--	GO:0006629//lipid metabolic process	GO:0004091//carboxylesterase activity	GO:0005576//extracellular region	--
Unigene31203_All	251	34	1255	4.2782	150.041	5.1322	Up	0	4.09e-306	--	--	--	--	--	--	--	--	--	--	--	--	--	--	--	--	--	--	--	--	--	--	-	-	-	--
Unigene28985_All	494	1	36	0.0639	2.1868	5.0969	Up	7.05e-10	5.65e-09	gi|296084025|emb|CBI24413.3|	257.3	6e-68	unnamed protein product [Vitis vinifera]	gi|347953896|gb|JF722060.1|	63.9	1e-07	Gossypium hirsutum subsp. latifolium A-genome b-1,4-glucanase gene, complete cds	--	--	--	--	CAC1075	140	1e-33	COG1472	Beta-glucosidase-related glycosidases	K01188	8e-52	200	gmx:100819117	beta-glucosidase [EC:3.2.1.21]	GO:0005975//carbohydrate metabolic process	GO:0004812//aminoacyl-tRNA ligase activity;GO:0005524//ATP binding;GO:0008422//beta-glucosidase activity	GO:0016023//cytoplasmic membrane-bounded vesicle	ko00940//Phenylpropanoid biosynthesis;ko01110//Biosynthesis of secondary metabolites;ko01100//Metabolic pathways;ko00500//Starch and sucrose metabolism;ko00460//Cyanoamino acid metabolism
CL5227.Contig1_All	385	1	36	0.082	2.806	5.0967	Up	7.05e-10	5.65e-09	--	--	--	--	--	--	--	--	--	--	--	--	--	--	--	--	--	--	--	--	--	--	-	-	-	--
CL10727.Contig1_All	891	1	35	0.0354	1.1788	5.0574	Up	1.34e-09	1.05e-08	gi|300175335|emb|CBK20646.2|	52.8	7e-06	unnamed protein product [Blastocystis hominis]	--	--	--	--	sp|Q9XIB6|PLRX2_ARATH	52	5e-07	Pollen-specific leucine-rich repeat extensin-like protein 2 OS=Arabidopsis thaliana GN=PEX2 PE=1 SV=1	--	--	--	--	--	--	--	--	--	--	-	-	-	--
Unigene44347_All	462	2	70	0.1367	4.5467	5.0557	Up	3.27e-18	4.49e-17	--	--	--	--	--	--	--	--	--	--	--	--	--	--	--	--	--	--	--	--	--	--	-	-	-	--
Unigene9447_All	412	1	35	0.0767	2.5492	5.0547	Up	1.34e-09	1.05e-08	gi|326511343|dbj|BAJ87685.1|	123.6	7e-28	predicted protein [Hordeum vulgare subsp. vulgare]	gi|226514636|gb|CP001323.1|	67.9	7e-09	Micromonas sp. RCC299 chromosome 2, complete sequence	sp|Q94A52|RH2_ARATH	99.4	6e-22	DEAD-box ATP-dependent RNA helicase 2 OS=Arabidopsis thaliana GN=RH2 PE=2 SV=2	SPAC1006.07	108	2e-24	COG0513	Superfamily II DNA and RNA helicases	K13025	5e-22	100	vvi:100255368	ATP-dependent RNA helicase [EC:3.6.4.13]	GO:0006413//translational initiation	GO:0008026//ATP-dependent helicase activity;GO:0005524//ATP binding;GO:0003743//translation initiation factor activity	-	ko03013//RNA transport;ko03015//mRNA surveillance pathway;ko03040//Spliceosome
CL1740.Contig2_All	336	4	137	0.376	12.2355	5.0242	Up	1.77e-34	4.28e-33	gi|388510706|gb|AFK43419.1|	185.7	1e-46	unknown [Medicago truncatula]	--	--	--	--	sp|Q9ZRA4|AB19A_PRUPE	177	2e-45	Auxin-binding protein ABP19a OS=Prunus persica GN=ABP19A PE=3 SV=1	--	--	--	--	--	--	--	--	--	--	GO:0019684//photosynthesis, light reaction;GO:0010103//stomatal complex morphogenesis;GO:0042742//defense response to bacterium;GO:0009409//response to cold;GO:0030003//cellular cation homeostasis;GO:0070838//divalent metal ion transport	GO:0045735//nutrient reservoir activity;GO:0030145//manganese ion binding;GO:0050162//oxalate oxidase activity	GO:0009505//plant-type cell wall;GO:0031012//extracellular matrix;GO:0005634//nucleus;GO:0048046//apoplast	--
Unigene11922_All	422	1	34	0.0748	2.4177	5.0145	Up	2.54e-09	1.94e-08	--	--	--	--	--	--	--	--	--	--	--	--	--	--	--	--	--	--	--	--	--	--	-	-	-	--
CL4690.Contig2_All	466	3	102	0.2033	6.5683	5.0138	Up	6.11e-26	1.15e-24	gi|326500200|dbj|BAK06189.1|	211.8	2e-54	predicted protein [Hordeum vulgare subsp. vulgare]	gi|120564547|gb|EF165000.1|	129	3e-27	Brassica juncea ribosomal large subunit structural protein mRNA, complete cds	sp|P49637|R27A3_ARATH	186	5e-48	60S ribosomal protein L27a-3 OS=Arabidopsis thaliana GN=RPL27AC PE=2 SV=2	YGL103w	199	2e-51	COG0200	Ribosomal protein L15	K02900	1e-47	186	aly:ARALYDRAFT_476190	large subunit ribosomal protein L27Ae	GO:0010229//inflorescence development;GO:0009908//flower development;GO:0006412//translation	GO:0003735//structural constituent of ribosome	GO:0005730//nucleolus;GO:0009506//plasmodesma;GO:0022625//cytosolic large ribosomal subunit;GO:0016020//membrane	ko03010//Ribosome
CL11025.Contig3_All	495	1	34	0.0638	2.0612	5.0138	Up	2.54e-09	1.94e-08	gi|326533734|dbj|BAK05398.1|	230.3	8e-60	predicted protein [Hordeum vulgare subsp. vulgare]	gi|32995216|dbj|AK110007.1|	147	1e-32	Oryza sativa Japonica Group cDNA clone:002-159-G04, full insert sequence	sp|Q9M339|RS32_ARATH	190	3e-49	40S ribosomal protein S3-2 OS=Arabidopsis thaliana GN=RPS3B PE=1 SV=1	SPBC16G5.14c	179	2e-45	COG0092	Ribosomal protein S3	K02985	1e-52	203	zma:100382976	small subunit ribosomal protein S3e	GO:0006412//translation;GO:0009651//response to salt stress	GO:0003723//RNA binding;GO:0003735//structural constituent of ribosome;GO:0003677//DNA binding;GO:0005524//ATP binding;GO:0004386//helicase activity	GO:0015935//small ribosomal subunit;GO:0005730//nucleolus;GO:0009507//chloroplast;GO:0005773//vacuole;GO:0022626//cytosolic ribosome;GO:0005886//plasma membrane	ko03010//Ribosome;ko03420//Nucleotide excision repair
Unigene44326_All	282	1	34	0.112	3.618	5.0136	Up	2.54e-09	1.94e-08	--	--	--	--	--	--	--	--	--	--	--	--	--	--	--	--	--	--	--	--	--	--	-	-	-	--
CL11639.Contig2_All	369	2	67	0.1712	5.4486	4.9921	Up	2.23e-17	2.93e-16	gi|356506012|ref|XP_003521782.1|	216.9	6e-56	PREDICTED: GDSL esterase/lipase LTL1-like [Glycine max]	gi|359476558|ref|XM_002268790.2|	113	1e-22	PREDICTED: Vitis vinifera GDSL esterase/lipase At5g33370-like (LOC100260283), mRNA	sp|Q8LB81|GDL79_ARATH	201	7e-53	GDSL esterase/lipase At5g33370 OS=Arabidopsis thaliana GN=At5g33370 PE=2 SV=1	--	--	--	--	--	--	--	--	--	--	GO:0006629//lipid metabolic process	GO:0016788//hydrolase activity, acting on ester bonds	-	--
CL5890.Contig4_All	309	3	98	0.3066	9.5171	4.9561	Up	7.88e-25	1.42e-23	gi|225457749|ref|XP_002263121.1|	69.7	1e-11	PREDICTED: pathogen-related protein [Vitis vinifera] >gi|302142774|emb|CBI19977.3| unnamed protein product [Vitis vinifera]	--	--	--	--	sp|P16273|PRPX_HORVU	56.6	3e-09	Pathogen-related protein OS=Hordeum vulgare PE=2 SV=2	--	--	--	--	--	--	--	--	--	--	-	-	-	--
Unigene5965_All	380	2	65	0.1662	5.133	4.9488	Up	8.01e-17	1.02e-15	gi|298707885|emb|CBJ30282.1|	111.3	3e-24	conserved unknown protein [Ectocarpus siliculosus]	gi|270134923|gb|BT101875.1|	105	3e-20	Picea glauca clone GQ0132_E05 mRNA sequence	sp|Q9AT35|RL23A_DAUCA	104	2e-23	60S ribosomal protein L23a OS=Daucus carota GN=RPL23A PE=2 SV=1	SPBC106.18	106	1e-23	COG0089	Ribosomal protein L23	K02893	2e-24	108	bdi:100823942	large subunit ribosomal protein L23Ae	GO:0006412//translation;GO:0009628//response to abiotic stimulus;GO:0006950//response to stress	GO:0003723//RNA binding;GO:0003735//structural constituent of ribosome	GO:0005840//ribosome;GO:0009536//plastid;GO:0005634//nucleus	ko03010//Ribosome
Unigene41934_All	373	1	32	0.0847	2.5744	4.9257	Up	9.15e-09	6.6e-08	gi|224114137|ref|XP_002316677.1|	144.4	4e-34	predicted protein [Populus trichocarpa] >gi|222859742|gb|EEE97289.1| predicted protein [Populus trichocarpa]	gi|359497789|ref|XM_002270112.2|	71.9	4e-10	PREDICTED: Vitis vinifera G-type lectin S-receptor-like serine/threonine-protein kinase At1g11330-like (LOC100249655), partial mRNA	sp|Q9SXB4|Y1130_ARATH	107	2e-24	G-type lectin S-receptor-like serine/threonine-protein kinase At1g11300 OS=Arabidopsis thaliana GN=At1g11300 PE=2 SV=1	--	--	--	--	--	--	--	--	--	--	GO:0009987//cellular process	GO:0016772//transferase activity, transferring phosphorus-containing groups	-	--
Unigene21687_All	899	2	64	0.0703	2.1363	4.9254	Up	1.52e-16	1.91e-15	gi|388519729|gb|AFK47926.1|	218.4	1e-55	unknown [Medicago truncatula]	--	--	--	--	sp|Q9FZ76|RL61_ARATH	213	9e-56	60S ribosomal protein L6-1 OS=Arabidopsis thaliana GN=RPL6A PE=2 SV=1	YLR448w	178	1e-44	COG2163	Ribosomal protein L14E/L6E/L27E	K02934	7e-56	215	aly:ARALYDRAFT_889274	large subunit ribosomal protein L6e	GO:0001510//RNA methylation	-	GO:0009506//plasmodesma;GO:0009507//chloroplast;GO:0022625//cytosolic large ribosomal subunit;GO:0005783//endoplasmic reticulum;GO:0005886//plasma membrane	ko03010//Ribosome
Unigene43873_All	573	12	383	0.6614	20.0578	4.9225	Up	4e-93	2.35e-91	gi|359482201|ref|XP_003632726.1|	188.3	5e-47	PREDICTED: protein GAST1-like [Vitis vinifera] >gi|147845801|emb|CAN80098.1| hypothetical protein VITISV_028566 [Vitis vinifera]	gi|359482200|ref|XM_003632678.1|	184	6e-44	PREDICTED: Vitis vinifera protein GAST1-like (LOC100852723), mRNA	sp|P27057|GAST1_SOLLC	150	5e-37	Protein GAST1 OS=Solanum lycopersicum GN=GAST1 PE=2 SV=1	--	--	--	--	--	--	--	--	--	--	-	-	-	--
Unigene21860_All	662	9	287	0.4294	13.0096	4.9211	Up	4.06e-70	1.85e-68	gi|13487781|gb|AAK27717.1|AF356001_1	142.1	5e-33	PTP-1 [Craterostigma plantagineum]	--	--	--	--	--	--	--	--	--	--	--	--	--	--	--	--	--	--	-	-	-	--
Unigene22373_All	634	3	93	0.1494	4.4018	4.8808	Up	1.91e-23	3.27e-22	--	--	--	--	--	--	--	--	--	--	--	--	--	--	--	--	--	--	--	--	--	--	-	-	-	--
Unigene43409_All	206	2	62	0.3066	9.0316	4.8806	Up	5.43e-16	6.63e-15	--	--	--	--	--	--	--	--	--	--	--	--	--	--	--	--	--	--	--	--	--	--	-	-	-	--
Unigene30877_All	721	1	31	0.0438	1.2902	4.8805	Up	1.73e-08	1.22e-07	gi|168042023|ref|XP_001773489.1|	340.1	1e-92	predicted protein [Physcomitrella patens subsp. patens] >gi|162675191|gb|EDQ61689.1| predicted protein [Physcomitrella patens subsp. patens]	gi|219127407|ref|XM_002183892.1|	73.8	2e-10	Phaeodactylum tricornutum CCAP 1055/1 hypothetical protein, mRNA	sp|O80433|CISY_DAUCA	328	2e-90	Citrate synthase, mitochondrial OS=Daucus carota GN=CS PE=2 SV=1	YNR001c	332	3e-91	COG0372	Citrate synthase	K01647	2e-93	340	ppp:PHYPADRAFT_140151	citrate synthase [EC:2.3.3.1]	GO:0006099//tricarboxylic acid cycle;GO:0044262//cellular carbohydrate metabolic process;GO:0006096//glycolysis;GO:0046686//response to cadmium ion	GO:0008270//zinc ion binding;GO:0004108//citrate (Si)-synthase activity;GO:0005524//ATP binding	GO:0005618//cell wall;GO:0005739//mitochondrion;GO:0009507//chloroplast;GO:0005794//Golgi apparatus	ko01110//Biosynthesis of secondary metabolites;ko01100//Metabolic pathways;ko00630//Glyoxylate and dicarboxylate metabolism;ko00020//Citrate cycle (TCA cycle)
Unigene44931_All	219	1	31	0.1442	4.2477	4.8805	Up	1.73e-08	1.22e-07	--	--	--	--	--	--	--	--	--	--	--	--	--	--	--	--	--	--	--	--	--	--	-	-	-	--
Unigene28739_All	404	1	31	0.0782	2.3026	4.88	Up	1.73e-08	1.22e-07	--	--	--	--	--	--	--	--	--	--	--	--	--	--	--	--	--	--	--	--	--	--	-	-	-	--
CL10776.Contig2_All	549	2	61	0.1151	3.3342	4.8564	Up	1.03e-15	1.23e-14	gi|224097242|ref|XP_002310889.1|	112.5	3e-24	predicted protein [Populus trichocarpa] >gi|222853792|gb|EEE91339.1| predicted protein [Populus trichocarpa]	--	--	--	--	--	--	--	--	--	--	--	--	--	--	--	--	--	--	-	-	-	--
Unigene13906_All	1188	2	61	0.0532	1.5408	4.8561	Up	1.03e-15	1.23e-14	gi|326504742|dbj|BAK06662.1|	708	0	predicted protein [Hordeum vulgare subsp. vulgare]	gi|212723449|ref|NM_001139301.1|	115	1e-22	Zea mays uncharacterized LOC100194262 (LOC100194262), mRNA >gi|194695361|gb|BT036760.1| Zea mays full-length cDNA clone ZM_BFb0138B20 mRNA, complete cds	sp|Q9SF40|RL4A_ARATH	385	3e-107	60S ribosomal protein L4-1 OS=Arabidopsis thaliana GN=RPL4A PE=2 SV=1	SPBC1711.06	462	4e-130	COG0088	Ribosomal protein L4	K02930	2e-118	423	vcn:VOLCADRAFT_103563	large subunit ribosomal protein L4e	-	-	GO:0022626//cytosolic ribosome;GO:0043231//intracellular membrane-bounded organelle;GO:0016020//membrane;GO:0044446//intracellular organelle part;GO:0071944//cell periphery	ko03010//Ribosome
CL9276.Contig3_All	829	19	579	0.7239	20.9586	4.8556	Up	5.09e-139	4.42e-137	gi|224082812|ref|XP_002306849.1|	214.2	1e-54	predicted protein [Populus trichocarpa] >gi|222856298|gb|EEE93845.1| predicted protein [Populus trichocarpa]	gi|71041101|gb|DQ074471.1|	139	5e-30	Malus x domestica MYB23 mRNA, complete cds	sp|Q7XBH4|MYB4_ORYSJ	170	8e-43	Myb-related protein Myb4 OS=Oryza sativa subsp. japonica GN=MYB4 PE=2 SV=2	ECU11g1690	86.3	6e-17	COG5147	Myb superfamily proteins, including transcription factors and mRNA splicing factors	K09422	2e-55	214	pop:POPTR_559693	myb proto-oncogene protein, plant	-	-	-	--
Unigene2206_All	588	1	30	0.0537	1.531	4.8334	Up	3.28e-08	2.25e-07	gi|300176010|emb|CBK22227.2|	63.5	2e-09	unnamed protein product [Blastocystis hominis]	--	--	--	--	sp|P14918|EXTN_MAIZE	74.7	3e-14	Extensin OS=Zea mays GN=HRGP PE=2 SV=1	Rv2264c	54.7	1e-07	COG0443	Molecular chaperone	K01115	9e-11	64.7	vcn:VOLCADRAFT_99471	phospholipase D [EC:3.1.4.4]	-	GO:0016740//transferase activity	-	ko04144//Endocytosis;ko00565//Ether lipid metabolism;ko00564//Glycerophospholipid metabolism;ko01110//Biosynthesis of secondary metabolites;ko01100//Metabolic pathways;ko00052//Galactose metabolism;ko03013//RNA transport;ko00010//Glycolysis / Gluconeogenesis;ko00030//Pentose phosphate pathway;ko00051//Fructose and mannose metabolism
Unigene43391_All	290	1	30	0.1089	3.1043	4.8332	Up	3.28e-08	2.25e-07	gi|225442789|ref|XP_002281013.1|	87.8	4e-17	PREDICTED: root phototropism protein 3 [Vitis vinifera] >gi|297743368|emb|CBI36235.3| unnamed protein product [Vitis vinifera]	--	--	--	--	--	--	--	--	--	--	--	--	--	--	--	--	--	--	GO:0019252//starch biosynthetic process;GO:0007165//signal transduction;GO:0000023//maltose metabolic process;GO:0009416//response to light stimulus	GO:0004871//signal transducer activity	-	--
Unigene12711_All	770	17	500	0.6973	19.4858	4.8045	Up	1.46e-119	1.09e-117	gi|224082796|ref|XP_002306842.1|	249.2	4e-65	AP2/ERF domain-containing transcription factor [Populus trichocarpa] >gi|222856291|gb|EEE93838.1| AP2/ERF domain-containing transcription factor [Populus trichocarpa]	gi|224082795|ref|XM_002306806.1|	105	6e-20	Populus trichocarpa AP2/ERF domain-containing transcription factor (ERF32), mRNA	sp|Q8LDC8|ERF92_ARATH	218	3e-57	Ethylene-responsive transcription factor 1B OS=Arabidopsis thaliana GN=ERF1B PE=1 SV=2	--	--	--	--	--	K14516	4e-63	239	rcu:RCOM_1007740	ethylene-responsive transcription factor 1	GO:0006351//transcription, DNA-dependent	-	-	ko04075//Plant hormone signal transduction
Unigene10594_All	1234	1466	43115	37.521	1048.46	4.8044	Up	0	0	gi|297835918|ref|XP_002885841.1|	402.5	6e-111	hypothetical protein ARALYDRAFT_480276 [Arabidopsis lyrata subsp. lyrata] >gi|297331681|gb|EFH62100.1| hypothetical protein ARALYDRAFT_480276 [Arabidopsis lyrata subsp. lyrata]	gi|359484224|ref|XM_002285396.2|	127	3e-26	PREDICTED: Vitis vinifera repetitive proline-rich cell wall protein 1-like (LOC100257854), mRNA	sp|Q00451|PRF1_SOLLC	230	1e-60	36.4 kDa proline-rich protein OS=Solanum lycopersicum GN=TPRP-F1 PE=2 SV=1	Rv0355c	91.7	2e-18	COG5651	PPE-repeat proteins	K14709	4e-32	137	vcn:VOLCADRAFT_104214	solute carrier family 39 (zinc transporter), member 1/2/3	GO:0009987//cellular process;GO:0006869//lipid transport;GO:0016043//cellular component organization	GO:0008289//lipid binding	GO:0009506//plasmodesma;GO:0009535//chloroplast thylakoid membrane;GO:0048046//apoplast	--
CL926.Contig4_All	1543	20	581	0.4094	11.2992	4.7866	Up	2.1e-138	1.82e-136	gi|326492680|dbj|BAJ90196.1|	893.3	0	predicted protein [Hordeum vulgare subsp. vulgare]	gi|32993518|dbj|AK108309.1|	1241	0	Oryza sativa Japonica Group cDNA clone:002-141-F09, full insert sequence	sp|O64937|EF1A_ORYSJ	698	0	Elongation factor 1-alpha OS=Oryza sativa subsp. japonica GN=REFA1 PE=2 SV=2	YPR080w	811	0	COG5256	Translation elongation factor EF-1alpha (GTPase)	K03231	0	699	zma:100284707	elongation factor 1-alpha	GO:0006414//translational elongation;GO:0006184//GTP catabolic process	GO:0003746//translation elongation factor activity;GO:0003924//GTPase activity;GO:0005525//GTP binding	GO:0005737//cytoplasm	ko03013//RNA transport
Unigene44114_All	274	3	87	0.3458	9.5281	4.7842	Up	8.68e-22	1.4e-20	gi|255569926|ref|XP_002525926.1|	85.5	2e-16	conserved hypothetical protein [Ricinus communis] >gi|223534755|gb|EEF36446.1| conserved hypothetical protein [Ricinus communis]	gi|170763671|gb|AC215461.2|	61.9	3e-07	Solanum lycopersicum chromosome 2 clone C02SLe0092M23, complete sequence	sp|Q9LK03|PERK2_ARATH	52.4	6e-08	Proline-rich receptor-like protein kinase PERK2 OS=Arabidopsis thaliana GN=PERK2 PE=2 SV=3	--	--	--	--	--	K01115	8e-07	50.1	vcn:VOLCADRAFT_99471	phospholipase D [EC:3.1.4.4]	-	-	GO:0009536//plastid	ko04144//Endocytosis;ko00565//Ether lipid metabolism;ko00564//Glycerophospholipid metabolism;ko01100//Metabolic pathways;ko03040//Spliceosome
Unigene43431_All	314	1	29	0.1006	2.7715	4.784	Up	6.2e-08	4.12e-07	gi|147840288|emb|CAN63991.1|	58.9	2e-08	hypothetical protein VITISV_016159 [Vitis vinifera]	gi|359497279|ref|XM_003635424.1|	61.9	3e-07	PREDICTED: Vitis vinifera G-type lectin S-receptor-like serine/threonine-protein kinase At1g11300-like (LOC100852643), mRNA	sp|O81832|Y4729_ARATH	77.4	2e-15	G-type lectin S-receptor-like serine/threonine-protein kinase At4g27290 OS=Arabidopsis thaliana GN=At4g27290 PE=2 SV=4	--	--	--	--	--	--	--	--	--	--	GO:0009987//cellular process	GO:0016772//transferase activity, transferring phosphorus-containing groups	-	--
Unigene22320_All	824	1	28	0.0383	1.0197	4.7347	Up	1.17e-07	7.57e-07	gi|384251344|gb|EIE24822.1|	334.3	1e-90	flagellar associated protein [Coccomyxa subellipsoidea C-169]	gi|159482947|ref|XM_001699475.1|	83.8	2e-13	Chlamydomonas reinhardtii flagellar associated protein (FAP151) mRNA, complete cds	sp|Q9FJH6|AB1F_ARATH	280	5e-76	ABC transporter F family member 1 OS=Arabidopsis thaliana GN=ABCF1 PE=1 SV=1	YER036c	425	4e-119	COG0488	ATPase components of ABC transporters with duplicated ATPase domains	K06185	4e-91	332	vcn:VOLCADRAFT_93958	ATP-binding cassette, subfamily F, member 2	GO:0008152//metabolic process	GO:0017111//nucleoside-triphosphatase activity;GO:0000166//nucleotide binding	GO:0009536//plastid	--
Unigene44065_All	529	1	28	0.0597	1.5883	4.7336	Up	1.17e-07	7.57e-07	gi|297737105|emb|CBI26306.3|	94	1e-18	unnamed protein product [Vitis vinifera]	gi|189163209|dbj|AP010443.1|	63.9	1e-07	Lotus japonicus genomic DNA, chromosome 5, clone: LjT34P10, TM1748, complete sequence	sp|Q2V3I3|EPFL4_ARATH	88.2	2e-18	EPIDERMAL PATTERNING FACTOR-like protein 4 OS=Arabidopsis thaliana GN=EPFL4 PE=3 SV=1	--	--	--	--	--	--	--	--	--	--	GO:0010052//guard cell differentiation	-	-	--
CL7691.Contig2_All	681	5	137	0.2319	6.0369	4.7022	Up	2.48e-33	5.81e-32	--	--	--	--	--	--	--	--	--	--	--	--	--	--	--	--	--	--	--	--	--	--	-	-	-	--
CL6000.Contig1_All	912	1	27	0.0346	0.8884	4.6824	Up	2.21e-07	1.39e-06	gi|226495965|ref|NP_001141057.1|	201.1	1e-50	uncharacterized protein LOC100273138 [Zea mays]	--	--	--	--	sp|A2XRZ0|AKR2_ORYSI	197	9e-51	Probable aldo-keto reductase 2 OS=Oryza sativa subsp. indica GN=OsI_15387 PE=3 SV=1	SPAC1F7.12	239	5e-63	COG0667	Predicted oxidoreductases (related to aryl-alcohol dehydrogenases)	K05275	1e-33	141	zma:100272747	pyridoxine 4-dehydrogenase [EC:1.1.1.65]	-	-	-	ko01110//Biosynthesis of secondary metabolites;ko01100//Metabolic pathways;ko00053//Ascorbate and aldarate metabolism;ko00750//Vitamin B6 metabolism
Unigene18809_All	505	1	27	0.0625	1.6044	4.682	Up	2.21e-07	1.39e-06	gi|388492772|gb|AFK34452.1|	178.7	3e-44	unknown [Medicago truncatula] >gi|388515687|gb|AFK45905.1| unknown [Medicago truncatula]	--	--	--	--	sp|P35685|RL7A_ORYSJ	174	3e-44	60S ribosomal protein L7a OS=Oryza sativa subsp. japonica GN=RPL7A PE=2 SV=1	SPBC29A3.04	191	4e-49	COG1358	Ribosomal protein HS6-type (S12/L30/L7a)	K02936	3e-45	178	gmx:100775472	large subunit ribosomal protein L7Ae	GO:0006412//translation	GO:0003735//structural constituent of ribosome	GO:0022626//cytosolic ribosome;GO:0043231//intracellular membrane-bounded organelle;GO:0016020//membrane;GO:0044446//intracellular organelle part	ko03010//Ribosome
Unigene42016_All	588	1	27	0.0537	1.3779	4.6814	Up	2.21e-07	1.39e-06	gi|326492740|dbj|BAJ90226.1|	195.3	4e-49	predicted protein [Hordeum vulgare subsp. vulgare]	gi|32995864|dbj|AK110655.1|	131	8e-28	Oryza sativa Japonica Group cDNA clone:002-169-E07, full insert sequence	sp|O65731|RS5_CICAR	171	4e-43	40S ribosomal protein S5 (Fragment) OS=Cicer arietinum GN=RPS5 PE=2 SV=1	SPAC8C9.08	172	3e-43	COG0049	Ribosomal protein S7	K02989	9e-43	171	ota:Ot07g00060	small subunit ribosomal protein S5e	GO:0006412//translation	GO:0003735//structural constituent of ribosome;GO:0003723//RNA binding	GO:0022626//cytosolic ribosome;GO:0005773//vacuole;GO:0005886//plasma membrane;GO:0005618//cell wall;GO:0015935//small ribosomal subunit;GO:0009507//chloroplast	ko03010//Ribosome
Unigene32060_All	564	1	27	0.056	1.4366	4.6811	Up	2.21e-07	1.39e-06	gi|255570962|ref|XP_002526432.1|	131.7	5e-30	elongation factor 1 gamma, putative [Ricinus communis] >gi|223534212|gb|EEF35927.1| elongation factor 1 gamma, putative [Ricinus communis]	--	--	--	--	sp|Q9FUM1|EF1G_PRUAV	127	4e-30	Elongation factor 1-gamma OS=Prunus avium PE=2 SV=1	YKL081w	117	9e-27	COG0625	Glutathione S-transferase	K03233	6e-31	131	rcu:RCOM_0758170	elongation factor 1-gamma	GO:0006412//translation	GO:0005488//binding	GO:0044444//cytoplasmic part	--
CL5598.Contig3_All	833	4	106	0.1517	3.8186	4.6538	Up	6.45e-26	1.21e-24	gi|326509435|dbj|BAJ91634.1|	513.8	1e-144	predicted protein [Hordeum vulgare subsp. vulgare]	gi|270147430|gb|BT114382.1|	111	1e-21	Picea glauca clone GQ03513_J17 mRNA sequence	sp|P22738|RL32_ARATH	355	1e-98	60S ribosomal protein L3-2 OS=Arabidopsis thaliana GN=ARP2 PE=2 SV=4	SPAPB8E5.06c	393	2e-109	COG0087	Ribosomal protein L3	K02925	5e-103	372	vcn:VOLCADRAFT_103864	large subunit ribosomal protein L3e	GO:0006412//translation	GO:0003735//structural constituent of ribosome	GO:0022626//cytosolic ribosome;GO:0043231//intracellular membrane-bounded organelle;GO:0016020//membrane;GO:0044446//intracellular organelle part;GO:0071944//cell periphery	ko03010//Ribosome
Unigene42374_All	306	1	26	0.1032	2.5497	4.6268	Up	4.17e-07	2.54e-06	--	--	--	--	--	--	--	--	--	--	--	--	--	--	--	--	--	--	--	--	--	--	-	-	-	--
Unigene9041_All	482	1	25	0.0655	1.5564	4.5706	Up	7.85e-07	4.61e-06	gi|242080845|ref|XP_002445191.1|	136.7	1e-31	hypothetical protein SORBIDRAFT_07g005700 [Sorghum bicolor] >gi|241941541|gb|EES14686.1| hypothetical protein SORBIDRAFT_07g005700 [Sorghum bicolor]	gi|301117529|ref|XM_002906447.1|	63.9	1e-07	Phytophthora infestans T30-4 GTPase, putative (PITG_03424) mRNA, complete cds	--	--	--	--	SPAC27E2.03c	183	1e-46	COG0012	Predicted GTPase, probable translation factor	K06942	1e-32	136	zma:100283841		GO:0006623//protein targeting to vacuole;GO:0009651//response to salt stress;GO:0006096//glycolysis;GO:0006094//gluconeogenesis;GO:0046686//response to cadmium ion	-	GO:0005829//cytosol;GO:0009506//plasmodesma	--
CL926.Contig6_All	250	1	25	0.1263	3.0008	4.5704	Up	7.85e-07	4.61e-06	gi|326492680|dbj|BAJ90196.1|	151.4	3e-36	predicted protein [Hordeum vulgare subsp. vulgare]	gi|255090682|gb|GQ240708.1|	204	3e-50	Eucalyptus camaldulensis isolate AtcoN1C1I2 elongation factor 1-alpha-like gene, partial sequence	sp|P14963|EF1A_EUGGR	137	1e-33	Elongation factor 1-alpha OS=Euglena gracilis GN=TEF PE=2 SV=1	SPCC794.09c	142	1e-34	COG5256	Translation elongation factor EF-1alpha (GTPase)	K03231	2e-32	135	ppp:PHYPADRAFT_210098	elongation factor 1-alpha	GO:0006414//translational elongation;GO:0006184//GTP catabolic process	GO:0003746//translation elongation factor activity;GO:0003924//GTPase activity;GO:0005525//GTP binding	-	ko03013//RNA transport
Unigene49241_All	204	1	25	0.1548	3.6775	4.5702	Up	7.85e-07	4.61e-06	--	--	--	--	gi|21322710|emb|AJ429230.1|	58	3e-06	Volvox carteri f. nagariensis mRNA for pherophorin-dz1 protein	--	--	--	--	--	--	--	--	--	--	--	--	--	--	-	-	-	--
Unigene42226_All	383	2	49	0.1649	3.8392	4.5411	Up	2.06e-12	2e-11	gi|89257650|gb|ABD65137.1|	184.1	4e-46	60S ribosomal protein L15 [Brassica oleracea]	gi|3688525|emb|AJ001346.1|	73.8	1e-10	Quercus suber cDNA for a ribosomal protein	sp|O23515|RL151_ARATH	183	2e-47	60S ribosomal protein L15-1 OS=Arabidopsis thaliana GN=RPL15A PE=2 SV=1	SPAC1783.08c	214	2e-56	COG1632	Ribosomal protein L15E	K02877	5e-47	183	aly:ARALYDRAFT_914981	large subunit ribosomal protein L15e	GO:0051567//histone H3-K9 methylation;GO:0009220//pyrimidine ribonucleotide biosynthetic process;GO:0006412//translation;GO:0001510//RNA methylation;GO:0009664//plant-type cell wall organization;GO:0006342//chromatin silencing;GO:0042545//cell wall modification	GO:0003735//structural constituent of ribosome	GO:0005774//vacuolar membrane;GO:0005794//Golgi apparatus;GO:0022625//cytosolic large ribosomal subunit;GO:0005730//nucleolus;GO:0005886//plasma membrane	ko03010//Ribosome
Unigene13831_All	959	7	171	0.2305	5.3508	4.5369	Up	1.81e-40	5.08e-39	gi|224053699|ref|XP_002297935.1|	77	1e-32	predicted protein [Populus trichocarpa] >gi|222845193|gb|EEE82740.1| predicted protein [Populus trichocarpa]	--	--	--	--	sp|Q9SHE9|LBD4_ARATH	86.3	7e-33	LOB domain-containing protein 4 OS=Arabidopsis thaliana GN=LBD4 PE=2 SV=1	--	--	--	--	--	K01955	1e-28	79	vvi:100262205	carbamoyl-phosphate synthase large subunit [EC:6.3.5.5]	GO:0009965//leaf morphogenesis;GO:0010075//regulation of meristem growth;GO:0010014//meristem initiation;GO:0009944//polarity specification of adaxial/abaxial axis;GO:0009855//determination of bilateral symmetry	GO:0003677//DNA binding	GO:0005634//nucleus	ko01100//Metabolic pathways;ko00250//Alanine, aspartate and glutamate metabolism;ko00240//Pyrimidine metabolism
CL4872.Contig1_All	528	1	24	0.0598	1.364	4.5116	Up	1.48e-06	8.39e-06	gi|297741749|emb|CBI32881.3|	176	2e-43	unnamed protein product [Vitis vinifera]	gi|357497260|ref|XM_003618871.1|	79.8	2e-12	Medicago truncatula Copper transport protein ATOX1-like protein (MTR_6g026890) mRNA, complete cds	sp|Q9SZN7|HIP26_ARATH	55.1	2e-08	Heavy metal-associated isoprenylated plant protein 26 OS=Arabidopsis thaliana GN=HIPP26 PE=1 SV=1	--	--	--	--	--	--	--	--	--	--	GO:0030001//metal ion transport	GO:0046872//metal ion binding	-	--
Unigene42266_All	833	7	162	0.2654	5.8359	4.4587	Up	5.14e-38	1.35e-36	gi|303305632|gb|ADM13586.1|	208	1e-52	S-domain receptor-like kinase [Nicotiana tabacum]	gi|147840282|emb|AM475237.2|	73.8	2e-10	Vitis vinifera contig VV78X074631.4, whole genome shotgun sequence	sp|Q8GYA4|CRK10_ARATH	178	3e-45	Cysteine-rich receptor-like protein kinase 10 OS=Arabidopsis thaliana GN=CRK10 PE=1 SV=3	--	--	--	--	--	K13418	4e-16	83.6	rcu:RCOM_0186340	somatic embryogenesis receptor kinase 1 [EC:2.7.10.1 2.7.11.1]	GO:0046777//protein autophosphorylation;GO:0048544//recognition of pollen	GO:0005524//ATP binding;GO:0004674//protein serine/threonine kinase activity	GO:0005886//plasma membrane	ko04075//Plant hormone signal transduction;ko04626//Plant-pathogen interaction
CL2389.Contig2_All	214	1	23	0.1476	3.2252	4.4496	Up	2.77e-06	1.52e-05	gi|125549032|gb|EAY94854.1|	148.7	2e-35	hypothetical protein OsI_16650 [Oryza sativa Indica Group]	gi|217337737|gb|FJ475127.1|	170	3e-40	Panax ginseng myb-related transcription factor (MYB) mRNA, complete cds	sp|Q7XBH4|MYB4_ORYSJ	148	6e-37	Myb-related protein Myb4 OS=Oryza sativa subsp. japonica GN=MYB4 PE=2 SV=2	ECU11g1690	56.6	1e-08	COG5147	Myb superfamily proteins, including transcription factors and mRNA splicing factors	K09422	2e-36	148	osa:4336407	myb proto-oncogene protein, plant	GO:0046686//response to cadmium ion;GO:0009739//response to gibberellin stimulus;GO:0009651//response to salt stress;GO:0009733//response to auxin stimulus;GO:0009751//response to salicylic acid stimulus;GO:0010200//response to chitin;GO:0009753//response to jasmonic acid stimulus;GO:0009723//response to ethylene stimulus	GO:0003677//DNA binding	-	--
CL11966.Contig1_All	964	3	68	0.0983	2.1168	4.4285	Up	1.4e-16	1.76e-15	gi|148909690|gb|ABR17936.1|	95.1	1e-18	unknown [Picea sitchensis]	--	--	--	--	sp|Q9LT15|STP10_ARATH	83.6	2e-16	Sugar transport protein 10 OS=Arabidopsis thaliana GN=STP10 PE=2 SV=1	SPAC1348.14c	76.3	8e-14	COG0477	Permeases of the major facilitator superfamily	K08150	8e-13	72.8	rcu:RCOM_0573930	MFS transporter, SP family, solute carrier family 2 (myo-inositol transporter), member 13	GO:0008643//carbohydrate transport	GO:0015144//carbohydrate transmembrane transporter activity	GO:0016020//membrane	--
Unigene44294_All	518	6	134	0.3658	7.7627	4.4074	Up	1.91e-31	4.24e-30	gi|359481402|ref|XP_003632616.1|	111.7	4e-24	PREDICTED: indole-3-acetic acid-induced protein ARG7-like [Vitis vinifera]	--	--	--	--	sp|P33083|AX6B_SOYBN	47	6e-06	Auxin-induced protein 6B OS=Glycine max PE=2 SV=1	--	--	--	--	--	K14488	1e-26	117	vvi:100255176	SAUR family protein	-	-	-	ko04075//Plant hormone signal transduction
Unigene5656_All	417	1	22	0.0757	1.5832	4.3864	Up	5.2e-06	2.75e-05	gi|357457281|ref|XP_003598921.1|	69.7	1e-11	F-box family-1 [Medicago truncatula] >gi|355487969|gb|AES69172.1| F-box family-1 [Medicago truncatula]	--	--	--	--	sp|Q6NKX3|FDL14_ARATH	64.3	2e-11	F-box/FBD/LRR-repeat protein At2g04230 OS=Arabidopsis thaliana GN=At2g04230 PE=2 SV=1	--	--	--	--	--	--	--	--	--	--	-	-	-	--
CL1826.Contig1_All	277	1	22	0.114	2.3833	4.3859	Up	5.2e-06	2.75e-05	gi|222619324|gb|EEE55456.1|	148.3	2e-35	hypothetical protein OsJ_03617 [Oryza sativa Japonica Group]	gi|385275114|gb|AC235846.2|	139	2e-30	Glycine max clone GM_WBb0063P03, complete sequence	--	--	--	--	CC2052	85.9	2e-17	COG1472	Beta-glucosidase-related glycosidases	K01188	2e-25	112	aly:ARALYDRAFT_485079	beta-glucosidase [EC:3.2.1.21]	GO:0005975//carbohydrate metabolic process	GO:0008422//beta-glucosidase activity	GO:0016023//cytoplasmic membrane-bounded vesicle;GO:0009505//plant-type cell wall;GO:0005886//plasma membrane	ko00940//Phenylpropanoid biosynthesis;ko01110//Biosynthesis of secondary metabolites;ko01100//Metabolic pathways;ko00500//Starch and sucrose metabolism;ko00460//Cyanoamino acid metabolism
Unigene43972_All	408	1	22	0.0774	1.6181	4.3858	Up	5.2e-06	2.75e-05	gi|356536160|ref|XP_003536607.1|	163.7	6e-40	PREDICTED: receptor protein kinase-like protein At4g34220-like, partial [Glycine max]	--	--	--	--	sp|Q94C77|RPKL_ARATH	133	4e-32	Receptor protein kinase-like protein At4g34220 OS=Arabidopsis thaliana GN=At4g34220 PE=2 SV=1	--	--	--	--	--	K13415	9e-08	53.5	rcu:RCOM_0478150	protein brassinosteroid insensitive 1 [EC:2.7.10.1 2.7.11.1]	GO:0006468//protein phosphorylation;GO:0007169//transmembrane receptor protein tyrosine kinase signaling pathway	GO:0016491//oxidoreductase activity;GO:0005524//ATP binding;GO:0004674//protein serine/threonine kinase activity	GO:0016020//membrane	ko04075//Plant hormone signal transduction;ko04626//Plant-pathogen interaction;ko03440//Homologous recombination;ko03420//Nucleotide excision repair;ko03030//DNA replication;ko03430//Mismatch repair
Unigene42511_All	242	1	22	0.1305	2.728	4.3857	Up	5.2e-06	2.75e-05	--	--	--	--	--	--	--	--	--	--	--	--	--	--	--	--	--	--	--	--	--	--	-	-	-	--
Unigene44327_All	277	5	110	0.5701	11.9166	4.3856	Up	5.87e-26	1.1e-24	--	--	--	--	--	--	--	--	--	--	--	--	--	--	--	--	--	--	--	--	--	--	-	-	-	--
CL7638.Contig2_All	814	1	22	0.0388	0.811	4.3856	Up	5.2e-06	2.75e-05	gi|326504926|dbj|BAK06754.1|	436.8	1e-121	predicted protein [Hordeum vulgare subsp. vulgare]	gi|32995210|dbj|AK110001.1|	186	2e-44	Oryza sativa Japonica Group cDNA clone:002-159-F08, full insert sequence	sp|O04249|STP7_ARATH	91.3	6e-19	Sugar transport protein 7 OS=Arabidopsis thaliana GN=STP7 PE=2 SV=1	SPAC1348.14c	81.6	1e-15	COG0477	Permeases of the major facilitator superfamily	K08145	4e-13	73.6	smo:SELMODRAFT_437958	MFS transporter, SP family, solute carrier family 2 (facilitated glucose transporter), member 8	-	-	-	--
CL7603.Contig2_All	437	1	22	0.0723	1.5107	4.3851	Up	5.2e-06	2.75e-05	--	--	--	--	--	--	--	--	--	--	--	--	--	--	--	--	--	--	--	--	--	--	-	-	-	--
Unigene29071_All	326	15	327	1.4532	30.1002	4.3725	Up	1.88e-74	9.03e-73	gi|218186829|gb|EEC69256.1|	52.4	2e-06	hypothetical protein OsI_38287 [Oryza sativa Indica Group]	--	--	--	--	--	--	--	--	--	--	--	--	--	K15382	8e-06	34.3	cme:CMF105C	solute carrier family 50 (sugar transporter)	-	-	-	--
Unigene30398_All	623	8	174	0.4056	8.3811	4.369	Up	3.09e-40	8.6e-39	--	--	--	--	--	--	--	--	--	--	--	--	--	--	--	--	--	--	--	--	--	--	-	-	-	--
Unigene9354_All	520	3	65	0.1822	3.751	4.3637	Up	9.12e-16	1.1e-14	gi|14423905|sp|Q9XGL4.1|RL31_CYAPA	143.3	1e-33	RecName: Full=60S ribosomal protein L31 >gi|5123727|emb|CAB45375.1| ribosomal protein L31 [Cyanophora paradoxa]	--	--	--	--	sp|Q9XGL4|RL31_CYAPA	143	6e-35	60S ribosomal protein L31 OS=Cyanophora paradoxa GN=RPL31 PE=3 SV=1	YLR406c	128	5e-30	COG2097	Ribosomal protein L31E	K02910	1e-33	140	vvi:100267870	large subunit ribosomal protein L31e	-	-	GO:0022626//cytosolic ribosome;GO:0071944//cell periphery	ko03010//Ribosome
Unigene12748_All	588	2	43	0.1074	2.1945	4.3528	Up	8.89e-11	7.64e-10	gi|226493707|ref|NP_001151427.1|	85.1	6e-16	60S ribosomal protein L29 [Zea mays] >gi|195646760|gb|ACG42848.1| 60S ribosomal protein L29 [Zea mays]	gi|356521796|ref|XM_003529489.1|	61.9	6e-07	PREDICTED: Glycine max 60S ribosomal protein L29-1-like (LOC100810108), mRNA	sp|Q9M7X7|RL291_ARATH	78.2	3e-15	60S ribosomal protein L29-1 OS=Arabidopsis thaliana GN=RPL29A PE=1 SV=1	--	--	--	--	--	K02905	7e-17	85.1	zma:100285060	large subunit ribosomal protein L29e	GO:0006412//translation	GO:0003735//structural constituent of ribosome	GO:0005730//nucleolus;GO:0022625//cytosolic large ribosomal subunit	ko03010//Ribosome
CL6361.Contig3_All	374	4	86	0.3378	6.9003	4.3524	Up	1.84e-20	2.8e-19	gi|224080530|ref|XP_002306152.1|	126.3	1e-28	SAUR family protein [Populus trichocarpa] >gi|222849116|gb|EEE86663.1| SAUR family protein [Populus trichocarpa]	gi|356531556|ref|XM_003534296.1|	113	1e-22	PREDICTED: Glycine max auxin-induced protein 10A5-like (LOC100782363), mRNA	sp|P32295|ARG7_VIGRR	111	1e-25	Indole-3-acetic acid-induced protein ARG7 OS=Vigna radiata var. radiata GN=ARG7 PE=2 SV=1	--	--	--	--	--	K14488	9e-30	126	pop:POPTR_556562	SAUR family protein	GO:0042742//defense response to bacterium;GO:0009409//response to cold;GO:0010200//response to chitin;GO:0009734//auxin mediated signaling pathway;GO:0010218//response to far red light;GO:0010114//response to red light	GO:0005516//calmodulin binding	GO:0005886//plasma membrane;GO:0009507//chloroplast;GO:0005739//mitochondrion	ko04075//Plant hormone signal transduction
Unigene17527_All	403	4	86	0.3135	6.4037	4.3524	Up	1.84e-20	2.8e-19	gi|4996349|dbj|BAA78417.1|	82.8	1e-15	NAC-domain protein [Nicotiana tabacum]	gi|224091958|ref|XM_002309381.1|	60	2e-06	Populus trichocarpa NAC domain protein, IPR003441 (NAC099), mRNA	sp|Q9FMR3|NAC90_ARATH	64.3	2e-11	NAC domain-containing protein 90 OS=Arabidopsis thaliana GN=NAC090 PE=2 SV=1	--	--	--	--	--	--	--	--	--	--	GO:0006355//regulation of transcription, DNA-dependent	GO:0003677//DNA binding	-	--
CL2448.Contig3_All	389	4	86	0.3248	6.6342	4.3523	Up	1.84e-20	2.8e-19	gi|255569926|ref|XP_002525926.1|	51.6	3e-06	conserved hypothetical protein [Ricinus communis] >gi|223534755|gb|EEF36446.1| conserved hypothetical protein [Ricinus communis]	gi|156764067|dbj|AK287452.1|	58	7e-06	Oryza sativa Japonica Group cDNA, clone: J043017N22, full insert sequence	sp|Q9FPQ6|GP1_CHLRE	100	2e-22	Vegetative cell wall protein gp1 OS=Chlamydomonas reinhardtii GN=GP1 PE=2 SV=1	XF0818	75.9	2e-14	COG2730	Endoglucanase	K14709	6e-21	97.1	vcn:VOLCADRAFT_104214	solute carrier family 39 (zinc transporter), member 1/2/3	-	-	-	--
Unigene2238_All	814	8	170	0.3104	6.2671	4.3356	Up	3.73e-39	1.01e-37	--	--	--	--	--	--	--	--	--	--	--	--	--	--	--	--	--	--	--	--	--	--	-	-	-	--
CL8271.Contig2_All	262	1	21	0.1205	2.4052	4.3191	Up	9.74e-06	4.95e-05	gi|147797346|emb|CAN62773.1|	95.5	2e-19	hypothetical protein VITISV_028724 [Vitis vinifera]	--	--	--	--	--	--	--	--	--	--	--	--	--	--	--	--	--	--	-	-	-	--
Unigene28222_All	647	1	21	0.0488	0.974	4.319	Up	9.74e-06	4.95e-05	gi|32400971|gb|AAP80691.1|	281.6	5e-75	ubiquitin-conjugating enzyme [Griffithsia japonica]	gi|270134433|gb|BT101385.1|	121	9e-25	Picea glauca clone GQ01303_B21 mRNA sequence	sp|Q9FKT3|UBC30_ARATH	264	4e-71	Ubiquitin-conjugating enzyme E2 30 OS=Arabidopsis thaliana GN=UBC30 PE=2 SV=1	SPBC119.02	288	4e-78	COG5078	Ubiquitin-protein ligase	K06689	6e-75	278	cme:CMD152C	ubiquitin-conjugating enzyme E2 D/E [EC:6.3.2.19]	GO:0016567//protein ubiquitination;GO:0006511//ubiquitin-dependent protein catabolic process	GO:0005524//ATP binding;GO:0004842//ubiquitin-protein ligase activity	GO:0005737//cytoplasm;GO:0005886//plasma membrane;GO:0005634//nucleus	ko04120//Ubiquitin mediated proteolysis;ko04141//Protein processing in endoplasmic reticulum
Unigene31335_All	343	3	63	0.2762	5.5117	4.3187	Up	3.18e-15	3.72e-14	gi|224112733|ref|XP_002316276.1|	77	8e-14	predicted protein [Populus trichocarpa] >gi|222865316|gb|EEF02447.1| predicted protein [Populus trichocarpa]	--	--	--	--	--	--	--	--	--	--	--	--	--	--	--	--	--	--	-	GO:0005515//protein binding	GO:0005634//nucleus	--
CL7716.Contig2_All	233	2	42	0.2711	5.4092	4.3185	Up	1.66e-10	1.4e-09	--	--	--	--	--	--	--	--	--	--	--	--	--	--	--	--	--	--	--	--	--	--	-	-	-	--
CL8573.Contig1_All	856	2	42	0.0738	1.4724	4.3184	Up	1.66e-10	1.4e-09	gi|326504612|dbj|BAK06597.1|	519.2	2e-146	predicted protein [Hordeum vulgare subsp. vulgare]	gi|32992490|dbj|AK107281.1|	125	8e-26	Oryza sativa Japonica Group cDNA clone:002-126-A12, full insert sequence	sp|Q9M1H3|AB4F_ARATH	79	3e-15	ABC transporter F family member 4 OS=Arabidopsis thaliana GN=ABCF4 PE=2 SV=1	SPCC417.08_2	266	4e-71	COG0488	ATPase components of ABC transporters with duplicated ATPase domains	K03235	1e-59	228	olu:OSTLU_89073	elongation factor 3	GO:0044238//primary metabolic process;GO:0044237//cellular metabolic process	GO:0097159//organic cyclic compound binding;GO:1901363	-	--
Unigene22539_All	263	1	21	0.1201	2.3961	4.3184	Up	9.74e-06	4.95e-05	gi|225444893|ref|XP_002279486.1|	74.3	5e-13	PREDICTED: putative transcription factor bHLH041 [Vitis vinifera] >gi|297738655|emb|CBI27900.3| unnamed protein product [Vitis vinifera]	--	--	--	--	--	--	--	--	--	--	--	--	--	--	--	--	--	--	-	-	-	--
Unigene43672_All	214	1	21	0.1476	2.9447	4.3184	Up	9.74e-06	4.95e-05	--	--	--	--	--	--	--	--	--	--	--	--	--	--	--	--	--	--	--	--	--	--	-	-	-	--
Unigene41933_All	604	2	42	0.1046	2.0867	4.3183	Up	1.66e-10	1.4e-09	gi|224114137|ref|XP_002316677.1|	220.3	1e-56	predicted protein [Populus trichocarpa] >gi|222859742|gb|EEE97289.1| predicted protein [Populus trichocarpa]	gi|359496780|ref|XM_002262935.2|	103	2e-19	PREDICTED: Vitis vinifera G-type lectin S-receptor-like serine/threonine-protein kinase At1g11330 (LOC100253499), partial mRNA	sp|Q9LPZ9|SD113_ARATH	197	4e-51	G-type lectin S-receptor-like serine/threonine-protein kinase SD1-13 OS=Arabidopsis thaliana GN=SD113 PE=1 SV=2	YAR019c	52.8	4e-07	COG0515	Serine/threonine protein kinase	K04733	6e-32	135	smo:SELMODRAFT_230241	interleukin-1 receptor-associated kinase 4 [EC:2.7.11.1]	GO:0006468//protein phosphorylation	GO:0004672//protein kinase activity	-	--
CL1810.Contig1_All	202	1	21	0.1564	3.1197	4.3181	Up	9.74e-06	4.95e-05	gi|297792459|ref|XP_002864114.1|	128.6	2e-29	hypothetical protein ARALYDRAFT_918182 [Arabidopsis lyrata subsp. lyrata] >gi|297309949|gb|EFH40373.1| hypothetical protein ARALYDRAFT_918182 [Arabidopsis lyrata subsp. lyrata]	gi|225315048|dbj|AK328198.1|	117	4e-24	Solanum lycopersicum cDNA, clone: LEFL2049F06, HTC in fruit	sp|Q9FHN6|SKS2_ARATH	128	7e-31	Monocopper oxidase-like protein SKS2 OS=Arabidopsis thaliana GN=SKS2 PE=1 SV=1	--	--	--	--	--	K00423	8e-13	70.1	aly:ARALYDRAFT_892557	L-ascorbate oxidase [EC:1.10.3.3]	GO:0009932//cell tip growth;GO:0055114//oxidation-reduction process	GO:0005507//copper ion binding;GO:0008447//L-ascorbate oxidase activity	GO:0009505//plant-type cell wall;GO:0046658//anchored to plasma membrane;GO:0016023//cytoplasmic membrane-bounded vesicle;GO:0009506//plasmodesma;GO:0048046//apoplast	ko01100//Metabolic pathways;ko00053//Ascorbate and aldarate metabolism
Unigene6221_All	424	2	41	0.149	2.9017	4.2835	Up	3.1e-10	2.55e-09	gi|326504612|dbj|BAK06597.1|	288.1	2e-77	predicted protein [Hordeum vulgare subsp. vulgare]	gi|32992490|dbj|AK107281.1|	147	1e-32	Oryza sativa Japonica Group cDNA clone:002-126-A12, full insert sequence	sp|Q9M1H3|AB4F_ARATH	62.4	9e-11	ABC transporter F family member 4 OS=Arabidopsis thaliana GN=ABCF4 PE=2 SV=1	SPCC417.08_2	152	2e-37	COG0488	ATPase components of ABC transporters with duplicated ATPase domains	K03235	2e-39	158	olu:OSTLU_89073	elongation factor 3	GO:0044238//primary metabolic process;GO:0044237//cellular metabolic process	GO:0097159//organic cyclic compound binding;GO:1901363	-	--
Unigene15447_All	1042	20	404	0.6062	11.6346	4.2625	Up	3.86e-90	2.2e-88	gi|90811681|gb|ABD98038.1|	365.2	9e-100	acetylajmalan acetylesterase [Striga asiatica]	--	--	--	--	sp|Q3MKY2|AAE_RAUSE	268	3e-72	Acetylajmalan esterase OS=Rauvolfia serpentina GN=AAE PE=1 SV=1	--	--	--	--	--	K00514	2e-48	191	rcu:RCOM_1428040	zeta-carotene desaturase [EC:1.3.5.6]	-	-	-	ko01110//Biosynthesis of secondary metabolites;ko01100//Metabolic pathways;ko00906//Carotenoid biosynthesis;ko00511//Other glycan degradation
CL6693.Contig2_All	571	36	727	1.9912	38.2065	4.2621	Up	5.93e-161	6e-159	gi|339717983|gb|AEJ88779.1|	214.9	5e-55	cutin-deficient 1 protein [Solanum lycopersicum]	gi|121489762|emb|AM262928.1|	145	5e-32	Phillyrea latifolia partial mRNA for GDSL-motif lipase/acylhydrolase precursor (ophe-35A gene)	sp|Q8LB81|GDL79_ARATH	200	4e-52	GDSL esterase/lipase At5g33370 OS=Arabidopsis thaliana GN=At5g33370 PE=2 SV=1	--	--	--	--	--	--	--	--	--	--	GO:0006629//lipid metabolic process	GO:0016788//hydrolase activity, acting on ester bonds	-	--
Unigene44210_All	244	1	20	0.1294	2.4597	4.2486	Up	1.82e-05	8.88e-05	gi|356527536|ref|XP_003532365.1|	92.8	1e-18	PREDICTED: glutamyl-tRNA(Gln) amidotransferase subunit A-like [Glycine max]	gi|356527535|ref|XM_003532317.1|	65.9	2e-08	PREDICTED: Glycine max glutamyl-tRNA(Gln) amidotransferase subunit A-like (LOC100784118), mRNA	--	--	--	--	--	--	--	--	--	--	--	--	--	--	-	GO:0003824//catalytic activity	-	--
Unigene44927_All	208	1	20	0.1518	2.8854	4.2485	Up	1.82e-05	8.88e-05	--	--	--	--	--	--	--	--	--	--	--	--	--	--	--	--	--	--	--	--	--	--	-	-	-	--
CL11490.Contig2_All	318	1	20	0.0993	1.8873	4.2484	Up	1.82e-05	8.88e-05	gi|356526023|ref|XP_003531619.1|	161	4e-39	PREDICTED: DEAD-box ATP-dependent RNA helicase 20-like [Glycine max]	gi|32996421|dbj|AK111212.1|	129	2e-27	Oryza sativa Japonica Group cDNA clone:002-179-A09, full insert sequence	sp|Q9C718|RH20_ARATH	157	1e-39	DEAD-box ATP-dependent RNA helicase 20 OS=Arabidopsis thaliana GN=RH20 PE=1 SV=1	ECU08g1080	136	1e-32	COG0513	Superfamily II DNA and RNA helicases	K12823	3e-40	160	gmx:100781619	ATP-dependent RNA helicase DDX5/DBP2 [EC:3.6.4.13]	-	GO:0008026//ATP-dependent helicase activity;GO:0003676//nucleic acid binding;GO:0005524//ATP binding	GO:0005634//nucleus;GO:0005829//cytosol	ko03040//Spliceosome
Unigene44994_All	296	1	20	0.1067	2.0276	4.2481	Up	1.82e-05	8.88e-05	gi|359492322|ref|XP_002278001.2|	181	4e-45	PREDICTED: LRR receptor-like serine/threonine-protein kinase RCH1-like [Vitis vinifera]	gi|359492321|ref|XM_002277965.2|	202	1e-49	PREDICTED: Vitis vinifera LRR receptor-like serine/threonine-protein kinase RCH1-like (LOC100259127), mRNA	sp|C0LGV1|RCH1_ARATH	141	8e-35	LRR receptor-like serine/threonine-protein kinase RCH1 OS=Arabidopsis thaliana GN=RCH1 PE=2 SV=1	--	--	--	--	--	K00924	1e-26	115	aly:ARALYDRAFT_473063	[EC:2.7.1.-]	GO:0006468//protein phosphorylation;GO:0055114//oxidation-reduction process;GO:0010103//stomatal complex morphogenesis;GO:0010359//regulation of anion channel activity;GO:0000041//transition metal ion transport;GO:0007169//transmembrane receptor protein tyrosine kinase signaling pathway;GO:0048443//stamen development;GO:0002237//response to molecule of bacterial origin	GO:0004674//protein serine/threonine kinase activity;GO:0005524//ATP binding;GO:0032440//2-alkenal reductase [NAD(P)] activity	GO:0016021//integral to membrane;GO:0005886//plasma membrane	ko04075//Plant hormone signal transduction
Unigene43593_All	366	1	20	0.0863	1.6398	4.248	Up	1.82e-05	8.88e-05	gi|293335916|ref|NP_001169657.1|	84.3	5e-16	uncharacterized protein LOC100383538 precursor [Zea mays]	--	--	--	--	sp|Q0ILZ4|RH9_ORYSJ	93.6	3e-20	DEAD-box ATP-dependent RNA helicase 9 OS=Oryza sativa subsp. japonica GN=Os12g0611200 PE=2 SV=1	Rv0355c	88.6	3e-18	COG5651	PPE-repeat proteins	K14709	2e-15	79	vcn:VOLCADRAFT_104214	solute carrier family 39 (zinc transporter), member 1/2/3	GO:0009791//post-embryonic development	-	-	--
Unigene16153_All	1268	8	160	0.1993	3.7865	4.2479	Up	1.86e-36	4.72e-35	gi|225464037|ref|XP_002267371.1|	585.1	7e-166	PREDICTED: auxin-induced protein 5NG4 isoform 1 [Vitis vinifera]	gi|356515311|ref|XM_003526297.1|	242	7e-61	PREDICTED: Glycine max auxin-induced protein 5NG4-like (LOC100799947), mRNA	sp|Q6J163|5NG4_PINTA	247	9e-66	Auxin-induced protein 5NG4 OS=Pinus taeda PE=2 SV=1	PAE1328	68.2	3e-11	COG0697	Permeases of the drug/metabolite transporter (DMT) superfamily	--	--	--	--	--	-	-	GO:0005739//mitochondrion;GO:0009507//chloroplast;GO:0016020//membrane	--
Unigene14947_All	305	3	60	0.3107	5.9032	4.2479	Up	2.05e-14	2.28e-13	--	--	--	--	--	--	--	--	--	--	--	--	--	--	--	--	--	--	--	--	--	--	-	-	-	--
Unigene43306_All	359	1	20	0.088	1.6718	4.2478	Up	1.82e-05	8.88e-05	--	--	--	--	--	--	--	--	--	--	--	--	--	--	--	--	--	--	--	--	--	--	-	-	-	--
Unigene44143_All	324	1	20	0.0975	1.8524	4.2478	Up	1.82e-05	8.88e-05	--	--	--	--	--	--	--	--	--	--	--	--	--	--	--	--	--	--	--	--	--	--	-	-	-	--
Unigene15306_All	704	1	20	0.0449	0.8525	4.2469	Up	1.82e-05	8.88e-05	gi|326502070|dbj|BAK06527.1|	469.5	1e-131	predicted protein [Hordeum vulgare subsp. vulgare]	gi|326502069|dbj|AK375332.1|	1356	0	Hordeum vulgare subsp. vulgare mRNA for predicted protein, complete cds, clone: NIASHv3091F08	sp|O82485|OPT7_ARATH	101	4e-22	Oligopeptide transporter 7 OS=Arabidopsis thaliana GN=OPT7 PE=2 SV=1	--	--	--	--	--	--	--	--	--	--	GO:0065008;GO:0006810//transport;GO:0016049//cell growth	-	-	--
CL9276.Contig4_All	740	14	278	0.5975	11.2733	4.2378	Up	3.04e-62	1.24e-60	gi|224082812|ref|XP_002306849.1|	212.2	5e-54	predicted protein [Populus trichocarpa] >gi|222856298|gb|EEE93845.1| predicted protein [Populus trichocarpa]	gi|71041101|gb|DQ074471.1|	139	4e-30	Malus x domestica MYB23 mRNA, complete cds	sp|Q7XBH4|MYB4_ORYSJ	174	5e-44	Myb-related protein Myb4 OS=Oryza sativa subsp. japonica GN=MYB4 PE=2 SV=2	ECU11g1690	86.3	5e-17	COG5147	Myb superfamily proteins, including transcription factors and mRNA splicing factors	K09422	5e-55	212	pop:POPTR_559693	myb proto-oncogene protein, plant	-	-	-	--
Unigene43236_All	556	4	78	0.2272	4.2098	4.2117	Up	2.66e-18	3.67e-17	gi|225458055|ref|XP_002278300.1|	170.6	1e-41	PREDICTED: cytochrome P450 83B1 [Vitis vinifera]	--	--	--	--	sp|Q9STK9|C71AO_ARATH	143	7e-35	Cytochrome P450 71A24 OS=Arabidopsis thaliana GN=CYP71A24 PE=2 SV=3	--	--	--	--	--	K11818	3e-32	135	aly:ARALYDRAFT_913321	cytochrome P450, family 83, subfamily B, polypeptide 1 [EC:1.14.-.-]	GO:0006952//defense response;GO:0042435//indole-containing compound biosynthetic process	GO:0016709//oxidoreductase activity, acting on paired donors, with incorporation or reduction of molecular oxygen, NADH or NADPH as one donor, and incorporation of one atom of oxygen;GO:0005488//binding	GO:0044464//cell part	ko00945//Stilbenoid, diarylheptanoid and gingerol biosynthesis;ko01110//Biosynthesis of secondary metabolites;ko01100//Metabolic pathways;ko00903//Limonene and pinene degradation;ko00966//Glucosinolate biosynthesis;ko00380//Tryptophan metabolism
Unigene29225_All	235	2	39	0.2688	4.9801	4.2116	Up	1.07e-09	8.47e-09	gi|225450289|ref|XP_002271097.1|	73.9	7e-13	PREDICTED: uncharacterized protein LOC100266637 [Vitis vinifera]	gi|349731165|emb|FQ389373.1|	60	1e-06	Vitis vinifera clone SS0AEB20YA19	--	--	--	--	--	--	--	--	--	--	--	--	--	--	GO:0035556//intracellular signal transduction;GO:0009061//anaerobic respiration;GO:0009693//ethylene biosynthetic process;GO:0002679//respiratory burst involved in defense response;GO:0010200//response to chitin;GO:0010583//response to cyclopentenone;GO:0009738//abscisic acid mediated signaling pathway;GO:0009407//toxin catabolic process;GO:0009873//ethylene mediated signaling pathway	-	GO:0005783//endoplasmic reticulum	--
Unigene44262_All	494	2	39	0.1279	2.3691	4.2113	Up	1.07e-09	8.47e-09	--	--	--	--	gi|237858858|gb|AC232886.2|	61.9	5e-07	Oryza officinalis clone OO__Ba0040C03, complete sequence	--	--	--	--	--	--	--	--	--	--	--	--	--	--	-	-	-	--
Unigene15804_All	474	2	39	0.1333	2.469	4.2112	Up	1.07e-09	8.47e-09	gi|326524259|dbj|BAK00513.1|	146.7	1e-34	predicted protein [Hordeum vulgare subsp. vulgare]	gi|37989561|dbj|AK119938.1|	69.9	2e-09	Oryza sativa Japonica Group cDNA clone:002-184-B02, full insert sequence	sp|P50888|RL24_HORVU	132	1e-31	60S ribosomal protein L24 OS=Hordeum vulgare GN=RPL24 PE=2 SV=1	SPAC6G9.09c	184	4e-47	COG2075	Ribosomal protein L24E	K02896	7e-33	137	mtr:MTR_1g061670	large subunit ribosomal protein L24e	-	-	GO:0043229//intracellular organelle	ko03010//Ribosome
CL8428.Contig1_All	1615	20	373	0.3962	7.2944	4.2025	up	1.0345e-84	2.41e-83	gi|225450423|ref|XP_002276091.1|	533.5	3e-150	PREDICTED: uncharacterized protein LOC100240910 [Vitis vinifera]	gi|302398946|gb|HM122629.1|	315	7e-83	Malus x domestica MYB domain class transcription factor (MYB40) mRNA, complete cds	sp|Q8LPH6|MYB86_ARATH	254	1e-67	Transcription factor MYB86 OS=Arabidopsis thaliana GN=MYB86 PE=2 SV=1	ECU11g1690	121	4e-27	COG5147	Myb superfamily proteins, including transcription factors and mRNA splicing factors	K09422	3e-151	533	vvi:100240910	myb proto-oncogene protein, plant	-	-	-	--
Unigene11349_All	1326	32	615	0.7622	13.9178	4.1906	Up	7.34e-135	6.18e-133	gi|225437893|ref|XP_002265999.1|	555.8	5e-157	PREDICTED: GDSL esterase/lipase At4g28780 [Vitis vinifera] >gi|297744266|emb|CBI37236.3| unnamed protein product [Vitis vinifera]	gi|225321049|dbj|AK325260.1|	167	3e-38	Solanum lycopersicum cDNA, clone: LEFL1094AF02, HTC in leaf	sp|Q8LB81|GDL79_ARATH	511	4e-145	GDSL esterase/lipase At5g33370 OS=Arabidopsis thaliana GN=At5g33370 PE=2 SV=1	all3634	75.9	2e-13	COG3240	Phospholipase/lecithinase/hemolysin	K01206	8e-20	96.7	ath:AT1G67830	alpha-L-fucosidase [EC:3.2.1.51]	GO:0006629//lipid metabolic process	GO:0016788//hydrolase activity, acting on ester bonds	-	ko01110//Biosynthesis of secondary metabolites;ko01100//Metabolic pathways;ko00906//Carotenoid biosynthesis;ko00511//Other glycan degradation
Unigene2050_All	564	8	153	0.448	8.1405	4.1835	Up	1.42e-34	3.45e-33	gi|29423282|gb|AAO73529.1|	113.6	6e-54	gag-pol polyprotein [Glycine max]	gi|189163353|dbj|AP010587.1|	60	2e-06	Lotus japonicus genomic DNA, chromosome 1, clone: LjB19O14, BM1956b, complete sequence	sp|P10978|POLX_TOBAC	72.8	1e-13	Retrovirus-related Pol polyprotein from transposon TNT 1-94 OS=Nicotiana tabacum PE=2 SV=1	--	--	--	--	--	K12619	1e-21	68.2	osa:4349826	5'-3' exoribonuclease 2 [EC:3.1.13.-]	-	-	-	ko03008//Ribosome biogenesis in eukaryotes;ko03018//RNA degradation
CL6384.Contig3_All	217	1	19	0.1455	2.6274	4.1745	Up	3.4e-05	0.000159	gi|297737721|emb|CBI26922.3|	100.9	5e-21	unnamed protein product [Vitis vinifera]	--	--	--	--	--	--	--	--	--	--	--	--	--	--	--	--	--	--	GO:0030001//metal ion transport	GO:0046872//metal ion binding	-	--
Unigene43774_All	250	1	19	0.1263	2.2806	4.1745	Up	3.4e-05	0.000159	gi|224123214|ref|XP_002319022.1|	56.2	1e-07	predicted protein [Populus trichocarpa] >gi|222857398|gb|EEE94945.1| predicted protein [Populus trichocarpa]	--	--	--	--	sp|Q5KTS5|GRDH_DAUCA	50.4	2e-07	Glucose and ribitol dehydrogenase OS=Daucus carota GN=CAISE5 PE=2 SV=1	--	--	--	--	--	--	--	--	--	--	-	-	-	--
Unigene42337_All	622	3	57	0.1523	2.7499	4.1744	Up	1.32e-13	1.39e-12	gi|225467827|ref|XP_002271189.1|	135.2	6e-31	PREDICTED: uncharacterized protein LOC100255543 [Vitis vinifera]	--	--	--	--	sp|Q9FPQ6|GP1_CHLRE	93.6	8e-20	Vegetative cell wall protein gp1 OS=Chlamydomonas reinhardtii GN=GP1 PE=2 SV=1	XF0818	80.5	2e-15	COG2730	Endoglucanase	K01115	2e-20	97.1	vcn:VOLCADRAFT_99471	phospholipase D [EC:3.1.4.4]	GO:0010103//stomatal complex morphogenesis	-	-	ko04144//Endocytosis;ko00565//Ether lipid metabolism;ko00564//Glycerophospholipid metabolism;ko01100//Metabolic pathways
Unigene44946_All	207	1	19	0.1526	2.7544	4.1739	Up	3.4e-05	0.000159	--	--	--	--	gi|224922966|gb|AC235202.1|	61.9	2e-07	Glycine max strain Williams 82 clone GM_WBb0016A14, complete sequence	--	--	--	--	--	--	--	--	--	--	--	--	--	--	-	-	-	--
Unigene43278_All	248	1	19	0.1274	2.299	4.1736	Up	3.4e-05	0.000159	--	--	--	--	--	--	--	--	--	--	--	--	--	--	--	--	--	--	--	--	--	--	-	-	-	--
Unigene43381_All	311	1	19	0.1016	1.8333	4.1735	Up	3.4e-05	0.000159	gi|255548461|ref|XP_002515287.1|	205.3	2e-52	DNA replication licensing factor MCM7, putative [Ricinus communis] >gi|223545767|gb|EEF47271.1| DNA replication licensing factor MCM7, putative [Ricinus communis]	gi|357511354|ref|XM_003625918.1|	272	2e-70	Medicago truncatula Mini-chromosome maintenance (MTR_7g109480) mRNA, complete cds	sp|P43299|PROL_ARATH	197	2e-51	Protein PROLIFERA OS=Arabidopsis thaliana GN=PRL PE=1 SV=2	YBR202w	172	2e-43	COG1241	Predicted ATPase involved in replication control, Cdc46/Mcm family	K02210	2e-53	205	rcu:RCOM_1347200	minichromosome maintenance protein 7 (cell division control protein 47)	GO:0051567//histone H3-K9 methylation;GO:0006268//DNA unwinding involved in replication;GO:0008283//cell proliferation;GO:0006342//chromatin silencing;GO:0010182//sugar mediated signaling pathway;GO:0006306//DNA methylation;GO:0006270//DNA replication initiation	GO:0008094//DNA-dependent ATPase activity;GO:0005515//protein binding;GO:0003677//DNA binding;GO:0005524//ATP binding	GO:0005829//cytosol;GO:0005634//nucleus	ko03030//DNA replication
Unigene44353_All	395	1	19	0.08	1.4434	4.1733	Up	3.4e-05	0.000159	gi|224071009|ref|XP_002303328.1|	72.8	1e-12	predicted protein [Populus trichocarpa] >gi|222840760|gb|EEE78307.1| predicted protein [Populus trichocarpa]	gi|108937043|gb|AC151728.19|	60	2e-06	Medicago truncatula clone mth2-48h10, complete sequence	--	--	--	--	--	--	--	--	--	--	--	--	--	--	GO:0006950//response to stress	-	GO:0005739//mitochondrion	--
Unigene13073_All	350	6	111	0.5414	9.5169	4.1357	Up	3.04e-25	5.55e-24	--	--	--	--	--	--	--	--	--	--	--	--	--	--	--	--	--	--	--	--	--	--	-	-	-	--
Unigene43218_All	700	4	74	0.1805	3.1723	4.1355	Up	3.15e-17	4.11e-16	gi|359476846|ref|XP_003631899.1|	270.8	1e-71	PREDICTED: probable pectinesterase 53-like [Vitis vinifera]	gi|383387820|gb|AC241425.15|	61.9	8e-07	Solanum lycopersicum strain Heinz 1706 clone slm-130o13 map 1, complete sequence	sp|Q8VYZ3|PME53_ARATH	200	7e-52	Probable pectinesterase 53 OS=Arabidopsis thaliana GN=PME53 PE=2 SV=1	CAC3373	82	8e-16	COG4677	Pectin methylesterase	K01051	1e-72	270	vvi:100854283	pectinesterase [EC:3.1.1.11]	GO:0009813//flavonoid biosynthetic process;GO:0042545//cell wall modification;GO:0009411//response to UV	GO:0030599//pectinesterase activity;GO:0045330	GO:0016023//cytoplasmic membrane-bounded vesicle;GO:0005618//cell wall	ko01100//Metabolic pathways;ko00500//Starch and sucrose metabolism;ko00040//Pentose and glucuronate interconversions
Unigene30340_All	765	2	37	0.0826	1.4514	4.1352	Up	3.71e-09	2.79e-08	gi|302843366|ref|XP_002953225.1|	52.4	7e-06	hypothetical protein VOLCADRAFT_63308 [Volvox carteri f. nagariensis] >gi|300261612|gb|EFJ45824.1| hypothetical protein VOLCADRAFT_63308 [Volvox carteri f. nagariensis]	--	--	--	--	sp|Q9LK03|PERK2_ARATH	60.5	1e-09	Proline-rich receptor-like protein kinase PERK2 OS=Arabidopsis thaliana GN=PERK2 PE=2 SV=3	SPBC28F2.12	56.2	6e-08	COG0086	DNA-directed RNA polymerase, beta' subunit/160 kD subunit	K03126	5e-09	59.7	rcu:RCOM_0515670	transcription initiation factor TFIID subunit 12	-	-	-	ko01100//Metabolic pathways;ko00500//Starch and sucrose metabolism;ko00040//Pentose and glucuronate interconversions;ko00230//Purine metabolism;ko00240//Pyrimidine metabolism;ko03020//RNA polymerase;ko03022//Basal transcription factors
Unigene11019_All	1496	20	366	0.4222	7.3416	4.1201	Up	6.01e-80	3.06e-78	gi|297742976|emb|CBI35843.3|	278.1	2e-73	unnamed protein product [Vitis vinifera]	--	--	--	--	sp|Q9LPT1|Y1061_ARATH	186	3e-47	Probably inactive leucine-rich repeat receptor-like protein kinase At1g50610 OS=Arabidopsis thaliana GN=At1g50610 PE=2 SV=1	--	--	--	--	--	K10576	2e-25	115	vvi:100250088	ubiquitin-conjugating enzyme E2 H [EC:6.3.2.19]	GO:0016310//phosphorylation	GO:0016301//kinase activity;GO:0000166//nucleotide binding	GO:0016020//membrane	ko04626//Plant-pathogen interaction;ko04120//Ubiquitin mediated proteolysis
Unigene23439_All	1258	45	815	1.1298	19.4409	4.105	Up	1.18e-175	1.34e-173	gi|190333404|gb|ACE73695.1|	302	1e-80	DREB3 [Nicotiana tabacum]	gi|402483604|gb|JX186750.1|	222	6e-55	Morus alba var. multicaulis voucher Yu 71-1 CRT/DRE binding factor 1 mRNA, complete cds	sp|Q9FJ93|DRE1D_ARATH	238	4e-63	Dehydration-responsive element-binding protein 1D OS=Arabidopsis thaliana GN=DREB1D PE=2 SV=1	--	--	--	--	--	K09286	4e-61	233	ath:AT4G25480	EREBP-like factor	GO:0006351//transcription, DNA-dependent;GO:0009628//response to abiotic stimulus;GO:0006950//response to stress	-	-	--
CL481.Contig4_All	494	1	18	0.0639	1.0934	4.0969	Up	6.32e-05	0.000284	gi|356511349|ref|XP_003524389.1|	51.2	6e-06	PREDICTED: leucine-rich repeat extensin-like protein 5-like [Glycine max]	--	--	--	--	sp|Q9LK03|PERK2_ARATH	58.9	1e-09	Proline-rich receptor-like protein kinase PERK2 OS=Arabidopsis thaliana GN=PERK2 PE=2 SV=3	PA5037_2	50.1	2e-06	COG3266	Uncharacterized protein conserved in bacteria	K12447	2e-07	53.5	cre:CHLREDRAFT_32796	UDP-sugar pyrophosphorylase [EC:2.7.7.64]	-	-	-	ko04144//Endocytosis;ko00565//Ether lipid metabolism;ko00564//Glycerophospholipid metabolism;ko01110//Biosynthesis of secondary metabolites;ko01100//Metabolic pathways;ko00500//Starch and sucrose metabolism;ko00040//Pentose and glucuronate interconversions;ko00520//Amino sugar and nucleotide sugar metabolism
Unigene22297_All	312	1	18	0.1012	1.7312	4.0965	Up	6.32e-05	0.000284	--	--	--	--	gi|32994763|dbj|AK109554.1|	163	1e-37	Oryza sativa Japonica Group cDNA clone:002-125-C07, full insert sequence	--	--	--	--	--	--	--	--	--	--	--	--	--	--	-	-	-	--
Unigene44113_All	299	1	18	0.1056	1.8065	4.0965	Up	6.32e-05	0.000284	gi|147765605|emb|CAN69246.1|	95.9	1e-19	hypothetical protein VITISV_010442 [Vitis vinifera]	--	--	--	--	--	--	--	--	--	--	--	--	--	--	--	--	--	--	-	GO:0016740//transferase activity;GO:1901363;GO:0097159//organic cyclic compound binding	-	--
Unigene44943_All	208	1	18	0.1518	2.5969	4.0965	Up	6.32e-05	0.000284	--	--	--	--	--	--	--	--	--	--	--	--	--	--	--	--	--	--	--	--	--	--	-	-	-	--
Unigene45033_All	266	1	18	0.1187	2.0306	4.0965	Up	6.32e-05	0.000284	--	--	--	--	--	--	--	--	--	--	--	--	--	--	--	--	--	--	--	--	--	--	-	-	-	--
CL7106.Contig1_All	1032	1	18	0.0306	0.5234	4.0963	Up	6.32e-05	0.000284	gi|224005937|ref|XP_002291929.1|	355.5	7e-97	dtdp-glucose 4,6-dehydratase [Thalassiosira pseudonana CCMP1335] >gi|220972448|gb|EED90780.1| dtdp-glucose 4,6-dehydratase [Thalassiosira pseudonana CCMP1335]	gi|357134022|ref|XM_003568571.1|	125	9e-26	PREDICTED: Brachypodium distachyon UDP-glucuronic acid decarboxylase 1-like (LOC100834000), mRNA	sp|Q9LPG6|RHM2_ARATH	87.4	1e-17	Probable rhamnose biosynthetic enzyme 2 OS=Arabidopsis thaliana GN=RHM2 PE=1 SV=1	alr0657	336	3e-92	COG0451	Nucleoside-diphosphate-sugar epimerases	K01710	2e-82	303	cme:CME136C	dTDP-glucose 4,6-dehydratase [EC:4.2.1.46]	GO:0009744//response to sucrose stimulus;GO:0042732//D-xylose metabolic process;GO:0009225//nucleotide-sugar metabolic process;GO:0009749//response to glucose stimulus;GO:0009750//response to fructose stimulus	GO:0048040//UDP-glucuronate decarboxylase activity;GO:0005488//binding	GO:0005886//plasma membrane;GO:0005829//cytosol	ko01110//Biosynthesis of secondary metabolites;ko01100//Metabolic pathways;ko00520//Amino sugar and nucleotide sugar metabolism
Unigene44938_All	216	1	18	0.1462	2.5007	4.0963	Up	6.32e-05	0.000284	--	--	--	--	--	--	--	--	--	--	--	--	--	--	--	--	--	--	--	--	--	--	-	-	-	--
CL1373.Contig2_All	234	3	54	0.4049	6.925	4.0962	Up	8.41e-13	8.37e-12	gi|350535953|ref|NP_001234478.1|	161.4	3e-39	xyloglucan endotransglucosylase-hydrolase XTH9 precursor [Solanum lycopersicum] >gi|42795468|gb|AAS46244.1| xyloglucan endotransglucosylase-hydrolase XTH9 [Solanum lycopersicum]	gi|225317490|dbj|AK329057.1|	141	3e-31	Solanum lycopersicum cDNA, clone: LEFL3096G20, HTC in root	sp|P24806|XTH24_ARATH	138	8e-34	Xyloglucan endotransglucosylase/hydrolase protein 24 OS=Arabidopsis thaliana GN=XTH24 PE=1 SV=2	BS_bglS	55.1	3e-08	COG2273	Beta-glucanase/Beta-glucan synthetase	K08235	2e-34	141	vvi:100252173	xyloglucan:xyloglucosyl transferase [EC:2.4.1.207]	GO:0010411//xyloglucan metabolic process	GO:0016762//xyloglucan:xyloglucosyl transferase activity;GO:0004553//hydrolase activity, hydrolyzing O-glycosyl compounds;GO:0080039//xyloglucan endotransglucosylase activity	GO:0005737//cytoplasm;GO:0005618//cell wall;GO:0048046//apoplast	ko04075//Plant hormone signal transduction
Unigene44093_All	358	4	72	0.3529	6.0352	4.0961	Up	1.08e-16	1.37e-15	--	--	--	--	--	--	--	--	--	--	--	--	--	--	--	--	--	--	--	--	--	--	-	-	-	--
CL9353.Contig2_All	238	1	18	0.1327	2.2695	4.0961	Up	6.32e-05	0.000284	gi|302143729|emb|CBI22590.3|	82	2e-15	unnamed protein product [Vitis vinifera]	--	--	--	--	sp|Q9SSD1|TMM_ARATH	50.4	2e-07	Protein TOO MANY MOUTHS OS=Arabidopsis thaliana GN=TMM PE=2 SV=1	--	--	--	--	--	K13420	2e-06	48.9	vvi:100253808	LRR receptor-like serine/threonine-protein kinase FLS2 [EC:2.7.11.1]	-	GO:0003824//catalytic activity	-	ko04075//Plant hormone signal transduction;ko04626//Plant-pathogen interaction
Unigene45027_All	329	1	18	0.096	1.6418	4.0961	Up	6.32e-05	0.000284	gi|296081259|emb|CBI18003.3|	147.1	6e-35	unnamed protein product [Vitis vinifera]	--	--	--	--	sp|Q69S43|CCD61_ORYSJ	81.6	9e-17	Cyclin-D6-1 OS=Oryza sativa subsp. japonica GN=CYCD6-1 PE=2 SV=1	--	--	--	--	--	K14505	5e-09	57.4	ath:AT3G50070	cyclin D3, plant	-	-	-	ko04075//Plant hormone signal transduction
CL4813.Contig2_All	321	1	18	0.0984	1.6827	4.096	Up	6.32e-05	0.000284	gi|356522363|ref|XP_003529816.1|	171.4	3e-42	PREDICTED: root phototropism protein 3-like [Glycine max]	gi|359482995|ref|XM_002280977.2|	58	5e-06	PREDICTED: Vitis vinifera root phototropism protein 3-like (LOC100246371), mRNA	sp|Q9FMF5|RPT3_ARATH	116	3e-27	Root phototropism protein 3 OS=Arabidopsis thaliana GN=RPT3 PE=1 SV=2	--	--	--	--	--	--	--	--	--	--	GO:0019252//starch biosynthetic process;GO:0007165//signal transduction;GO:0000023//maltose metabolic process;GO:0009416//response to light stimulus	GO:0004871//signal transducer activity	GO:0005886//plasma membrane;GO:0009536//plastid	--
CL2709.Contig3_All	302	1	18	0.1046	1.7886	4.0959	Up	6.32e-05	0.000284	gi|224069206|ref|XP_002302926.1|	171.8	2e-42	predicted protein [Populus trichocarpa] >gi|222844652|gb|EEE82199.1| predicted protein [Populus trichocarpa]	gi|156523310|gb|AC209039.1|	65.9	2e-08	Populus trichocarpa clone POP009-N17, complete sequence	sp|Q9C8D1|PUB20_ARATH	130	2e-31	U-box domain-containing protein 20 OS=Arabidopsis thaliana GN=PUB20 PE=2 SV=1	--	--	--	--	--	--	--	--	--	--	GO:0016567//protein ubiquitination	GO:0004842//ubiquitin-protein ligase activity	GO:0000151//ubiquitin ligase complex	--
Unigene2800_All	289	1	18	0.1093	1.869	4.0959	Up	6.32e-05	0.000284	--	--	--	--	--	--	--	--	--	--	--	--	--	--	--	--	--	--	--	--	--	--	-	-	-	--
CL8885.Contig2_All	305	1	18	0.1036	1.771	4.0955	Up	6.32e-05	0.000284	--	--	--	--	--	--	--	--	--	--	--	--	--	--	--	--	--	--	--	--	--	--	-	-	-	--
Unigene18808_All	428	16	284	1.1807	19.9119	4.0759	Up	6.65e-62	2.71e-60	--	--	--	--	--	--	--	--	--	--	--	--	--	--	--	--	--	--	--	--	--	--	-	-	-	--
CL3315.Contig2_All	1135	16	272	0.451	7.5688	4.0689	Up	8.216e-61	1.4899e-59	gi|156481280|gb|ABU68406.1|	347.1	2e-94	putative MYB transcription factor [Avicennia marina]	gi|189163215|dbj|AP010449.1|	137	3e-29	Lotus japonicus genomic DNA, chromosome 2, clone: LjT53O13, TM1716, complete sequence	sp|Q2V9B0|MY1R1_SOLTU	135	4e-32	Transcription factor MYB1R1 OS=Solanum tuberosum PE=2 SV=1	--	--	--	--	--	--	--	--	--	--	-	GO:0008270//zinc ion binding;GO:0003677//DNA binding	-	--
CL5169.Contig2_All	306	2	35	0.2064	3.4323	4.0557	Up	1.28e-08	9.09e-08	gi|359474353|ref|XP_002265516.2|	77	8e-14	PREDICTED: uncharacterized protein LOC100257409 [Vitis vinifera]	gi|48717498|gb|AC148878.2|	58	5e-06	Chlamydomonas reinhardtii clone cr-29B2, complete sequence	sp|Q9LUI1|LRX6_ARATH	37.7	8e-08	Leucine-rich repeat extensin-like protein 6 OS=Arabidopsis thaliana GN=LRX6 PE=2 SV=1	--	--	--	--	--	K01115	8e-07	36.2	vcn:VOLCADRAFT_99471	phospholipase D [EC:3.1.4.4]	-	-	-	ko04144//Endocytosis;ko00565//Ether lipid metabolism;ko00564//Glycerophospholipid metabolism;ko01100//Metabolic pathways
Unigene42150_All	470	5	87	0.336	5.5547	4.0472	Up	9.03e-20	1.33e-18	gi|8886726|gb|AAF80560.1|AF192486_1	214.5	4e-55	omega-6 fatty acid desaturase [Sesamum indicum] >gi|59896214|gb|AAX11454.1| microsomal oleic acid desaturase [Sesamum indicum]	gi|59896213|gb|AY770501.1|	379	1e-102	Sesamum indicum microsomal oleic acid desaturase gene, complete cds	sp|P46313|FAD6E_ARATH	157	3e-39	Omega-6 fatty acid desaturase, endoplasmic reticulum OS=Arabidopsis thaliana GN=FAD2 PE=2 SV=1	all1597	67	1e-11	COG3239	Fatty acid desaturase	K10256	3e-43	172	rcu:RCOM_0503360	omega-6 fatty acid desaturase (delta-12 desaturase) [EC:1.14.19.-]	GO:0055114//oxidation-reduction process;GO:0006629//lipid metabolic process	GO:0045485//omega-6 fatty acid desaturase activity;GO:0016720//delta12-fatty acid dehydrogenase activity;GO:0016717//oxidoreductase activity, acting on paired donors, with oxidation of a pair of donors resulting in the reduction of molecular oxygen to two molecules of water	-	ko01040//Biosynthesis of unsaturated fatty acids
CL4320.Contig2_All	953	34	589	1.1268	18.5465	4.0408	Up	5.51e-126	4.33e-124	gi|156186799|gb|ABU55656.1|	226.1	5e-58	CBF1-like protein [Vitis amurensis]	gi|66269670|gb|AY960212.1|	77.8	2e-11	Hevea brasiliensis CRT/DRE binding factor 1 (CBF1) mRNA, complete cds	sp|P93835|DRE1B_ARATH	160	1e-39	Dehydration-responsive element-binding protein 1B OS=Arabidopsis thaliana GN=DREB1B PE=2 SV=2	--	--	--	--	--	K09286	3e-39	160	ath:AT4G25490	EREBP-like factor	-	-	-	--
Unigene19934_All	391	5	86	0.4039	6.6003	4.0305	Up	1.67e-19	2.43e-18	--	--	--	--	--	--	--	--	--	--	--	--	--	--	--	--	--	--	--	--	--	--	-	-	-	--
CL11639.Contig1_All	879	41	704	1.4732	24.0338	4.028	Up	6.33e-150	5.92e-148	gi|255562023|ref|XP_002522020.1|	383.3	2e-105	zinc finger protein, putative [Ricinus communis] >gi|223538824|gb|EEF40424.1| zinc finger protein, putative [Ricinus communis]	gi|359476528|ref|XM_002268057.2|	178	6e-42	PREDICTED: Vitis vinifera GDSL esterase/lipase At5g33370-like (LOC100243401), mRNA	sp|Q9M8Y5|LTL1_ARATH	352	2e-97	GDSL esterase/lipase LTL1 OS=Arabidopsis thaliana GN=LTL1 PE=2 SV=1	all3634	55.1	2e-07	COG3240	Phospholipase/lecithinase/hemolysin	K01206	1e-12	71.6	aly:ARALYDRAFT_475890	alpha-L-fucosidase [EC:3.2.1.51]	GO:0006629//lipid metabolic process	GO:0016788//hydrolase activity, acting on ester bonds	-	ko01110//Biosynthesis of secondary metabolites;ko01100//Metabolic pathways;ko00906//Carotenoid biosynthesis;ko00511//Other glycan degradation
Unigene43269_All	253	1	17	0.1248	2.0164	4.0141	Up	0.000117	0.000504	--	--	--	--	--	--	--	--	--	--	--	--	--	--	--	--	--	--	--	--	--	--	-	-	-	--
Unigene43802_All	232	1	17	0.1361	2.1989	4.014	Up	0.000117	0.000504	--	--	--	--	--	--	--	--	--	--	--	--	--	--	--	--	--	--	--	--	--	--	-	-	-	--
Unigene45044_All	264	1	17	0.1196	1.9323	4.014	Up	0.000117	0.000504	--	--	--	--	--	--	--	--	--	--	--	--	--	--	--	--	--	--	--	--	--	--	-	-	-	--
Unigene25090_All	201	1	17	0.1571	2.538	4.0139	Up	0.000117	0.000504	--	--	--	--	gi|165723193|gb|AC216671.1|	61.9	2e-07	Populus trichocarpa clone POP018-E21, complete sequence	--	--	--	--	--	--	--	--	--	--	--	--	--	--	-	-	-	--
Unigene44121_All	204	1	17	0.1548	2.5007	4.0139	Up	0.000117	0.000504	--	--	--	--	--	--	--	--	--	--	--	--	--	--	--	--	--	--	--	--	--	--	-	-	-	--
CL3124.Contig1_All	511	1	17	0.0618	0.9983	4.0138	Up	0.000117	0.000504	--	--	--	--	--	--	--	--	--	--	--	--	--	--	--	--	--	--	--	--	--	--	-	-	-	--
CL3124.Contig2_All	587	1	17	0.0538	0.8691	4.0138	Up	0.000117	0.000504	--	--	--	--	--	--	--	--	--	--	--	--	--	--	--	--	--	--	--	--	--	--	-	-	-	--
Unigene44993_All	257	1	17	0.1229	1.985	4.0136	Up	0.000117	0.000504	--	--	--	--	--	--	--	--	--	--	--	--	--	--	--	--	--	--	--	--	--	--	-	-	-	--
Unigene11548_All	1526	2	34	0.0414	0.6686	4.0134	Up	2.36e-08	1.64e-07	gi|397614177|gb|EJK62643.1|	61.2	4e-08	hypothetical protein THAOC_16735, partial [Thalassiosira oceanica]	--	--	--	--	--	--	--	--	--	--	--	--	--	--	--	--	--	--	-	-	-	--
Unigene44017_All	207	1	17	0.1526	2.4644	4.0134	Up	0.000117	0.000504	--	--	--	--	--	--	--	--	--	--	--	--	--	--	--	--	--	--	--	--	--	--	-	-	-	--
Unigene45309_All	323	1	17	0.0978	1.5794	4.0134	Up	0.000117	0.000504	--	--	--	--	--	--	--	--	--	--	--	--	--	--	--	--	--	--	--	--	--	--	-	-	-	--
Unigene48146_All	212	1	17	0.149	2.4063	4.0134	Up	0.000117	0.000504	--	--	--	--	--	--	--	--	--	--	--	--	--	--	--	--	--	--	--	--	--	--	-	-	-	--
Unigene45189_All	335	1	17	0.0943	1.5228	4.0133	Up	0.000117	0.000504	--	--	--	--	--	--	--	--	--	--	--	--	--	--	--	--	--	--	--	--	--	--	-	-	-	--
Unigene2839_All	315	1	17	0.1003	1.6195	4.0132	Up	0.000117	0.000504	--	--	--	--	--	--	--	--	--	--	--	--	--	--	--	--	--	--	--	--	--	--	-	-	-	--
Unigene45078_All	311	1	17	0.1016	1.6403	4.013	Up	0.000117	0.000504	--	--	--	--	--	--	--	--	--	--	--	--	--	--	--	--	--	--	--	--	--	--	-	-	-	--
Unigene1990_All	399	1	17	0.0792	1.2785	4.0128	Up	0.000117	0.000504	--	--	--	--	--	--	--	--	--	--	--	--	--	--	--	--	--	--	--	--	--	--	-	-	-	--
Unigene30230_All	850	1	17	0.0372	0.6002	4.0121	Up	0.000117	0.000504	--	--	--	--	--	--	--	--	--	--	--	--	--	--	--	--	--	--	--	--	--	--	-	-	-	--
Unigene44917_All	404	3	50	0.2345	3.7139	3.9853	Up	9.82e-12	9.05e-11	--	--	--	--	--	--	--	--	--	--	--	--	--	--	--	--	--	--	--	--	--	--	-	-	-	--
Unigene30984_All	226	2	33	0.2795	4.3817	3.9706	Up	4.36e-08	2.95e-07	--	--	--	--	--	--	--	--	--	--	--	--	--	--	--	--	--	--	--	--	--	--	-	-	-	--
Unigene42447_All	280	2	33	0.2256	3.5367	3.9706	Up	4.36e-08	2.95e-07	--	--	--	--	--	--	--	--	--	--	--	--	--	--	--	--	--	--	--	--	--	--	-	-	-	--
Unigene22400_All	482	2	33	0.1311	2.0545	3.97	Up	4.36e-08	2.95e-07	gi|293331579|ref|NP_001169146.1|	149.1	2e-35	uncharacterized protein LOC100382991 [Zea mays]	gi|151420072|dbj|AK251424.1|	109	2e-21	Hordeum vulgare subsp. vulgare cDNA clone: FLbaf116n20, mRNA sequence	sp|Q9FFS8|RS102_ARATH	119	6e-28	40S ribosomal protein S10-2 OS=Arabidopsis thaliana GN=RPS10B PE=2 SV=1	SPBP22H7.08	143	1e-34	COG5045	Ribosomal protein S10E	K02947	3e-36	149	zma:100382991	small subunit ribosomal protein S10e	-	-	GO:0005618//cell wall;GO:0022627//cytosolic small ribosomal subunit;GO:0009507//chloroplast	ko03010//Ribosome
Unigene657_All	717	16	263	0.7048	11.0072	3.9651	Up	2.51e-56	9.51e-55	--	--	--	--	--	--	--	--	--	--	--	--	--	--	--	--	--	--	--	--	--	--	-	-	-	--
Unigene26718_All	766	58	953	2.3914	37.3339	3.9646	Up	5.04e-200	6.5e-198	--	--	--	--	--	--	--	--	--	--	--	--	--	--	--	--	--	--	--	--	--	--	-	-	-	--
CL12818.Contig3_All	712	9	146	0.3992	6.1534	3.9462	Up	9.03e-32	2.03e-30	gi|359496523|ref|XP_003635255.1|	207.2	1e-52	PREDICTED: G-type lectin S-receptor-like serine/threonine-protein kinase At1g11330-like [Vitis vinifera]	--	--	--	--	sp|Q9SXB8|Y1133_ARATH	168	3e-42	G-type lectin S-receptor-like serine/threonine-protein kinase At1g11330 OS=Arabidopsis thaliana GN=At1g11330 PE=1 SV=3	--	--	--	--	--	--	--	--	--	--	GO:0009987//cellular process	GO:0016301//kinase activity	-	--
Unigene42548_All	611	9	146	0.4652	7.1705	3.9462	Up	9.03e-32	2.03e-30	gi|357152981|ref|XP_003576299.1|	53.5	2e-06	PREDICTED: uncharacterized protein LOC100839852 [Brachypodium distachyon]	--	--	--	--	sp|Q9FLQ7|FH20_ARATH	61.6	3e-10	Formin-like protein 20 OS=Arabidopsis thaliana GN=FH20 PE=2 SV=3	--	--	--	--	--	K01115	2e-08	57.4	vcn:VOLCADRAFT_99471	phospholipase D [EC:3.1.4.4]	-	-	GO:0005737//cytoplasm	ko04144//Endocytosis;ko00565//Ether lipid metabolism;ko00564//Glycerophospholipid metabolism;ko01100//Metabolic pathways
CL12417.Contig2_All	410	1	16	0.077	1.171	3.9267	Up	0.000218	0.000888	--	--	--	--	--	--	--	--	--	--	--	--	--	--	--	--	--	--	--	--	--	--	-	-	-	--
Unigene42601_All	332	1	16	0.0951	1.4462	3.9267	Up	0.000218	0.000888	gi|356558397|ref|XP_003547493.1|	214.5	3e-55	PREDICTED: 125 kDa kinesin-related protein-like isoform 2 [Glycine max]	gi|359479017|ref|XM_002284579.2|	254	5e-65	PREDICTED: Vitis vinifera 125 kDa kinesin-related protein-like (LOC100255345), mRNA	sp|O23826|K125_TOBAC	202	4e-53	125 kDa kinesin-related protein OS=Nicotiana tabacum GN=TKRP125 PE=1 SV=1	YBL063w	147	6e-36	COG5059	Kinesin-like protein	K10398	2e-56	214	gmx:100816693	kinesin family member 11	GO:0006275//regulation of DNA replication;GO:0051567//histone H3-K9 methylation;GO:0010389//regulation of G2/M transition of mitotic cell cycle;GO:0006342//chromatin silencing;GO:0007020//microtubule nucleation;GO:0007018//microtubule-based movement	GO:0003777//microtubule motor activity;GO:0005524//ATP binding	GO:0005874//microtubule;GO:0005886//plasma membrane	--
Unigene42671_All	259	1	16	0.1219	1.8538	3.9267	Up	0.000218	0.000888	--	--	--	--	--	--	--	--	--	--	--	--	--	--	--	--	--	--	--	--	--	--	-	-	-	--
Unigene43356_All	259	1	16	0.1219	1.8538	3.9267	Up	0.000218	0.000888	--	--	--	--	--	--	--	--	--	--	--	--	--	--	--	--	--	--	--	--	--	--	-	-	-	--
Unigene43833_All	249	1	16	0.1268	1.9282	3.9266	Up	0.000218	0.000888	--	--	--	--	--	--	--	--	--	--	--	--	--	--	--	--	--	--	--	--	--	--	-	-	-	--
Unigene45041_All	299	1	16	0.1056	1.6058	3.9266	Up	0.000218	0.000888	--	--	--	--	--	--	--	--	--	--	--	--	--	--	--	--	--	--	--	--	--	--	-	-	-	--
Unigene44500_All	231	1	16	0.1367	2.0785	3.9265	Up	0.000218	0.000888	--	--	--	--	gi|357489686|ref|XM_003615083.1|	58	4e-06	Medicago truncatula RNA-binding protein (MTR_5g064120) mRNA, complete cds	--	--	--	--	--	--	--	--	--	--	--	--	--	--	-	-	-	--
Unigene45083_All	294	1	16	0.1074	1.6331	3.9265	Up	0.000218	0.000887	gi|296087396|emb|CBI33770.3|	136.3	1e-31	unnamed protein product [Vitis vinifera]	--	--	--	--	sp|C0LGS3|Y4372_ARATH	108	5e-25	Probable LRR receptor-like serine/threonine-protein kinase At4g37250 OS=Arabidopsis thaliana GN=At4g37250 PE=2 SV=1	--	--	--	--	--	K04733	6e-10	60.5	smo:SELMODRAFT_33807	interleukin-1 receptor-associated kinase 4 [EC:2.7.11.1]	GO:0031348//negative regulation of defense response;GO:0006995//cellular response to nitrogen starvation;GO:0009867//jasmonic acid mediated signaling pathway;GO:0009697//salicylic acid biosynthetic process;GO:0035304//regulation of protein dephosphorylation;GO:0009862//systemic acquired resistance, salicylic acid mediated signaling pathway;GO:0010363//regulation of plant-type hypersensitive respo…	GO:0032440//2-alkenal reductase [NAD(P)] activity;GO:0004674//protein serine/threonine kinase activity;GO:0005524//ATP binding	GO:0016021//integral to membrane;GO:0005576//extracellular region;GO:0005886//plasma membrane	ko04626//Plant-pathogen interaction
Unigene43594_All	284	1	16	0.1112	1.6906	3.9263	Up	0.000218	0.000888	gi|359495880|ref|XP_002267164.2|	125.2	2e-28	PREDICTED: probably inactive leucine-rich repeat receptor-like protein kinase At5g48380-like [Vitis vinifera]	gi|157311801|gb|AC210343.1|	61.9	3e-07	Populus trichocarpa clone POP096-D06, complete sequence	sp|Q9ASS4|Y5838_ARATH	110	2e-25	Probably inactive leucine-rich repeat receptor-like protein kinase At5g48380 OS=Arabidopsis thaliana GN=At5g48380 PE=1 SV=1	--	--	--	--	--	K04733	6e-18	87	smo:SELMODRAFT_159261	interleukin-1 receptor-associated kinase 4 [EC:2.7.11.1]	GO:0016310//phosphorylation	GO:0016301//kinase activity;GO:0000166//nucleotide binding	GO:0016023//cytoplasmic membrane-bounded vesicle;GO:0016020//membrane	ko04075//Plant hormone signal transduction
Unigene44047_All	200	1	16	0.1579	2.4006	3.9263	Up	0.000218	0.000888	gi|359478749|ref|XP_002283003.2|	88.2	3e-17	PREDICTED: uncharacterized protein LOC100248335 [Vitis vinifera]	--	--	--	--	--	--	--	--	--	--	--	--	--	--	--	--	--	--	-	-	-	--
Unigene45113_All	284	1	16	0.1112	1.6906	3.9263	Up	0.000218	0.000887	--	--	--	--	--	--	--	--	--	--	--	--	--	--	--	--	--	--	--	--	--	--	-	-	-	--
Unigene45143_All	319	1	16	0.099	1.5051	3.9263	Up	0.000218	0.000887	gi|297743040|emb|CBI35907.3|	107.1	7e-23	unnamed protein product [Vitis vinifera]	gi|225429505|ref|XM_002279018.1|	77.8	6e-12	PREDICTED: Vitis vinifera uncharacterized LOC100254187 (LOC100254187), mRNA	sp|Q8LPG9|IQD14_ARATH	47	2e-06	Protein IQ-DOMAIN 14 OS=Arabidopsis thaliana GN=IQD14 PE=1 SV=1	--	--	--	--	--	--	--	--	--	--	GO:0000226//microtubule cytoskeleton organization;GO:0000911//cytokinesis by cell plate formation	-	GO:0044424//intracellular part	--
Unigene43253_All	771	3	48	0.1229	1.8682	3.9261	Up	3.34e-11	2.95e-10	gi|255580365|ref|XP_002531010.1|	176.8	2e-43	DUF26 domain-containing protein 1 precursor, putative [Ricinus communis] >gi|223529408|gb|EEF31370.1| DUF26 domain-containing protein 1 precursor, putative [Ricinus communis]	--	--	--	--	sp|Q0WPN8|CRR60_ARATH	147	6e-36	Cysteine-rich repeat secretory protein 60 OS=Arabidopsis thaliana GN=CRRSP60 PE=1 SV=1	--	--	--	--	--	--	--	--	--	--	-	-	GO:0009506//plasmodesma;GO:0005576//extracellular region	--
CL1999.Contig2_All	507	1	16	0.0623	0.947	3.9261	Up	0.000218	0.000888	gi|225439354|ref|XP_002270752.1|	154.5	6e-37	PREDICTED: uncharacterized protein LOC100259819 [Vitis vinifera]	gi|126506333|gb|AC169369.2|	69.9	2e-09	Sorghum bicolor clone SB_BBc0115C15, complete sequence	--	--	--	--	--	--	--	--	--	--	--	--	--	--	-	-	GO:0005634//nucleus	--
Unigene28790_All	281	1	16	0.1124	1.7086	3.9261	Up	0.000218	0.000888	gi|356504765|ref|XP_003521165.1|	86.7	1e-16	PREDICTED: zeatin O-glucosyltransferase-like [Glycine max]	--	--	--	--	sp|P56725|ZOX_PHAVU	58.5	8e-10	Zeatin O-xylosyltransferase OS=Phaseolus vulgaris GN=ZOX1 PE=2 SV=1	--	--	--	--	--	K13495	5e-17	84	vvi:100262460	cis-zeatin O-glucosyltransferase [EC:2.4.1.215]	-	GO:0016740//transferase activity	-	ko00908//Zeatin biosynthesis
Unigene43360_All	281	1	16	0.1124	1.7086	3.9261	Up	0.000218	0.000888	gi|224115606|ref|XP_002317077.1|	119	1e-26	predicted protein [Populus trichocarpa] >gi|222860142|gb|EEE97689.1| predicted protein [Populus trichocarpa]	gi|356552349|ref|XM_003544483.1|	65.9	2e-08	PREDICTED: Glycine max protein CHUP1, chloroplastic-like (LOC100818641), mRNA	--	--	--	--	--	--	--	--	--	--	--	--	--	--	-	-	-	--
Unigene45067_All	203	1	16	0.1556	2.3652	3.926	Up	0.000218	0.000888	--	--	--	--	--	--	--	--	--	--	--	--	--	--	--	--	--	--	--	--	--	--	-	-	-	--
Unigene43718_All	343	1	16	0.0921	1.3998	3.9259	Up	0.000218	0.000888	gi|356577229|ref|XP_003556730.1|	152.9	1e-36	PREDICTED: uncharacterized protein LOC100804537 [Glycine max]	gi|356502552|ref|XM_003520035.1|	117	7e-24	PREDICTED: Glycine max uncharacterized protein LOC100789305 (LOC100789305), mRNA	sp|Q9FDW1|MYB44_ARATH	90.5	2e-19	Transcription factor MYB44 OS=Arabidopsis thaliana GN=MYB44 PE=2 SV=1	ECU11g1690	80.1	9e-16	COG5147	Myb superfamily proteins, including transcription factors and mRNA splicing factors	K09422	7e-37	149	rcu:RCOM_0837110	myb proto-oncogene protein, plant	GO:0006355//regulation of transcription, DNA-dependent;GO:0010199//organ boundary specification between lateral organs and the meristem	GO:0003677//DNA binding;GO:0003700//sequence-specific DNA binding transcription factor activity	GO:0005634//nucleus	--
Unigene44740_All	359	1	16	0.088	1.3374	3.9258	Up	0.000218	0.000888	gi|255577444|ref|XP_002529601.1|	67.4	6e-11	Kinesin-II 85 kDa subunit, putative [Ricinus communis] >gi|223530934|gb|EEF32793.1| Kinesin-II 85 kDa subunit, putative [Ricinus communis]	--	--	--	--	sp|Q0DV28|ARK1_ORYSJ	58.5	8e-10	Armadillo repeat-containing kinesin-like protein 1 OS=Oryza sativa subsp. japonica GN=Os03g0152900 PE=2 SV=2	--	--	--	--	--	--	--	--	--	--	GO:0007017//microtubule-based process;GO:0048765//root hair cell differentiation;GO:0016043//cellular component organization	GO:0008092//cytoskeletal protein binding;GO:0000166//nucleotide binding	-	--
Unigene42381_All	233	1	16	0.1356	2.0606	3.9256	Up	0.000218	0.000888	gi|296089719|emb|CBI39538.3|	119.4	1e-26	unnamed protein product [Vitis vinifera]	gi|357511902|ref|XM_003626192.1|	101	3e-19	Medicago truncatula Epoxide hydrolase (MTR_7g112960) mRNA, complete cds	--	--	--	--	--	--	--	--	--	--	--	--	--	--	GO:0008152//metabolic process	GO:0004301//epoxide hydrolase activity;GO:0004715//non-membrane spanning protein tyrosine kinase activity	GO:0005737//cytoplasm	--
Unigene15261_All	969	3	47	0.0978	1.4555	3.8955	Up	6.14e-11	5.33e-10	gi|356561514|ref|XP_003549026.1|	350.5	2e-95	PREDICTED: uncharacterized protein LOC100802687 [Glycine max]	gi|123680170|emb|AM450097.1|	149	6e-33	Vitis vinifera, whole genome shotgun sequence, contig VV79X002210.3, clone ENTAV 115	--	--	--	--	--	--	--	--	--	--	--	--	--	--	-	GO:0016757//transferase activity, transferring glycosyl groups	GO:0005794//Golgi apparatus	--
Unigene18093_All	1045	2	31	0.0604	0.8902	3.8815	Up	1.48e-07	9.48e-07	gi|326518198|dbj|BAK07351.1|	404.8	1e-111	predicted protein [Hordeum vulgare subsp. vulgare]	gi|225439222|ref|XM_002276402.1|	61.9	1e-06	PREDICTED: Vitis vinifera 5-methyltetrahydropteroyltriglutamate--homocysteine methyltransferase-like (LOC100248500), mRNA	sp|Q42699|METE_CATRO	371	3e-103	5-methyltetrahydropteroyltriglutamate--homocysteine methyltransferase OS=Catharanthus roseus GN=METE PE=2 SV=1	SPAC9.09	404	2e-112	COG0620	Methionine synthase II (cobalamin-independent)	K00549	7e-105	378	cme:CMJ234C	5-methyltetrahydropteroyltriglutamate--homocysteine methyltransferase [EC:2.1.1.14]	GO:0008652//cellular amino acid biosynthetic process	GO:0008172	GO:0044444//cytoplasmic part	ko01110//Biosynthesis of secondary metabolites;ko01100//Metabolic pathways;ko00270//Cysteine and methionine metabolism;ko00450//Selenocompound metabolism
Unigene19100_All	434	2	31	0.1455	2.1434	3.8808	Up	1.48e-07	9.48e-07	--	--	--	--	gi|147838279|emb|AM455641.2|	58	7e-06	Vitis vinifera contig VV78X201306.17, whole genome shotgun sequence	--	--	--	--	--	--	--	--	--	--	--	--	--	--	-	-	-	--
CL641.Contig1_All	738	2	31	0.0856	1.2605	3.8802	Up	1.48e-07	9.48e-07	--	--	--	--	--	--	--	--	--	--	--	--	--	--	--	--	--	--	--	--	--	--	-	-	-	--
Unigene44106_All	226	3	45	0.4192	5.9751	3.8333	Up	2.07e-10	1.73e-09	--	--	--	--	--	--	--	--	--	--	--	--	--	--	--	--	--	--	--	--	--	--	-	-	-	--
Unigene20218_All	820	39	585	1.5021	21.4082	3.8331	Up	2.4e-120	1.8e-118	gi|300079016|gb|ADJ67439.1|	258.5	8e-68	ethylene response factor 10 [Actinidia deliciosa]	gi|193237552|dbj|AB378626.1|	131	1e-27	Lotus japonicus LjERF1 mRNA for transcription factor AP2-EREBP, complete cds	sp|Q8LDC8|ERF92_ARATH	212	2e-55	Ethylene-responsive transcription factor 1B OS=Arabidopsis thaliana GN=ERF1B PE=1 SV=2	--	--	--	--	--	K14516	1e-62	238	vvi:100261423	ethylene-responsive transcription factor 1	GO:0006351//transcription, DNA-dependent	-	-	ko04075//Plant hormone signal transduction
Unigene44573_All	304	3	45	0.3117	4.442	3.833	Up	2.07e-10	1.73e-09	gi|18201940|sp|O04011.1|ABP20_PRUPE	110.2	8e-24	RecName: Full=Auxin-binding protein ABP20; Flags: Precursor >gi|1916807|gb|AAB51240.1| auxin-binding protein [Prunus persica]	--	--	--	--	sp|O04011|ABP20_PRUPE	110	2e-25	Auxin-binding protein ABP20 OS=Prunus persica GN=ABP20 PE=2 SV=1	--	--	--	--	--	--	--	--	--	--	GO:0019684//photosynthesis, light reaction;GO:0010103//stomatal complex morphogenesis;GO:0042742//defense response to bacterium;GO:0009409//response to cold;GO:0030003//cellular cation homeostasis;GO:0070838//divalent metal ion transport	GO:0045735//nutrient reservoir activity;GO:0030145//manganese ion binding;GO:0050162//oxalate oxidase activity	GO:0009505//plant-type cell wall;GO:0031012//extracellular matrix;GO:0005634//nucleus;GO:0048046//apoplast	--
Unigene44245_All	349	2	30	0.181	2.5795	3.833	Up	2.73e-07	1.69e-06	gi|147776686|emb|CAN65727.1|	50.8	6e-06	hypothetical protein VITISV_015032 [Vitis vinifera]	--	--	--	--	sp|Q9LJF3|BRL3_ARATH	71.2	1e-13	Receptor-like protein kinase BRI1-like 3 OS=Arabidopsis thaliana GN=BRL3 PE=1 SV=1	--	--	--	--	--	K13428	8e-13	70.1	aly:ARALYDRAFT_488953	LRR receptor-like serine/threonine-protein kinase EFR [EC:2.7.11.1]	GO:0016310//phosphorylation	GO:0016491//oxidoreductase activity;GO:0004672//protein kinase activity	-	ko04626//Plant-pathogen interaction
CL4369.Contig2_All	1021	8	120	0.2475	3.5269	3.8329	Up	8.3e-26	1.55e-24	--	--	--	--	--	--	--	--	--	--	--	--	--	--	--	--	--	--	--	--	--	--	-	-	-	--
Unigene2753_All	488	3	45	0.1942	2.7671	3.8328	Up	2.07e-10	1.73e-09	gi|168059990|ref|XP_001781982.1|	236.1	1e-61	predicted protein [Physcomitrella patens subsp. patens] >gi|162666555|gb|EDQ53206.1| predicted protein [Physcomitrella patens subsp. patens]	gi|150171749|emb|CU406185.1|	113	2e-22	Oryza rufipogon (W1943) cDNA clone: ORW1943C108M24, full insert sequence	sp|P46295|RS14_CHLRE	231	1e-61	40S ribosomal protein S14 OS=Chlamydomonas reinhardtii GN=RPS14 PE=3 SV=1	SPBC18H10.13	232	3e-61	COG0100	Ribosomal protein S11	K02955	2e-62	236	ppp:PHYPADRAFT_198161	small subunit ribosomal protein S14e	GO:0006412//translation	GO:0003735//structural constituent of ribosome;GO:0019843//rRNA binding	GO:0005730//nucleolus;GO:0022626//cytosolic ribosome;GO:0005886//plasma membrane;GO:0009507//chloroplast	ko03010//Ribosome
CL6278.Contig1_All	1030	3	44	0.092	1.2819	3.8005	Up	3.8e-10	3.1e-09	gi|302843366|ref|XP_002953225.1|	53.5	5e-06	hypothetical protein VOLCADRAFT_63308 [Volvox carteri f. nagariensis] >gi|300261612|gb|EFJ45824.1| hypothetical protein VOLCADRAFT_63308 [Volvox carteri f. nagariensis]	--	--	--	--	sp|Q9SN46|LRX5_ARATH	74.3	1e-13	Leucine-rich repeat extensin-like protein 5 OS=Arabidopsis thaliana GN=LRX5 PE=2 SV=2	SPBC28F2.12	63.9	4e-10	COG0086	DNA-directed RNA polymerase, beta' subunit/160 kD subunit	K03006	5e-13	73.6	bdi:100841250	DNA-directed RNA polymerase II subunit RPB1 [EC:2.7.7.6]	-	GO:0003824//catalytic activity	-	ko01100//Metabolic pathways;ko03013//RNA transport;ko00230//Purine metabolism;ko00240//Pyrimidine metabolism;ko03020//RNA polymerase
CL8913.Contig2_All	1100	77	1118	2.2108	30.4992	3.7861	Up	2.78e-226	4.13e-224	gi|129560505|dbj|BAF48803.1|	214.9	1e-54	wound-responsive AP2 like factor 1 [Nicotiana tabacum]	gi|115441276|ref|NM_001051453.1|	89.7	5e-15	Oryza sativa Japonica Group Os01g0868000 (Os01g0868000) mRNA, complete cds	sp|Q9SZ06|EF109_ARATH	166	3e-41	Ethylene-responsive transcription factor ERF109 OS=Arabidopsis thaliana GN=ERF109 PE=1 SV=1	--	--	--	--	--	K09286	8e-25	112	aly:ARALYDRAFT_897996	EREBP-like factor	GO:0006952//defense response;GO:0071704;GO:0044249//cellular biosynthetic process	-	-	--
Unigene43719_All	453	2	29	0.1394	1.921	3.7846	Up	5.01e-07	3.01e-06	gi|224136103|ref|XP_002327381.1|	189.5	1e-47	AP2/ERF domain-containing transcription factor [Populus trichocarpa] >gi|148372101|gb|ABQ62982.1| TINY-like protein [Populus trichocarpa] >gi|222835751|gb|EEE74186.1| AP2/ERF domain-containing transcription factor [Populus trichocarpa]	gi|386646583|gb|JQ669820.1|	97.6	9e-18	Malus x domestica dehydration-responsive element-binding protein (DREB5) (DREB5-1) mRNA, partial cds	sp|Q9LQ28|ERF22_ARATH	150	4e-37	Ethylene-responsive transcription factor ERF022 OS=Arabidopsis thaliana GN=ERF022 PE=2 SV=1	--	--	--	--	--	K09286	5e-23	104	rcu:RCOM_0799320	EREBP-like factor	GO:0006355//regulation of transcription, DNA-dependent	GO:0003700//sequence-specific DNA binding transcription factor activity;GO:0003677//DNA binding	GO:0005634//nucleus	--
Unigene44947_All	250	2	29	0.2527	3.4809	3.784	Up	5.01e-07	3.01e-06	--	--	--	--	gi|385252620|gb|JQ804980.1|	87.7	5e-15	Spirodela polyrhiza strain 7498 mitochondrion, complete genome	--	--	--	--	--	--	--	--	--	--	--	--	--	--	-	-	-	--
Unigene44453_All	543	4	58	0.2327	3.2053	3.7839	Up	5.55e-13	5.6e-12	gi|224141909|ref|XP_002324303.1|	266.2	1e-70	predicted protein [Populus trichocarpa] >gi|222865737|gb|EEF02868.1| predicted protein [Populus trichocarpa]	gi|330318637|gb|HM003265.1|	202	3e-49	Camellia sinensis clone U10BcDNA 3028 adenine phosphoribosyltransferase mRNA, complete cds	sp|Q42563|APT2_ARATH	236	8e-63	Adenine phosphoribosyltransferase 2 OS=Arabidopsis thaliana GN=APT2 PE=2 SV=1	apt	157	1e-38	COG0503	Adenine/guanine phosphoribosyltransferases and related PRPP-binding proteins	K00759	2e-71	266	pop:POPTR_669073	adenine phosphoribosyltransferase [EC:2.4.2.7]	GO:0009116//nucleoside metabolic process;GO:0006168//adenine salvage	GO:0015114//phosphate ion transmembrane transporter activity;GO:0003999//adenine phosphoribosyltransferase activity	GO:0005794//Golgi apparatus;GO:0005886//plasma membrane;GO:0005829//cytosol	ko01100//Metabolic pathways;ko00230//Purine metabolism
Unigene42026_All	326	2	29	0.1938	2.6694	3.7839	Up	5.01e-07	3.01e-06	--	--	--	--	--	--	--	--	--	--	--	--	--	--	--	--	--	--	--	--	--	--	-	-	-	--
[truncated: 3,331 more rows]
