# Supplementary material for: Transcriptome-Wide Profiling and Expression Analysis of Diploid and Autotetraploid Paulownia tomentosa × Paulownia fortunei under Drought Stress
Source: PLoS One. 2014 Nov 18;9(11):e113313. doi: 10.1371/journal.pone.0113313 (PMC4236183; doi:10.1371/journal.pone.0113313)
Supplement: Table S7 — Differetially expressed genes in the PTF4T vs. PTF2T comparison. PTF4T, 20 days drought-treated tetraploid; PTF2T, 20 days drought-treated diploid. (XLSX) [file pone.0113313.s009.xlsx]

## Sheet: Sheet1
Supplemental Table 7 Differentially expressed genes in PTF4T vs PTF2T
geneID(10603)	geneLength	PTF2T_rawfragments(31258022)	PTF4T_rawfragments(30715094)	PTF2T_FPKM	PTF4T_FPKM	log2(PTF4T_FPKM/PTF2T_FPKM)	up/down	pvalue	FDR	Nr-ID	Nr-Score	Nr-Evalue	Nr-annotation	Nt-ID	Nt-Score	Nt-Evalue	Nt-annotation	Swissprot-ID	Swissprot-Score	Swissprot-Evalue	Swissprot-annotation	COG-Protein-or-Domain	COG-Score	COG-Evalue	COG-ID	COG-Function-Description	KO_id	KEGG-Evalue	KEGG-Score	KEGG-Gene	ko_definition	GO-BiologicalProcess	GO-MolecularFunction	Go-CellularComponent	Pathway ID//Pathway
Unigene8370_All	1027	0	368	0	11.6661	13.51	Up	6.4689e-113	6.122e-111	gi|60678627|gb|AAX33674.1|	53.5	5e-06	plus agglutinin [Chlamydomonas incerta]	--	--	--	--	sp|Q9FPQ6|GP1_CHLRE	119	2e-27	Vegetative cell wall protein gp1 OS=Chlamydomonas reinhardtii GN=GP1 PE=2 SV=1	Rv3876	77	5e-14	COG0455	ATPases involved in chromosome partitioning	K01115	3e-24	110	vcn:VOLCADRAFT_99471	phospholipase D [EC:3.1.4.4]	-	-	-	ko01100//Metabolic pathways;ko00565//Ether lipid metabolism;ko00564//Glycerophospholipid metabolism;ko04144//Endocytosis
Unigene12786_All	444	0	143	0	10.4858	13.3561	Up	2.5259e-44	9.686e-43	--	--	--	--	--	--	--	--	--	--	--	--	--	--	--	--	--	--	--	--	--	--	-	-	-	--
Unigene49596_All	255	0	81	0	10.3417	13.3362	Up	2.0101e-25	4.6233e-24	--	--	--	--	gi|32995229|dbj|AK110020.1|	287	2e-75	Oryza sativa Japonica Group cDNA clone:002-159-H09, full insert sequence	--	--	--	--	--	--	--	--	--	--	--	--	--	--	-	-	-	--
Unigene49276_All	603	0	152	0	8.2068	13.0026	Up	4.5578e-47	1.8612e-45	gi|302841557|ref|XP_002952323.1|	59.7	3e-08	hypothetical protein VOLCADRAFT_92962 [Volvox carteri f. nagariensis] >gi|300262259|gb|EFJ46466.1| hypothetical protein VOLCADRAFT_92962 [Volvox carteri f. nagariensis]	--	--	--	--	sp|Q9FPQ6|GP1_CHLRE	107	7e-24	Vegetative cell wall protein gp1 OS=Chlamydomonas reinhardtii GN=GP1 PE=2 SV=1	XF0818	84.3	1e-16	COG2730	Endoglucanase	K14709	9e-23	104	vcn:VOLCADRAFT_104214	solute carrier family 39 (zinc transporter), member 1/2/3	-	-	-	--
Unigene49600_All	329	0	76	0	7.5208	12.8767	Up	6.7215e-24	1.4658e-22	gi|226495039|ref|NP_001141249.1|	62.8	1e-09	uncharacterized protein LOC100273336 [Zea mays]	--	--	--	--	--	--	--	--	--	--	--	--	--	--	--	--	--	--	-	-	-	--
Unigene3221_All	238	0	54	0	7.3869	12.8508	Up	3.4214e-17	5.6117e-16	--	--	--	--	--	--	--	--	--	--	--	--	--	--	--	--	--	--	--	--	--	--	-	-	-	--
Unigene48514_All	369	0	83	0	7.3232	12.8383	Up	4.9375e-26	1.1611e-24	--	--	--	--	--	--	--	--	--	--	--	--	--	--	--	--	--	--	--	--	--	--	-	-	-	--
Unigene49537_All	299	0	65	0	7.0777	12.7891	Up	1.5165e-20	2.9064e-19	--	--	--	--	--	--	--	--	--	--	--	--	--	--	--	--	--	--	--	--	--	--	-	-	-	--
Unigene48068_All	228	0	48	0	6.8542	12.7428	Up	2.3084e-15	3.4306e-14	--	--	--	--	--	--	--	--	--	--	--	--	--	--	--	--	--	--	--	--	--	--	-	-	-	--
Unigene46736_All	300	0	63	0	6.837	12.7391	Up	6.1736e-20	1.1482e-18	gi|326502344|dbj|BAJ95235.1|	164.1	5e-40	predicted protein [Hordeum vulgare subsp. vulgare]	gi|242374568|emb|FP095728.1|	107	6e-21	Phyllostachys edulis cDNA clone: bphyem211n05, full insert sequence	sp|Q9LK03|PERK2_ARATH	52.8	5e-08	Proline-rich receptor-like protein kinase PERK2 OS=Arabidopsis thaliana GN=PERK2 PE=2 SV=3	--	--	--	--	--	K15102	1e-21	99.4	olu:OSTLU_25740	solute carrier family 25 (mitochondrial phosphate transporter), member 3	-	-	-	--
Unigene48639_All	232	0	48	0	6.736	12.7177	Up	2.3084e-15	3.4301e-14	gi|393990627|dbj|BAM28984.1|	68.6	3e-11	UDP-glucose glucosyltransferase [Gardenia jasminoides]	gi|260279125|dbj|AB514127.1|	58	4e-06	Veronica persica VpUGT1 mRNA for flavonoid glycosyltransferase UGT94F1, complete cds	sp|Q8GVE3|FLRT_CITMA	60.8	2e-10	Flavanone 7-O-glucoside 2''-O-beta-L-rhamnosyltransferase OS=Citrus maxima GN=C12RT1 PE=1 SV=2	--	--	--	--	--	--	--	--	--	--	GO:0008152//metabolic process	GO:0047213//anthocyanidin 3-O-glucosyltransferase activity	-	--
CL9158.Contig2_All	418	0	85	0	6.6205	12.6927	Up	1.2128e-26	2.9141e-25	gi|288300158|gb|ADC45382.1|	101.3	4e-21	phosphate-repressible phosphate permease [Cleistogenes songorica]	--	--	--	--	sp|Q38954|PHT21_ARATH	67.4	3e-12	Inorganic phosphate transporter 2-1, chloroplastic OS=Arabidopsis thaliana GN=PHT2-1 PE=1 SV=1	YBR296c	105	2e-23	COG0306	Phosphate/sulphate permeases	K14640	5e-17	84.3	ppp:PHYPADRAFT_65121	solute carrier family 20 (sodium-dependent phosphate transporter)	-	-	-	--
CL12601.Contig1_All	273	0	54	0	6.4399	12.6528	Up	3.4214e-17	5.6155e-16	--	--	--	--	--	--	--	--	--	--	--	--	--	--	--	--	--	--	--	--	--	--	-	-	-	--
Unigene47259_All	682	0	127	0	6.0627	12.5657	Up	1.9056e-39	6.5407e-38	gi|300176444|emb|CBK23755.2|	54.3	1e-06	unnamed protein product [Blastocystis hominis]	--	--	--	--	sp|Q9LK03|PERK2_ARATH	66.6	1e-11	Proline-rich receptor-like protein kinase PERK2 OS=Arabidopsis thaliana GN=PERK2 PE=2 SV=3	DR1893	61.2	1e-09	COG0652	Peptidyl-prolyl cis-trans isomerase (rotamase) - cyclophilin family	K01115	2e-09	60.5	vcn:VOLCADRAFT_99471	phospholipase D [EC:3.1.4.4]	-	-	-	ko01100//Metabolic pathways;ko01110//Biosynthesis of secondary metabolites;ko00565//Ether lipid metabolism;ko00564//Glycerophospholipid metabolism;ko04144//Endocytosis;ko00520//Amino sugar and nucleotide sugar metabolism
Unigene3013_All	265	0	48	0	5.8972	12.5258	Up	2.3084e-15	3.4311e-14	--	--	--	--	--	--	--	--	--	--	--	--	--	--	--	--	--	--	--	--	--	--	-	-	-	--
Unigene48845_All	640	0	115	0	5.8501	12.5142	Up	8.6748e-36	2.7553e-34	--	--	--	--	--	--	--	--	--	--	--	--	--	--	--	--	--	--	--	--	--	--	-	-	-	--
Unigene48306_All	384	0	69	0	5.8501	12.5142	Up	9.1501e-22	1.8459e-20	gi|302853476|ref|XP_002958253.1|	50.8	6e-06	hypothetical protein VOLCADRAFT_99471 [Volvox carteri f. nagariensis] >gi|300256441|gb|EFJ40707.1| hypothetical protein VOLCADRAFT_99471 [Volvox carteri f. nagariensis]	--	--	--	--	sp|Q9SN46|LRX5_ARATH	59.3	6e-10	Leucine-rich repeat extensin-like protein 5 OS=Arabidopsis thaliana GN=LRX5 PE=2 SV=2	Rv0312	50.1	1e-06	COG0443	Molecular chaperone	K01115	5e-11	64.3	vcn:VOLCADRAFT_99471	phospholipase D [EC:3.1.4.4]	-	-	GO:0016020//membrane	ko01100//Metabolic pathways;ko00565//Ether lipid metabolism;ko00564//Glycerophospholipid metabolism;ko04144//Endocytosis
Unigene49601_All	707	0	123	0	5.6641	12.4676	Up	3.1582e-38	1.0572e-36	gi|50508930|dbj|BAD31835.1|	60.8	1e-08	putative high-affinity potassium transporter [Oryza sativa Japonica Group] >gi|215694830|dbj|BAG90021.1| unnamed protein product [Oryza sativa Japonica Group]	--	--	--	--	--	--	--	--	SPBC4B4.03	57.8	2e-08	COG5076	Transcription factor involved in chromatin remodeling, contains bromodomain	K10990	6e-06	49.3	bdi:100828863	RecQ-mediated genome instability protein 1	-	-	-	ko03013//RNA transport
CL12391.Contig2_All	352	0	59	0	5.457	12.4139	Up	1.0232e-18	1.8025e-17	--	--	--	--	--	--	--	--	--	--	--	--	--	--	--	--	--	--	--	--	--	--	-	-	-	--
Unigene47255_All	329	0	55	0	5.4427	12.4101	Up	1.6957e-17	2.8245e-16	gi|293336925|ref|NP_001169057.1|	55.5	2e-07	uncharacterized protein LOC100382897 [Zea mays]	gi|293336924|ref|NM_001175586.1|	119	2e-24	Zea mays uncharacterized LOC100382897 (LOC100382897), mRNA >gi|223974710|gb|BT065667.1| Zea mays full-length cDNA clone ZM_BFc0010G09 mRNA, complete cds	--	--	--	--	--	--	--	--	--	K02128	2e-08	55.5	zma:100382897	F-type H+-transporting ATPase subunit c [EC:3.6.3.14]	-	-	-	ko01100//Metabolic pathways;ko00190//Oxidative phosphorylation
Unigene49180_All	277	0	44	0	5.1716	12.3364	Up	3.8257e-14	5.2851e-13	--	--	--	--	--	--	--	--	--	--	--	--	--	--	--	--	--	--	--	--	--	--	-	-	-	--
Unigene12632_All	353	0	54	0	4.9804	12.282	Up	3.4214e-17	5.6136e-16	gi|212274871|ref|NP_001130547.1|	96.7	1e-19	uncharacterized protein LOC100191646 [Zea mays]	gi|212274870|ref|NM_001137075.1|	75.8	2e-11	Zea mays uncharacterized LOC100191646 (LOC100191646), mRNA >gi|194689445|gb|BT033802.1| Zea mays full-length cDNA clone ZM_BFc0163B16 mRNA, complete cds	--	--	--	--	YGR121c	54.7	4e-08	COG0004	Ammonia permease	K03320	8e-21	96.7	zma:100191646	ammonium transporter, Amt family	-	-	-	--
Unigene48895_All	383	0	58	0	4.9303	12.2675	Up	2.0644e-18	3.5864e-17	gi|356494796|ref|XP_003516269.1|	22.7	9e-06	PREDICTED: proline-rich receptor-like protein kinase PERK10-like [Glycine max]	--	--	--	--	sp|Q9SN46|LRX5_ARATH	58.9	8e-10	Leucine-rich repeat extensin-like protein 5 OS=Arabidopsis thaliana GN=LRX5 PE=2 SV=2	YPO2725	42.7	3e-06	COG3501	Uncharacterized protein conserved in bacteria	K01115	2e-08	52.8	vcn:VOLCADRAFT_99471	phospholipase D [EC:3.1.4.4]	-	-	-	ko01100//Metabolic pathways;ko00565//Ether lipid metabolism;ko00564//Glycerophospholipid metabolism;ko04144//Endocytosis
Unigene48948_All	262	0	38	0	4.722	12.2052	Up	2.5812e-12	3.1365e-11	--	--	--	--	--	--	--	--	--	--	--	--	--	--	--	--	--	--	--	--	--	--	-	-	-	--
Unigene46894_All	372	0	50	0	4.376	12.0954	Up	5.6703e-16	8.7498e-15	gi|300121786|emb|CBK22360.2|	79.7	1e-14	unnamed protein product [Blastocystis hominis]	--	--	--	--	sp|Q9C660|PEK10_ARATH	48.1	1e-06	Proline-rich receptor-like protein kinase PERK10 OS=Arabidopsis thaliana GN=PERK10 PE=1 SV=2	SMc02406_2	72	2e-13	COG3468	Type V secretory pathway, adhesin AidA	K14007	4e-08	54.3	sbi:SORBI_06g001240	protein transport protein SEC24	-	-	-	ko04141//Protein processing in endoplasmic reticulum
CL4250.Contig2_All	1258	0	169	0	4.3738	12.0947	Up	2.9942e-52	1.3425e-50	gi|575427|gb|AAA53173.1|	248.8	1e-64	similar to S. cerevisiae PTR2 gene, GenBank Accession Number L11994 [Arabidopsis thaliana]	--	--	--	--	sp|Q9M390|PTR1_ARATH	76.6	3e-14	Peptide transporter PTR1 OS=Arabidopsis thaliana GN=PTR1 PE=2 SV=1	SPBC13A2.04c	271	1e-72	COG3104	Dipeptide/tripeptide permease	K14638	5e-23	107	vcn:VOLCADRAFT_70090	solute carrier family 15 (peptide/histidine transporter), member 3/4	-	-	-	--
Unigene12776_All	494	0	64	0	4.2179	12.0423	Up	3.0597e-20	5.788e-19	gi|157086546|gb|ABV21218.1|	79.7	1e-14	At4g21420 [Arabidopsis thaliana]	--	--	--	--	sp|P0C2F6|RNHX1_ARATH	56.6	7e-09	Putative ribonuclease H protein At1g65750 OS=Arabidopsis thaliana GN=At1g65750 PE=3 SV=1	--	--	--	--	--	--	--	--	--	--	-	-	-	--
Unigene49291_All	352	0	45	0	4.1622	12.0231	Up	1.8961e-14	2.6736e-13	gi|326518198|dbj|BAK07351.1|	76.3	1e-13	predicted protein [Hordeum vulgare subsp. vulgare]	gi|32992597|dbj|AK107388.1|	165	3e-38	Oryza sativa Japonica Group cDNA clone:002-127-C09, full insert sequence	sp|O50008|METE_ARATH	50.1	3e-07	5-methyltetrahydropteroyltriglutamate--homocysteine methyltransferase OS=Arabidopsis thaliana GN=CIMS PE=1 SV=1	YER091c	60.5	7e-10	COG0620	Methionine synthase II (cobalamin-independent)	K00549	1e-07	52.8	mtr:MTR_3g079640	5-methyltetrahydropteroyltriglutamate--homocysteine methyltransferase [EC:2.1.1.14]	-	-	-	ko01100//Metabolic pathways;ko01110//Biosynthesis of secondary metabolites;ko00450//Selenocompound metabolism;ko00270//Cysteine and methionine metabolism
Unigene44162_All	259	0	33	0	4.1482	12.0183	Up	8.6314e-11	9.335e-10	--	--	--	--	--	--	--	--	--	--	--	--	--	--	--	--	--	--	--	--	--	--	-	-	-	--
CL11181.Contig1_All	362	0	46	0	4.1371	12.0144	Up	9.3975e-15	1.3517e-13	gi|357500791|ref|XP_003620684.1|	64.3	5e-10	Somatic embryogenesis receptor kinase [Medicago truncatula] >gi|355495699|gb|AES76902.1| Somatic embryogenesis receptor kinase [Medicago truncatula]	--	--	--	--	sp|Q9LK03|PERK2_ARATH	64.7	1e-11	Proline-rich receptor-like protein kinase PERK2 OS=Arabidopsis thaliana GN=PERK2 PE=2 SV=3	SPCC1223.09	80.5	7e-16	COG3648	Uricase (urate oxidase)	K00365	2e-11	65.1	rcu:RCOM_1653970	urate oxidase [EC:1.7.3.3]	-	GO:0016740//transferase activity	-	ko01100//Metabolic pathways;ko00230//Purine metabolism;ko00232//Caffeine metabolism
Unigene22373_All	634	0	79	0	4.0568	11.9861	Up	8.183e-25	1.843e-23	--	--	--	--	--	--	--	--	--	--	--	--	--	--	--	--	--	--	--	--	--	--	-	-	-	--
Unigene49074_All	210	0	26	0	4.0309	11.9769	Up	1.175e-08	1.0459e-07	--	--	--	--	--	--	--	--	--	--	--	--	--	--	--	--	--	--	--	--	--	--	-	-	-	--
CL12169.Contig2_All	494	0	61	0	4.0202	11.9731	Up	2.5133e-19	4.5587e-18	gi|323452340|gb|EGB08214.1|	53.5	1e-06	hypothetical protein AURANDRAFT_64212 [Aureococcus anophagefferens]	--	--	--	--	sp|Q9FFW5|PERK8_ARATH	50.8	4e-07	Proline-rich receptor-like protein kinase PERK8 OS=Arabidopsis thaliana GN=PERK8 PE=1 SV=1	DRA0210	54.7	7e-08	COG0747	ABC-type dipeptide transport system, periplasmic component	K12447	8e-06	47.8	cre:CHLREDRAFT_32796	UDP-sugar pyrophosphorylase [EC:2.7.7.64]	-	-	-	ko01100//Metabolic pathways;ko01110//Biosynthesis of secondary metabolites;ko00520//Amino sugar and nucleotide sugar metabolism
Unigene32079_All	511	0	62	0	3.9502	11.9477	Up	1.2456e-19	2.2901e-18	gi|326492680|dbj|BAJ90196.1|	293.1	1e-78	predicted protein [Hordeum vulgare subsp. vulgare]	gi|32995944|dbj|AK110735.1|	1005	0	Oryza sativa Japonica Group cDNA clone:002-170-F02, full insert sequence	sp|P50256|EF1AC_PORPU	291	1e-79	Elongation factor 1-alpha C OS=Porphyra purpurea GN=TEF-C PE=2 SV=1	YPR080w	315	3e-86	COG5256	Translation elongation factor EF-1alpha (GTPase)	K03231	3e-77	285	cme:CMH226C	elongation factor 1-alpha	GO:0006414//translational elongation;GO:0006184//GTP catabolic process	GO:0003746//translation elongation factor activity;GO:0003924//GTPase activity;GO:0005525//GTP binding	GO:0005737//cytoplasm	ko03013//RNA transport
CL994.Contig1_All	297	0	36	0	3.9463	11.9463	Up	1.0508e-11	1.2201e-10	--	--	--	--	--	--	--	--	--	--	--	--	--	--	--	--	--	--	--	--	--	--	-	-	-	--
Unigene49606_All	289	0	35	0	3.9429	11.945	Up	2.1202e-11	2.4031e-10	--	--	--	--	--	--	--	--	--	--	--	--	--	--	--	--	--	--	--	--	--	--	-	-	-	--
Unigene9238_All	281	0	34	0	3.9393	11.9437	Up	4.2779e-11	4.7353e-10	--	--	--	--	--	--	--	--	--	--	--	--	--	--	--	--	--	--	--	--	--	--	-	-	-	--
Unigene48055_All	481	0	58	0	3.9258	11.9388	Up	2.0644e-18	3.587e-17	gi|308080490|ref|NP_001183334.1|	84.7	5e-16	uncharacterized protein LOC100501738 precursor [Zea mays]	gi|359480958|ref|XM_002276725.2|	60	2e-06	PREDICTED: Vitis vinifera FIP2 (FH protein interacting protein 2); voltage-gated potassium channel-like (LOC100265698), mRNA	sp|Q9FPQ6|GP1_CHLRE	94.7	2e-20	Vegetative cell wall protein gp1 OS=Chlamydomonas reinhardtii GN=GP1 PE=2 SV=1	XF0818	72.4	3e-13	COG2730	Endoglucanase	K01115	2e-21	99.8	vcn:VOLCADRAFT_99471	phospholipase D [EC:3.1.4.4]	-	-	-	ko01100//Metabolic pathways;ko00565//Ether lipid metabolism;ko00564//Glycerophospholipid metabolism;ko04144//Endocytosis
Unigene49055_All	340	0	41	0	3.926	11.9388	Up	3.1424e-13	4.0831e-12	--	--	--	--	--	--	--	--	--	--	--	--	--	--	--	--	--	--	--	--	--	--	-	-	-	--
CL12373.Contig2_All	233	0	28	0	3.9125	11.9339	Up	2.8863e-09	2.7257e-08	gi|222631764|gb|EEE63896.1|	70.5	7e-12	hypothetical protein OsJ_18721 [Oryza sativa Japonica Group]	--	--	--	--	sp|O24415|RLA2B_MAIZE	64.7	1e-11	60S acidic ribosomal protein P2B OS=Zea mays GN=RPP2B PE=1 SV=1	SPBP8B7.06	68.9	2e-12	COG2058	Ribosomal protein L12E/L44/L45/RPP1/RPP2	K02943	6e-13	70.5	osa:4338938	large subunit ribosomal protein LP2	GO:0006414//translational elongation	GO:0003735//structural constituent of ribosome	GO:0005840//ribosome	ko03010//Ribosome
Unigene46583_All	200	0	24	0	3.9069	11.9318	Up	4.7835e-08	3.9805e-07	--	--	--	--	--	--	--	--	--	--	--	--	--	--	--	--	--	--	--	--	--	--	-	-	-	--
Unigene47040_All	681	0	80	0	3.8246	11.9011	Up	4.0556e-25	9.2497e-24	gi|225461916|ref|XP_002267429.1|	53.5	2e-06	PREDICTED: uncharacterized protein LOC284861-like [Vitis vinifera]	--	--	--	--	sp|Q9SN46|LRX5_ARATH	78.6	3e-15	Leucine-rich repeat extensin-like protein 5 OS=Arabidopsis thaliana GN=LRX5 PE=2 SV=2	SPBC28F2.12	70.1	3e-12	COG0086	DNA-directed RNA polymerase, beta' subunit/160 kD subunit	K03006	6e-13	72.4	sbi:SORBI_07g003680	DNA-directed RNA polymerase II subunit RPB1 [EC:2.7.7.6]	-	-	-	ko01100//Metabolic pathways;ko03020//RNA polymerase;ko00240//Pyrimidine metabolism;ko00230//Purine metabolism
CL12317.Contig1_All	758	0	89	0	3.8227	11.9004	Up	7.3181e-28	1.8343e-26	gi|296086145|emb|CBI31586.3|	158.3	1e-37	unnamed protein product [Vitis vinifera]	gi|147820223|emb|AM430390.2|	61.9	8e-07	Vitis vinifera contig VV78X184233.28, whole genome shotgun sequence	--	--	--	--	--	--	--	--	--	--	--	--	--	--	-	-	-	--
CL9521.Contig5_All	210	0	24	0	3.7208	11.8614	Up	4.7835e-08	3.9815e-07	gi|225431838|ref|XP_002273952.1|	105.1	2e-22	PREDICTED: major allergen Pru ar 1 [Vitis vinifera] >gi|296083304|emb|CBI22940.3| unnamed protein product [Vitis vinifera]	gi|359477148|ref|XM_003631895.1|	85.7	1e-14	PREDICTED: Vitis vinifera major allergen Pru ar 1-like (LOC100255029), mRNA	sp|O50001|PRU1_PRUAR	92.4	5e-20	Major allergen Pru ar 1 OS=Prunus armeniaca PE=1 SV=1	--	--	--	--	--	--	--	--	--	--	GO:0009607//response to biotic stimulus;GO:0006952//defense response	-	-	--
Unigene2945_All	459	0	52	0	3.6884	11.8488	Up	1.3928e-16	2.2127e-15	--	--	--	--	--	--	--	--	--	--	--	--	--	--	--	--	--	--	--	--	--	--	-	-	-	--
Unigene49101_All	285	0	32	0	3.6556	11.8359	Up	1.7415e-10	1.8321e-09	--	--	--	--	--	--	--	--	--	--	--	--	--	--	--	--	--	--	--	--	--	--	-	-	-	--
CL5227.Contig1_All	385	0	43	0	3.6363	11.8283	Up	7.7191e-14	1.0462e-12	--	--	--	--	--	--	--	--	--	--	--	--	--	--	--	--	--	--	--	--	--	--	-	-	-	--
CL11887.Contig1_All	1418	0	157	0	3.6047	11.8157	Up	1.363e-48	5.7268e-47	gi|326505284|dbj|BAK03029.1|	278.9	1e-73	predicted protein [Hordeum vulgare subsp. vulgare]	gi|224581810|gb|FJ744543.1|	60	6e-06	Elaeis oleifera delta-12 fatty acid desaturase (FAD2) mRNA, partial cds	sp|P46313|FAD6E_ARATH	255	5e-68	Omega-6 fatty acid desaturase, endoplasmic reticulum OS=Arabidopsis thaliana GN=FAD2 PE=2 SV=1	all1597	183	7e-46	COG3239	Fatty acid desaturase	K10256	2e-70	265	osa:4330523	omega-6 fatty acid desaturase (delta-12 desaturase) [EC:1.14.19.-]	-	-	-	ko01040//Biosynthesis of unsaturated fatty acids
Unigene46936_All	208	0	23	0	3.6001	11.8138	Up	9.6515e-08	7.7566e-07	gi|226510502|ref|NP_001141021.1|	131	4e-30	uncharacterized protein LOC100273100 [Zea mays]	gi|226510501|ref|NM_001147549.1|	157	5e-36	Zea mays uncharacterized LOC100273100 (LOC100273100), mRNA >gi|194702225|gb|BT040192.1| Zea mays full-length cDNA clone ZM_BFc0070L06 mRNA, complete cds	sp|P12862|ATPAM_WHEAT	122	4e-29	ATP synthase subunit alpha, mitochondrial OS=Triticum aestivum GN=ATPA PE=3 SV=1	YBL099w	129	1e-30	COG0056	F0F1-type ATP synthase, alpha subunit	K02132	4e-31	130	zma:100273100	F-type H+-transporting ATPase subunit alpha [EC:3.6.3.14]	GO:0042777//plasma membrane ATP synthesis coupled proton transport;GO:0015991//ATP hydrolysis coupled proton transport	GO:0046933//hydrogen ion transporting ATP synthase activity, rotational mechanism;GO:0005524//ATP binding;GO:0046961//proton-transporting ATPase activity, rotational mechanism	GO:0045261//proton-transporting ATP synthase complex, catalytic core F(1);GO:0005739//mitochondrion;GO:0005886//plasma membrane	ko01100//Metabolic pathways;ko00190//Oxidative phosphorylation
Unigene48751_All	238	0	26	0	3.5567	11.7963	Up	1.175e-08	1.0461e-07	--	--	--	--	--	--	--	--	--	--	--	--	--	--	--	--	--	--	--	--	--	--	-	-	-	--
Unigene49612_All	267	0	29	0	3.5362	11.788	Up	1.4305e-09	1.3895e-08	--	--	--	--	--	--	--	--	--	--	--	--	--	--	--	--	--	--	--	--	--	--	-	-	-	--
CL9293.Contig2_All	427	0	46	0	3.5073	11.7761	Up	9.3975e-15	1.3515e-13	gi|302843366|ref|XP_002953225.1|	55.5	2e-07	hypothetical protein VOLCADRAFT_63308 [Volvox carteri f. nagariensis] >gi|300261612|gb|EFJ45824.1| hypothetical protein VOLCADRAFT_63308 [Volvox carteri f. nagariensis]	--	--	--	--	sp|Q9LK03|PERK2_ARATH	48.9	1e-06	Proline-rich receptor-like protein kinase PERK2 OS=Arabidopsis thaliana GN=PERK2 PE=2 SV=3	--	--	--	--	--	--	--	--	--	--	-	-	-	--
Unigene48705_All	338	0	36	0	3.4676	11.7597	Up	1.0508e-11	1.2198e-10	--	--	--	--	--	--	--	--	--	--	--	--	--	--	--	--	--	--	--	--	--	--	-	-	-	--
CL11484.Contig1_All	311	0	33	0	3.4546	11.7543	Up	8.6314e-11	9.337e-10	--	--	--	--	--	--	--	--	--	--	--	--	--	--	--	--	--	--	--	--	--	--	-	-	-	--
CL12317.Contig2_All	814	0	86	0	3.4397	11.7481	Up	6.0111e-27	1.4587e-25	gi|296086145|emb|CBI31586.3|	166.8	3e-40	unnamed protein product [Vitis vinifera]	gi|147820223|emb|AM430390.2|	61.9	9e-07	Vitis vinifera contig VV78X184233.28, whole genome shotgun sequence	--	--	--	--	--	--	--	--	--	--	--	--	--	--	-	-	-	--
CL14.Contig1_All	398	0	42	0	3.4357	11.7464	Up	1.5575e-13	2.0622e-12	gi|356546630|ref|XP_003541727.1|	52.4	2e-06	PREDICTED: uncharacterized protein LOC100780133, partial [Glycine max]	--	--	--	--	sp|Q99074|HA34_BRELC	50.1	4e-07	HAM34 protein OS=Bremia lactucae GN=HAM34 PE=2 SV=1	Rv0312	47.8	5e-06	COG0443	Molecular chaperone	K14306	3e-08	55.1	ath:AT2G45000	nuclear pore complex protein Nup62	-	-	-	ko01100//Metabolic pathways;ko01110//Biosynthesis of secondary metabolites;ko00052//Galactose metabolism;ko00010//Glycolysis / Gluconeogenesis;ko03013//RNA transport;ko00051//Fructose and mannose metabolism;ko00030//Pentose phosphate pathway
Unigene49602_All	240	0	25	0	3.3914	11.7277	Up	2.3708e-08	2.0381e-07	--	--	--	--	--	--	--	--	--	--	--	--	--	--	--	--	--	--	--	--	--	--	-	-	-	--
Unigene47140_All	252	0	26	0	3.3591	11.7139	Up	1.175e-08	1.0462e-07	gi|168008268|ref|XP_001756829.1|	50.4	8e-06	predicted protein [Physcomitrella patens subsp. patens] >gi|162692067|gb|EDQ78426.1| predicted protein [Physcomitrella patens subsp. patens]	--	--	--	--	--	--	--	--	--	--	--	--	--	--	--	--	--	--	-	-	-	--
Unigene48054_All	522	0	53	0	3.3056	11.6907	Up	6.9032e-17	1.1143e-15	gi|260279128|dbj|BAI44134.1|	169.1	2e-41	flavonoid glycosyltransferase UGT94C2 [Veronica persica]	--	--	--	--	sp|Q8GVE3|FLRT_CITMA	108	2e-24	Flavanone 7-O-glucoside 2''-O-beta-L-rhamnosyltransferase OS=Citrus maxima GN=C12RT1 PE=1 SV=2	--	--	--	--	--	K13691	3e-06	49.3	zma:100284183	pathogen-inducible salicylic acid glucosyltransferase [EC:2.4.1.-]	-	-	-	--
CL11608.Contig2_All	1136	0	115	0	3.2959	11.6865	Up	8.6748e-36	2.7562e-34	gi|159469714|ref|XP_001693008.1|	344	2e-93	pyruvate kinase [Chlamydomonas reinhardtii] >gi|158277810|gb|EDP03577.1| pyruvate kinase [Chlamydomonas reinhardtii]	gi|255079415|ref|XM_002503242.1|	147	3e-32	Micromonas sp. RCC299 chromosome 6 pyruvate kinase (PYK) mRNA, complete cds	sp|Q42806|KPYC_SOYBN	332	3e-91	Pyruvate kinase, cytosolic isozyme OS=Glycine max PE=2 SV=1	SPAC4H3.10c	528	5e-150	COG0469	Pyruvate kinase	K00873	2e-94	343	cre:CHLREDRAFT_136854	pyruvate kinase [EC:2.7.1.40]	-	GO:0046872//metal ion binding;GO:0016740//transferase activity;GO:1901363;GO:0097159//organic cyclic compound binding	GO:0044464//cell part	ko01100//Metabolic pathways;ko01110//Biosynthesis of secondary metabolites;ko00010//Glycolysis / Gluconeogenesis;ko00620//Pyruvate metabolism;ko00710//Carbon fixation in photosynthetic organisms;ko00230//Purine metabolism
Unigene48354_All	494	0	50	0	3.2953	11.6862	Up	5.6703e-16	8.7484e-15	--	--	--	--	--	--	--	--	--	--	--	--	--	--	--	--	--	--	--	--	--	--	-	-	-	--
Unigene48397_All	448	0	45	0	3.2703	11.6752	Up	1.8961e-14	2.674e-13	gi|302767854|ref|XP_002967347.1|	95.5	2e-19	hypothetical protein SELMODRAFT_408306 [Selaginella moellendorffii] >gi|300165338|gb|EFJ31946.1| hypothetical protein SELMODRAFT_408306 [Selaginella moellendorffii]	gi|32995167|dbj|AK109958.1|	89.7	2e-15	Oryza sativa Japonica Group cDNA clone:002-159-B04, full insert sequence	sp|O49160|EIF3C_ARATH	74.7	2e-14	Eukaryotic translation initiation factor 3 subunit C OS=Arabidopsis thaliana GN=TIF3C1 PE=1 SV=2	--	--	--	--	--	K03252	3e-20	95.5	smo:SELMODRAFT_408306	translation initiation factor 3 subunit C	-	-	GO:0005737//cytoplasm	ko03013//RNA transport
Unigene49346_All	548	0	55	0	3.2676	11.674	Up	1.6957e-17	2.824e-16	gi|302853250|ref|XP_002958141.1|	65.9	3e-10	hypothetical protein VOLCADRAFT_99352 [Volvox carteri f. nagariensis] >gi|300256502|gb|EFJ40766.1| hypothetical protein VOLCADRAFT_99352 [Volvox carteri f. nagariensis]	--	--	--	--	sp|Q9C660|PEK10_ARATH	76.3	1e-14	Proline-rich receptor-like protein kinase PERK10 OS=Arabidopsis thaliana GN=PERK10 PE=1 SV=2	XF0818	50.8	1e-06	COG2730	Endoglucanase	K14709	1e-12	70.9	vcn:VOLCADRAFT_104214	solute carrier family 39 (zinc transporter), member 1/2/3	-	GO:0003824//catalytic activity	-	--
Unigene48104_All	210	0	21	0	3.2557	11.6688	Up	3.9291e-07	2.9248e-06	gi|126467754|gb|ABO14515.1|	120.6	6e-27	glyceraldehyde-3-phosphate dehydrogenase [Hordeum vulgare subsp. vulgare]	gi|118498763|gb|EF044211.1|	77.8	4e-12	Urochloa decumbens glyceraldehyde-3-phosphate dehydrogenase mRNA, partial cds	sp|P26517|G3PX_HORVU	120	2e-28	Glyceraldehyde-3-phosphate dehydrogenase, cytosolic OS=Hordeum vulgare GN=GAPC PE=2 SV=1	YGR192c	110	6e-25	COG0057	Glyceraldehyde-3-phosphate dehydrogenase/erythrose-4-phosphate dehydrogenase	K00134	2e-27	118	zma:542367	glyceraldehyde 3-phosphate dehydrogenase [EC:1.2.1.12]	GO:0006096//glycolysis;GO:0055114//oxidation-reduction process	GO:0051287//NAD binding;GO:0050661//NADP binding;GO:0004365//glyceraldehyde-3-phosphate dehydrogenase (NAD+) (phosphorylating) activity	GO:0005737//cytoplasm	ko01100//Metabolic pathways;ko01110//Biosynthesis of secondary metabolites;ko00010//Glycolysis / Gluconeogenesis
Unigene46588_All	221	0	22	0	3.241	11.6622	Up	1.9474e-07	1.5058e-06	--	--	--	--	--	--	--	--	--	--	--	--	--	--	--	--	--	--	--	--	--	--	-	-	-	--
CL10214.Contig1_All	414	0	41	0	3.2243	11.6548	Up	3.1424e-13	4.0848e-12	--	--	--	--	--	--	--	--	--	--	--	--	--	--	--	--	--	--	--	--	--	--	-	-	-	--
CL11405.Contig2_All	374	0	37	0	3.2209	11.6532	Up	5.208e-12	6.1797e-11	gi|326493326|dbj|BAJ85124.1|	53.1	1e-06	predicted protein [Hordeum vulgare subsp. vulgare]	--	--	--	--	--	--	--	--	--	--	--	--	--	K03509	4e-06	47.8	vcn:VOLCADRAFT_116690	DNA polymerase eta subunit [EC:2.7.7.7]	-	-	-	--
CL4265.Contig3_All	386	0	38	0	3.2051	11.6462	Up	2.5812e-12	3.1373e-11	gi|326488259|dbj|BAJ93798.1|	170.6	5e-42	predicted protein [Hordeum vulgare subsp. vulgare]	gi|32992886|dbj|AK107677.1|	111	5e-22	Oryza sativa Japonica Group cDNA clone:002-132-A03, full insert sequence	sp|P28998|DHE4_CHLSO	107	2e-24	NADP-specific glutamate dehydrogenase (Fragment) OS=Chlorella sorokiniana PE=2 SV=1	YOR375c	147	6e-36	COG0334	Glutamate dehydrogenase/leucine dehydrogenase	K00262	5e-24	107	ppp:PHYPADRAFT_179243	glutamate dehydrogenase (NADP+) [EC:1.4.1.4]	GO:0010413//glucuronoxylan metabolic process;GO:0008295//spermidine biosynthetic process;GO:0045492//xylan biosynthetic process	GO:0016491//oxidoreductase activity	-	ko01100//Metabolic pathways;ko00250//Alanine, aspartate and glutamate metabolism;ko00910//Nitrogen metabolism;ko00330//Arginine and proline metabolism
Unigene46684_All	265	0	26	0	3.1943	11.6413	Up	1.175e-08	1.0464e-07	gi|371940444|dbj|BAL45644.1|	124.8	3e-28	heat shock protein 60 [Ulva pertusa]	gi|226519393|gb|CP001329.1|	119	1e-24	Micromonas sp. RCC299 chromosome 9, complete sequence	sp|Q05046|CH62_CUCMA	110	2e-25	Chaperonin CPN60-2, mitochondrial OS=Cucurbita maxima GN=CPN60-2 PE=1 SV=1	SPAC12G12.04	144	4e-35	COG0459	Chaperonin GroEL (HSP60 family)	K04077	1e-28	122	cre:CHLREDRAFT_115081	chaperonin GroEL	GO:0042026//protein refolding;GO:0009408//response to heat;GO:0046686//response to cadmium ion	GO:0005507//copper ion binding;GO:0005524//ATP binding;GO:0051082//unfolded protein binding	GO:0005759//mitochondrial matrix;GO:0009507//chloroplast;GO:0022626//cytosolic ribosome;GO:0005886//plasma membrane	ko03018//RNA degradation
CL9753.Contig1_All	245	0	24	0	3.1893	11.639	Up	4.7835e-08	3.9812e-07	gi|40233152|gb|AAR83345.1|	87	8e-17	cytosolic phosphoglucomutase [Populus tomentosa]	gi|32994269|dbj|AK109060.1|	93.7	7e-17	Oryza sativa Japonica Group cDNA clone:002-154-F03, full insert sequence	sp|Q9ZSQ4|PGMC_POPTN	87	2e-18	Phosphoglucomutase, cytoplasmic OS=Populus tremula GN=PGM1 PE=2 SV=1	YMR105c	100	8e-22	COG0033	Phosphoglucomutase	K01835	1e-17	86.3	pop:POPTR_832763	phosphoglucomutase [EC:5.4.2.2]	GO:0009651//response to salt stress;GO:0019388//galactose catabolic process;GO:0048229//gametophyte development;GO:0006874//cellular calcium ion homeostasis;GO:0019255//glucose 1-phosphate metabolic process;GO:0000023//maltose metabolic process;GO:0019252//starch biosynthetic process;GO:0006096//glycolysis;GO:0006094//gluconeogenesis;GO:0005992//trehalose biosynthetic process;GO:0009590//detectio…	GO:0000287//magnesium ion binding;GO:0004614//phosphoglucomutase activity	GO:0009570//chloroplast stroma;GO:0044445//cytosolic part;GO:0005634//nucleus;GO:0005886//plasma membrane;GO:0010319//stromule;GO:0048046//apoplast	ko01100//Metabolic pathways;ko01110//Biosynthesis of secondary metabolites;ko00500//Starch and sucrose metabolism;ko00052//Galactose metabolism;ko00010//Glycolysis / Gluconeogenesis;ko00520//Amino sugar and nucleotide sugar metabolism;ko00230//Purine metabolism;ko00030//Pentose phosphate pathway
Unigene49591_All	225	0	22	0	3.1834	11.6364	Up	1.9474e-07	1.505e-06	gi|301121084|ref|XP_002908269.1|	58.9	2e-08	conserved hypothetical protein [Phytophthora infestans T30-4] >gi|262103300|gb|EEY61352.1| conserved hypothetical protein [Phytophthora infestans T30-4]	--	--	--	--	--	--	--	--	--	--	--	--	--	K09252	2e-06	48.9	rcu:RCOM_1833740	feruloyl esterase [EC:3.1.1.73]	-	-	-	--
Unigene48559_All	249	0	24	0	3.1381	11.6157	Up	4.7835e-08	3.9792e-07	--	--	--	--	--	--	--	--	--	--	--	--	--	--	--	--	--	--	--	--	--	--	-	-	-	--
Unigene49335_All	458	0	44	0	3.1278	11.6109	Up	3.8257e-14	5.2844e-13	--	--	--	--	--	--	--	--	--	--	--	--	--	--	--	--	--	--	--	--	--	--	-	-	-	--
Unigene46742_All	720	0	69	0	3.1201	11.6074	Up	9.1501e-22	1.8463e-20	gi|307136482|gb|ADN34283.1|	55.1	1e-06	ATP binding protein [Cucumis melo subsp. melo]	--	--	--	--	sp|Q84ZL0|FH5_ORYSJ	61.6	2e-16	Formin-like protein 5 OS=Oryza sativa subsp. japonica GN=FH5 PE=2 SV=2	YPO2725	56.6	1e-09	COG3501	Uncharacterized protein conserved in bacteria	K14709	2e-10	47.4	vcn:VOLCADRAFT_104214	solute carrier family 39 (zinc transporter), member 1/2/3	-	-	-	--
Unigene48141_All	240	0	23	0	3.1201	11.6074	Up	9.6515e-08	7.7541e-07	--	--	--	--	--	--	--	--	--	--	--	--	--	--	--	--	--	--	--	--	--	--	-	-	-	--
Unigene49388_All	378	0	36	0	3.1007	11.5984	Up	1.0508e-11	1.2194e-10	gi|326516392|dbj|BAJ92351.1|	55.1	3e-07	predicted protein [Hordeum vulgare subsp. vulgare]	--	--	--	--	sp|Q7XSJ6|CCB21_ORYSJ	49.7	5e-07	Cyclin-B2-1 OS=Oryza sativa subsp. japonica GN=CYCB2-1 PE=1 SV=2	--	--	--	--	--	K05868	2e-07	52.4	bdi:100835840	cyclin B	-	-	-	--
Unigene49223_All	448	0	42	0	3.0522	11.5756	Up	1.5575e-13	2.0613e-12	--	--	--	--	gi|32994763|dbj|AK109554.1|	60	2e-06	Oryza sativa Japonica Group cDNA clone:002-125-C07, full insert sequence	--	--	--	--	--	--	--	--	--	--	--	--	--	--	-	-	-	--
Unigene46999_All	215	0	20	0	3.0286	11.5644	Up	7.9277e-07	5.68e-06	gi|300120731|emb|CBK20285.2|	97.4	5e-20	unnamed protein product [Blastocystis hominis]	gi|168042296|ref|XM_001773573.1|	58	3e-06	Physcomitrella patens subsp. patens predicted protein (PHYPADRAFT_59405) mRNA, complete cds	sp|Q8L953|RS273_ARATH	97.1	2e-21	40S ribosomal protein S27-3 OS=Arabidopsis thaliana GN=RPS27D PE=1 SV=2	YHR021c	120	8e-28	COG2051	Ribosomal protein S27E	K02978	2e-21	98.6	cme:CMT197C	small subunit ribosomal protein S27e	GO:0001510//RNA methylation;GO:0006412//translation;GO:0042254//ribosome biogenesis	GO:0003735//structural constituent of ribosome	GO:0005730//nucleolus;GO:0009506//plasmodesma;GO:0022627//cytosolic small ribosomal subunit;GO:0005886//plasma membrane	ko03010//Ribosome
CL12022.Contig2_All	226	0	21	0	3.0252	11.5628	Up	3.9291e-07	2.9268e-06	--	--	--	--	--	--	--	--	--	--	--	--	--	--	--	--	--	--	--	--	--	--	-	-	-	--
CL10642.Contig1_All	336	0	31	0	3.0038	11.5526	Up	3.5138e-10	3.6104e-09	gi|226499146|ref|NP_001144255.1|	70.1	1e-11	uncharacterized protein LOC100277126 [Zea mays]	gi|37989562|dbj|AK119939.1|	274	5e-71	Oryza sativa Japonica Group cDNA clone:002-184-B05, full insert sequence	sp|Q08632|SDR1_PICAB	53.9	2e-08	Short-chain type dehydrogenase/reductase OS=Picea abies PE=2 SV=1	hdhA	68.2	4e-12	COG1028	Dehydrogenases with different specificities (related to short-chain alcohol dehydrogenases)	K00059	8e-13	70.1	zma:100277126	3-oxoacyl-[acyl-carrier protein] reductase [EC:1.1.1.100]	-	-	-	ko01100//Metabolic pathways;ko01040//Biosynthesis of unsaturated fatty acids;ko00061//Fatty acid biosynthesis
CL11182.Contig2_All	229	0	21	0	2.9856	11.5438	Up	3.9291e-07	2.927e-06	gi|326499273|dbj|BAK06127.1|	79	2e-14	predicted protein [Hordeum vulgare subsp. vulgare]	gi|32993522|dbj|AK108313.1|	250	5e-64	Oryza sativa Japonica Group cDNA clone:002-141-G06, full insert sequence	sp|P26360|ATPG3_IPOBA	63.9	2e-11	ATP synthase subunit gamma, mitochondrial OS=Ipomoea batatas GN=ATPC PE=1 SV=2	YBR039w	85.5	2e-17	COG0224	F0F1-type ATP synthase, gamma subunit	K02136	6e-12	67	smo:SELMODRAFT_168610	F-type H+-transporting ATPase subunit gamma [EC:3.6.3.14]	GO:0042777//plasma membrane ATP synthesis coupled proton transport	GO:0046961//proton-transporting ATPase activity, rotational mechanism;GO:0008270//zinc ion binding;GO:0046933//hydrogen ion transporting ATP synthase activity, rotational mechanism;GO:0005524//ATP binding	GO:0009507//chloroplast;GO:0005618//cell wall;GO:0005730//nucleolus;GO:0005754//mitochondrial proton-transporting ATP synthase, catalytic core;GO:0005886//plasma membrane	ko01100//Metabolic pathways;ko00190//Oxidative phosphorylation
Unigene49372_All	241	0	22	0	2.972	11.5372	Up	1.9474e-07	1.5051e-06	gi|348669586|gb|EGZ09408.1|	142.5	1e-33	hypothetical protein PHYSODRAFT_549026 [Phytophthora sojae]	gi|32995421|dbj|AK110212.1|	414	1e-113	Oryza sativa Japonica Group cDNA clone:002-162-C12, full insert sequence	sp|Q93VT8|ACLB1_ORYSJ	111	8e-26	ATP-citrate synthase beta chain protein 1 OS=Oryza sativa subsp. japonica GN=ACLB-1 PE=2 SV=1	SPBC1703.07_1	149	2e-36	COG0074	Succinyl-CoA synthetase, alpha subunit	K01648	3e-26	114	smo:SELMODRAFT_169564	ATP citrate (pro-S)-lyase [EC:2.3.3.8]	GO:0044262//cellular carbohydrate metabolic process	GO:0003878//ATP citrate synthase activity;GO:0005524//ATP binding;GO:0004775//succinate-CoA ligase (ADP-forming) activity;GO:0048037//cofactor binding	GO:0009346//citrate lyase complex;GO:0005886//plasma membrane;GO:0005829//cytosol	ko01100//Metabolic pathways;ko01110//Biosynthesis of secondary metabolites;ko00020//Citrate cycle (TCA cycle)
CL653.Contig2_All	296	0	27	0	2.9698	11.5362	Up	5.8236e-09	5.3377e-08	gi|255549321|ref|XP_002515714.1|	57.4	6e-08	Early nodulin 20 precursor, putative [Ricinus communis] >gi|223545151|gb|EEF46661.1| Early nodulin 20 precursor, putative [Ricinus communis]	--	--	--	--	sp|Q9LV48|PERK1_ARATH	49.7	4e-07	Proline-rich receptor-like protein kinase PERK1 OS=Arabidopsis thaliana GN=PERK1 PE=1 SV=1	--	--	--	--	--	--	--	--	--	--	-	-	-	--
CL5004.Contig1_All	376	0	34	0	2.944	11.5236	Up	4.2779e-11	4.737e-10	--	--	--	--	--	--	--	--	--	--	--	--	--	--	--	--	--	--	--	--	--	--	-	-	-	--
Unigene48669_All	211	0	19	0	2.9317	11.5175	Up	1.5996e-06	1.0999e-05	--	--	--	--	--	--	--	--	--	--	--	--	--	--	--	--	--	--	--	--	--	--	-	-	-	--
Unigene48992_All	211	0	19	0	2.9317	11.5175	Up	1.5996e-06	1.0997e-05	--	--	--	--	--	--	--	--	--	--	--	--	--	--	--	--	--	--	--	--	--	--	-	-	-	--
Unigene49618_All	402	0	36	0	2.9156	11.5096	Up	1.0508e-11	1.2193e-10	gi|293334051|ref|NP_001169125.1|	86.3	1e-16	uncharacterized protein LOC100382970 [Zea mays]	gi|32992879|dbj|AK107670.1|	192	2e-46	Oryza sativa Japonica Group cDNA clone:002-131-H08, full insert sequence	--	--	--	--	SPCC1281.06c_2	72	3e-13	COG5274	Cytochrome b involved in lipid metabolism	K00507	1e-17	86.3	zma:100382970	stearoyl-CoA desaturase (delta-9 desaturase) [EC:1.14.19.1]	-	-	-	ko01040//Biosynthesis of unsaturated fatty acids
Unigene49562_All	269	0	24	0	2.9047	11.5042	Up	4.7835e-08	3.9778e-07	--	--	--	--	--	--	--	--	--	--	--	--	--	--	--	--	--	--	--	--	--	--	-	-	-	--
Unigene25076_All	292	0	26	0	2.8989	11.5013	Up	1.175e-08	1.0466e-07	--	--	--	--	--	--	--	--	--	--	--	--	--	--	--	--	--	--	--	--	--	--	-	-	-	--
CL8651.Contig1_All	225	0	20	0	2.894	11.4988	Up	7.9277e-07	5.6817e-06	gi|299473653|emb|CBN78047.1|	72.8	1e-12	flagellar associated protein, quinone reductase-like protein [Ectocarpus siliculosus]	gi|77816978|gb|DQ244302.1|	58	4e-06	Zea mays clone 4585 mRNA sequence	sp|Q9LK03|PERK2_ARATH	45.1	1e-05	Proline-rich receptor-like protein kinase PERK2 OS=Arabidopsis thaliana GN=PERK2 PE=2 SV=3	YCR004c	91.3	4e-19	COG0655	Multimeric flavodoxin WrbA	K03809	1e-12	69.3	vcn:VOLCADRAFT_108932	Trp repressor binding protein	-	-	GO:0005886//plasma membrane	--
Unigene49302_All	316	0	28	0	2.8848	11.4943	Up	2.8863e-09	2.7244e-08	gi|255539613|ref|XP_002510871.1|	136	1e-31	phosphoglucomutase, putative [Ricinus communis] >gi|223549986|gb|EEF51473.1| phosphoglucomutase, putative [Ricinus communis]	gi|32994269|dbj|AK109060.1|	163	1e-37	Oryza sativa Japonica Group cDNA clone:002-154-F03, full insert sequence	sp|Q9SCY0|PGMP_ARATH	134	9e-33	Phosphoglucomutase, chloroplastic OS=Arabidopsis thaliana GN=PGMP PE=1 SV=2	YKL127w	156	8e-39	COG0033	Phosphoglucomutase	K01835	1e-32	135	ppp:PHYPADRAFT_107844	phosphoglucomutase [EC:5.4.2.2]	GO:0005992//trehalose biosynthetic process;GO:0006098//pentose-phosphate shunt;GO:0043085//positive regulation of catalytic activity;GO:0006874//cellular calcium ion homeostasis;GO:0019252//starch biosynthetic process;GO:0009664//plant-type cell wall organization;GO:0019288//isopentenyl diphosphate biosynthetic process, mevalonate-independent pathway;GO:0000023//maltose metabolic process;GO:00427…	GO:0004614//phosphoglucomutase activity;GO:0046872//metal ion binding	GO:0009941//chloroplast envelope;GO:0048046//apoplast;GO:0010319//stromule;GO:0005829//cytosol;GO:0009570//chloroplast stroma;GO:0005739//mitochondrion	ko01100//Metabolic pathways;ko01110//Biosynthesis of secondary metabolites;ko00500//Starch and sucrose metabolism;ko00052//Galactose metabolism;ko00010//Glycolysis / Gluconeogenesis;ko00520//Amino sugar and nucleotide sugar metabolism;ko00230//Purine metabolism;ko00030//Pentose phosphate pathway
Unigene48226_All	237	0	21	0	2.8848	11.4943	Up	3.9291e-07	2.9241e-06	--	--	--	--	--	--	--	--	--	--	--	--	--	--	--	--	--	--	--	--	--	--	-	-	-	--
Unigene48613_All	284	0	25	0	2.866	11.4848	Up	2.3708e-08	2.0391e-07	--	--	--	--	--	--	--	--	--	--	--	--	--	--	--	--	--	--	--	--	--	--	-	-	-	--
Unigene49626_All	239	0	21	0	2.8607	11.4822	Up	3.9291e-07	2.9223e-06	gi|357111429|ref|XP_003557516.1|	112.8	1e-24	PREDICTED: 40S ribosomal protein S18-like [Brachypodium distachyon]	gi|77817060|gb|DQ244384.1|	61.9	2e-07	Zea mays clone 6761 mRNA sequence	sp|P49202|RS18_CHLRE	107	2e-24	40S ribosomal protein S18 OS=Chlamydomonas reinhardtii GN=RPS18 PE=2 SV=1	YML026c	142	2e-34	COG0099	Ribosomal protein S13	K02964	1e-25	112	bdi:100844498	small subunit ribosomal protein S18e	GO:0042254//ribosome biogenesis;GO:0006412//translation	GO:0003735//structural constituent of ribosome;GO:0019843//rRNA binding	GO:0005730//nucleolus;GO:0005773//vacuole;GO:0005886//plasma membrane;GO:0005618//cell wall;GO:0022627//cytosolic small ribosomal subunit;GO:0009507//chloroplast	ko03010//Ribosome
Unigene49417_All	400	0	35	0	2.8488	11.4761	Up	2.1202e-11	2.4034e-10	gi|323456752|gb|EGB12618.1|	53.9	7e-07	hypothetical protein AURANDRAFT_70520 [Aureococcus anophagefferens]	--	--	--	--	sp|Q9XIB6|PLRX2_ARATH	50.1	4e-07	Pollen-specific leucine-rich repeat extensin-like protein 2 OS=Arabidopsis thaliana GN=PEX2 PE=1 SV=1	DR0479	47.8	5e-06	COG0744	Membrane carboxypeptidase (penicillin-binding protein)	K13171	2e-06	48.9	ath:AT2G29210	serine/arginine repetitive matrix protein 1	-	-	-	ko03013//RNA transport;ko03015//mRNA surveillance pathway;ko03040//Spliceosome
Unigene48201_All	346	0	30	0	2.8229	11.463	Up	7.0898e-10	7.0707e-09	gi|302843366|ref|XP_002953225.1|	51.6	3e-06	hypothetical protein VOLCADRAFT_63308 [Volvox carteri f. nagariensis] >gi|300261612|gb|EFJ45824.1| hypothetical protein VOLCADRAFT_63308 [Volvox carteri f. nagariensis]	--	--	--	--	sp|Q9FPQ6|GP1_CHLRE	58.2	1e-09	Vegetative cell wall protein gp1 OS=Chlamydomonas reinhardtii GN=GP1 PE=2 SV=1	YPO2725	49.7	1e-06	COG3501	Uncharacterized protein conserved in bacteria	K03126	2e-07	52	rcu:RCOM_0515670	transcription initiation factor TFIID subunit 12	-	-	-	ko01100//Metabolic pathways;ko00565//Ether lipid metabolism;ko00564//Glycerophospholipid metabolism;ko04144//Endocytosis;ko03022//Basal transcription factors
Unigene48452_All	233	0	20	0	2.7946	11.4484	Up	7.9277e-07	5.6771e-06	--	--	--	--	--	--	--	--	--	--	--	--	--	--	--	--	--	--	--	--	--	--	-	-	-	--
Unigene48913_All	976	0	83	0	2.7687	11.435	Up	4.9375e-26	1.1609e-24	gi|302843366|ref|XP_002953225.1|	66.6	6e-10	hypothetical protein VOLCADRAFT_63308 [Volvox carteri f. nagariensis] >gi|300261612|gb|EFJ45824.1| hypothetical protein VOLCADRAFT_63308 [Volvox carteri f. nagariensis]	--	--	--	--	sp|Q9FPQ6|GP1_CHLRE	59.3	3e-09	Vegetative cell wall protein gp1 OS=Chlamydomonas reinhardtii GN=GP1 PE=2 SV=1	XF1267	62.4	1e-09	COG5297	Cellobiohydrolase A (1,4-beta-cellobiosidase A)	K14306	7e-11	66.2	ppp:PHYPADRAFT_166175	nuclear pore complex protein Nup62	-	-	-	ko03013//RNA transport
CL2643.Contig3_All	341	0	29	0	2.7688	11.435	Up	1.4305e-09	1.3906e-08	gi|293334769|ref|NP_001169070.1|	95.5	2e-19	uncharacterized protein LOC100382911 precursor [Zea mays]	gi|32994293|dbj|AK109084.1|	75.8	2e-11	Oryza sativa Japonica Group cDNA clone:002-154-H08, full insert sequence	sp|Q9SN46|LRX5_ARATH	52	8e-08	Leucine-rich repeat extensin-like protein 5 OS=Arabidopsis thaliana GN=LRX5 PE=2 SV=2	--	--	--	--	--	--	--	--	--	--	-	-	-	--
Unigene49637_All	224	0	19	0	2.7616	11.4313	Up	1.5996e-06	1.0995e-05	gi|297839943|ref|XP_002887853.1|	60.1	1e-08	hypothetical protein ARALYDRAFT_896005 [Arabidopsis lyrata subsp. lyrata] >gi|297333694|gb|EFH64112.1| hypothetical protein ARALYDRAFT_896005 [Arabidopsis lyrata subsp. lyrata]	--	--	--	--	sp|F4HQD4|HSP7P_ARATH	60.1	3e-10	Heat shock 70 kDa protein 15 OS=Arabidopsis thaliana GN=HSP70-15 PE=1 SV=1	YBR169c	65.9	2e-11	COG0443	Molecular chaperone	K09489	8e-10	60.1	aly:ARALYDRAFT_896005	heat shock 70kDa protein 4	GO:0006457//protein folding;GO:0046686//response to cadmium ion;GO:0009408//response to heat	GO:0005524//ATP binding	GO:0009506//plasmodesma;GO:0005886//plasma membrane;GO:0005618//cell wall;GO:0005634//nucleus;GO:0005829//cytosol	--
Unigene48677_All	201	0	17	0	2.7536	11.4271	Up	6.5118e-06	4.091e-05	--	--	--	--	--	--	--	--	--	--	--	--	--	--	--	--	--	--	--	--	--	--	-	-	-	--
Unigene49743_All	201	0	17	0	2.7536	11.4271	Up	6.5118e-06	4.0894e-05	--	--	--	--	--	--	--	--	--	--	--	--	--	--	--	--	--	--	--	--	--	--	-	-	-	--
Unigene49212_All	272	0	23	0	2.753	11.4268	Up	9.6515e-08	7.7515e-07	--	--	--	--	gi|32993350|dbj|AK108141.1|	85.7	2e-14	Oryza sativa Japonica Group cDNA clone:002-139-E09, full insert sequence	--	--	--	--	--	--	--	--	--	--	--	--	--	--	-	-	-	--
Unigene47166_All	392	0	33	0	2.7408	11.4204	Up	8.6314e-11	9.3339e-10	gi|298709476|emb|CBJ31380.1|	99	2e-20	nitrite reductase (NAD(P)H) large subunit [Ectocarpus siliculosus]	--	--	--	--	--	--	--	--	SMa1732	48.1	4e-06	COG2146	Ferredoxin subunits of nitrite reductase and ring-hydroxylating dioxygenases	K11323	1e-06	49.7	vcn:VOLCADRAFT_121342	histone arginine demethylase JMJD6 [EC:1.14.11.-]	-	GO:0005488//binding	-	--
Unigene5923_All	262	0	22	0	2.7338	11.4167	Up	1.9474e-07	1.5047e-06	--	--	--	--	--	--	--	--	--	--	--	--	--	--	--	--	--	--	--	--	--	--	-	-	-	--
Unigene49292_All	334	0	28	0	2.7294	11.4144	Up	2.8863e-09	2.7246e-08	gi|326518198|dbj|BAK07351.1|	73.2	1e-12	predicted protein [Hordeum vulgare subsp. vulgare]	gi|32992597|dbj|AK107388.1|	153	1e-34	Oryza sativa Japonica Group cDNA clone:002-127-C09, full insert sequence	sp|Q39586|METE_CHLRE	48.9	7e-07	5-methyltetrahydropteroyltriglutamate--homocysteine methyltransferase OS=Chlamydomonas reinhardtii PE=2 SV=1	YER091c	57.8	5e-09	COG0620	Methionine synthase II (cobalamin-independent)	K00549	1e-07	52.8	aly:ARALYDRAFT_489009	5-methyltetrahydropteroyltriglutamate--homocysteine methyltransferase [EC:2.1.1.14]	-	-	-	ko01100//Metabolic pathways;ko01110//Biosynthesis of secondary metabolites;ko00450//Selenocompound metabolism;ko00270//Cysteine and methionine metabolism
Unigene48818_All	277	0	23	0	2.7033	11.4005	Up	9.6515e-08	7.7528e-07	gi|124360185|gb|ABN08198.1|	75.5	2e-13	Glutamine amidotransferase, class I, active site [Medicago truncatula]	--	--	--	--	--	--	--	--	YBL039c	87.8	4e-18	COG0504	CTP synthase (UTP-ammonia lyase)	K01937	4e-14	74.3	pop:POPTR_731738	CTP synthase [EC:6.3.4.2]	GO:0044281//small molecule metabolic process;GO:0044237//cellular metabolic process;GO:0044238//primary metabolic process	GO:0016874//ligase activity	-	ko01100//Metabolic pathways;ko00240//Pyrimidine metabolism
Unigene49272_All	205	0	17	0	2.6999	11.3987	Up	6.5118e-06	4.0899e-05	--	--	--	--	--	--	--	--	--	--	--	--	--	--	--	--	--	--	--	--	--	--	-	-	-	--
Unigene49620_All	748	0	62	0	2.6986	11.398	Up	1.2456e-19	2.2896e-18	gi|226508688|ref|NP_001148076.1|	74.3	1e-12	LOC100281684 [Zea mays] >gi|195615664|gb|ACG29662.1| receptor protein kinase PERK1 [Zea mays]	--	--	--	--	sp|Q9FPQ6|GP1_CHLRE	90.5	9e-19	Vegetative cell wall protein gp1 OS=Chlamydomonas reinhardtii GN=GP1 PE=2 SV=1	YPO2725	73.2	4e-13	COG3501	Uncharacterized protein conserved in bacteria	K01051	3e-16	83.6	gmx:100776781	pectinesterase [EC:3.1.1.11]	-	GO:0016740//transferase activity	-	ko01100//Metabolic pathways;ko00565//Ether lipid metabolism;ko00500//Starch and sucrose metabolism;ko00564//Glycerophospholipid metabolism;ko04144//Endocytosis;ko00040//Pentose and glucuronate interconversions
Unigene48874_All	302	0	25	0	2.6951	11.3961	Up	2.3708e-08	2.0388e-07	--	--	--	--	--	--	--	--	--	--	--	--	--	--	--	--	--	--	--	--	--	--	-	-	-	--
Unigene31838_All	364	0	30	0	2.6833	11.3898	Up	7.0898e-10	7.0729e-09	gi|323456752|gb|EGB12618.1|	56.2	1e-07	hypothetical protein AURANDRAFT_70520 [Aureococcus anophagefferens]	--	--	--	--	sp|Q9SEE9|SR45_ARATH	52.8	5e-08	Arginine/serine-rich protein 45 OS=Arabidopsis thaliana GN=SR45 PE=1 SV=1	SPAC140.02	57	8e-09	COG0724	RNA-binding proteins (RRM domain)	K11294	7e-11	63.5	zma:100273020	nucleolin	-	-	-	ko03013//RNA transport;ko03015//mRNA surveillance pathway
CL3897.Contig6_All	392	0	32	0	2.6577	11.376	Up	1.7415e-10	1.8331e-09	--	--	--	--	--	--	--	--	--	--	--	--	--	--	--	--	--	--	--	--	--	--	-	-	-	--
Unigene48202_All	246	0	20	0	2.6469	11.3701	Up	7.9277e-07	5.6784e-06	--	--	--	--	--	--	--	--	--	--	--	--	--	--	--	--	--	--	--	--	--	--	-	-	-	--
Unigene47132_All	308	0	25	0	2.6426	11.3677	Up	2.3708e-08	2.0402e-07	--	--	--	--	--	--	--	--	--	--	--	--	--	--	--	--	--	--	--	--	--	--	-	-	-	--
Unigene48934_All	222	0	18	0	2.6398	11.3662	Up	3.2274e-06	2.1229e-05	--	--	--	--	--	--	--	--	--	--	--	--	--	--	--	--	--	--	--	--	--	--	-	-	-	--
CL8651.Contig2_All	247	0	20	0	2.6362	11.3642	Up	7.9277e-07	5.6813e-06	gi|384246092|gb|EIE19583.1|	85.9	1e-16	flavo protein WrbA [Coccomyxa subellipsoidea C-169]	--	--	--	--	--	--	--	--	YCR004c	107	4e-24	COG0655	Multimeric flavodoxin WrbA	K03809	7e-17	83.6	smo:SELMODRAFT_231000	Trp repressor binding protein	-	-	-	--
Unigene48918_All	408	0	33	0	2.6333	11.3627	Up	8.6314e-11	9.3329e-10	--	--	--	--	--	--	--	--	--	--	--	--	--	--	--	--	--	--	--	--	--	--	-	-	-	--
CL5675.Contig7_All	260	0	21	0	2.6296	11.3606	Up	3.9291e-07	2.9264e-06	--	--	--	--	--	--	--	--	--	--	--	--	--	--	--	--	--	--	--	--	--	--	-	-	-	--
Unigene49375_All	298	0	24	0	2.6221	11.3565	Up	4.7835e-08	3.9781e-07	--	--	--	--	--	--	--	--	--	--	--	--	--	--	--	--	--	--	--	--	--	--	-	-	-	--
Unigene49191_All	449	0	36	0	2.6104	11.3501	Up	1.0508e-11	1.2197e-10	gi|298706055|emb|CBJ29165.1|	108.6	2e-23	Mitochondrial inner membrane transporter, exports 2-oxoadipate and 2-oxoglutarate from the mitochond [Ectocarpus siliculosus]	--	--	--	--	sp|Q93XM7|MCAT_ARATH	48.9	1e-06	Mitochondrial carnitine/acylcarnitine carrier-like protein OS=Arabidopsis thaliana GN=BOU PE=1 SV=1	--	--	--	--	--	K15110	2e-14	76.3	cre:CHLREDRAFT_187630	solute carrier family 25 (mitochondrial 2-oxodicarboxylate transporter), member 21	GO:0006810//transport	-	-	--
Unigene49641_All	312	0	25	0	2.6088	11.3492	Up	2.3708e-08	2.0379e-07	--	--	--	--	--	--	--	--	--	--	--	--	--	--	--	--	--	--	--	--	--	--	-	-	-	--
Unigene49240_All	337	0	27	0	2.6084	11.3489	Up	5.8236e-09	5.3362e-08	gi|125546269|gb|EAY92408.1|	54.7	4e-07	hypothetical protein OsI_14143 [Oryza sativa Indica Group]	--	--	--	--	sp|Q7G6K7|FH3_ORYSJ	45.4	7e-06	Formin-like protein 3 OS=Oryza sativa subsp. japonica GN=FH3 PE=2 SV=2	--	--	--	--	--	--	--	--	--	--	-	-	-	--
Unigene49615_All	515	0	41	0	2.5919	11.3398	Up	3.1424e-13	4.0826e-12	--	--	--	--	--	--	--	--	--	--	--	--	--	--	--	--	--	--	--	--	--	--	-	-	-	--
CL11157.Contig3_All	327	0	26	0	2.5887	11.338	Up	1.175e-08	1.0469e-07	gi|293334769|ref|NP_001169070.1|	143.3	9e-34	uncharacterized protein LOC100382911 precursor [Zea mays]	--	--	--	--	--	--	--	--	--	--	--	--	--	--	--	--	--	--	-	-	-	--
Unigene48886_All	365	0	29	0	2.5867	11.3369	Up	1.4305e-09	1.3897e-08	--	--	--	--	--	--	--	--	--	--	--	--	--	--	--	--	--	--	--	--	--	--	-	-	-	--
Unigene48789_All	328	0	26	0	2.5808	11.3336	Up	1.175e-08	1.046e-07	--	--	--	--	--	--	--	--	--	--	--	--	--	--	--	--	--	--	--	--	--	--	-	-	-	--
Unigene49000_All	255	0	20	0	2.5535	11.3183	Up	7.9277e-07	5.6755e-06	gi|298707010|emb|CBJ29818.1|	93.2	1e-18	conserved unknown protein [Ectocarpus siliculosus]	--	--	--	--	--	--	--	--	SPAC1002.19	96.7	9e-21	COG0807	GTP cyclohydrolase II	--	--	--	--	--	-	-	-	--
CL9081.Contig2_All	204	0	16	0	2.5535	11.3183	Up	1.3139e-05	7.8558e-05	gi|302830181|ref|XP_002946657.1|	50.8	6e-06	hypothetical protein VOLCADRAFT_86831 [Volvox carteri f. nagariensis] >gi|300268403|gb|EFJ52584.1| hypothetical protein VOLCADRAFT_86831 [Volvox carteri f. nagariensis]	--	--	--	--	sp|P21997|SSGP_VOLCA	55.1	9e-09	Sulfated surface glycoprotein 185 OS=Volvox carteri PE=1 SV=1	YAL038w	72	2e-13	COG0469	Pyruvate kinase	K01115	2e-08	55.5	vcn:VOLCADRAFT_99471	phospholipase D [EC:3.1.4.4]	-	GO:0005488//binding;GO:0003824//catalytic activity	-	ko01100//Metabolic pathways;ko00565//Ether lipid metabolism;ko00564//Glycerophospholipid metabolism;ko04144//Endocytosis
CL926.Contig11_All	371	0	29	0	2.5449	11.3134	Up	1.4305e-09	1.3901e-08	gi|326492680|dbj|BAJ90196.1|	216.9	6e-56	predicted protein [Hordeum vulgare subsp. vulgare]	gi|32995944|dbj|AK110735.1|	656	0	Oryza sativa Japonica Group cDNA clone:002-170-F02, full insert sequence	sp|P14963|EF1A_EUGGR	164	9e-42	Elongation factor 1-alpha OS=Euglena gracilis GN=TEF PE=2 SV=1	YPR080w	232	1e-61	COG5256	Translation elongation factor EF-1alpha (GTPase)	K03231	7e-40	159	pop:POPTR_675976	elongation factor 1-alpha	GO:0044238//primary metabolic process;GO:0044237//cellular metabolic process	GO:0000166//nucleotide binding	GO:0044444//cytoplasmic part;GO:0016020//membrane;GO:0005634//nucleus	ko03013//RNA transport
CL10490.Contig1_All	256	0	20	0	2.5435	11.3126	Up	7.9277e-07	5.6834e-06	--	--	--	--	--	--	--	--	--	--	--	--	--	--	--	--	--	--	--	--	--	--	-	-	-	--
Unigene46721_All	874	0	68	0	2.5331	11.3067	Up	1.8462e-21	3.6757e-20	gi|290465235|gb|ADD25038.1|	313.9	1e-84	phosphoglucomutase 1 [Dunaliella salina]	gi|32994269|dbj|AK109060.1|	329	3e-87	Oryza sativa Japonica Group cDNA clone:002-154-F03, full insert sequence	sp|Q9SNX2|PGMC_BROIN	309	1e-84	Phosphoglucomutase, cytoplasmic OS=Bromus inermis GN=PGM1 PE=2 SV=1	SPBC32F12.10	389	3e-108	COG0033	Phosphoglucomutase	K01835	2e-84	310	osa:4333895	phosphoglucomutase [EC:5.4.2.2]	-	-	GO:0044444//cytoplasmic part	ko01100//Metabolic pathways;ko01110//Biosynthesis of secondary metabolites;ko00500//Starch and sucrose metabolism;ko00052//Galactose metabolism;ko00010//Glycolysis / Gluconeogenesis;ko00520//Amino sugar and nucleotide sugar metabolism;ko00230//Purine metabolism;ko00030//Pentose phosphate pathway
Unigene48111_All	270	0	21	0	2.5322	11.3062	Up	3.9291e-07	2.9246e-06	--	--	--	--	--	--	--	--	--	--	--	--	--	--	--	--	--	--	--	--	--	--	-	-	-	--
Unigene48086_All	219	0	17	0	2.5273	11.3034	Up	6.5118e-06	4.0926e-05	gi|301105188|ref|XP_002901678.1|	100.9	5e-21	60S ribosomal protein L32-1 [Phytophthora infestans T30-4] >gi|262100682|gb|EEY58734.1| 60S ribosomal protein L32-1 [Phytophthora infestans T30-4]	gi|168053176|ref|XM_001778962.1|	60	9e-07	Physcomitrella patens subsp. patens predicted protein (PHYPADRAFT_108328) mRNA, complete cds	sp|Q9FHG2|RL322_ARATH	82.4	5e-17	60S ribosomal protein L32-2 OS=Arabidopsis thaliana GN=RPL32B PE=2 SV=1	YBL092w	125	1e-29	COG1717	Ribosomal protein L32E	K02912	4e-22	100	cme:CMJ289C	large subunit ribosomal protein L32e	GO:0006412//translation	GO:0003735//structural constituent of ribosome	GO:0005730//nucleolus;GO:0033009;GO:0022625//cytosolic large ribosomal subunit	ko03010//Ribosome
Unigene49610_All	620	0	48	0	2.5206	11.2996	Up	2.3084e-15	3.4296e-14	--	--	--	--	--	--	--	--	--	--	--	--	--	--	--	--	--	--	--	--	--	--	-	-	-	--
Unigene49186_All	494	0	38	0	2.5044	11.2902	Up	2.5812e-12	3.1361e-11	gi|326488877|dbj|BAJ98050.1|	71.2	6e-12	predicted protein [Hordeum vulgare subsp. vulgare]	--	--	--	--	--	--	--	--	--	--	--	--	--	--	--	--	--	--	-	-	-	--
Unigene48116_All	390	0	30	0	2.5044	11.2902	Up	7.0898e-10	7.0714e-09	--	--	--	--	--	--	--	--	--	--	--	--	--	--	--	--	--	--	--	--	--	--	-	-	-	--
Unigene48487_All	326	0	25	0	2.4967	11.2858	Up	2.3708e-08	2.0393e-07	--	--	--	--	--	--	--	--	--	--	--	--	--	--	--	--	--	--	--	--	--	--	-	-	-	--
Unigene48587_All	313	0	24	0	2.4964	11.2856	Up	4.7835e-08	3.9788e-07	gi|307111675|gb|EFN59909.1|	80.1	9e-15	hypothetical protein CHLNCDRAFT_132941 [Chlorella variabilis]	gi|32995900|dbj|AK110691.1|	402	1e-110	Oryza sativa Japonica Group cDNA clone:002-170-A04, full insert sequence	sp|Q9ZSY2|DNJ15_ARATH	68.9	6e-13	Chaperone protein dnaJ 15 OS=Arabidopsis thaliana GN=ATJ15 PE=1 SV=1	YNL064c	79.7	1e-15	COG0484	DnaJ-class molecular chaperone with C-terminal Zn finger domain	K09510	3e-13	71.6	ota:Ot12g00420	DnaJ homolog subfamily B member 4	GO:0009958//positive gravitropism;GO:0006457//protein folding	GO:0046872//metal ion binding;GO:0031072//heat shock protein binding;GO:0051082//unfolded protein binding;GO:0003824//catalytic activity	GO:0016020//membrane	ko04141//Protein processing in endoplasmic reticulum
Unigene48078_All	274	0	21	0	2.4953	11.285	Up	3.9291e-07	2.9252e-06	gi|323449975|gb|EGB05859.1|	82.4	2e-15	hypothetical protein AURANDRAFT_30097 [Aureococcus anophagefferens]	--	--	--	--	sp|P50162|TRN1_DATST	59.7	4e-10	Tropinone reductase 1 OS=Datura stramonium GN=TR1 PE=1 SV=1	TM0297	102	2e-22	COG1028	Dehydrogenases with different specificities (related to short-chain alcohol dehydrogenases)	K08081	1e-09	59.3	ota:Ot16g01100	tropine dehydrogenase [EC:1.1.1.206]	-	-	-	ko01100//Metabolic pathways;ko01110//Biosynthesis of secondary metabolites;ko00040//Pentose and glucuronate interconversions;ko00960//Tropane, piperidine and pyridine alkaloid biosynthesis
Unigene47021_All	549	0	42	0	2.4907	11.2823	Up	1.5575e-13	2.0619e-12	--	--	--	--	--	--	--	--	--	--	--	--	--	--	--	--	--	--	--	--	--	--	-	-	-	--
Unigene49475_All	301	0	23	0	2.4878	11.2807	Up	9.6515e-08	7.7509e-07	gi|6523547|emb|CAB62280.1|	51.6	3e-06	hydroxyproline-rich glycoprotein DZ-HRGP [Volvox carteri f. nagariensis]	gi|226495038|ref|NM_001147777.1|	60	1e-06	Zea mays uncharacterized LOC100273336 (LOC100273336), mRNA >gi|194703523|gb|BT040841.1| Zea mays full-length cDNA clone ZM_BFc0138D23 mRNA, complete cds	sp|Q9FPQ6|GP1_CHLRE	64.3	2e-11	Vegetative cell wall protein gp1 OS=Chlamydomonas reinhardtii GN=GP1 PE=2 SV=1	Rv3876	47.4	6e-06	COG0455	ATPases involved in chromosome partitioning	K14709	1e-09	59.7	vcn:VOLCADRAFT_104214	solute carrier family 39 (zinc transporter), member 1/2/3	-	-	-	--
CL9293.Contig1_All	341	0	26	0	2.4824	11.2775	Up	1.175e-08	1.0467e-07	--	--	--	--	--	--	--	--	--	--	--	--	--	--	--	--	--	--	--	--	--	--	-	-	-	--
Unigene47176_All	408	0	31	0	2.4737	11.2725	Up	3.5138e-10	3.61e-09	gi|255084375|ref|XP_002508762.1|	57	8e-08	predicted protein [Micromonas sp. RCC299] >gi|226524039|gb|ACO70020.1| predicted protein [Micromonas sp. RCC299]	--	--	--	--	sp|Q4VZL0|YCF1_CUCSA	46.2	6e-06	Putative membrane protein ycf1 OS=Cucumis sativus GN=ycf1-A PE=3 SV=2	YGR060w	103	7e-23	COG3000	Sterol desaturase	K07750	7e-06	47.4	ota:Ot05g04520	methylsterol monooxygenase [EC:1.14.13.72]	-	-	-	ko01100//Metabolic pathways;ko00100//Steroid biosynthesis
Unigene19105_All	291	0	22	0	2.4614	11.2653	Up	1.9474e-07	1.5061e-06	--	--	--	--	--	--	--	--	--	--	--	--	SPAC869.10c	71.2	4e-13	COG0833	Amino acid transporters	--	--	--	--	--	-	-	-	--
CL1613.Contig2_All	212	0	16	0	2.4572	11.2628	Up	1.3139e-05	7.8592e-05	gi|53801490|gb|AAU93947.1|	88.6	2e-17	thioredoxin H [Helicosporidium sp. ex Simulium jonesi]	--	--	--	--	sp|O65049|TRXH_PICMA	81.3	1e-16	Thioredoxin H-type OS=Picea mariana GN=SB09 PE=2 SV=1	SPAC7D4.07c	99.4	1e-21	COG0526	Thiol-disulfide isomerase and thioredoxins	K03671	4e-17	84.3	gmx:100127431	thioredoxin 1	GO:0006950//response to stress;GO:0042221//response to chemical stimulus	GO:0016667//oxidoreductase activity, acting on a sulfur group of donors	GO:0043231//intracellular membrane-bounded organelle;GO:0044444//cytoplasmic part	--
CL734.Contig2_All	982	0	74	0	2.4534	11.2606	Up	2.7363e-23	5.8187e-22	gi|302843366|ref|XP_002953225.1|	76.3	7e-13	hypothetical protein VOLCADRAFT_63308 [Volvox carteri f. nagariensis] >gi|300261612|gb|EFJ45824.1| hypothetical protein VOLCADRAFT_63308 [Volvox carteri f. nagariensis]	gi|32994021|dbj|AK108812.1|	93.7	3e-16	Oryza sativa Japonica Group cDNA clone:002-151-E02, full insert sequence	sp|Q9FPQ6|GP1_CHLRE	85.1	8e-18	Vegetative cell wall protein gp1 OS=Chlamydomonas reinhardtii GN=GP1 PE=2 SV=1	SPBC28F2.12	69.3	9e-12	COG0086	DNA-directed RNA polymerase, beta' subunit/160 kD subunit	K03006	1e-13	75.5	smo:SELMODRAFT_128226	DNA-directed RNA polymerase II subunit RPB1 [EC:2.7.7.6]	-	GO:0003824//catalytic activity	-	ko01100//Metabolic pathways;ko03020//RNA polymerase;ko00240//Pyrimidine metabolism;ko00230//Purine metabolism
Unigene49107_All	492	0	37	0	2.4484	11.2576	Up	5.208e-12	6.1782e-11	gi|145324176|ref|NP_001077677.1|	67	1e-10	ECA1 gametogenesis related family protein [Arabidopsis thaliana] >gi|332193908|gb|AEE32029.1| ECA1 gametogenesis related family protein [Arabidopsis thaliana]	--	--	--	--	sp|Q9FPQ6|GP1_CHLRE	94	4e-20	Vegetative cell wall protein gp1 OS=Chlamydomonas reinhardtii GN=GP1 PE=2 SV=1	Rv3876	72.4	3e-13	COG0455	ATPases involved in chromosome partitioning	K01115	5e-21	98.2	vcn:VOLCADRAFT_99471	phospholipase D [EC:3.1.4.4]	-	GO:0003824//catalytic activity	-	ko01100//Metabolic pathways;ko00565//Ether lipid metabolism;ko00564//Glycerophospholipid metabolism;ko04144//Endocytosis
CL6233.Contig6_All	266	0	20	0	2.4479	11.2573	Up	7.9277e-07	5.6826e-06	gi|301100398|ref|XP_002899289.1|	141.7	2e-33	glutamine synthetase [Phytophthora infestans T30-4] >gi|262104206|gb|EEY62258.1| glutamine synthetase [Phytophthora infestans T30-4]	gi|294610603|tpg|BK005974.1|	103	8e-20	TPA: TPA_exp: Emiliania huxleyi CCMP1516 cytosolic glutamine synthetase II mRNA, complete cds	sp|P38562|GLNA4_MAIZE	135	5e-33	Glutamine synthetase root isozyme 4 OS=Zea mays GN=GLN5 PE=2 SV=1	SPAC23H4.06	171	4e-43	COG0174	Glutamine synthetase	K01915	2e-33	138	vcn:VOLCADRAFT_77041	glutamine synthetase [EC:6.3.1.2]	GO:0006807//nitrogen compound metabolic process;GO:0006542//glutamine biosynthetic process	GO:0004356//glutamate-ammonia ligase activity;GO:0005524//ATP binding	-	ko01100//Metabolic pathways;ko00250//Alanine, aspartate and glutamate metabolism;ko00910//Nitrogen metabolism;ko00630//Glyoxylate and dicarboxylate metabolism;ko00330//Arginine and proline metabolism
CL11157.Contig2_All	1091	0	82	0	2.447	11.2568	Up	9.9622e-26	2.3171e-24	gi|293334769|ref|NP_001169070.1|	428.7	7e-119	uncharacterized protein LOC100382911 precursor [Zea mays]	gi|226491347|ref|NM_001148781.1|	85.7	8e-14	Zea mays uncharacterized LOC100274422 (LOC100274422), mRNA >gi|194707853|gb|BT043006.1| Zea mays full-length cDNA clone ZM_BFc0076B21 mRNA, complete cds	sp|Q9FPQ6|GP1_CHLRE	104	1e-22	Vegetative cell wall protein gp1 OS=Chlamydomonas reinhardtii GN=GP1 PE=2 SV=1	YPO2725	64.3	4e-10	COG3501	Uncharacterized protein conserved in bacteria	K14709	8e-14	76.3	vcn:VOLCADRAFT_104214	solute carrier family 39 (zinc transporter), member 1/2/3	-	-	-	ko03013//RNA transport
Unigene49218_All	280	0	21	0	2.4418	11.2537	Up	3.9291e-07	2.9228e-06	--	--	--	--	--	--	--	--	--	--	--	--	--	--	--	--	--	--	--	--	--	--	-	-	-	--
Unigene47037_All	268	0	20	0	2.4296	11.2465	Up	7.9277e-07	5.6796e-06	--	--	--	--	--	--	--	--	--	--	--	--	--	--	--	--	--	--	--	--	--	--	-	-	-	--
CL626.Contig1_All	295	0	22	0	2.428	11.2456	Up	1.9474e-07	1.5062e-06	gi|294336041|gb|ADE62529.1|	99.8	1e-20	UDP-glucose pyrophosphorylase [Gracilaria lemaneiformis]	--	--	--	--	sp|Q43772|UGPA_HORVU	77	2e-15	UTP--glucose-1-phosphate uridylyltransferase OS=Hordeum vulgare PE=2 SV=1	YKL035w	128	2e-30	COG4284	UDP-glucose pyrophosphorylase	K00963	3e-18	88.2	cme:CMS159C	UTP--glucose-1-phosphate uridylyltransferase [EC:2.7.7.9]	-	-	-	ko01100//Metabolic pathways;ko01110//Biosynthesis of secondary metabolites;ko00500//Starch and sucrose metabolism;ko00052//Galactose metabolism;ko00040//Pentose and glucuronate interconversions;ko00520//Amino sugar and nucleotide sugar metabolism
Unigene32581_All	322	0	24	0	2.4266	11.2447	Up	4.7835e-08	3.9809e-07	gi|300122711|emb|CBK23277.2|	120.6	6e-27	Ribosomal protein L10e [Blastocystis hominis] >gi|300123491|emb|CBK24763.2| Ribosomal protein L10e [Blastocystis hominis]	gi|37989606|dbj|AK119983.1|	464	1e-128	Oryza sativa Japonica Group cDNA clone:002-184-F09, full insert sequence	sp|Q0ITS8|RL101_ORYSJ	114	1e-26	60S ribosomal protein L10-1 OS=Oryza sativa subsp. japonica GN=SC34 PE=2 SV=1	SPBC18E5.04	129	1e-30	COG0197	Ribosomal protein L16/L10E	K02866	6e-28	120	bdi:100840282	large subunit ribosomal protein L10e	GO:0009987//cellular process;GO:0010224//response to UV-B	-	GO:0044446//intracellular organelle part;GO:0009507//chloroplast;GO:0022626//cytosolic ribosome;GO:0016020//membrane	ko03010//Ribosome
CL199.Contig1_All	540	0	40	0	2.4117	11.2358	Up	6.3404e-13	8.059e-12	gi|168008268|ref|XP_001756829.1|	90.5	1e-17	predicted protein [Physcomitrella patens subsp. patens] >gi|162692067|gb|EDQ78426.1| predicted protein [Physcomitrella patens subsp. patens]	--	--	--	--	--	--	--	--	--	--	--	--	--	--	--	--	--	--	-	-	-	--
Unigene47172_All	257	0	19	0	2.407	11.233	Up	1.5996e-06	1.1004e-05	gi|326498279|dbj|BAJ98567.1|	79.7	1e-14	predicted protein [Hordeum vulgare subsp. vulgare]	gi|37988935|dbj|AK119312.1|	67.9	4e-09	Oryza sativa Japonica Group cDNA clone:001-130-G09, full insert sequence	--	--	--	--	--	--	--	--	--	--	--	--	--	--	-	-	-	--
CL7421.Contig3_All	203	0	15	0	2.4057	11.2322	Up	2.651e-05	0.00015037	gi|326526603|dbj|BAJ97318.1|	62	2e-09	predicted protein [Hordeum vulgare subsp. vulgare]	--	--	--	--	sp|Q5M729|OPD23_ARATH	59.3	5e-10	Dihydrolipoyllysine-residue acetyltransferase component 3 of pyruvate dehydrogenase complex, mitochondrial OS=Arabidopsis thaliana GN=At1g54220 PE=1 SV=1	YNL071w	81.6	3e-16	COG0508	Pyruvate/2-oxoglutarate dehydrogenase complex, dihydrolipoamide acyltransferase (E2) component, and related enzymes	K00627	8e-10	60.1	vvi:100249200	pyruvate dehydrogenase E2 component (dihydrolipoamide acetyltransferase) [EC:2.3.1.12]	GO:0046686//response to cadmium ion	GO:0016746//transferase activity, transferring acyl groups	GO:0005739//mitochondrion	ko01100//Metabolic pathways;ko01110//Biosynthesis of secondary metabolites;ko00020//Citrate cycle (TCA cycle);ko00010//Glycolysis / Gluconeogenesis;ko00620//Pyruvate metabolism
Unigene48683_All	217	0	16	0	2.4005	11.2291	Up	1.3139e-05	7.8466e-05	--	--	--	--	--	--	--	--	--	--	--	--	--	--	--	--	--	--	--	--	--	--	-	-	-	--
Unigene49121_All	570	0	42	0	2.399	11.2282	Up	1.5575e-13	2.0616e-12	gi|348689732|gb|EGZ29546.1|	82.4	3e-15	hypothetical protein PHYSODRAFT_472363 [Phytophthora sojae]	--	--	--	--	sp|Q9SN46|LRX5_ARATH	53.5	8e-08	Leucine-rich repeat extensin-like protein 5 OS=Arabidopsis thaliana GN=LRX5 PE=2 SV=2	SPBC28F2.12	49.3	4e-06	COG0086	DNA-directed RNA polymerase, beta' subunit/160 kD subunit	K03006	5e-07	52.4	smo:SELMODRAFT_128226	DNA-directed RNA polymerase II subunit RPB1 [EC:2.7.7.6]	-	-	-	ko01100//Metabolic pathways;ko03020//RNA polymerase;ko00240//Pyrimidine metabolism;ko00230//Purine metabolism
Unigene49246_All	285	0	21	0	2.399	11.2282	Up	3.9291e-07	2.9226e-06	gi|224127999|ref|XP_002320216.1|	54.3	5e-07	predicted protein [Populus trichocarpa] >gi|222860989|gb|EEE98531.1| predicted protein [Populus trichocarpa]	--	--	--	--	--	--	--	--	--	--	--	--	--	--	--	--	--	--	-	-	-	--
Unigene48819_All	398	0	29	0	2.3723	11.2121	Up	1.4305e-09	1.3898e-08	gi|307109921|gb|EFN58158.1|	60.8	6e-09	hypothetical protein CHLNCDRAFT_57026 [Chlorella variabilis]	--	--	--	--	--	--	--	--	mll7605	62	3e-10	COG0702	Predicted nucleoside-diphosphate-sugar epimerases	--	--	--	--	--	-	-	-	--
Unigene5688_All	357	0	26	0	2.3711	11.2113	Up	1.175e-08	1.0457e-07	gi|384251688|gb|EIE25165.1|	177.9	3e-44	isomerising glucosamine-fructose-6-phosphate aminotransferase [Coccomyxa subellipsoidea C-169]	gi|32992527|dbj|AK107318.1|	581	1e-163	Oryza sativa Japonica Group cDNA clone:002-126-E03, full insert sequence	sp|O19908|GLMS_CYACA	63.2	3e-11	Glucosamine--fructose-6-phosphate aminotransferase [isomerizing] OS=Cyanidium caldarium GN=glmS PE=3 SV=3	YKL104c	202	9e-53	COG0449	Glucosamine 6-phosphate synthetase, contains amidotransferase and phosphosugar isomerase domains	K00820	4e-45	177	vcn:VOLCADRAFT_105759	glucosamine--fructose-6-phosphate aminotransferase (isomerizing) [EC:2.6.1.16]	GO:0016051//carbohydrate biosynthetic process	GO:0004360//glutamine-fructose-6-phosphate transaminase (isomerizing) activity;GO:0030246//carbohydrate binding	GO:0005739//mitochondrion	ko01100//Metabolic pathways;ko01110//Biosynthesis of secondary metabolites;ko00250//Alanine, aspartate and glutamate metabolism;ko00520//Amino sugar and nucleotide sugar metabolism
Unigene49723_All	221	0	16	0	2.3571	11.2028	Up	1.3139e-05	7.839e-05	--	--	--	--	--	--	--	--	--	--	--	--	--	--	--	--	--	--	--	--	--	--	-	-	-	--
Unigene48854_All	332	0	24	0	2.3535	11.2006	Up	4.7835e-08	3.9785e-07	--	--	--	--	--	--	--	--	--	--	--	--	--	--	--	--	--	--	--	--	--	--	-	-	-	--
CL2101.Contig4_All	263	0	19	0	2.352	11.1997	Up	1.5996e-06	1.1011e-05	--	--	--	--	--	--	--	--	--	--	--	--	--	--	--	--	--	--	--	--	--	--	-	-	-	--
Unigene47423_All	236	0	17	0	2.3452	11.1955	Up	6.5118e-06	4.0936e-05	gi|293331839|ref|NP_001168882.1|	55.8	2e-07	uncharacterized protein LOC100382687 precursor [Zea mays]	--	--	--	--	sp|Q9SX31|PERK9_ARATH	49.7	4e-07	Proline-rich receptor-like protein kinase PERK9 OS=Arabidopsis thaliana GN=PERK9 PE=2 SV=1	--	--	--	--	--	K12418	6e-06	42	cre:CHLREDRAFT_32523	fatty acid desaturase (delta-4 desaturase) [EC:1.14.19.-]	-	-	-	--
Unigene49127_All	486	0	35	0	2.3447	11.1952	Up	2.1202e-11	2.4043e-10	gi|325190906|emb|CCA25392.1|	120.6	8e-27	FAS2_PENPA Fatty acid synthase subunit alpha putati [Albugo laibachii Nc14]	--	--	--	--	sp|Q9SN46|LRX5_ARATH	55.8	1e-08	Leucine-rich repeat extensin-like protein 5 OS=Arabidopsis thaliana GN=LRX5 PE=2 SV=2	YKL182w_4	218	4e-57	COG0331	(acyl-carrier-protein) S-malonyltransferase	K11323	7e-08	54.7	vcn:VOLCADRAFT_121342	histone arginine demethylase JMJD6 [EC:1.14.11.-]	GO:0008152//metabolic process	GO:0016772//transferase activity, transferring phosphorus-containing groups;GO:0005488//binding;GO:0016491//oxidoreductase activity	-	ko01100//Metabolic pathways;ko03020//RNA polymerase;ko00240//Pyrimidine metabolism;ko00230//Purine metabolism
Unigene31885_All	361	0	26	0	2.3448	11.1952	Up	1.175e-08	1.0465e-07	--	--	--	--	--	--	--	--	--	--	--	--	--	--	--	--	--	--	--	--	--	--	-	-	-	--
Unigene1379_All	751	0	54	0	2.341	11.1929	Up	3.4214e-17	5.6127e-16	gi|302828408|ref|XP_002945771.1|	59.7	4e-08	pathogenesis-related protein 1-like protein [Volvox carteri f. nagariensis] >gi|300268586|gb|EFJ52766.1| pathogenesis-related protein 1-like protein [Volvox carteri f. nagariensis]	gi|226495038|ref|NM_001147777.1|	73.8	2e-10	Zea mays uncharacterized LOC100273336 (LOC100273336), mRNA >gi|194703523|gb|BT040841.1| Zea mays full-length cDNA clone ZM_BFc0138D23 mRNA, complete cds	sp|Q9FPQ6|GP1_CHLRE	119	2e-27	Vegetative cell wall protein gp1 OS=Chlamydomonas reinhardtii GN=GP1 PE=2 SV=1	XF0818	92.4	7e-19	COG2730	Endoglucanase	K01115	6e-27	119	vcn:VOLCADRAFT_99471	phospholipase D [EC:3.1.4.4]	-	-	-	ko01100//Metabolic pathways;ko00565//Ether lipid metabolism;ko00564//Glycerophospholipid metabolism;ko04144//Endocytosis
CL9946.Contig2_All	223	0	16	0	2.3359	11.1898	Up	1.3139e-05	7.8553e-05	gi|326497339|dbj|BAK02254.1|	123.2	1e-27	predicted protein [Hordeum vulgare subsp. vulgare]	gi|32995421|dbj|AK110212.1|	266	8e-69	Oryza sativa Japonica Group cDNA clone:002-162-C12, full insert sequence	sp|Q93VT8|ACLB1_ORYSJ	104	1e-23	ATP-citrate synthase beta chain protein 1 OS=Oryza sativa subsp. japonica GN=ACLB-1 PE=2 SV=1	SPBC1703.07_2	130	4e-31	COG0372	Citrate synthase	K01648	4e-25	110	ppp:PHYPADRAFT_179458	ATP citrate (pro-S)-lyase [EC:2.3.3.8]	GO:0044262//cellular carbohydrate metabolic process	GO:0003878//ATP citrate synthase activity;GO:0005524//ATP binding;GO:0004775//succinate-CoA ligase (ADP-forming) activity;GO:0048037//cofactor binding;GO:0016829//lyase activity	GO:0009346//citrate lyase complex;GO:0005886//plasma membrane;GO:0005829//cytosol	ko01100//Metabolic pathways;ko01110//Biosynthesis of secondary metabolites;ko00020//Citrate cycle (TCA cycle)
Unigene48851_All	307	0	22	0	2.3331	11.188	Up	1.9474e-07	1.5053e-06	gi|299470805|emb|CBN79851.1|	85.1	3e-16	conserved unknown protein [Ectocarpus siliculosus]	--	--	--	--	--	--	--	--	SPCC1672.03c	105	3e-23	COG0402	Cytosine deaminase and related metal-dependent hydrolases	K01487	1e-11	65.9	vcn:VOLCADRAFT_65103	guanine deaminase [EC:3.5.4.3]	-	GO:0016787//hydrolase activity	-	ko01100//Metabolic pathways;ko00230//Purine metabolism
Unigene49097_All	349	0	25	0	2.3322	11.1875	Up	2.3708e-08	2.0384e-07	gi|311063255|gb|ADP65791.1|	182.2	1e-45	heat shock protein 90 [Protoperidinium crassipes]	gi|32995954|dbj|AK110745.1|	547	1e-153	Oryza sativa Japonica Group cDNA clone:002-170-F12, full insert sequence	sp|P51818|HS903_ARATH	173	2e-44	Heat shock protein 90-3 OS=Arabidopsis thaliana GN=HSP90-3 PE=1 SV=2	YMR186w	202	9e-53	COG0326	Molecular chaperone, HSP90 family	K04079	1e-44	175	zma:100384478	molecular chaperone HtpG	-	-	-	ko04626//Plant-pathogen interaction;ko04141//Protein processing in endoplasmic reticulum
Unigene47153_All	226	0	16	0	2.3049	11.1705	Up	1.3139e-05	7.851e-05	--	--	--	--	--	--	--	--	--	--	--	--	--	--	--	--	--	--	--	--	--	--	-	-	-	--
CL3906.Contig2_All	340	0	24	0	2.2982	11.1663	Up	4.7835e-08	3.9819e-07	gi|356520519|ref|XP_003528909.1|	64.3	5e-10	PREDICTED: proline-rich receptor-like protein kinase PERK15-like isoform 2 [Glycine max]	--	--	--	--	sp|Q9FPQ6|GP1_CHLRE	68.9	6e-13	Vegetative cell wall protein gp1 OS=Chlamydomonas reinhardtii GN=GP1 PE=2 SV=1	YEL060c	83.2	1e-16	COG1404	Subtilisin-like serine proteases	K01115	4e-11	64.3	vcn:VOLCADRAFT_99471	phospholipase D [EC:3.1.4.4]	-	GO:0016740//transferase activity	-	ko01100//Metabolic pathways;ko00565//Ether lipid metabolism;ko00564//Glycerophospholipid metabolism;ko04144//Endocytosis
Unigene49222_All	270	0	19	0	2.2911	11.1618	Up	1.5996e-06	1.0996e-05	--	--	--	--	--	--	--	--	--	--	--	--	--	--	--	--	--	--	--	--	--	--	-	-	-	--
Unigene48887_All	228	0	16	0	2.2847	11.1578	Up	1.3139e-05	7.8438e-05	--	--	--	--	--	--	--	--	--	--	--	--	--	--	--	--	--	--	--	--	--	--	-	-	-	--
Unigene49666_All	243	0	17	0	2.2777	11.1534	Up	6.5118e-06	4.0897e-05	--	--	--	--	--	--	--	--	--	--	--	--	--	--	--	--	--	--	--	--	--	--	-	-	-	--
Unigene48273_All	286	0	20	0	2.2767	11.1527	Up	7.9277e-07	5.678e-06	gi|326501236|dbj|BAJ98849.1|	91.7	3e-18	predicted protein [Hordeum vulgare subsp. vulgare]	--	--	--	--	sp|Q0DJ33|GPA1_ORYSJ	46.2	4e-06	Guanine nucleotide-binding protein alpha-1 subunit OS=Oryza sativa subsp. japonica GN=GPA1 PE=1 SV=2	--	--	--	--	--	--	--	--	--	--	-	-	-	--
Unigene2274_All	573	0	40	0	2.2728	11.1503	Up	6.3404e-13	8.0569e-12	gi|197312919|gb|ACH63240.1|	132.9	2e-30	glutaredoxin [Rheum australe]	gi|225314129|dbj|AK320876.1|	73.8	2e-10	Solanum lycopersicum cDNA, clone: LEFL1014AE06, HTC in leaf	sp|Q9SA68|GRXS1_ARATH	122	1e-28	Monothiol glutaredoxin-S1 OS=Arabidopsis thaliana GN=GRXS1 PE=3 SV=1	SPAC4F10.20	49.3	4e-06	COG0695	Glutaredoxin and related proteins	K03676	2e-14	77	bdi:100821530	glutaredoxin 3	GO:0048653//anther development	GO:0008794//arsenate reductase (glutaredoxin) activity	-	--
CL538.Contig2_All	215	0	15	0	2.2714	11.1494	Up	2.651e-05	0.00015039	gi|38325811|gb|AAR17078.1|	129.4	1e-29	heat shock protein 70-1 [Nicotiana tabacum]	gi|270135246|gb|BT102198.1|	226	7e-57	Picea glauca clone GQ0168_I02 mRNA sequence	sp|P22954|MD37D_ARATH	128	7e-31	Probable mediator of RNA polymerase II transcription subunit 37c OS=Arabidopsis thaliana GN=MED37D PE=1 SV=2	SPAC13G7.02c	130	8e-31	COG0443	Molecular chaperone	K03283	2e-30	128	aly:ARALYDRAFT_660090	heat shock 70kDa protein 1/8	GO:0009615//response to virus;GO:0006457//protein folding;GO:0042542//response to hydrogen peroxide;GO:0009697//salicylic acid biosynthetic process;GO:0006007//glucose catabolic process;GO:0009617//response to bacterium;GO:0080167//response to karrikin;GO:0009644//response to high light intensity;GO:0046686//response to cadmium ion;GO:0009408//response to heat;GO:0030968//endoplasmic reticulum un…	GO:0002020//protease binding;GO:0005524//ATP binding	GO:0005774//vacuolar membrane;GO:0048046//apoplast;GO:0033009;GO:0022626//cytosolic ribosome;GO:0009507//chloroplast;GO:0005618//cell wall;GO:0005794//Golgi apparatus;GO:0016363//nuclear matrix;GO:0009506//plasmodesma;GO:0005886//plasma membrane	ko04144//Endocytosis;ko04141//Protein processing in endoplasmic reticulum;ko03040//Spliceosome
Unigene49760_All	244	0	17	0	2.2683	11.1474	Up	6.5118e-06	4.0891e-05	gi|302843260|ref|XP_002953172.1|	52	2e-06	hypothetical protein VOLCADRAFT_93831 [Volvox carteri f. nagariensis] >gi|300261559|gb|EFJ45771.1| hypothetical protein VOLCADRAFT_93831 [Volvox carteri f. nagariensis]	--	--	--	--	sp|Q9CAL8|PEK13_ARATH	51.2	1e-07	Proline-rich receptor-like protein kinase PERK13 OS=Arabidopsis thaliana GN=PERK13 PE=2 SV=1	--	--	--	--	--	K01051	3e-06	48.1	gmx:100776781	pectinesterase [EC:3.1.1.11]	-	-	-	ko01100//Metabolic pathways;ko00500//Starch and sucrose metabolism;ko00040//Pentose and glucuronate interconversions
Unigene48125_All	302	0	21	0	2.2639	11.1446	Up	3.9291e-07	2.9243e-06	gi|157093503|gb|ABV22406.1|	50.4	8e-06	unknown [Noctiluca scintillans]	--	--	--	--	--	--	--	--	--	--	--	--	--	--	--	--	--	--	-	-	-	--
Unigene48087_All	259	0	18	0	2.2627	11.1438	Up	3.2274e-06	2.1236e-05	--	--	--	--	--	--	--	--	--	--	--	--	--	--	--	--	--	--	--	--	--	--	-	-	-	--
Unigene49015_All	216	0	15	0	2.2609	11.1427	Up	2.651e-05	0.00015009	--	--	--	--	--	--	--	--	--	--	--	--	--	--	--	--	--	--	--	--	--	--	-	-	-	--
Unigene46942_All	317	0	22	0	2.2595	11.1418	Up	1.9474e-07	1.5056e-06	gi|168011590|ref|XP_001758486.1|	81.3	4e-15	predicted protein [Physcomitrella patens subsp. patens] >gi|162690521|gb|EDQ76888.1| predicted protein [Physcomitrella patens subsp. patens]	--	--	--	--	--	--	--	--	SPAC5D6.09c	102	2e-22	COG1584	Predicted membrane protein	K07034	2e-15	79	ppp:PHYPADRAFT_123327		-	-	-	--
CL6233.Contig4_All	231	0	16	0	2.255	11.1389	Up	1.3139e-05	7.8572e-05	gi|298708003|emb|CBJ30365.1|	90.5	7e-18	Glutamate ammonia ligase [Ectocarpus siliculosus]	--	--	--	--	sp|P04770|GLNA1_PHAVU	82	7e-17	Glutamine synthetase PR-1 OS=Phaseolus vulgaris PE=2 SV=1	YPR035w	112	1e-25	COG0174	Glutamine synthetase	K01915	7e-17	83.6	gmx:547953	glutamine synthetase [EC:6.3.1.2]	-	GO:0003824//catalytic activity	-	ko01100//Metabolic pathways;ko00250//Alanine, aspartate and glutamate metabolism;ko00910//Nitrogen metabolism;ko00630//Glyoxylate and dicarboxylate metabolism;ko00330//Arginine and proline metabolism
Unigene47213_All	491	0	34	0	2.2545	11.1386	Up	4.2779e-11	4.7364e-10	gi|299473202|emb|CBN78778.1|	146	1e-34	Carbamoyl-phosphate synthase (glutamine-hydrolyzing) [Ectocarpus siliculosus]	--	--	--	--	sp|Q1XDT6|CARA_PORYE	79.3	1e-15	Carbamoyl-phosphate synthase small chain OS=Porphyra yezoensis GN=carA PE=3 SV=1	SPBC56F2.09c	222	3e-58	COG0505	Carbamoylphosphate synthase small subunit	K11541	2e-35	145	cme:CMQ255C	carbamoyl-phosphate synthase / aspartate carbamoyltransferase [EC:6.3.5.5 2.1.3.2]	GO:0044238//primary metabolic process;GO:0044281//small molecule metabolic process;GO:0044237//cellular metabolic process	-	-	ko01100//Metabolic pathways;ko00250//Alanine, aspartate and glutamate metabolism;ko00240//Pyrimidine metabolism
Unigene6075_All	390	0	27	0	2.254	11.1383	Up	5.8236e-09	5.3357e-08	--	--	--	--	--	--	--	--	--	--	--	--	--	--	--	--	--	--	--	--	--	--	-	-	-	--
Unigene48978_All	289	0	20	0	2.2531	11.1377	Up	7.9277e-07	5.6759e-06	--	--	--	--	--	--	--	--	--	--	--	--	--	--	--	--	--	--	--	--	--	--	-	-	-	--
Unigene48232_All	304	0	21	0	2.249	11.1351	Up	3.9291e-07	2.9239e-06	gi|357132370|ref|XP_003567803.1|	79.3	1e-14	PREDICTED: CTP synthase-like isoform 2 [Brachypodium distachyon]	--	--	--	--	--	--	--	--	SPAC10F6.03c	90.1	9e-19	COG0504	CTP synthase (UTP-ammonia lyase)	K01937	1e-15	79.3	bdi:100845896	CTP synthase [EC:6.3.4.2]	GO:0000478//endonucleolytic cleavage involved in rRNA processing;GO:0044281//small molecule metabolic process;GO:0046686//response to cadmium ion	GO:0016874//ligase activity	GO:0005829//cytosol	ko01100//Metabolic pathways;ko00240//Pyrimidine metabolism
CL9649.Contig1_All	783	0	54	0	2.2453	11.1327	Up	3.4214e-17	5.6145e-16	--	--	--	--	--	--	--	--	--	--	--	--	--	--	--	--	--	--	--	--	--	--	-	-	-	--
Unigene48494_All	305	0	21	0	2.2416	11.1303	Up	3.9291e-07	2.9234e-06	--	--	--	--	--	--	--	--	--	--	--	--	--	--	--	--	--	--	--	--	--	--	-	-	-	--
Unigene49331_All	509	0	35	0	2.2387	11.1284	Up	2.1202e-11	2.4037e-10	gi|302760873|ref|XP_002963859.1|	122.9	2e-27	hypothetical protein SELMODRAFT_79764 [Selaginella moellendorffii] >gi|302813156|ref|XP_002988264.1| hypothetical protein SELMODRAFT_127524 [Selaginella moellendorffii] >gi|300143996|gb|EFJ10683.1| hypothetical protein SELMODRAFT_127524 [Selaginella moellendorffii] >gi|300169127|gb|EFJ35730.1| hypothetical protein SELMODRAFT_79764 [Selaginella moellendorffii]	gi|32995323|dbj|AK110114.1|	880	0	Oryza sativa Japonica Group cDNA clone:002-161-A11, full insert sequence	sp|O04202|EIF3F_ARATH	111	2e-25	Eukaryotic translation initiation factor 3 subunit F OS=Arabidopsis thaliana GN=TIF3F1 PE=2 SV=1	SPBC4C3.07	198	4e-51	COG1310	Predicted metal-dependent protease of the PAD1/JAB1 superfamily	K03249	2e-28	122	smo:SELMODRAFT_127524	translation initiation factor 3 subunit F	-	-	GO:0044424//intracellular part	ko03013//RNA transport
Unigene47130_All	364	0	25	0	2.2361	11.1268	Up	2.3708e-08	2.0404e-07	--	--	--	--	--	--	--	--	--	--	--	--	--	--	--	--	--	--	--	--	--	--	-	-	-	--
Unigene48196_All	394	0	27	0	2.2311	11.1235	Up	5.8236e-09	5.3367e-08	gi|2429362|gb|AAB70928.1|	57	8e-08	proline rich protein [Santalum album]	--	--	--	--	sp|Q9LK03|PERK2_ARATH	52	1e-07	Proline-rich receptor-like protein kinase PERK2 OS=Arabidopsis thaliana GN=PERK2 PE=2 SV=3	--	--	--	--	--	--	--	--	--	--	-	-	-	--
CL9665.Contig2_All	439	0	30	0	2.2249	11.1195	Up	7.0898e-10	7.0736e-09	gi|303282659|ref|XP_003060621.1|	80.1	9e-15	predicted protein [Micromonas pusilla CCMP1545] >gi|226458092|gb|EEH55390.1| predicted protein [Micromonas pusilla CCMP1545]	--	--	--	--	sp|Q9FIJ2|NDUA2_ARATH	73.2	5e-14	NADH dehydrogenase [ubiquinone] 1 alpha subcomplex subunit 2 OS=Arabidopsis thaliana GN=At5g47890 PE=2 SV=1	--	--	--	--	--	K03946	2e-14	76.3	olu:OSTLU_27581	NADH dehydrogenase (ubiquinone) 1 alpha subcomplex 2 [EC:1.6.5.3 1.6.99.3]	-	-	GO:0005747//mitochondrial respiratory chain complex I	ko01100//Metabolic pathways;ko00190//Oxidative phosphorylation
Unigene48171_All	366	0	25	0	2.2239	11.1189	Up	2.3708e-08	2.0397e-07	gi|224092450|ref|XP_002309616.1|	83.6	8e-16	predicted protein [Populus trichocarpa] >gi|222855592|gb|EEE93139.1| predicted protein [Populus trichocarpa]	--	--	--	--	sp|Q3E6T0|PT525_ARATH	79	6e-16	Probable sugar phosphate/phosphate translocator At5g25400 OS=Arabidopsis thaliana GN=At5g25400 PE=2 SV=1	--	--	--	--	--	K15280	1e-06	49.7	olu:OSTLU_87077	solute carrier family 35, member C2	-	-	GO:0016020//membrane	--
Unigene12997_All	308	0	21	0	2.2198	11.1162	Up	3.9291e-07	2.9259e-06	--	--	--	--	--	--	--	--	--	--	--	--	--	--	--	--	--	--	--	--	--	--	-	-	-	--
CL10214.Contig3_All	294	0	20	0	2.2148	11.113	Up	7.9277e-07	5.6842e-06	--	--	--	--	--	--	--	--	--	--	--	--	--	--	--	--	--	--	--	--	--	--	-	-	-	--
Unigene48223_All	355	0	24	0	2.2011	11.104	Up	4.7835e-08	3.9795e-07	--	--	--	--	--	--	--	--	--	--	--	--	--	--	--	--	--	--	--	--	--	--	-	-	-	--
Unigene48960_All	237	0	16	0	2.198	11.102	Up	1.3139e-05	7.8428e-05	gi|356516043|ref|XP_003526706.1|	75.5	2e-13	PREDICTED: glutamate synthase [NADH], amyloplastic-like [Glycine max]	--	--	--	--	sp|Q03460|GLSN_MEDSA	75.5	7e-15	Glutamate synthase [NADH], amyloplastic OS=Medicago sativa PE=1 SV=1	YDL171c_2	93.2	1e-19	COG0069	Glutamate synthase domain 2	K00264	2e-14	75.5	gmx:100819513	glutamate synthase (NADPH/NADH) [EC:1.4.1.13 1.4.1.14]	GO:0008152//metabolic process	GO:0005488//binding;GO:0016638//oxidoreductase activity, acting on the CH-NH2 group of donors	-	ko01100//Metabolic pathways;ko01110//Biosynthesis of secondary metabolites;ko00250//Alanine, aspartate and glutamate metabolism;ko00910//Nitrogen metabolism
Unigene46909_All	608	0	41	0	2.1955	11.1003	Up	3.1424e-13	4.0842e-12	--	--	--	--	--	--	--	--	--	--	--	--	--	--	--	--	--	--	--	--	--	--	-	-	-	--
Unigene49061_All	267	0	18	0	2.1949	11.0999	Up	3.2274e-06	2.1226e-05	--	--	--	--	--	--	--	--	--	--	--	--	--	--	--	--	--	--	--	--	--	--	-	-	-	--
Unigene46953_All	208	0	14	0	2.1914	11.0976	Up	5.3488e-05	0.0002867	--	--	--	--	--	--	--	--	--	--	--	--	--	--	--	--	--	--	--	--	--	--	-	-	-	--
Unigene46707_All	879	0	59	0	2.1853	11.0936	Up	1.0232e-18	1.8019e-17	gi|326524724|dbj|BAK04298.1|	204.5	1e-51	predicted protein [Hordeum vulgare subsp. vulgare]	--	--	--	--	sp|Q9S735|PHT19_ARATH	77	1e-14	Probable inorganic phosphate transporter 1-9 OS=Arabidopsis thaliana GN=PHT1-9 PE=2 SV=1	Ta0048	85.1	1e-16	COG0477	Permeases of the major facilitator superfamily	K08176	2e-14	77.8	aly:ARALYDRAFT_494667	MFS transporter, PHS family, inorganic phosphate transporter	GO:0006810//transport	GO:0015114//phosphate ion transmembrane transporter activity;GO:0022804	GO:0044464//cell part;GO:0016020//membrane	--
Unigene49298_All	626	0	42	0	2.1844	11.093	Up	1.5575e-13	2.061e-12	gi|299115178|emb|CBN74009.1|	102.8	3e-21	Sept1, septin GTPase [Ectocarpus siliculosus]	--	--	--	--	--	--	--	--	SPAC4F10.11	276	2e-74	COG5019	Septin family protein	K14306	2e-06	50.4	bdi:100835393	nuclear pore complex protein Nup62	-	-	-	ko03013//RNA transport
Unigene3242_All	329	0	22	0	2.1771	11.0882	Up	1.9474e-07	1.5059e-06	gi|255079556|ref|XP_002503358.1|	65.5	2e-10	predicted protein [Micromonas sp. RCC299] >gi|226518624|gb|ACO64616.1| predicted protein [Micromonas sp. RCC299]	--	--	--	--	sp|P56820|EIF3D_ARATH	45.1	1e-05	Eukaryotic translation initiation factor 3 subunit D OS=Arabidopsis thaliana GN=TIF3D1 PE=1 SV=1	--	--	--	--	--	K03251	6e-08	53.9	gmx:100802805	translation initiation factor 3 subunit D	-	-	-	ko03013//RNA transport
CL7075.Contig2_All	389	0	26	0	2.1761	11.0875	Up	1.175e-08	1.0468e-07	gi|222874132|gb|EEF11263.1|	50.4	8e-06	predicted protein [Populus trichocarpa]	--	--	--	--	--	--	--	--	RSp0642_6	53.9	7e-08	COG3319	Thioesterase domains of type I polyketide synthases or non-ribosomal peptide synthetases	--	--	--	--	--	-	-	-	--
Unigene48931_All	480	0	32	0	2.1705	11.0838	Up	1.7415e-10	1.8323e-09	gi|76262500|gb|ABA41400.1|	57.8	6e-08	pherophorin-C2 protein precursor [Chlamydomonas reinhardtii]	--	--	--	--	sp|Q9FPQ6|GP1_CHLRE	103	4e-23	Vegetative cell wall protein gp1 OS=Chlamydomonas reinhardtii GN=GP1 PE=2 SV=1	YPO2725	78.2	6e-15	COG3501	Uncharacterized protein conserved in bacteria	K01115	9e-20	94	vcn:VOLCADRAFT_99471	phospholipase D [EC:3.1.4.4]	-	-	-	ko01100//Metabolic pathways;ko00565//Ether lipid metabolism;ko00564//Glycerophospholipid metabolism;ko04144//Endocytosis
Unigene46983_All	361	0	24	0	2.1645	11.0798	Up	4.7835e-08	3.9802e-07	gi|226506860|ref|NP_001145767.1|	67	8e-11	uncharacterized protein LOC100279274 [Zea mays]	gi|32994338|dbj|AK109129.1|	135	3e-29	Oryza sativa Japonica Group cDNA clone:002-155-D08, full insert sequence	sp|Q9LV48|PERK1_ARATH	57	2e-09	Proline-rich receptor-like protein kinase PERK1 OS=Arabidopsis thaliana GN=PERK1 PE=1 SV=1	RSc1986	48.1	4e-06	COG3170	Tfp pilus assembly protein FimV	K01115	5e-09	57.4	vcn:VOLCADRAFT_99471	phospholipase D [EC:3.1.4.4]	-	-	-	ko01100//Metabolic pathways;ko00565//Ether lipid metabolism;ko00564//Glycerophospholipid metabolism;ko04144//Endocytosis;ko03040//Spliceosome
CL11177.Contig1_All	497	0	33	0	2.1618	11.078	Up	8.6314e-11	9.3381e-10	gi|15225728|ref|NP_180828.1|	58.5	4e-08	glycine-rich protein 23 [Arabidopsis thaliana] >gi|330253622|gb|AEC08716.1| glycine-rich protein 23 [Arabidopsis thaliana]	gi|50509484|dbj|AP005196.4|	65.9	3e-08	Oryza sativa Japonica Group genomic DNA, chromosome 7, PAC clone:P0580A11	sp|P09789|GRP1_PETHY	164	2e-41	Glycine-rich cell wall structural protein 1 OS=Petunia hybrida GN=GRP-1 PE=1 SV=1	XF0818	139	3e-33	COG2730	Endoglucanase	K01115	8e-39	157	vcn:VOLCADRAFT_99471	phospholipase D [EC:3.1.4.4]	GO:0000398//mRNA splicing, via spliceosome;GO:0009751//response to salicylic acid stimulus;GO:0051301//cell division;GO:0009737//response to abscisic acid stimulus;GO:0048825//cotyledon development	GO:0005515//protein binding	GO:0005739//mitochondrion;GO:0005634//nucleus	ko01100//Metabolic pathways;ko00565//Ether lipid metabolism;ko00564//Glycerophospholipid metabolism;ko04144//Endocytosis
CL7452.Contig2_All	226	0	15	0	2.1609	11.0774	Up	2.651e-05	0.00015036	--	--	--	--	gi|270137904|gb|BT104856.1|	226	7e-57	Picea glauca clone GQ02815_P02 mRNA sequence	--	--	--	--	--	--	--	--	--	--	--	--	--	--	-	-	-	--
CL3776.Contig5_All	211	0	14	0	2.1602	11.0769	Up	5.3488e-05	0.00028689	gi|399949637|gb|AFP65295.1|	110.9	5e-24	60S ribosomal protein L10 [Chroomonas mesostigmatica CCMP1168]	--	--	--	--	sp|Q9SPB3|RL10_VITRI	108	5e-25	60S ribosomal protein L10 OS=Vitis riparia GN=RPL10 PE=2 SV=1	YLR075w	134	5e-32	COG0197	Ribosomal protein L16/L10E	K02866	2e-27	118	cme:CMJ109C	large subunit ribosomal protein L10e	GO:0006412//translation;GO:0071493//cellular response to UV-B;GO:0032502//developmental process	GO:0003735//structural constituent of ribosome	GO:0005730//nucleolus;GO:0009941//chloroplast envelope;GO:0005773//vacuole;GO:0022625//cytosolic large ribosomal subunit;GO:0005886//plasma membrane	ko03010//Ribosome
Unigene48730_All	257	0	17	0	2.1536	11.0725	Up	6.5118e-06	4.0907e-05	gi|326526665|dbj|BAK00721.1|	124.8	3e-28	predicted protein [Hordeum vulgare subsp. vulgare]	gi|334186553|ref|NM_001203806.1|	60	1e-06	Arabidopsis thaliana N-terminal nucleophile aminohydrolases (Ntn hydrolases)-like protein (AT4G15165) mRNA, complete cds	sp|O81148|PSA4_ARATH	122	5e-29	Proteasome subunit alpha type-4 OS=Arabidopsis thaliana GN=PAC1 PE=1 SV=1	YGR135w	138	2e-33	COG0638	20S proteasome, alpha and beta subunits	K02728	1e-28	122	gmx:100786457	20S proteasome subunit alpha 3 [EC:3.4.25.1]	GO:0006511//ubiquitin-dependent protein catabolic process;GO:0009651//response to salt stress;GO:0006096//glycolysis;GO:0006094//gluconeogenesis;GO:0046686//response to cadmium ion	GO:0003676//nucleic acid binding;GO:0004298//threonine-type endopeptidase activity	GO:0019773//proteasome core complex, alpha-subunit complex;GO:0005773//vacuole;GO:0022626//cytosolic ribosome;GO:0005634//nucleus	ko03050//Proteasome
Unigene48177_All	229	0	15	0	2.1326	11.0584	Up	2.651e-05	0.00015019	--	--	--	--	--	--	--	--	--	--	--	--	--	--	--	--	--	--	--	--	--	--	-	-	-	--
Unigene48903_All	260	0	17	0	2.1287	11.0558	Up	6.5118e-06	4.0904e-05	gi|301091051|ref|XP_002895718.1|	95.5	2e-19	GMP synthase [glutamine-hydrolyzing], putative [Phytophthora infestans T30-4] >gi|262097036|gb|EEY55088.1| GMP synthase [glutamine-hydrolyzing], putative [Phytophthora infestans T30-4]	--	--	--	--	--	--	--	--	YMR217w_2	110	6e-25	COG0519	GMP synthase, PP-ATPase domain/subunit	K01951	5e-23	103	cme:CML167C	GMP synthase (glutamine-hydrolysing) [EC:6.3.5.2]	GO:0001510//RNA methylation;GO:0006164//purine nucleotide biosynthetic process;GO:0006606//protein import into nucleus;GO:0009220//pyrimidine ribonucleotide biosynthetic process;GO:0006520//cellular amino acid metabolic process	GO:0003922//GMP synthase (glutamine-hydrolyzing) activity;GO:0000166//nucleotide binding	GO:0005829//cytosol	ko01100//Metabolic pathways;ko00230//Purine metabolism
CL6294.Contig1_All	414	0	27	0	2.1233	11.0521	Up	5.8236e-09	5.3382e-08	gi|488731|emb|CAA55883.1|	55.1	3e-07	chitinase [Beta vulgaris subsp. vulgaris] >gi|829258|emb|CAA56946.1| Chitinase [Beta vulgaris subsp. vulgaris]	--	--	--	--	sp|P21997|SSGP_VOLCA	84.3	2e-17	Sulfated surface glycoprotein 185 OS=Volvox carteri PE=1 SV=1	PA0197	58.5	3e-09	COG0810	Periplasmic protein TonB, links inner and outer membranes	K01115	5e-15	77.8	vcn:VOLCADRAFT_99471	phospholipase D [EC:3.1.4.4]	-	GO:0016787//hydrolase activity	-	ko01100//Metabolic pathways;ko00565//Ether lipid metabolism;ko00564//Glycerophospholipid metabolism;ko04144//Endocytosis
Unigene48172_All	368	0	24	0	2.1233	11.0521	Up	4.7835e-08	3.9798e-07	gi|145356478|ref|XP_001422456.1|	137.9	4e-32	Cytosolic 80S ribosomal protein P0; Cytosolic 60S large ribosomal subunit protein P0 [Ostreococcus lucimarinus CCE9901] >gi|144582699|gb|ABP00773.1| Cytosolic 80S ribosomal protein P0; Cytosolic 60S large ribosomal subunit protein P0 [Ostreococcus lucimarinus CCE9901]	--	--	--	--	sp|P50346|RLA0_SOYBN	126	4e-30	60S acidic ribosomal protein P0 OS=Glycine max PE=2 SV=1	YLR340w	174	5e-44	COG0244	Ribosomal protein L10	K02941	3e-33	137	olu:OSTLU_29307	large subunit ribosomal protein LP0	GO:0050896//response to stimulus;GO:0044238//primary metabolic process;GO:0034645//cellular macromolecule biosynthetic process;GO:0010467//gene expression	GO:0003677//DNA binding	GO:0005840//ribosome;GO:0043231//intracellular membrane-bounded organelle	ko03010//Ribosome
CL9097.Contig1_All	276	0	18	0	2.1233	11.0521	Up	3.2274e-06	2.1252e-05	gi|288300158|gb|ADC45382.1|	80.9	5e-15	phosphate-repressible phosphate permease [Cleistogenes songorica]	--	--	--	--	sp|Q38954|PHT21_ARATH	60.8	2e-10	Inorganic phosphate transporter 2-1, chloroplastic OS=Arabidopsis thaliana GN=PHT2-1 PE=1 SV=1	YBR296c	83.6	8e-17	COG0306	Phosphate/sulphate permeases	K14640	4e-12	67.8	vcn:VOLCADRAFT_79831	solute carrier family 20 (sodium-dependent phosphate transporter)	-	-	-	--
Unigene33860_All	276	0	18	0	2.1233	11.0521	Up	3.2274e-06	2.1248e-05	--	--	--	--	--	--	--	--	--	--	--	--	--	--	--	--	--	--	--	--	--	--	-	-	-	--
Unigene49247_All	200	0	13	0	2.1162	11.0473	Up	0.00010792	0.00054251	--	--	--	--	--	--	--	--	--	--	--	--	--	--	--	--	--	--	--	--	--	--	-	-	-	--
Unigene28438_All	231	0	15	0	2.1141	11.0458	Up	2.651e-05	0.00015033	gi|357488213|ref|XP_003614394.1|	71.6	3e-12	hypothetical protein MTR_5g051130 [Medicago truncatula] >gi|355515729|gb|AES97352.1| hypothetical protein MTR_5g051130 [Medicago truncatula]	gi|148793200|gb|EF613358.1|	420	1e-115	Noctiluca scintillans GSW0205 large subunit ribosomal RNA gene, partial sequence	--	--	--	--	--	--	--	--	--	--	--	--	--	--	-	-	-	--
CL11295.Contig3_All	293	0	19	0	2.1112	11.0438	Up	1.5996e-06	1.1012e-05	gi|242063702|ref|XP_002453140.1|	65.5	2e-10	hypothetical protein SORBIDRAFT_04g000750 [Sorghum bicolor] >gi|241932971|gb|EES06116.1| hypothetical protein SORBIDRAFT_04g000750 [Sorghum bicolor]	--	--	--	--	sp|Q8H6A5|TCTP_MAIZE	63.5	3e-11	Translationally-controlled tumor protein homolog OS=Zea mays GN=TCTP PE=2 SV=1	--	--	--	--	--	--	--	--	--	--	GO:0009987//cellular process;GO:0048856//anatomical structure development;GO:0040007//growth;GO:0065007//biological regulation;GO:0007275//multicellular organismal development	-	GO:0044424//intracellular part	--
Unigene48873_All	324	0	21	0	2.1102	11.0432	Up	3.9291e-07	2.9232e-06	--	--	--	--	--	--	--	--	--	--	--	--	--	--	--	--	--	--	--	--	--	--	-	-	-	--
Unigene48075_All	279	0	18	0	2.1005	11.0365	Up	3.2274e-06	2.1238e-05	--	--	--	--	--	--	--	--	--	--	--	--	--	--	--	--	--	--	--	--	--	--	-	-	-	--
Unigene9600_All	279	0	18	0	2.1005	11.0365	Up	3.2274e-06	2.1218e-05	--	--	--	--	--	--	--	--	--	--	--	--	--	--	--	--	--	--	--	--	--	--	-	-	-	--
Unigene25514_All	217	0	14	0	2.1005	11.0365	Up	5.3488e-05	0.00028676	gi|300123017|emb|CBK24024.2|	51.6	3e-06	unnamed protein product [Blastocystis hominis] >gi|300175673|emb|CBK20984.2| unnamed protein product [Blastocystis hominis]	--	--	--	--	--	--	--	--	YMR217w_2	54.7	4e-08	COG0519	GMP synthase, PP-ATPase domain/subunit	K01951	6e-07	50.4	ppp:PHYPADRAFT_104532	GMP synthase (glutamine-hydrolysing) [EC:6.3.5.2]	-	-	-	ko01100//Metabolic pathways;ko00230//Purine metabolism
Unigene48455_All	388	0	25	0	2.0978	11.0347	Up	2.3708e-08	2.0395e-07	gi|326509145|dbj|BAJ86965.1|	98.2	3e-20	predicted protein [Hordeum vulgare subsp. vulgare]	--	--	--	--	sp|Q38798|CALX2_ARATH	63.5	3e-11	Calnexin homolog 2 OS=Arabidopsis thaliana GN=At5g07340 PE=2 SV=2	YDL140c	60.5	7e-10	COG0086	DNA-directed RNA polymerase, beta' subunit/160 kD subunit	K08054	1e-12	69.3	ppp:PHYPADRAFT_118597	calnexin	GO:0050896//response to stimulus	-	GO:0043231//intracellular membrane-bounded organelle;GO:0044444//cytoplasmic part;GO:0016020//membrane	ko04145//Phagosome;ko04141//Protein processing in endoplasmic reticulum
Unigene49406_All	202	0	13	0	2.0953	11.0329	Up	0.00010792	0.00054249	--	--	--	--	--	--	--	--	--	--	--	--	--	--	--	--	--	--	--	--	--	--	-	-	-	--
Unigene48163_All	420	0	27	0	2.093	11.0314	Up	5.8236e-09	5.3372e-08	--	--	--	--	--	--	--	--	--	--	--	--	--	--	--	--	--	--	--	--	--	--	-	-	-	--
Unigene48429_All	280	0	18	0	2.093	11.0314	Up	3.2274e-06	2.1235e-05	--	--	--	--	--	--	--	--	--	--	--	--	--	--	--	--	--	--	--	--	--	--	-	-	-	--
Unigene47092_All	234	0	15	0	2.087	11.0272	Up	2.651e-05	0.00015031	--	--	--	--	--	--	--	--	--	--	--	--	--	--	--	--	--	--	--	--	--	--	-	-	-	--
Unigene8980_All	625	0	40	0	2.0837	11.0249	Up	6.3404e-13	8.0548e-12	gi|301093322|ref|XP_002997509.1|	103.2	2e-21	NADH-cytochrome b5 reductase, putative [Phytophthora infestans T30-4] >gi|262110651|gb|EEY68703.1| NADH-cytochrome b5 reductase, putative [Phytophthora infestans T30-4]	--	--	--	--	sp|P83291|NB5R2_ARATH	86.3	1e-17	NADH-cytochrome b5 reductase-like protein OS=Arabidopsis thaliana GN=CBR2 PE=1 SV=2	YKL150w	97.1	2e-20	COG0543	2-polyprenylphenol hydroxylase and related flavodoxin oxidoreductases	K00326	9e-20	94.7	ppp:PHYPADRAFT_115361	cytochrome-b5 reductase [EC:1.6.2.2]	GO:0009987//cellular process;GO:0006970//response to osmotic stress;GO:0008152//metabolic process	-	GO:0005739//mitochondrion;GO:0071944//cell periphery	ko01110//Biosynthesis of secondary metabolites;ko00520//Amino sugar and nucleotide sugar metabolism
CL4014.Contig2_All	250	0	16	0	2.0837	11.0249	Up	1.3139e-05	7.8577e-05	--	--	--	--	gi|325195492|emb|FR826286.1|	60	1e-06	Albugo laibachii Nc14, genomic contig CONTIG_3416_NC14_v4_376_26	--	--	--	--	--	--	--	--	--	--	--	--	--	--	-	-	-	--
Unigene46988_All	641	0	41	0	2.0824	11.024	Up	3.1424e-13	4.0837e-12	gi|575427|gb|AAA53173.1|	92	6e-18	similar to S. cerevisiae PTR2 gene, GenBank Accession Number L11994 [Arabidopsis thaliana]	--	--	--	--	sp|Q9SK96|PTR10_ARATH	56.6	1e-08	Probable peptide/nitrate transporter At1g22550 OS=Arabidopsis thaliana GN=At1g22550 PE=2 SV=1	YKR093w	102	5e-22	COG3104	Dipeptide/tripeptide permease	K14638	1e-06	51.2	smo:SELMODRAFT_97812	solute carrier family 15 (peptide/histidine transporter), member 3/4	-	-	-	--
CL9127.Contig1_All	391	0	25	0	2.0817	11.0235	Up	2.3708e-08	2.0406e-07	--	--	--	--	--	--	--	--	--	--	--	--	--	--	--	--	--	--	--	--	--	--	-	-	-	--
CL6806.Contig1_All	298	0	19	0	2.0758	11.0195	Up	1.5996e-06	1.1007e-05	gi|297740564|emb|CBI30746.3|	111.3	4e-24	unnamed protein product [Vitis vinifera]	gi|359483555|ref|XR_139809.1|	58	5e-06	PREDICTED: Vitis vinifera probable leucine-rich repeat receptor-like serine/threonine-protein kinase At3g14840-like (LOC100261690), miscRNA	sp|C0LGE0|Y1765_ARATH	58.9	6e-10	Probable LRR receptor-like serine/threonine-protein kinase At1g07650 OS=Arabidopsis thaliana GN=At1g07650 PE=1 SV=1	--	--	--	--	--	K13420	2e-06	48.9	sbi:SORBI_06g028760	LRR receptor-like serine/threonine-protein kinase FLS2 [EC:2.7.11.1]	GO:0006468//protein phosphorylation;GO:0050794//regulation of cellular process	GO:0004674//protein serine/threonine kinase activity;GO:0016491//oxidoreductase activity;GO:0000166//nucleotide binding	-	ko04626//Plant-pathogen interaction
CL4617.Contig1_All	220	0	14	0	2.0718	11.0167	Up	5.3488e-05	0.00028684	--	--	--	--	--	--	--	--	--	--	--	--	SPAC1348.14c	52.8	2e-07	COG0477	Permeases of the major facilitator superfamily	--	--	--	--	--	-	-	-	--
CL5227.Contig2_All	503	0	32	0	2.0712	11.0163	Up	1.7415e-10	1.8329e-09	--	--	--	--	--	--	--	--	--	--	--	--	--	--	--	--	--	--	--	--	--	--	-	-	-	--
Unigene49474_All	739	0	47	0	2.0706	11.0158	Up	4.6576e-15	6.8179e-14	gi|302843260|ref|XP_002953172.1|	61.2	1e-08	hypothetical protein VOLCADRAFT_93831 [Volvox carteri f. nagariensis] >gi|300261559|gb|EFJ45771.1| hypothetical protein VOLCADRAFT_93831 [Volvox carteri f. nagariensis]	gi|226495038|ref|NM_001147777.1|	99.6	4e-18	Zea mays uncharacterized LOC100273336 (LOC100273336), mRNA >gi|194703523|gb|BT040841.1| Zea mays full-length cDNA clone ZM_BFc0138D23 mRNA, complete cds	sp|Q9FPQ6|GP1_CHLRE	117	5e-27	Vegetative cell wall protein gp1 OS=Chlamydomonas reinhardtii GN=GP1 PE=2 SV=1	Rv3876	86.3	5e-17	COG0455	ATPases involved in chromosome partitioning	K01115	2e-25	114	vcn:VOLCADRAFT_99471	phospholipase D [EC:3.1.4.4]	-	-	-	ko01100//Metabolic pathways;ko00565//Ether lipid metabolism;ko00564//Glycerophospholipid metabolism;ko04144//Endocytosis
Unigene49684_All	411	0	26	0	2.0596	11.0081	Up	1.175e-08	1.0458e-07	--	--	--	--	gi|270146630|gb|BT113582.1|	75.8	3e-11	Picea glauca clone GQ03414_B16 mRNA sequence	--	--	--	--	--	--	--	--	--	--	--	--	--	--	-	-	-	--
Unigene32144_All	301	0	19	0	2.0551	11.005	Up	1.5996e-06	1.1005e-05	gi|224078626|ref|XP_002305580.1|	58.9	2e-08	predicted protein [Populus trichocarpa] >gi|222848544|gb|EEE86091.1| predicted protein [Populus trichocarpa]	--	--	--	--	sp|Q02028|HSP7S_PEA	53.1	4e-08	Stromal 70 kDa heat shock-related protein, chloroplastic OS=Pisum sativum GN=HSP70 PE=2 SV=1	SPAC57A7.12	95.9	2e-20	COG0443	Molecular chaperone	K03283	3e-08	54.7	osa:4351875	heat shock 70kDa protein 1/8	-	-	GO:0009536//plastid	ko04144//Endocytosis;ko04141//Protein processing in endoplasmic reticulum;ko03040//Spliceosome
Unigene48959_All	207	0	13	0	2.0447	10.9977	Up	0.00010792	0.00054268	gi|299470148|emb|CBN78176.1|	96.7	1e-19	Glutamate synthase (NADH/NADPH-dependent), C-terminal part [Ectocarpus siliculosus]	gi|224009262|ref|XM_002293554.1|	60	8e-07	Thalassiosira pseudonana CCMP1335 predicted protein, mRNA	sp|Q03460|GLSN_MEDSA	91.3	1e-19	Glutamate synthase [NADH], amyloplastic OS=Medicago sativa PE=1 SV=1	SPAPB1E7.07_2	117	5e-27	COG0069	Glutamate synthase domain 2	K00264	8e-20	93.2	vvi:100246868	glutamate synthase (NADPH/NADH) [EC:1.4.1.13 1.4.1.14]	GO:0006537//glutamate biosynthetic process;GO:0006807//nitrogen compound metabolic process;GO:0055114//oxidation-reduction process	GO:0050660//flavin adenine dinucleotide binding;GO:0016040//glutamate synthase (NADH) activity;GO:0051536//iron-sulfur cluster binding;GO:0005506//iron ion binding;GO:0010181//FMN binding	-	ko01100//Metabolic pathways;ko01110//Biosynthesis of secondary metabolites;ko00250//Alanine, aspartate and glutamate metabolism;ko00910//Nitrogen metabolism
Unigene48200_All	462	0	29	0	2.0436	10.9969	Up	1.4305e-09	1.39e-08	gi|308154351|sp|A4RYD2.1|PURA_OSTLU	152.1	2e-36	RecName: Full=Adenylosuccinate synthetase, chloroplastic; Short=AMPSase; Short=AdSS; AltName: Full=IMP--aspartate ligase; Flags: Precursor	--	--	--	--	sp|A4RYD2|PURA_OSTLU	152	1e-37	Adenylosuccinate synthetase, chloroplastic OS=Ostreococcus lucimarinus (strain CCE9901) GN=PURA PE=3 SV=1	SPAC144.03	178	4e-45	COG0104	Adenylosuccinate synthase	K01939	3e-37	152	olu:OSTLU_19549	adenylosuccinate synthase [EC:6.3.4.4]	GO:0006164//purine nucleotide biosynthetic process	GO:0046872//metal ion binding;GO:0016874//ligase activity;GO:0000166//nucleotide binding	GO:0009536//plastid	ko01100//Metabolic pathways;ko00250//Alanine, aspartate and glutamate metabolism;ko00230//Purine metabolism
Unigene48871_All	400	0	25	0	2.0348	10.9907	Up	2.3708e-08	2.039e-07	gi|224111594|ref|XP_002315914.1|	66.2	1e-10	amino acid transporter [Populus trichocarpa] >gi|222864954|gb|EEF02085.1| amino acid transporter [Populus trichocarpa]	--	--	--	--	sp|Q9ZU50|BAT1_ARATH	61.2	2e-10	Amino-acid permease BAT1 OS=Arabidopsis thaliana GN=BAT1 PE=2 SV=2	YDL210w	71.2	5e-13	COG0531	Amino acid transporters	--	--	--	--	--	GO:0006865//amino acid transport	GO:0015171//amino acid transmembrane transporter activity	-	--
Unigene48157_All	272	0	17	0	2.0348	10.9907	Up	6.5118e-06	4.0923e-05	gi|397628618|gb|EJK68987.1|	60.1	1e-08	hypothetical protein THAOC_09798 [Thalassiosira oceanica]	--	--	--	--	--	--	--	--	Cgl2213	62.8	1e-10	COG3540	Phosphodiesterase/alkaline phosphatase D	K01113	4e-07	51.2	cre:CHLREDRAFT_196515	alkaline phosphatase D [EC:3.1.3.1]	-	-	-	ko01100//Metabolic pathways;ko00790//Folate biosynthesis
CL5786.Contig1_All	240	0	15	0	2.0348	10.9907	Up	2.651e-05	0.00015038	gi|224063679|ref|XP_002301261.1|	101.3	4e-21	predicted protein [Populus trichocarpa] >gi|222842987|gb|EEE80534.1| predicted protein [Populus trichocarpa]	gi|359489229|ref|XM_002275593.2|	75.8	2e-11	PREDICTED: Vitis vinifera transcription factor UNE10-like (LOC100244381), mRNA	sp|Q8GZ38|UNE10_ARATH	70.9	2e-13	Transcription factor UNE10 OS=Arabidopsis thaliana GN=UNE10 PE=2 SV=1	--	--	--	--	--	--	--	--	--	--	GO:0009567//double fertilization forming a zygote and endosperm;GO:0006355//regulation of transcription, DNA-dependent	-	GO:0009506//plasmodesma	--
Unigene47651_All	208	0	13	0	2.0348	10.9907	Up	0.00010792	0.00054333	gi|147802804|emb|CAN68480.1|	32.3	1e-10	hypothetical protein VITISV_007280 [Vitis vinifera]	gi|147843242|emb|AM439365.2|	58	3e-06	Vitis vinifera contig VV78X274573.8, whole genome shotgun sequence	sp|P92520|M820_ARATH	42	2e-06	Uncharacterized mitochondrial protein AtMg00820 OS=Arabidopsis thaliana GN=AtMg00820 PE=4 SV=1	--	--	--	--	--	--	--	--	--	--	-	-	-	--
Unigene48626_All	208	0	13	0	2.0348	10.9907	Up	0.00010792	0.00054293	--	--	--	--	--	--	--	--	--	--	--	--	--	--	--	--	--	--	--	--	--	--	-	-	-	--
Unigene49124_All	208	0	13	0	2.0348	10.9907	Up	0.00010792	0.00054254	gi|323455578|gb|EGB11446.1|	53.1	1e-06	hypothetical protein AURANDRAFT_70950 [Aureococcus anophagefferens]	--	--	--	--	sp|Q8LCL8|CYT1B_ARATH	57.4	2e-09	CYSTM1 family protein B OS=Arabidopsis thaliana GN=At3g57160 PE=3 SV=2	--	--	--	--	--	K13210	3e-06	48.1	bdi:100834117	far upstream element-binding protein	-	-	-	--
Unigene48926_All	209	0	13	0	2.0251	10.9838	Up	0.00010792	0.00054271	--	--	--	--	--	--	--	--	--	--	--	--	--	--	--	--	--	--	--	--	--	--	-	-	-	--
CL8355.Contig1_All	467	0	29	0	2.0218	10.9814	Up	1.4305e-09	1.3902e-08	gi|226505612|ref|NP_001142805.1|	214.2	5e-55	uncharacterized protein LOC100275183 [Zea mays]	gi|226505611|ref|NM_001149333.1|	234	6e-59	Zea mays uncharacterized LOC100275183 (LOC100275183), mRNA	sp|Q9LK03|PERK2_ARATH	47.4	4e-06	Proline-rich receptor-like protein kinase PERK2 OS=Arabidopsis thaliana GN=PERK2 PE=2 SV=3	--	--	--	--	--	--	--	--	--	--	-	-	-	--
Unigene47179_All	306	0	19	0	2.0215	10.9812	Up	1.5996e-06	1.1003e-05	gi|302775602|ref|XP_002971218.1|	50.8	6e-06	hypothetical protein SELMODRAFT_411747 [Selaginella moellendorffii] >gi|300161200|gb|EFJ27816.1| hypothetical protein SELMODRAFT_411747 [Selaginella moellendorffii]	gi|242382343|emb|FP097130.1|	58	5e-06	Phyllostachys edulis cDNA clone: bphyem205j16, full insert sequence	--	--	--	--	--	--	--	--	--	--	--	--	--	--	-	-	-	--
Unigene25371_All	516	0	32	0	2.0191	10.9795	Up	1.7415e-10	1.8327e-09	--	--	--	--	--	--	--	--	--	--	--	--	--	--	--	--	--	--	--	--	--	--	-	-	-	--
CL3690.Contig2_All	210	0	13	0	2.0155	10.9769	Up	0.00010792	0.00054403	gi|308081325|ref|NP_001183429.1|	122.9	1e-27	uncharacterized protein LOC100501852 [Zea mays]	gi|347662135|gb|BT132488.1|	91.7	2e-16	Oryza sativa clone RRlibD00689 mRNA sequence	sp|P49693|RL193_ARATH	101	1e-22	60S ribosomal protein L19-3 OS=Arabidopsis thaliana GN=RPL19C PE=2 SV=3	SPBC56F2.02	101	4e-22	COG2147	Ribosomal protein L19E	K02885	1e-28	122	zma:100501852	large subunit ribosomal protein L19e	GO:0042254//ribosome biogenesis;GO:0006412//translation	GO:0003735//structural constituent of ribosome	GO:0005886//plasma membrane;GO:0022625//cytosolic large ribosomal subunit	ko03010//Ribosome
Unigene47453_All	210	0	13	0	2.0155	10.9769	Up	0.00010792	0.00054347	--	--	--	--	--	--	--	--	--	--	--	--	--	--	--	--	--	--	--	--	--	--	-	-	-	--
Unigene47192_All	307	0	19	0	2.0149	10.9765	Up	1.5996e-06	1.1002e-05	--	--	--	--	--	--	--	--	--	--	--	--	--	--	--	--	--	--	--	--	--	--	-	-	-	--
Unigene48299_All	340	0	21	0	2.0109	10.9736	Up	3.9291e-07	2.9237e-06	gi|357485845|ref|XP_003613210.1|	104	6e-22	DNA-directed RNA polymerases I, II, and III subunit RPABC5 [Medicago truncatula] >gi|355514545|gb|AES96168.1| DNA-directed RNA polymerases I, II, and III subunit RPABC5 [Medicago truncatula]	--	--	--	--	sp|Q9SYA6|RPAB5_ARATH	98.2	1e-21	DNA-directed RNA polymerases I, II, and III subunit RPABC5 OS=Arabidopsis thaliana GN=At1g61700 PE=2 SV=1	SPAC1B3.12c	106	1e-23	COG1644	DNA-directed RNA polymerase, subunit N (RpoN/RPB10)	K03007	9e-22	99.8	bdi:100822387	DNA-directed RNA polymerases I, II, and III subunit RPABC5	GO:0006351//transcription, DNA-dependent	GO:0003899//DNA-directed RNA polymerase activity;GO:0003677//DNA binding;GO:0008270//zinc ion binding	GO:0044451//nucleoplasm part;GO:0055029	ko01100//Metabolic pathways;ko03020//RNA polymerase;ko00240//Pyrimidine metabolism;ko00230//Purine metabolism
Unigene46850_All	211	0	13	0	2.0059	10.97	Up	0.00010792	0.00054366	gi|255078338|ref|XP_002502749.1|	82	2e-15	oxoglutarate dehydrogenase, E1 component [Micromonas sp. RCC299] >gi|226518015|gb|ACO64007.1| oxoglutarate dehydrogenase, E1 component [Micromonas sp. RCC299]	gi|270147040|gb|BT113992.1|	91.7	2e-16	Picea glauca clone GQ03506_A01 mRNA sequence	sp|Q9FPQ6|GP1_CHLRE	56.6	3e-09	Vegetative cell wall protein gp1 OS=Chlamydomonas reinhardtii GN=GP1 PE=2 SV=1	SPBC3H7.03c	99	2e-21	COG0567	2-oxoglutarate dehydrogenase complex, dehydrogenase (E1) component, and related enzymes	K00164	9e-16	79.7	cme:CMF068C	2-oxoglutarate dehydrogenase E1 component [EC:1.2.4.2]	GO:0008152//metabolic process	GO:0043169//cation binding	GO:0005739//mitochondrion	ko01100//Metabolic pathways;ko01110//Biosynthesis of secondary metabolites;ko00020//Citrate cycle (TCA cycle);ko00380//Tryptophan metabolism;ko00310//Lysine degradation
Unigene48941_All	260	0	16	0	2.0035	10.9683	Up	1.3139e-05	7.8433e-05	gi|348690755|gb|EGZ30569.1|	101.7	3e-21	hypothetical protein PHYSODRAFT_553558 [Phytophthora sojae]	--	--	--	--	--	--	--	--	YDR188w	98.2	3e-21	COG0459	Chaperonin GroEL (HSP60 family)	K09498	3e-21	98.2	ota:Ot13g02350	T-complex protein 1 subunit zeta	GO:0006457//protein folding;GO:0010038//response to metal ion	GO:0005524//ATP binding;GO:0051082//unfolded protein binding	GO:0005737//cytoplasm	--
Unigene48105_All	244	0	15	0	2.0015	10.9669	Up	2.651e-05	0.00015023	gi|302823552|ref|XP_002993428.1|	50.4	8e-06	hypothetical protein SELMODRAFT_431493 [Selaginella moellendorffii] >gi|300138766|gb|EFJ05521.1| hypothetical protein SELMODRAFT_431493 [Selaginella moellendorffii]	--	--	--	--	--	--	--	--	--	--	--	--	--	--	--	--	--	--	-	-	-	--
CL906.Contig2_All	261	0	16	0	1.9958	10.9628	Up	1.3139e-05	7.8563e-05	gi|159463224|ref|XP_001689842.1|	80.5	7e-15	succinate dehydrogenase subunit A [Chlamydomonas reinhardtii] >gi|158283830|gb|EDP09580.1| succinate dehydrogenase subunit A [Chlamydomonas reinhardtii]	gi|32992891|dbj|AK107682.1|	272	2e-70	Oryza sativa Japonica Group cDNA clone:002-132-A10, full insert sequence	sp|Q9ZPX5|DHSA2_ARATH	78.2	1e-15	Succinate dehydrogenase [ubiquinone] flavoprotein subunit 2, mitochondrial OS=Arabidopsis thaliana GN=SDH1-2 PE=1 SV=1	SPAC1556.02c	94	6e-20	COG1053	Succinate dehydrogenase/fumarate reductase, flavoprotein subunit	K00234	6e-16	80.5	cre:CHLREDRAFT_195972	succinate dehydrogenase (ubiquinone) flavoprotein subunit [EC:1.3.5.1]	GO:0006099//tricarboxylic acid cycle;GO:0006121//mitochondrial electron transport, succinate to ubiquinone	GO:0050660//flavin adenine dinucleotide binding;GO:0008177//succinate dehydrogenase (ubiquinone) activity	GO:0005739//mitochondrion	ko01100//Metabolic pathways;ko01110//Biosynthesis of secondary metabolites;ko00020//Citrate cycle (TCA cycle);ko00190//Oxidative phosphorylation
Unigene48734_All	261	0	16	0	1.9958	10.9628	Up	1.3139e-05	7.8462e-05	--	--	--	--	--	--	--	--	--	--	--	--	--	--	--	--	--	--	--	--	--	--	-	-	-	--
Unigene48967_All	294	0	18	0	1.9933	10.9609	Up	3.2274e-06	2.1228e-05	gi|302845072|ref|XP_002954075.1|	84.7	3e-16	hypothetical protein VOLCADRAFT_76143 [Volvox carteri f. nagariensis] >gi|300260574|gb|EFJ44792.1| hypothetical protein VOLCADRAFT_76143 [Volvox carteri f. nagariensis]	--	--	--	--	sp|Q43776|SYK_SOLLC	75.5	7e-15	Lysine--tRNA ligase OS=Solanum lycopersicum GN=LYSRS PE=2 SV=1	SPBC17G9.03c	99.8	1e-21	COG1190	Lysyl-tRNA synthetase (class II)	K04567	3e-17	84.7	vcn:VOLCADRAFT_76143	lysyl-tRNA synthetase, class II [EC:6.1.1.6]	-	GO:0005488//binding	-	ko00970//Aminoacyl-tRNA biosynthesis
Unigene49682_All	245	0	15	0	1.9933	10.9609	Up	2.651e-05	0.00015005	gi|297739682|emb|CBI29864.3|	59.7	1e-08	unnamed protein product [Vitis vinifera]	--	--	--	--	sp|Q9LV48|PERK1_ARATH	46.6	3e-06	Proline-rich receptor-like protein kinase PERK1 OS=Arabidopsis thaliana GN=PERK1 PE=1 SV=1	YDR454c	66.2	1e-11	COG0194	Guanylate kinase	K00942	1e-09	59.7	vvi:100241746	guanylate kinase [EC:2.7.4.8]	GO:0006163//purine nucleotide metabolic process;GO:0016310//phosphorylation	GO:0004385//guanylate kinase activity;GO:0005524//ATP binding	GO:0005737//cytoplasm	ko01100//Metabolic pathways;ko00230//Purine metabolism
Unigene48227_All	278	0	17	0	1.9909	10.9592	Up	6.5118e-06	4.092e-05	--	--	--	--	--	--	--	--	--	--	--	--	--	--	--	--	--	--	--	--	--	--	-	-	-	--
Unigene48586_All	278	0	17	0	1.9909	10.9592	Up	6.5118e-06	4.0912e-05	--	--	--	--	--	--	--	--	--	--	--	--	--	--	--	--	--	--	--	--	--	--	-	-	-	--
Unigene48700_All	229	0	14	0	1.9904	10.9588	Up	5.3488e-05	0.00028632	--	--	--	--	--	--	--	--	--	--	--	--	--	--	--	--	--	--	--	--	--	--	-	-	-	--
Unigene48741_All	229	0	14	0	1.9904	10.9588	Up	5.3488e-05	0.0002863	--	--	--	--	--	--	--	--	--	--	--	--	--	--	--	--	--	--	--	--	--	--	-	-	-	--
Unigene9579_All	360	0	22	0	1.9896	10.9583	Up	1.9474e-07	1.5046e-06	--	--	--	--	--	--	--	--	sp|Q6ZCX3|FH6_ORYSJ	47	3e-06	Formin-like protein 6 OS=Oryza sativa subsp. japonica GN=FH6 PE=2 SV=2	--	--	--	--	--	--	--	--	--	--	-	-	-	--
Unigene48081_All	344	0	21	0	1.9875	10.9567	Up	3.9291e-07	2.925e-06	gi|326522036|dbj|BAK04146.1|	108.6	2e-23	predicted protein [Hordeum vulgare subsp. vulgare]	--	--	--	--	--	--	--	--	--	--	--	--	--	--	--	--	--	--	-	-	-	--
Unigene49152_All	230	0	14	0	1.9817	10.9525	Up	5.3488e-05	0.00028626	gi|63002636|dbj|BAD97830.1|	102.1	2e-21	ornithine decarboxylase [Prunus persica]	gi|63002635|dbj|AB194103.1|	71.9	2e-10	Prunus persica pPpODC mRNA for ornithine decarboxylase partial cds	sp|O22616|DCOR_SOLLC	85.5	6e-18	Ornithine decarboxylase OS=Solanum lycopersicum GN=ODC PE=2 SV=2	SPAC144.04c	99.4	1e-21	COG0019	Diaminopimelate decarboxylase	K01581	4e-20	94.4	cre:CHLREDRAFT_206067	ornithine decarboxylase [EC:4.1.1.17]	GO:0006596//polyamine biosynthetic process	GO:0016831//carboxy-lyase activity	-	ko01100//Metabolic pathways;ko01110//Biosynthesis of secondary metabolites;ko00330//Arginine and proline metabolism;ko00480//Glutathione metabolism
Unigene48109_All	378	0	23	0	1.981	10.952	Up	9.6515e-08	7.7547e-07	gi|60678627|gb|AAX33674.1|	51.2	4e-06	plus agglutinin [Chlamydomonas incerta]	--	--	--	--	sp|Q84ZL0|FH5_ORYSJ	66.2	5e-12	Formin-like protein 5 OS=Oryza sativa subsp. japonica GN=FH5 PE=2 SV=2	mlr2363	58.2	4e-09	COG0515	Serine/threonine protein kinase	K01115	3e-11	64.7	vcn:VOLCADRAFT_99471	phospholipase D [EC:3.1.4.4]	-	-	-	ko01100//Metabolic pathways;ko00565//Ether lipid metabolism;ko00564//Glycerophospholipid metabolism;ko04144//Endocytosis
Unigene49083_All	231	0	14	0	1.9732	10.9463	Up	5.3488e-05	0.00028629	--	--	--	--	--	--	--	--	--	--	--	--	--	--	--	--	--	--	--	--	--	--	-	-	-	--
Unigene49059_All	248	0	15	0	1.9692	10.9434	Up	2.651e-05	0.00015008	--	--	--	--	--	--	--	--	--	--	--	--	YHR208w	64.3	5e-11	COG0115	Branched-chain amino acid aminotransferase/4-amino-4-deoxychorismate lyase	--	--	--	--	--	-	-	-	--
Unigene48829_All	265	0	16	0	1.9657	10.9408	Up	1.3139e-05	7.8452e-05	--	--	--	--	--	--	--	--	sp|Q9FLQ7|FH20_ARATH	48.5	9e-07	Formin-like protein 20 OS=Arabidopsis thaliana GN=FH20 PE=2 SV=3	--	--	--	--	--	--	--	--	--	--	-	-	-	--
CL3563.Contig1_All	431	0	26	0	1.964	10.9396	Up	1.175e-08	1.0469e-07	gi|57335871|emb|CAH25337.1|	88.2	3e-17	thiazole biosynthetic enzyme [Guillardia theta]	gi|32994091|dbj|AK108882.1|	71.9	5e-10	Oryza sativa Japonica Group cDNA clone:002-152-D08, full insert sequence	sp|A8J9T5|THI4_CHLRE	85.9	8e-18	Thiamine thiazole synthase, chloroplastic OS=Chlamydomonas reinhardtii GN=THI1 PE=3 SV=1	YGR144w	104	6e-23	COG1635	Flavoprotein involved in thiazole biosynthesis	K03146	8e-17	84	vcn:VOLCADRAFT_74900	thiamine biosynthetic enzyme	GO:0046777//protein autophosphorylation;GO:0018131//oxazole or thiazole biosynthetic process;GO:0042742//defense response to bacterium;GO:0009409//response to cold;GO:0009637//response to blue light;GO:0010155//regulation of proton transport;GO:0000023//maltose metabolic process;GO:0019252//starch biosynthetic process;GO:0009228//thiamine biosynthetic process;GO:0043085//positive regulation of ca…	GO:0008270//zinc ion binding;GO:0042803//protein homodimerization activity	GO:0005739//mitochondrion;GO:0009941//chloroplast envelope;GO:0009579//thylakoid;GO:0009570//chloroplast stroma;GO:0010319//stromule	--
Unigene48095_All	250	0	15	0	1.9534	10.9318	Up	2.651e-05	0.00015024	gi|326501964|dbj|BAK06474.1|	88.6	2e-17	predicted protein [Hordeum vulgare subsp. vulgare]	--	--	--	--	sp|A8IW34|PURA_CHLRE	87.8	1e-18	Adenylosuccinate synthetase, chloroplastic OS=Chlamydomonas reinhardtii GN=PURA PE=3 SV=1	YNL220w	94	6e-20	COG0104	Adenylosuccinate synthase	K01939	3e-18	87.8	cre:CHLREDRAFT_196727	adenylosuccinate synthase [EC:6.3.4.4]	GO:0006164//purine nucleotide biosynthetic process	GO:0005488//binding	GO:0009536//plastid	ko01100//Metabolic pathways;ko00250//Alanine, aspartate and glutamate metabolism;ko00230//Purine metabolism
Unigene48259_All	250	0	15	0	1.9534	10.9318	Up	2.651e-05	0.00015019	gi|226528477|ref|NP_001141461.1|	152.9	1e-36	uncharacterized protein LOC100273571 [Zea mays]	gi|226528476|ref|NM_001147989.1|	71.9	3e-10	Zea mays uncharacterized LOC100273571 (LOC100273571), mRNA >gi|194704659|gb|BT041409.1| Zea mays full-length cDNA clone ZM_BFc0123N20 mRNA, complete cds	sp|Q9FNN5|NDUV1_ARATH	125	4e-30	NADH dehydrogenase [ubiquinone] flavoprotein 1, mitochondrial OS=Arabidopsis thaliana GN=At5g08530 PE=2 SV=1	AGc2350	127	5e-30	COG1894	NADH:ubiquinone oxidoreductase, NADH-binding (51 kD) subunit	K03942	9e-38	152	zma:100273571	NADH dehydrogenase (ubiquinone) flavoprotein 1 [EC:1.6.5.3 1.6.99.3]	GO:0055114//oxidation-reduction process	GO:0051287//NAD binding;GO:0008137//NADH dehydrogenase (ubiquinone) activity;GO:0010181//FMN binding;GO:0051539//4 iron, 4 sulfur cluster binding	GO:0005747//mitochondrial respiratory chain complex I	ko01100//Metabolic pathways;ko00190//Oxidative phosphorylation
Unigene47202_All	284	0	17	0	1.9489	10.9284	Up	6.5118e-06	4.0939e-05	gi|384251497|gb|EIE24975.1|	51.6	3e-06	hypothetical protein COCSUDRAFT_83668 [Coccomyxa subellipsoidea C-169]	--	--	--	--	--	--	--	--	SPAC821.06	120	8e-28	COG5019	Septin family protein	--	--	--	--	--	-	-	-	--
Unigene48689_All	234	0	14	0	1.9479	10.9277	Up	5.3488e-05	0.00028633	gi|255074759|ref|XP_002501054.1|	103.6	8e-22	predicted protein [Micromonas sp. RCC299] >gi|226516317|gb|ACO62312.1| predicted protein [Micromonas sp. RCC299]	--	--	--	--	sp|Q75KK8|MPK14_ORYSJ	94	2e-20	Mitogen-activated protein kinase 14 OS=Oryza sativa subsp. japonica GN=MPK14 PE=2 SV=1	YBL016w	89.4	1e-18	COG0515	Serine/threonine protein kinase	K04371	2e-22	101	smo:SELMODRAFT_449429	extracellular signal-regulated kinase 1/2 [EC:2.7.11.24]	GO:0016310//phosphorylation	GO:0004674//protein serine/threonine kinase activity;GO:0000166//nucleotide binding	-	ko04650//Natural killer cell mediated cytotoxicity;ko04626//Plant-pathogen interaction
Unigene47500_All	302	0	18	0	1.9405	10.9222	Up	3.2274e-06	2.1242e-05	--	--	--	--	gi|50399610|emb|AL928780.5|	67.9	5e-09	Oryza sativa chromosome 12, . BAC OSJNBa0018C20 of library OSJNBa from chromosome 12 of cultivar Nipponbare of ssp. japonica of Oryza sativa (rice), complete sequence	--	--	--	--	YJL115w	48.1	4e-06	COG5137	Histone chaperone involved in gene silencing	K14843	3e-06	48.1	ota:Ot01g05880	pescadillo	-	-	-	--
Unigene49147_All	235	0	14	0	1.9396	10.9215	Up	5.3488e-05	0.00028627	gi|348676487|gb|EGZ16305.1|	79.7	1e-14	necrosis inducing-like protein NPP1 type [Phytophthora sojae]	--	--	--	--	--	--	--	--	--	--	--	--	--	--	--	--	--	--	-	-	-	--
Unigene48138_All	471	0	28	0	1.9355	10.9185	Up	2.8863e-09	2.7249e-08	gi|348672112|gb|EGZ11932.1|	152.9	1e-36	hypothetical protein PHYSODRAFT_562920 [Phytophthora sojae]	--	--	--	--	sp|Q9SN46|LRX5_ARATH	46.6	6e-06	Leucine-rich repeat extensin-like protein 5 OS=Arabidopsis thaliana GN=LRX5 PE=2 SV=2	--	--	--	--	--	K11323	2e-06	50.1	vcn:VOLCADRAFT_121342	histone arginine demethylase JMJD6 [EC:1.14.11.-]	GO:0006810//transport	-	GO:0016021//integral to membrane	--
Unigene48843_All	219	0	13	0	1.9326	10.9163	Up	0.00010792	0.00054277	gi|299470215|emb|CBN79519.1|	93.2	1e-18	Vesicle coat complex COPII, subunit SEC23 [Ectocarpus siliculosus]	--	--	--	--	--	--	--	--	SPCC31H12.07	108	2e-24	COG5047	Vesicle coat complex COPII, subunit SEC23	K14006	1e-19	92.8	bdi:100833719	protein transport protein SEC23	GO:0006886//intracellular protein transport;GO:0006888//ER to Golgi vesicle-mediated transport	GO:0008270//zinc ion binding	GO:0030127//COPII vesicle coat	ko04141//Protein processing in endoplasmic reticulum
Unigene49068_All	388	0	23	0	1.9299	10.9143	Up	9.6515e-08	7.7521e-07	gi|345106297|gb|AEN71834.1|	50.8	6e-06	chloroplast iron superoxide dismutase variant 3 [Dimocarpus longan]	--	--	--	--	--	--	--	--	SPBC3H7.04	48.5	3e-06	COG0605	Superoxide dismutase	--	--	--	--	--	-	-	-	--
Unigene49954_All	220	0	13	0	1.9238	10.9097	Up	0.00010792	0.00054204	gi|224284220|gb|ACN39846.1|	52	2e-06	unknown [Picea sitchensis]	--	--	--	--	--	--	--	--	--	--	--	--	--	--	--	--	--	--	-	-	-	--
Unigene48251_All	237	0	14	0	1.9232	10.9093	Up	5.3488e-05	0.0002864	--	--	--	--	--	--	--	--	--	--	--	--	--	--	--	--	--	--	--	--	--	--	-	-	-	--
Unigene49173_All	271	0	16	0	1.9222	10.9085	Up	1.3139e-05	7.8404e-05	--	--	--	--	--	--	--	--	--	--	--	--	--	--	--	--	--	--	--	--	--	--	-	-	-	--
Unigene30500_All	627	0	37	0	1.9212	10.9078	Up	5.208e-12	6.179e-11	gi|332322141|emb|CCA66050.1|	132.1	5e-30	hypothetical protein [Beta vulgaris subsp. vulgaris]	--	--	--	--	sp|P0C2F6|RNHX1_ARATH	79.3	2e-15	Putative ribonuclease H protein At1g65750 OS=Arabidopsis thaliana GN=At1g65750 PE=3 SV=1	--	--	--	--	--	K14327	1e-24	110	vvi:100258101	regulator of nonsense transcripts 2	-	-	-	ko03013//RNA transport;ko03008//Ribosome biogenesis in eukaryotes;ko03018//RNA degradation;ko03015//mRNA surveillance pathway
Unigene49654_All	323	0	19	0	1.9151	10.9032	Up	1.5996e-06	1.0994e-05	--	--	--	--	--	--	--	--	--	--	--	--	--	--	--	--	--	--	--	--	--	--	-	-	-	--
Unigene48321_All	272	0	16	0	1.9151	10.9032	Up	1.3139e-05	7.8486e-05	gi|168011554|ref|XP_001758468.1|	70.9	6e-12	predicted protein [Physcomitrella patens subsp. patens] >gi|162690503|gb|EDQ76870.1| predicted protein [Physcomitrella patens subsp. patens]	--	--	--	--	--	--	--	--	--	--	--	--	--	--	--	--	--	--	-	-	-	--
Unigene46820_All	238	0	14	0	1.9151	10.9032	Up	5.3488e-05	0.00028673	--	--	--	--	--	--	--	--	--	--	--	--	--	--	--	--	--	--	--	--	--	--	-	-	-	--
Unigene48984_All	427	0	25	0	1.9062	10.8965	Up	2.3708e-08	2.0386e-07	--	--	--	--	--	--	--	--	--	--	--	--	--	--	--	--	--	--	--	--	--	--	-	-	-	--
Unigene48744_All	376	0	22	0	1.9049	10.8955	Up	1.9474e-07	1.5055e-06	--	--	--	--	--	--	--	--	--	--	--	--	--	--	--	--	--	--	--	--	--	--	-	-	-	--
CL3628.Contig1_All	566	0	33	0	1.8982	10.8904	Up	8.6314e-11	9.336e-10	--	--	--	--	--	--	--	--	--	--	--	--	--	--	--	--	--	--	--	--	--	--	-	-	-	--
Unigene49023_All	532	0	31	0	1.8971	10.8896	Up	3.5138e-10	3.6096e-09	gi|348674156|gb|EGZ13975.1|	55.8	3e-07	putative exo-1,3-beta-glucanase [Phytophthora sojae]	--	--	--	--	--	--	--	--	SPBC1105.05	57.8	1e-08	COG2730	Endoglucanase	--	--	--	--	--	-	-	-	--
Unigene48076_All	292	0	17	0	1.8955	10.8884	Up	6.5118e-06	4.0928e-05	--	--	--	--	--	--	--	--	--	--	--	--	--	--	--	--	--	--	--	--	--	--	-	-	-	--
Unigene48459_All	258	0	15	0	1.8929	10.8864	Up	2.651e-05	0.00015013	--	--	--	--	--	--	--	--	--	--	--	--	--	--	--	--	--	--	--	--	--	--	-	-	-	--
Unigene48093_All	587	0	34	0	1.8858	10.881	Up	4.2779e-11	4.7359e-10	--	--	--	--	--	--	--	--	--	--	--	--	--	--	--	--	--	--	--	--	--	--	-	-	-	--
Unigene48725_All	311	0	18	0	1.8843	10.8798	Up	3.2274e-06	2.1232e-05	--	--	--	--	gi|32995371|dbj|AK110162.1|	129	2e-27	Oryza sativa Japonica Group cDNA clone:002-161-F07, full insert sequence	--	--	--	--	--	--	--	--	--	--	--	--	--	--	-	-	-	--
Unigene48867_All	277	0	16	0	1.8806	10.877	Up	1.3139e-05	7.8442e-05	--	--	--	--	--	--	--	--	--	--	--	--	--	--	--	--	--	--	--	--	--	--	-	-	-	--
Unigene49211_All	277	0	16	0	1.8806	10.877	Up	1.3139e-05	7.8399e-05	--	--	--	--	--	--	--	--	--	--	--	--	--	--	--	--	--	--	--	--	--	--	-	-	-	--
Unigene48080_All	485	0	28	0	1.8796	10.8762	Up	2.8863e-09	2.7251e-08	--	--	--	--	--	--	--	--	--	--	--	--	--	--	--	--	--	--	--	--	--	--	-	-	-	--
Unigene49732_All	260	0	15	0	1.8783	10.8752	Up	2.651e-05	0.00015002	--	--	--	--	--	--	--	--	--	--	--	--	--	--	--	--	--	--	--	--	--	--	-	-	-	--
Unigene12308_All	764	0	44	0	1.875	10.8727	Up	3.8257e-14	5.2859e-13	gi|384254212|gb|EIE27686.1|	177.9	1e-43	hypothetical protein COCSUDRAFT_64334 [Coccomyxa subellipsoidea C-169]	gi|32992817|dbj|AK107608.1|	85.7	6e-14	Oryza sativa Japonica Group cDNA clone:002-131-C02, full insert sequence	sp|Q9S825|IF5Z_ARATH	162	1e-40	Probable eukaryotic translation initiation factor 5-2 OS=Arabidopsis thaliana GN=At1g77840 PE=2 SV=1	YPR041w	201	1e-51	COG1601	Translation initiation factor 2, beta subunit (eIF-2beta)/eIF-5 N-terminal domain	K03262	1e-43	174	vcn:VOLCADRAFT_121771	translation initiation factor 5	GO:0006413//translational initiation	-	GO:0005737//cytoplasm;GO:0005634//nucleus	ko03013//RNA transport
Unigene49122_All	278	0	16	0	1.8738	10.8718	Up	1.3139e-05	7.8409e-05	--	--	--	--	--	--	--	--	--	--	--	--	--	--	--	--	--	--	--	--	--	--	-	-	-	--
CL7389.Contig1_All	226	0	13	0	1.8728	10.871	Up	0.00010792	0.00054389	gi|6525128|gb|AAF15339.1|AF182791_1	107.1	7e-23	cytochrome oxidase subunit 2 [Eriosema psoraleoides]	gi|7110454|gb|AF222718.1|	60	9e-07	Chrysodidymus synuroideus mitochondrion, complete genome	sp|P32646|COX2_VIGUN	105	6e-24	Cytochrome c oxidase subunit 2, mitochondrial (Fragment) OS=Vigna unguiculata GN=COX2 PE=2 SV=2	Q0250	91.7	3e-19	COG1622	Heme/copper-type cytochrome/quinol oxidases, subunit 2	K02261	8e-23	103	ppp:PhpafMp25	cytochrome c oxidase subunit 2	GO:0022904//respiratory electron transport chain	GO:0005507//copper ion binding;GO:0009055//electron carrier activity;GO:0020037//heme binding;GO:0004129//cytochrome-c oxidase activity	GO:0005743//mitochondrial inner membrane;GO:0070469//respiratory chain;GO:0016021//integral to membrane	ko01100//Metabolic pathways;ko00190//Oxidative phosphorylation
Unigene49698_All	261	0	15	0	1.8711	10.8697	Up	2.651e-05	0.00015004	--	--	--	--	--	--	--	--	--	--	--	--	--	--	--	--	--	--	--	--	--	--	-	-	-	--
Unigene48897_All	227	0	13	0	1.8645	10.8646	Up	0.00010792	0.00054274	gi|326499079|dbj|BAK06030.1|	90.9	5e-18	predicted protein [Hordeum vulgare subsp. vulgare]	gi|32994204|dbj|AK108995.1|	69.9	1e-09	Oryza sativa Japonica Group cDNA clone:002-153-G05, full insert sequence	sp|Q9FPQ6|GP1_CHLRE	47	3e-06	Vegetative cell wall protein gp1 OS=Chlamydomonas reinhardtii GN=GP1 PE=2 SV=1	--	--	--	--	--	K01115	9e-06	46.6	vcn:VOLCADRAFT_99471	phospholipase D [EC:3.1.4.4]	-	-	-	ko01100//Metabolic pathways;ko00565//Ether lipid metabolism;ko00564//Glycerophospholipid metabolism;ko04144//Endocytosis
Unigene49709_All	227	0	13	0	1.8645	10.8646	Up	0.00010792	0.0005424	--	--	--	--	--	--	--	--	--	--	--	--	--	--	--	--	--	--	--	--	--	--	-	-	-	--
Unigene49282_All	245	0	14	0	1.8604	10.8614	Up	5.3488e-05	0.00028624	gi|60678627|gb|AAX33674.1|	50.4	8e-06	plus agglutinin [Chlamydomonas incerta]	--	--	--	--	sp|Q9FPQ6|GP1_CHLRE	46.6	3e-06	Vegetative cell wall protein gp1 OS=Chlamydomonas reinhardtii GN=GP1 PE=2 SV=1	--	--	--	--	--	--	--	--	--	--	-	-	-	--
Unigene15879_All	368	0	21	0	1.8579	10.8595	Up	3.9291e-07	2.9257e-06	gi|255082113|ref|XP_002508275.1|	64.7	4e-10	predicted protein [Micromonas sp. RCC299]	gi|126742147|gb|EF432798.1|	184	4e-44	Pueraria montana var. lobata from China: Jiangxi 18S ribosomal RNA gene, partial sequence; internal transcribed spacer 1, 5.8S ribosomal RNA gene, and internal transcribed spacer 2, complete sequence; and 28S ribosomal RNA gene, partial sequence	--	--	--	--	--	--	--	--	--	--	--	--	--	--	-	-	-	--
Unigene48115_All	333	0	19	0	1.8576	10.8592	Up	1.5996e-06	1.1e-05	--	--	--	--	--	--	--	--	--	--	--	--	--	--	--	--	--	--	--	--	--	--	-	-	-	--
Unigene48516_All	298	0	17	0	1.8573	10.859	Up	6.5118e-06	4.0915e-05	--	--	--	--	--	--	--	--	--	--	--	--	SPAC4F10.11	98.2	3e-21	COG5019	Septin family protein	--	--	--	--	--	-	-	-	--
Unigene49764_All	264	0	15	0	1.8498	10.8532	Up	2.651e-05	0.00014999	--	--	--	--	--	--	--	--	--	--	--	--	--	--	--	--	--	--	--	--	--	--	-	-	-	--
Unigene46899_All	388	0	22	0	1.846	10.8502	Up	1.9474e-07	1.5057e-06	gi|326498279|dbj|BAJ98567.1|	147.9	3e-35	predicted protein [Hordeum vulgare subsp. vulgare]	gi|37988935|dbj|AK119312.1|	236	1e-59	Oryza sativa Japonica Group cDNA clone:001-130-G09, full insert sequence	--	--	--	--	YNL014w_2	130	6e-31	COG0488	ATPase components of ABC transporters with duplicated ATPase domains	K03235	7e-07	50.4	vcn:VOLCADRAFT_74917	elongation factor 3	-	-	-	--
Unigene47387_All	353	0	20	0	1.8446	10.8491	Up	7.9277e-07	5.6792e-06	gi|300121786|emb|CBK22360.2|	66.6	1e-10	unnamed protein product [Blastocystis hominis]	--	--	--	--	--	--	--	--	SMc02406_2	56.2	1e-08	COG3468	Type V secretory pathway, adhesin AidA	--	--	--	--	--	-	-	-	--
Unigene46648_All	406	0	23	0	1.8444	10.8489	Up	9.6515e-08	7.7572e-07	gi|302843366|ref|XP_002953225.1|	51.6	3e-06	hypothetical protein VOLCADRAFT_63308 [Volvox carteri f. nagariensis] >gi|300261612|gb|EFJ45824.1| hypothetical protein VOLCADRAFT_63308 [Volvox carteri f. nagariensis]	--	--	--	--	sp|Q9FPQ6|GP1_CHLRE	69.7	5e-13	Vegetative cell wall protein gp1 OS=Chlamydomonas reinhardtii GN=GP1 PE=2 SV=1	MA0188	55.5	3e-08	COG0457	FOG: TPR repeat	K01051	2e-10	62.8	gmx:100776781	pectinesterase [EC:3.1.1.11]	-	GO:0003824//catalytic activity	-	ko01100//Metabolic pathways;ko00565//Ether lipid metabolism;ko00500//Starch and sucrose metabolism;ko00564//Glycerophospholipid metabolism;ko04144//Endocytosis;ko00040//Pentose and glucuronate interconversions
Unigene48119_All	265	0	15	0	1.8429	10.8478	Up	2.651e-05	0.00015022	--	--	--	--	gi|32995384|dbj|AK110175.1|	410	1e-112	Oryza sativa Japonica Group cDNA clone:002-161-G10, full insert sequence	--	--	--	--	--	--	--	--	--	--	--	--	--	--	-	-	-	--
Unigene49689_All	230	0	13	0	1.8402	10.8456	Up	0.00010792	0.00054243	--	--	--	--	--	--	--	--	--	--	--	--	--	--	--	--	--	--	--	--	--	--	-	-	-	--
Unigene49739_All	230	0	13	0	1.8402	10.8456	Up	0.00010792	0.00054232	--	--	--	--	--	--	--	--	--	--	--	--	--	--	--	--	--	--	--	--	--	--	-	-	-	--
CL11145.Contig2_All	301	0	17	0	1.8388	10.8445	Up	6.5118e-06	4.0968e-05	gi|326503140|dbj|BAJ99195.1|	194.1	4e-49	predicted protein [Hordeum vulgare subsp. vulgare]	gi|407369316|emb|FR694796.1|	67.9	5e-09	Polytomella sp. Pringsheim 198.80 partial mRNA for mitochondrial aconitate hydratase (aco gene)	sp|P49609|ACON_GRAGA	156	3e-39	Aconitate hydratase, mitochondrial OS=Gracilaria gracilis PE=3 SV=1	YLR304c	172	2e-43	COG1048	Aconitase A	K01681	1e-36	149	cme:CMT561C	aconitate hydratase 1 [EC:4.2.1.3]	GO:0006099//tricarboxylic acid cycle	GO:0016491//oxidoreductase activity;GO:0051539//4 iron, 4 sulfur cluster binding;GO:0052632//citrate hydro-lyase (cis-aconitate-forming) activity;GO:0052633//isocitrate hydro-lyase (cis-aconitate-forming) activity	-	ko01100//Metabolic pathways;ko01110//Biosynthesis of secondary metabolites;ko00020//Citrate cycle (TCA cycle);ko00630//Glyoxylate and dicarboxylate metabolism
Unigene32284_All	1046	0	59	0	1.8364	10.8427	Up	1.0232e-18	1.8022e-17	gi|326501236|dbj|BAJ98849.1|	206.8	4e-52	predicted protein [Hordeum vulgare subsp. vulgare]	--	--	--	--	sp|O04278|GPA1_PEA	166	2e-41	Guanine nucleotide-binding protein alpha-1 subunit OS=Pisum sativum GN=GPA1 PE=2 SV=1	--	--	--	--	--	K04640	3e-41	167	vvi:100244127	guanine nucleotide-binding protein subunit alpha, other	GO:0071704;GO:0010033//response to organic substance;GO:0044237//cellular metabolic process;GO:0007165//signal transduction;GO:0044238//primary metabolic process	GO:0000166//nucleotide binding	-	--
Unigene49712_All	337	0	19	0	1.8356	10.842	Up	1.5996e-06	1.0993e-05	gi|223995291|ref|XP_002287329.1|	122.9	1e-27	hypothetical protein THAPSDRAFT_39539 [Thalassiosira pseudonana CCMP1335] >gi|220976445|gb|EED94772.1| hypothetical protein THAPSDRAFT_39539 [Thalassiosira pseudonana CCMP1335]	gi|308810197|ref|XM_003082360.1|	58	6e-06	Ostreococcus tauri putative casein kinase II catalytic (ISS) (Ot12g02620) mRNA, complete cds	sp|Q08466|CSK22_ARATH	114	1e-26	Casein kinase II subunit alpha-2 OS=Arabidopsis thaliana GN=CKA2 PE=2 SV=3	--	--	--	--	--	K03097	4e-27	117	rcu:RCOM_0396430	casein kinase II subunit alpha [EC:2.7.11.1]	GO:0009648//photoperiodism;GO:0006468//protein phosphorylation;GO:0006355//regulation of transcription, DNA-dependent;GO:0010229//inflorescence development	GO:0008353//RNA polymerase II carboxy-terminal domain kinase activity;GO:0005524//ATP binding;GO:0003700//sequence-specific DNA binding transcription factor activity	GO:0005886//plasma membrane	ko03008//Ribosome biogenesis in eukaryotes;ko04712//Circadian rhythm - plant
Unigene49253_All	621	0	35	0	1.835	10.8416	Up	2.1202e-11	2.404e-10	--	--	--	--	--	--	--	--	--	--	--	--	--	--	--	--	--	--	--	--	--	--	-	-	-	--
Unigene48853_All	710	0	40	0	1.8342	10.8409	Up	6.3404e-13	8.0559e-12	gi|302841557|ref|XP_002952323.1|	62.8	5e-09	hypothetical protein VOLCADRAFT_92962 [Volvox carteri f. nagariensis] >gi|300262259|gb|EFJ46466.1| hypothetical protein VOLCADRAFT_92962 [Volvox carteri f. nagariensis]	--	--	--	--	sp|Q9FPQ6|GP1_CHLRE	132	1e-31	Vegetative cell wall protein gp1 OS=Chlamydomonas reinhardtii GN=GP1 PE=2 SV=1	YPO2725	81.6	1e-15	COG3501	Uncharacterized protein conserved in bacteria	K01115	4e-22	102	vcn:VOLCADRAFT_99471	phospholipase D [EC:3.1.4.4]	-	-	-	ko01100//Metabolic pathways;ko00565//Ether lipid metabolism;ko00564//Glycerophospholipid metabolism;ko04144//Endocytosis
Unigene48142_All	267	0	15	0	1.8291	10.8369	Up	2.651e-05	0.00015021	gi|488731|emb|CAA55883.1|	53.1	1e-06	chitinase [Beta vulgaris subsp. vulgaris] >gi|829258|emb|CAA56946.1| Chitinase [Beta vulgaris subsp. vulgaris]	--	--	--	--	sp|P21997|SSGP_VOLCA	64.7	1e-11	Sulfated surface glycoprotein 185 OS=Volvox carteri PE=1 SV=1	Rv3876	50.8	6e-07	COG0455	ATPases involved in chromosome partitioning	K01115	5e-10	60.8	vcn:VOLCADRAFT_99471	phospholipase D [EC:3.1.4.4]	GO:0008152//metabolic process	GO:0016787//hydrolase activity	-	ko01100//Metabolic pathways;ko00565//Ether lipid metabolism;ko00564//Glycerophospholipid metabolism;ko04144//Endocytosis
CL926.Contig1_All	374	0	21	0	1.8281	10.8361	Up	3.9291e-07	2.9261e-06	gi|326492680|dbj|BAJ90196.1|	243.4	6e-64	predicted protein [Hordeum vulgare subsp. vulgare]	gi|270134456|gb|BT101408.1|	335	2e-89	Picea glauca clone GQ01303_K21 mRNA sequence	sp|P50256|EF1AC_PORPU	228	9e-61	Elongation factor 1-alpha C OS=Porphyra purpurea GN=TEF-C PE=2 SV=1	YPR080w	248	2e-66	COG5256	Translation elongation factor EF-1alpha (GTPase)	K03231	4e-61	230	cme:CMH226C	elongation factor 1-alpha	GO:0006414//translational elongation;GO:0006184//GTP catabolic process	GO:0003746//translation elongation factor activity;GO:0003924//GTPase activity;GO:0005525//GTP binding	GO:0005737//cytoplasm	ko03013//RNA transport
Unigene48413_All	357	0	20	0	1.8239	10.8328	Up	7.9277e-07	5.6775e-06	gi|224082404|ref|XP_002306681.1|	79.7	1e-14	predicted protein [Populus trichocarpa] >gi|222856130|gb|EEE93677.1| predicted protein [Populus trichocarpa]	gi|32992803|dbj|AK107594.1|	668	0	Oryza sativa Japonica Group cDNA clone:002-131-A10, full insert sequence	sp|P16273|PRPX_HORVU	60.8	2e-10	Pathogen-related protein OS=Hordeum vulgare PE=2 SV=2	--	--	--	--	--	--	--	--	--	--	-	-	-	--
Unigene47286_All	644	0	36	0	1.82	10.8297	Up	1.0508e-11	1.22e-10	gi|227206418|dbj|BAH57264.1|	55.1	8e-07	AT2G40070 [Arabidopsis thaliana]	--	--	--	--	--	--	--	--	--	--	--	--	--	K12890	7e-07	52	aly:ARALYDRAFT_906222	splicing factor, arginine/serine-rich 1/9	-	-	-	ko03040//Spliceosome
Unigene49639_All	358	0	20	0	1.8188	10.8288	Up	7.9277e-07	5.6746e-06	--	--	--	--	gi|270137904|gb|BT104856.1|	172	1e-40	Picea glauca clone GQ02815_P02 mRNA sequence	--	--	--	--	--	--	--	--	--	--	--	--	--	--	-	-	-	--
Unigene49685_All	358	0	20	0	1.8188	10.8288	Up	7.9277e-07	5.6742e-06	gi|302796157|ref|XP_002979841.1|	63.2	1e-09	hypothetical protein SELMODRAFT_153526 [Selaginella moellendorffii] >gi|300152601|gb|EFJ19243.1| hypothetical protein SELMODRAFT_153526 [Selaginella moellendorffii]	--	--	--	--	sp|Q9C5Z2|EIF3H_ARATH	57.4	2e-09	Eukaryotic translation initiation factor 3 subunit H OS=Arabidopsis thaliana GN=TIF3H1 PE=2 SV=2	--	--	--	--	--	K03247	9e-11	63.2	smo:SELMODRAFT_271999	translation initiation factor 3 subunit H	GO:0009640//photomorphogenesis;GO:0000085//G2 phase of mitotic cell cycle;GO:0010388//cullin deneddylation	-	GO:0005829//cytosol	ko03013//RNA transport
Unigene49793_All	233	0	13	0	1.8165	10.8269	Up	0.00010792	0.00054218	gi|348687768|gb|EGZ27582.1|	115.5	2e-25	hypothetical protein PHYSODRAFT_293395 [Phytophthora sojae]	gi|37989366|dbj|AK119743.1|	58	4e-06	Oryza sativa Japonica Group cDNA clone:002-164-B07, full insert sequence	sp|P49609|ACON_GRAGA	110	2e-25	Aconitate hydratase, mitochondrial OS=Gracilaria gracilis PE=3 SV=1	SPBP4H10.15	115	1e-26	COG1048	Aconitase A	K01681	7e-25	110	vcn:VOLCADRAFT_76010	aconitate hydratase 1 [EC:4.2.1.3]	GO:0006099//tricarboxylic acid cycle	GO:0016491//oxidoreductase activity;GO:0051539//4 iron, 4 sulfur cluster binding;GO:0052632//citrate hydro-lyase (cis-aconitate-forming) activity;GO:0052633//isocitrate hydro-lyase (cis-aconitate-forming) activity	-	ko01100//Metabolic pathways;ko01110//Biosynthesis of secondary metabolites;ko00020//Citrate cycle (TCA cycle);ko00630//Glyoxylate and dicarboxylate metabolism
Unigene48416_All	251	0	14	0	1.8159	10.8265	Up	5.3488e-05	0.00028635	--	--	--	--	--	--	--	--	--	--	--	--	--	--	--	--	--	--	--	--	--	--	-	-	-	--
CL2300.Contig2_All	341	0	19	0	1.814	10.825	Up	1.5996e-06	1.1011e-05	gi|2674193|gb|AAB88705.1|	86.7	1e-16	galactose-1-phosphate uridylyltransferase [Gracilaria gracilis]	--	--	--	--	--	--	--	--	YBR018c	105	2e-23	COG1085	Galactose-1-phosphate uridylyltransferase	K00965	2e-22	101	cme:CMQ030C	UDPglucose--hexose-1-phosphate uridylyltransferase [EC:2.7.7.12]	-	-	-	ko01100//Metabolic pathways;ko01110//Biosynthesis of secondary metabolites;ko00052//Galactose metabolism;ko00520//Amino sugar and nucleotide sugar metabolism
CL11490.Contig1_All	324	0	18	0	1.8087	10.8207	Up	3.2274e-06	2.1254e-05	gi|356526023|ref|XP_003531619.1|	171.4	3e-42	PREDICTED: DEAD-box ATP-dependent RNA helicase 20-like [Glycine max]	gi|32996421|dbj|AK111212.1|	202	1e-49	Oryza sativa Japonica Group cDNA clone:002-179-A09, full insert sequence	sp|Q9C718|RH20_ARATH	166	2e-42	DEAD-box ATP-dependent RNA helicase 20 OS=Arabidopsis thaliana GN=RH20 PE=1 SV=1	ECU08g1080	126	8e-30	COG0513	Superfamily II DNA and RNA helicases	K12823	2e-43	171	gmx:100781619	ATP-dependent RNA helicase DDX5/DBP2 [EC:3.6.4.13]	-	GO:0008026//ATP-dependent helicase activity;GO:0003676//nucleic acid binding;GO:0005524//ATP binding	GO:0005634//nucleus;GO:0005829//cytosol	ko03040//Spliceosome
Unigene48056_All	252	0	14	0	1.8087	10.8207	Up	5.3488e-05	0.00028646	--	--	--	--	--	--	--	--	--	--	--	--	--	--	--	--	--	--	--	--	--	--	-	-	-	--
CL11181.Contig2_All	343	0	19	0	1.8035	10.8166	Up	1.5996e-06	1.1013e-05	gi|226495923|ref|NP_001142358.1|	84	6e-16	uncharacterized protein LOC100274529 [Zea mays]	--	--	--	--	sp|P53763|URIC_PHAVU	81.6	9e-17	Uricase-2 OS=Phaseolus vulgaris GN=URIII PE=1 SV=2	SPCC1223.09	106	9e-24	COG3648	Uricase (urate oxidase)	K00365	5e-17	84	zma:100274529	urate oxidase [EC:1.7.3.3]	-	-	-	ko01100//Metabolic pathways;ko00230//Purine metabolism;ko00232//Caffeine metabolism
Unigene49731_All	235	0	13	0	1.801	10.8146	Up	0.00010792	0.00054235	--	--	--	--	--	--	--	--	--	--	--	--	--	--	--	--	--	--	--	--	--	--	-	-	-	--
Unigene49293_All	652	0	36	0	1.7976	10.8119	Up	1.0508e-11	1.2195e-10	gi|323450084|gb|EGB05967.1|	55.5	6e-07	expressed protein, partial [Aureococcus anophagefferens]	--	--	--	--	--	--	--	--	--	--	--	--	--	--	--	--	--	--	-	-	-	--
Unigene48457_All	308	0	17	0	1.797	10.8114	Up	6.5118e-06	4.0918e-05	--	--	--	--	--	--	--	--	--	--	--	--	--	--	--	--	--	--	--	--	--	--	-	-	-	--
CL8940.Contig1_All	272	0	15	0	1.7954	10.8101	Up	2.651e-05	0.00015035	--	--	--	--	--	--	--	--	--	--	--	--	--	--	--	--	--	--	--	--	--	--	-	-	-	--
CL9167.Contig2_All	963	0	53	0	1.7918	10.8072	Up	6.9032e-17	1.1144e-15	gi|326512804|dbj|BAK03309.1|	178.3	1e-43	predicted protein [Hordeum vulgare subsp. vulgare]	gi|391417276|gb|BT086034.2|	60	4e-06	Zea mays full-length cDNA clone ZM_BFc0102G19 mRNA, complete cds	sp|Q56YT0|LAC3_ARATH	100	1e-21	Laccase-3 OS=Arabidopsis thaliana GN=LAC3 PE=2 SV=2	SPAC1F7.08	83.6	5e-16	COG2132	Putative multicopper oxidases	K00423	2e-17	87.8	rcu:RCOM_0657480	L-ascorbate oxidase [EC:1.10.3.3]	-	-	-	ko01100//Metabolic pathways;ko00053//Ascorbate and aldarate metabolism
CL8607.Contig1_All	364	0	20	0	1.7889	10.8049	Up	7.9277e-07	5.6821e-06	gi|326515870|dbj|BAJ92292.1|	57.4	6e-08	predicted protein [Hordeum vulgare subsp. vulgare]	--	--	--	--	--	--	--	--	--	--	--	--	--	--	--	--	--	--	-	-	-	--
CL6900.Contig1_All	255	0	14	0	1.7875	10.8037	Up	5.3488e-05	0.00028681	--	--	--	--	--	--	--	--	--	--	--	--	--	--	--	--	--	--	--	--	--	--	-	-	-	--
Unigene49814_All	255	0	14	0	1.7875	10.8037	Up	5.3488e-05	0.00028616	--	--	--	--	--	--	--	--	--	--	--	--	--	--	--	--	--	--	--	--	--	--	-	-	-	--
Unigene48767_All	365	0	20	0	1.784	10.8009	Up	7.9277e-07	5.6767e-06	gi|219110549|ref|XP_002177026.1|	60.8	6e-09	predicted protein [Phaeodactylum tricornutum CCAP 1055/1] >gi|217411561|gb|EEC51489.1| predicted protein [Phaeodactylum tricornutum CCAP 1055/1]	--	--	--	--	--	--	--	--	Rv0557	51.2	5e-07	COG0438	Glycosyltransferase	--	--	--	--	--	-	-	-	--
Unigene47495_All	238	0	13	0	1.7783	10.7963	Up	0.00010792	0.00054341	gi|299117271|emb|CBN75233.1|	127.9	4e-29	Cysteine desulfurase [Ectocarpus siliculosus]	--	--	--	--	sp|O49543|NFS1_ARATH	110	1e-25	Cysteine desulfurase 1, mitochondrial OS=Arabidopsis thaliana GN=NIFS PE=1 SV=1	YCL017c	126	8e-30	COG1104	Cysteine sulfinate desulfinase/cysteine desulfurase and related enzymes	K04487	3e-28	121	rcu:RCOM_0338870	cysteine desulfurase [EC:2.8.1.7]	GO:0006534//cysteine metabolic process;GO:0016226//iron-sulfur cluster assembly	GO:0030170//pyridoxal phosphate binding;GO:0031071//cysteine desulfurase activity;GO:0005524//ATP binding;GO:0008270//zinc ion binding	GO:0005739//mitochondrion	ko00730//Thiamine metabolism;ko04122//Sulfur relay system
CL9342.Contig1_All	733	0	40	0	1.7767	10.795	Up	6.3404e-13	8.058e-12	--	--	--	--	--	--	--	--	--	--	--	--	--	--	--	--	--	--	--	--	--	--	-	-	-	--
Unigene48925_All	330	0	18	0	1.7759	10.7943	Up	3.2274e-06	2.1231e-05	--	--	--	--	--	--	--	--	--	--	--	--	SPAC23D3.14c	53.1	1e-07	COG0366	Glycosidases	--	--	--	--	--	-	-	-	--
Unigene49333_All	331	0	18	0	1.7705	10.7899	Up	3.2274e-06	2.1225e-05	gi|357149024|ref|XP_003574974.1|	58.5	3e-08	PREDICTED: 40S ribosomal protein S27-2-like [Brachypodium distachyon]	gi|270134562|gb|BT101514.1|	93.7	1e-16	Picea glauca clone GQ01306_D16 mRNA sequence	sp|Q96564|RS27_HORVU	58.5	8e-10	40S ribosomal protein S27 OS=Hordeum vulgare GN=RPS27 PE=3 SV=2	SPBC1685.10	54.7	4e-08	COG2051	Ribosomal protein S27E	K02978	2e-09	58.5	bdi:100843921	small subunit ribosomal protein S27e	-	-	-	ko03010//Ribosome
Unigene47862_All	276	0	15	0	1.7694	10.789	Up	2.651e-05	0.00015026	--	--	--	--	--	--	--	--	--	--	--	--	--	--	--	--	--	--	--	--	--	--	-	-	-	--
CL4161.Contig3_All	884	0	48	0	1.7678	10.7877	Up	2.3084e-15	3.4317e-14	gi|293334051|ref|NP_001169125.1|	338.2	9e-92	uncharacterized protein LOC100382970 [Zea mays]	gi|32992879|dbj|AK107670.1|	652	0	Oryza sativa Japonica Group cDNA clone:002-131-H08, full insert sequence	sp|O65797|ADS1_ARATH	76.6	2e-14	Delta-9 acyl-lipid desaturase 1 OS=Arabidopsis thaliana GN=ADS1 PE=2 SV=1	SPCC1281.06c_1	256	5e-68	COG1398	Fatty-acid desaturase	K00507	9e-93	338	zma:100382970	stearoyl-CoA desaturase (delta-9 desaturase) [EC:1.14.19.1]	-	-	-	ko01040//Biosynthesis of unsaturated fatty acids
Unigene32158_All	370	0	20	0	1.7599	10.7813	Up	7.9277e-07	5.6805e-06	--	--	--	--	--	--	--	--	--	--	--	--	--	--	--	--	--	--	--	--	--	--	-	-	-	--
Unigene47081_All	296	0	16	0	1.7599	10.7813	Up	1.3139e-05	7.8515e-05	gi|108707408|gb|ABF95203.1|	57	8e-08	retrotransposon protein, putative, unclassified, expressed [Oryza sativa Japonica Group] >gi|108707409|gb|ABF95204.1| retrotransposon protein, putative, unclassified, expressed [Oryza sativa Japonica Group]	--	--	--	--	--	--	--	--	--	--	--	--	--	--	--	--	--	--	-	-	-	--
Unigene49235_All	278	0	15	0	1.7567	10.7787	Up	2.651e-05	0.00015005	--	--	--	--	--	--	--	--	sp|Q7XYY2|MED25_ARATH	45.8	6e-06	Mediator of RNA polymerase II transcription subunit 25 OS=Arabidopsis thaliana GN=MED25 PE=1 SV=1	--	--	--	--	--	--	--	--	--	--	-	-	-	--
Unigene48990_All	297	0	16	0	1.7539	10.7764	Up	1.3139e-05	7.8418e-05	gi|326515632|dbj|BAK07062.1|	119	1e-26	predicted protein [Hordeum vulgare subsp. vulgare]	--	--	--	--	sp|Q9LV48|PERK1_ARATH	55.5	7e-09	Proline-rich receptor-like protein kinase PERK1 OS=Arabidopsis thaliana GN=PERK1 PE=1 SV=1	SPBC1198.08	120	8e-28	COG0624	Acetylornithine deacetylase/Succinyl-diaminopimelate desuccinylase and related deacylases	K01115	8e-07	50.1	vcn:VOLCADRAFT_99471	phospholipase D [EC:3.1.4.4]	GO:0008152//metabolic process	GO:0016787//hydrolase activity	-	ko01100//Metabolic pathways;ko00565//Ether lipid metabolism;ko00500//Starch and sucrose metabolism;ko00564//Glycerophospholipid metabolism;ko04144//Endocytosis;ko00040//Pentose and glucuronate interconversions
Unigene48124_All	706	0	38	0	1.7524	10.7751	Up	2.5812e-12	3.1369e-11	gi|327466186|gb|AEA76741.1|	237.7	1e-61	phytase [Aspergillus niger]	--	--	--	--	--	--	--	--	--	--	--	--	--	--	--	--	--	--	-	-	-	--
Unigene49754_All	279	0	15	0	1.7504	10.7735	Up	2.651e-05	0.00015001	--	--	--	--	--	--	--	--	--	--	--	--	--	--	--	--	--	--	--	--	--	--	-	-	-	--
Unigene15267_All	1473	0	79	0	1.7461	10.7699	Up	8.183e-25	1.8434e-23	gi|77555695|gb|ABA98491.1|	257.7	3e-67	retrotransposon protein, putative, unclassified [Oryza sativa Japonica Group]	--	--	--	--	--	--	--	--	--	--	--	--	--	K14321	1e-60	232	vvi:100243153	nucleoporin-like protein 2	-	-	-	ko01100//Metabolic pathways;ko01110//Biosynthesis of secondary metabolites;ko03013//RNA transport;ko03008//Ribosome biogenesis in eukaryotes;ko03018//RNA degradation;ko00300//Lysine biosynthesis
CL4980.Contig2_All	280	0	15	0	1.7441	10.7683	Up	2.651e-05	0.0001504	gi|168033073|ref|XP_001769041.1|	117.1	7e-26	predicted protein [Physcomitrella patens subsp. patens] >gi|162679675|gb|EDQ66119.1| predicted protein [Physcomitrella patens subsp. patens]	gi|326528496|dbj|AK362226.1|	58	5e-06	Hordeum vulgare subsp. vulgare mRNA for predicted protein, complete cds, clone: NIASHv2003I06	sp|Q9SRK7|AZG1_ARATH	111	8e-26	Adenine/guanine permease AZG1 OS=Arabidopsis thaliana GN=AZG1 PE=2 SV=1	SPBC887.17	135	1e-32	COG2252	Permeases	K06901	5e-27	117	ppp:PHYPADRAFT_134238	putative MFS transporter, AGZA family, xanthine/uracil permease	GO:0015854//guanine transport;GO:0015853//adenine transport;GO:0015931//nucleobase-containing compound transport	GO:0005345//purine nucleobase transmembrane transporter activity	GO:0016020//membrane	--
Unigene49178_All	467	0	25	0	1.7429	10.7673	Up	2.3708e-08	2.0382e-07	gi|255546475|ref|XP_002514297.1|	63.2	1e-09	ATP binding protein, putative [Ricinus communis] >gi|223546753|gb|EEF48251.1| ATP binding protein, putative [Ricinus communis]	--	--	--	--	sp|Q9FPQ6|GP1_CHLRE	68.9	1e-12	Vegetative cell wall protein gp1 OS=Chlamydomonas reinhardtii GN=GP1 PE=2 SV=1	CC3441	61.2	7e-10	COG2267	Lysophospholipase	K00850	2e-10	63.2	osa:4336113	6-phosphofructokinase [EC:2.7.1.11]	-	-	-	ko01100//Metabolic pathways;ko01110//Biosynthesis of secondary metabolites;ko00052//Galactose metabolism;ko00010//Glycolysis / Gluconeogenesis;ko00051//Fructose and mannose metabolism;ko00030//Pentose phosphate pathway
Unigene48298_All	243	0	13	0	1.7417	10.7663	Up	0.00010792	0.00054307	--	--	--	--	--	--	--	--	--	--	--	--	--	--	--	--	--	--	--	--	--	--	-	-	-	--
Unigene48148_All	263	0	14	0	1.7331	10.7591	Up	5.3488e-05	0.00028644	--	--	--	--	--	--	--	--	--	--	--	--	--	--	--	--	--	--	--	--	--	--	-	-	-	--
Unigene2545_All	301	0	16	0	1.7306	10.7571	Up	1.3139e-05	7.8534e-05	--	--	--	--	--	--	--	--	--	--	--	--	--	--	--	--	--	--	--	--	--	--	-	-	-	--
Unigene50254_All	245	0	13	0	1.7275	10.7545	Up	0.00010792	0.00054187	--	--	--	--	--	--	--	--	--	--	--	--	--	--	--	--	--	--	--	--	--	--	-	-	-	--
CL8197.Contig1_All	547	0	29	0	1.7261	10.7533	Up	1.4305e-09	1.3904e-08	gi|212274871|ref|NP_001130547.1|	281.6	4e-75	uncharacterized protein LOC100191646 [Zea mays]	gi|212274870|ref|NM_001137075.1|	73.8	2e-10	Zea mays uncharacterized LOC100191646 (LOC100191646), mRNA >gi|194689445|gb|BT033802.1| Zea mays full-length cDNA clone ZM_BFc0163B16 mRNA, complete cds	sp|Q9FPQ6|GP1_CHLRE	103	5e-23	Vegetative cell wall protein gp1 OS=Chlamydomonas reinhardtii GN=GP1 PE=2 SV=1	YGR121c	211	8e-55	COG0004	Ammonia permease	K03320	4e-76	281	zma:100191646	ammonium transporter, Amt family	-	GO:0016740//transferase activity	-	ko01100//Metabolic pathways;ko03020//RNA polymerase;ko00240//Pyrimidine metabolism;ko00230//Purine metabolism
CL10686.Contig2_All	472	0	25	0	1.7244	10.7519	Up	2.3708e-08	2.0409e-07	--	--	--	--	--	--	--	--	--	--	--	--	--	--	--	--	--	K14306	8e-06	47.8	vvi:100265039	nuclear pore complex protein Nup62	-	-	-	ko03013//RNA transport
Unigene47457_All	340	0	18	0	1.7236	10.7512	Up	3.2274e-06	2.1244e-05	--	--	--	--	--	--	--	--	sp|Q9LK03|PERK2_ARATH	46.6	3e-06	Proline-rich receptor-like protein kinase PERK2 OS=Arabidopsis thaliana GN=PERK2 PE=2 SV=3	--	--	--	--	--	--	--	--	--	--	-	-	-	--
Unigene47029_All	397	0	21	0	1.7222	10.75	Up	3.9291e-07	2.9255e-06	gi|301102935|ref|XP_002900554.1|	161	4e-39	nitrite reductase [NAD(P)H], putative [Phytophthora infestans T30-4] >gi|262101817|gb|EEY59869.1| nitrite reductase [NAD(P)H], putative [Phytophthora infestans T30-4]	--	--	--	--	--	--	--	--	STM3474	153	9e-38	COG1251	NAD(P)H-nitrite reductase	--	--	--	--	--	GO:0008152//metabolic process	GO:0016491//oxidoreductase activity;GO:0097159//organic cyclic compound binding;GO:0051536//iron-sulfur cluster binding;GO:0050662//coenzyme binding;GO:1901363	-	--
CL7046.Contig2_All	265	0	14	0	1.72	10.7482	Up	5.3488e-05	0.00028679	--	--	--	--	--	--	--	--	--	--	--	--	--	--	--	--	--	--	--	--	--	--	-	-	-	--
Unigene48407_All	284	0	15	0	1.7196	10.7479	Up	2.651e-05	0.00015014	gi|323450664|gb|EGB06544.1|	81.6	3e-15	hypothetical protein AURANDRAFT_29117 [Aureococcus anophagefferens]	--	--	--	--	sp|Q7XPW5|PMM_ORYSJ	73.9	2e-14	Phosphomannomutase OS=Oryza sativa subsp. japonica GN=PMM PE=2 SV=2	SPAC1556.07	86.3	1e-17	COG0561	Predicted hydrolases of the HAD superfamily	K01840	5e-14	73.9	osa:4337437	phosphomannomutase [EC:5.4.2.8]	GO:0010498//proteasomal protein catabolic process;GO:0009651//response to salt stress;GO:0019932//second-messenger-mediated signaling;GO:0007010//cytoskeleton organization;GO:0009266//response to temperature stimulus;GO:0006972//hyperosmotic response;GO:0006833//water transport;GO:0007030//Golgi organization;GO:0006096//glycolysis;GO:0006094//gluconeogenesis;GO:0019853//L-ascorbic acid biosynthet…	GO:0005515//protein binding;GO:0004615//phosphomannomutase activity	GO:0005829//cytosol	ko01100//Metabolic pathways;ko01110//Biosynthesis of secondary metabolites;ko00051//Fructose and mannose metabolism;ko00520//Amino sugar and nucleotide sugar metabolism
Unigene43678_All	303	0	16	0	1.7192	10.7475	Up	1.3139e-05	7.8524e-05	--	--	--	--	--	--	--	--	--	--	--	--	--	--	--	--	--	--	--	--	--	--	-	-	-	--
Unigene49140_All	360	0	19	0	1.7183	10.7468	Up	1.5996e-06	1.0997e-05	gi|301109759|ref|XP_002903960.1|	104	6e-22	thimet oligopeptidase [Phytophthora infestans T30-4] >gi|262096963|gb|EEY55015.1| thimet oligopeptidase [Phytophthora infestans T30-4]	--	--	--	--	--	--	--	--	YCL057w	116	9e-27	COG0339	Zn-dependent oligopeptidases	K01392	6e-24	107	cme:CMS446C	thimet oligopeptidase [EC:3.4.24.15]	-	GO:0008233//peptidase activity	-	--
Unigene48754_All	247	0	13	0	1.7135	10.7427	Up	0.00010792	0.00054282	--	--	--	--	--	--	--	--	--	--	--	--	--	--	--	--	--	--	--	--	--	--	-	-	-	--
Unigene47269_All	248	0	13	0	1.7066	10.7369	Up	0.00010792	0.00054361	--	--	--	--	--	--	--	--	--	--	--	--	--	--	--	--	--	--	--	--	--	--	-	-	-	--
Unigene48367_All	249	0	13	0	1.6998	10.7311	Up	0.00010792	0.00054302	gi|4587520|gb|AAD25751.1|AC007060_9	81.3	4e-15	Strong similarity to gb|X71057 protein kinase from Nicotiana tabacum and contains PF|00069 eukaryotic protein kinase domain [Arabidopsis thaliana]	--	--	--	--	sp|P42818|KPK1_ARATH	68.2	1e-12	Serine/threonine-protein kinase AtPK1/AtPK6 OS=Arabidopsis thaliana GN=ATPK1 PE=1 SV=1	ECU01g1320	70.1	9e-13	COG0515	Serine/threonine protein kinase	K08790	4e-16	80.9	cre:CHLREDRAFT_116419	serine/threonine kinase 38 [EC:2.7.11.1]	GO:0006468//protein phosphorylation	GO:0005524//ATP binding;GO:0004674//protein serine/threonine kinase activity	GO:0009524//phragmoplast;GO:0005886//plasma membrane;GO:0005634//nucleus;GO:0005829//cytosol;GO:0005739//mitochondrion	--
CL12735.Contig1_All	441	0	23	0	1.698	10.7296	Up	9.6515e-08	7.7579e-07	gi|575427|gb|AAA53173.1|	156.8	8e-38	similar to S. cerevisiae PTR2 gene, GenBank Accession Number L11994 [Arabidopsis thaliana]	--	--	--	--	sp|P46032|PTR2_ARATH	63.5	4e-11	Peptide transporter PTR2 OS=Arabidopsis thaliana GN=PTR2 PE=1 SV=1	SPBC13A2.04c	156	1e-38	COG3104	Dipeptide/tripeptide permease	K03305	2e-16	82.4	ppp:PHYPADRAFT_183911	proton-dependent oligopeptide transporter, POT family	GO:0006857//oligopeptide transport	GO:0015198//oligopeptide transporter activity	GO:0005773//vacuole;GO:0016020//membrane	--
CL2643.Contig2_All	326	0	17	0	1.6978	10.7295	Up	6.5118e-06	4.096e-05	gi|293334769|ref|NP_001169070.1|	88.2	3e-17	uncharacterized protein LOC100382911 precursor [Zea mays]	--	--	--	--	--	--	--	--	--	--	--	--	--	--	--	--	--	--	-	-	-	--
Unigene48966_All	250	0	13	0	1.693	10.7254	Up	0.00010792	0.00054265	gi|255580096|ref|XP_002530880.1|	57.8	5e-08	lysyl-tRNA synthetase, putative [Ricinus communis] >gi|223529533|gb|EEF31486.1| lysyl-tRNA synthetase, putative [Ricinus communis]	--	--	--	--	sp|Q9ZPI1|SYK_ARATH	51.2	1e-07	Lysine--tRNA ligase OS=Arabidopsis thaliana GN=At3g11710 PE=2 SV=1	SPBC17G9.03c	73.9	7e-14	COG1190	Lysyl-tRNA synthetase (class II)	K04567	4e-09	57.8	rcu:RCOM_0435350	lysyl-tRNA synthetase, class II [EC:6.1.1.6]	-	GO:0005488//binding	-	ko00970//Aminoacyl-tRNA biosynthesis
Unigene49012_All	289	0	15	0	1.6898	10.7226	Up	2.651e-05	0.0001501	--	--	--	--	--	--	--	--	--	--	--	--	--	--	--	--	--	--	--	--	--	--	-	-	-	--
Unigene49757_All	289	0	15	0	1.6898	10.7226	Up	2.651e-05	0.00015	--	--	--	--	--	--	--	--	--	--	--	--	--	--	--	--	--	--	--	--	--	--	-	-	-	--
Unigene47279_All	347	0	18	0	1.6889	10.7219	Up	3.2274e-06	2.1245e-05	--	--	--	--	--	--	--	--	--	--	--	--	--	--	--	--	--	--	--	--	--	--	-	-	-	--
Unigene48246_All	309	0	16	0	1.6858	10.7192	Up	1.3139e-05	7.8495e-05	--	--	--	--	--	--	--	--	--	--	--	--	--	--	--	--	--	--	--	--	--	--	-	-	-	--
Unigene48143_All	290	0	15	0	1.684	10.7177	Up	2.651e-05	0.0001502	--	--	--	--	--	--	--	--	--	--	--	--	--	--	--	--	--	--	--	--	--	--	-	-	-	--
CL2101.Contig1_All	271	0	14	0	1.6819	10.7159	Up	5.3488e-05	0.0002869	gi|300123088|emb|CBK24095.2|	50.4	8e-06	unnamed protein product [Blastocystis hominis]	--	--	--	--	sp|Q9FFW5|PERK8_ARATH	57	2e-09	Proline-rich receptor-like protein kinase PERK8 OS=Arabidopsis thaliana GN=PERK8 PE=1 SV=1	Rv0312	52.4	2e-07	COG0443	Molecular chaperone	K10990	1e-06	49.3	bdi:100828863	RecQ-mediated genome instability protein 1	-	GO:0016772//transferase activity, transferring phosphorus-containing groups	-	--
Unigene47272_All	484	0	25	0	1.6817	10.7157	Up	2.3708e-08	2.04e-07	gi|219123807|ref|XP_002182209.1|	53.9	9e-07	predicted protein [Phaeodactylum tricornutum CCAP 1055/1] >gi|217406170|gb|EEC46110.1| predicted protein [Phaeodactylum tricornutum CCAP 1055/1]	gi|238558242|gb|FJ966884.1|	79.8	2e-12	Lolium perenne glutamine synthetase 1b (GS1b) mRNA, complete cds	sp|P14654|GLN12_ORYSJ	53.9	4e-08	Glutamine synthetase cytosolic isozyme 1-2 OS=Oryza sativa subsp. japonica GN=GLN1-2 PE=1 SV=1	YPR035w	62	4e-10	COG0174	Glutamine synthetase	K01915	1e-07	53.9	osa:4332108	glutamine synthetase [EC:6.3.1.2]	GO:0008152//metabolic process	GO:0016874//ligase activity;GO:0000166//nucleotide binding	-	ko01100//Metabolic pathways;ko00250//Alanine, aspartate and glutamate metabolism;ko00910//Nitrogen metabolism;ko00630//Glyoxylate and dicarboxylate metabolism;ko00330//Arginine and proline metabolism
Unigene47001_All	370	0	19	0	1.6719	10.7073	Up	1.5996e-06	1.1004e-05	gi|326518128|dbj|BAK07316.1|	167.2	6e-41	predicted protein [Hordeum vulgare subsp. vulgare]	--	--	--	--	sp|Q38970|ACC1_ARATH	132	5e-32	Acetyl-CoA carboxylase 1 OS=Arabidopsis thaliana GN=ACC1 PE=1 SV=1	SPAC56E4.04c_3	162	1e-40	COG4799	Acetyl-CoA carboxylase, carboxyltransferase component (subunits alpha and beta)	K11262	2e-35	145	cme:CMM188C	acetyl-CoA carboxylase / biotin carboxylase [EC:6.4.1.2 6.3.4.14]	-	GO:0016874//ligase activity	-	ko01100//Metabolic pathways;ko00620//Pyruvate metabolism;ko00061//Fatty acid biosynthesis;ko00640//Propanoate metabolism
CL6252.Contig2_All	273	0	14	0	1.6696	10.7053	Up	5.3488e-05	0.00028682	gi|348670933|gb|EGZ10754.1|	65.9	1e-10	hypothetical protein PHYSODRAFT_352366 [Phytophthora sojae]	--	--	--	--	sp|Q84LB6|SUCB_SOLLC	52.8	5e-08	Succinyl-CoA ligase [ADP-forming] subunit beta, mitochondrial OS=Solanum lycopersicum PE=1 SV=1	SPCC1620.08	81.3	4e-16	COG0045	Succinyl-CoA synthetase, beta subunit	K01900	3e-07	51.6	aly:ARALYDRAFT_480870	succinyl-CoA synthetase beta subunit [EC:6.2.1.4 6.2.1.5]	GO:0008152//metabolic process	GO:0046872//metal ion binding;GO:0004774//succinate-CoA ligase activity	-	ko01100//Metabolic pathways;ko01110//Biosynthesis of secondary metabolites;ko00020//Citrate cycle (TCA cycle);ko00640//Propanoate metabolism
Unigene47381_All	274	0	14	0	1.6635	10.7	Up	5.3488e-05	0.00028662	gi|255088013|ref|XP_002505929.1|	74.7	4e-13	H+-or Na+-translocating f-type, v-type and A-type ATPase superfamily [Micromonas sp. RCC299] >gi|226521200|gb|ACO67187.1| H+-or Na+-translocating f-type, v-type and A-type ATPase superfamily [Micromonas sp. RCC299]	--	--	--	--	sp|O23948|VATE_GOSHI	71.2	1e-13	V-type proton ATPase subunit E OS=Gossypium hirsutum GN=VATE PE=2 SV=1	YOR332w	89.4	1e-18	COG1390	Archaeal/vacuolar-type H+-ATPase subunit E	K02150	4e-13	70.9	zma:100192065	V-type H+-transporting ATPase subunit E [EC:3.6.3.14]	GO:0006833//water transport;GO:0009793//embryo development ending in seed dormancy;GO:0006816//calcium ion transport;GO:0009651//response to salt stress;GO:0007033//vacuole organization;GO:0042742//defense response to bacterium;GO:0006972//hyperosmotic response;GO:0007030//Golgi organization;GO:0006096//glycolysis;GO:0015986//ATP synthesis coupled proton transport;GO:0046686//response to cadmium …	GO:0046961//proton-transporting ATPase activity, rotational mechanism	GO:0009705//plant-type vacuole membrane;GO:0022626//cytosolic ribosome;GO:0016469//proton-transporting two-sector ATPase complex;GO:0005794//Golgi apparatus	ko01100//Metabolic pathways;ko00190//Oxidative phosphorylation;ko04145//Phagosome
CL7484.Contig1_All	549	0	28	0	1.6605	10.6974	Up	2.8863e-09	2.7254e-08	gi|302828408|ref|XP_002945771.1|	61.2	8e-09	pathogenesis-related protein 1-like protein [Volvox carteri f. nagariensis] >gi|300268586|gb|EFJ52766.1| pathogenesis-related protein 1-like protein [Volvox carteri f. nagariensis]	--	--	--	--	sp|Q9FPQ6|GP1_CHLRE	88.6	2e-18	Vegetative cell wall protein gp1 OS=Chlamydomonas reinhardtii GN=GP1 PE=2 SV=1	slr0599	56.6	2e-08	COG0515	Serine/threonine protein kinase	K01051	2e-15	80.1	gmx:100776781	pectinesterase [EC:3.1.1.11]	-	-	-	ko01100//Metabolic pathways;ko00565//Ether lipid metabolism;ko00500//Starch and sucrose metabolism;ko00564//Glycerophospholipid metabolism;ko04144//Endocytosis;ko00040//Pentose and glucuronate interconversions
Unigene49092_All	255	0	13	0	1.6598	10.6968	Up	0.00010792	0.00054257	gi|159479018|ref|XP_001697595.1|	85.1	3e-16	copper amine oxidase [Chlamydomonas reinhardtii] >gi|158274205|gb|EDO99988.1| copper amine oxidase [Chlamydomonas reinhardtii]	--	--	--	--	--	--	--	--	SPAC2E1P3.04	91.3	4e-19	COG3733	Cu2+-containing amine oxidase	K00276	2e-17	85.1	cre:CHLREDRAFT_176519	primary-amine oxidase [EC:1.4.3.21]	-	GO:0005488//binding	-	ko01100//Metabolic pathways;ko01110//Biosynthesis of secondary metabolites;ko00360//Phenylalanine metabolism;ko00950//Isoquinoline alkaloid biosynthesis;ko00410//beta-Alanine metabolism;ko00260//Glycine, serine and threonine metabolism;ko00350//Tyrosine metabolism;ko00960//Tropane, piperidine and pyridine alkaloid biosynthesis
Unigene47913_All	314	0	16	0	1.659	10.6961	Up	1.3139e-05	7.85e-05	gi|326501504|dbj|BAK02541.1|	152.9	1e-36	predicted protein [Hordeum vulgare subsp. vulgare]	gi|32995929|dbj|AK110720.1|	622	1e-176	Oryza sativa Japonica Group cDNA clone:002-170-D11, full insert sequence	sp|Q337Y2|CADH3_ORYSJ	45.8	6e-06	Probable cinnamyl alcohol dehydrogenase 3 OS=Oryza sativa subsp. japonica GN=CAD3 PE=2 SV=1	YMR083w	104	3e-23	COG1064	Zn-dependent alcohol dehydrogenases	K13953	7e-33	136	zma:100274539	alcohol dehydrogenase, propanol-preferring [EC:1.1.1.1]	-	GO:0005488//binding	-	ko01100//Metabolic pathways;ko01110//Biosynthesis of secondary metabolites;ko00010//Glycolysis / Gluconeogenesis;ko00350//Tyrosine metabolism;ko00071//Fatty acid metabolism
CL9507.Contig2_All	373	0	19	0	1.6584	10.6956	Up	1.5996e-06	1.1006e-05	gi|323452705|gb|EGB08578.1|	79.3	1e-14	hypothetical protein AURANDRAFT_63942 [Aureococcus anophagefferens]	--	--	--	--	sp|Q9S740|AGP19_ARATH	63.2	4e-11	Lysine-rich arabinogalactan protein 19 OS=Arabidopsis thaliana GN=AGP19 PE=2 SV=2	YPO2725	49.3	2e-06	COG3501	Uncharacterized protein conserved in bacteria	K01115	4e-08	54.3	vcn:VOLCADRAFT_99471	phospholipase D [EC:3.1.4.4]	-	-	-	ko01100//Metabolic pathways;ko00565//Ether lipid metabolism;ko00500//Starch and sucrose metabolism;ko00564//Glycerophospholipid metabolism;ko04144//Endocytosis;ko00040//Pentose and glucuronate interconversions;ko03040//Spliceosome
CL5344.Contig3_All	334	0	17	0	1.6571	10.6944	Up	6.5118e-06	4.0955e-05	gi|348690379|gb|EGZ30193.1|	104.4	4e-22	hypothetical protein PHYSODRAFT_472083 [Phytophthora sojae]	gi|242048287|ref|XM_002461845.1|	58	6e-06	Sorghum bicolor hypothetical protein, mRNA	sp|Q8GSD9|PHT12_ORYSJ	83.6	2e-17	Inorganic phosphate transporter 1-2 OS=Oryza sativa subsp. japonica GN=PTH1-2 PE=2 SV=1	Ta0048	75.1	3e-14	COG0477	Permeases of the major facilitator superfamily	K08176	7e-17	83.6	osa:4331637	MFS transporter, PHS family, inorganic phosphate transporter	-	-	-	--
Unigene48745_All	315	0	16	0	1.6537	10.6915	Up	1.3139e-05	7.8457e-05	--	--	--	--	--	--	--	--	--	--	--	--	--	--	--	--	--	--	--	--	--	--	-	-	-	--
Unigene47280_All	256	0	13	0	1.6533	10.6911	Up	0.00010792	0.00054358	gi|338762836|gb|AEI98623.1|	101.3	4e-21	hypothetical protein 111O18.10 [Coffea canephora]	gi|356540750|ref|XM_003538800.1|	93.7	8e-17	PREDICTED: Glycine max probable polyol transporter 6-like (LOC100787922), mRNA	sp|Q9ZNS0|PLT3_ARATH	81.3	1e-16	Probable polyol transporter 3 OS=Arabidopsis thaliana GN=PLT3 PE=2 SV=1	--	--	--	--	--	--	--	--	--	--	GO:0055085//transmembrane transport;GO:0009684//indoleacetic acid biosynthetic process;GO:0055114//oxidation-reduction process;GO:0006857//oligopeptide transport;GO:0006569//tryptophan catabolic process;GO:0008643//carbohydrate transport	GO:0032440//2-alkenal reductase [NAD(P)] activity;GO:0005351//sugar:hydrogen symporter activity	GO:0016021//integral to membrane;GO:0005886//plasma membrane	--
Unigene49778_All	473	0	24	0	1.652	10.69	Up	4.7835e-08	3.9775e-07	gi|357122946|ref|XP_003563174.1|	73.2	1e-12	PREDICTED: DNA-directed RNA polymerases I, II, and III subunit RPABC4-like [Brachypodium distachyon] >gi|357145250|ref|XP_003573577.1| PREDICTED: DNA-directed RNA polymerases I, II, and III subunit RPABC4-like [Brachypodium distachyon]	--	--	--	--	sp|Q9XIE0|FH7_ARATH	47.4	4e-06	Formin-like protein 7 OS=Arabidopsis thaliana GN=FH7 PE=2 SV=1	YHR143w-a	65.1	5e-11	COG1996	DNA-directed RNA polymerase, subunit RPC10 (contains C4-type Zn-finger)	K03009	2e-13	73.2	bdi:100843746	DNA-directed RNA polymerases I, II, and III subunit RPABC4	GO:0009860//pollen tube growth;GO:0000394//RNA splicing, via endonucleolytic cleavage and ligation;GO:0006366//transcription from RNA polymerase II promoter	GO:0003899//DNA-directed RNA polymerase activity;GO:0003677//DNA binding	GO:0000418//DNA-directed RNA polymerase IV complex;GO:0000419//DNA-directed RNA polymerase V complex;GO:0005665//DNA-directed RNA polymerase II, core complex	ko01100//Metabolic pathways;ko03020//RNA polymerase;ko00240//Pyrimidine metabolism;ko00230//Purine metabolism
Unigene47845_All	276	0	14	0	1.6515	10.6896	Up	5.3488e-05	0.00028651	--	--	--	--	--	--	--	--	--	--	--	--	--	--	--	--	--	--	--	--	--	--	-	-	-	--
Unigene49806_All	296	0	15	0	1.6499	10.6882	Up	2.651e-05	0.00014999	gi|159489080|ref|XP_001702525.1|	151.8	2e-36	predicted protein [Chlamydomonas reinhardtii] >gi|158280547|gb|EDP06304.1| predicted protein [Chlamydomonas reinhardtii]	gi|301106648|ref|XM_002902361.1|	81.8	3e-13	Phytophthora infestans T30-4 prolyl-tRNA synthetase, putative (PITG_09846) mRNA, complete cds	--	--	--	--	YHR020w_2	153	8e-38	COG0442	Prolyl-tRNA synthetase	K01881	2e-37	151	cre:CHLREDRAFT_186253	prolyl-tRNA synthetase [EC:6.1.1.15]	GO:0006433//prolyl-tRNA aminoacylation	GO:0004827//proline-tRNA ligase activity;GO:0005524//ATP binding	GO:0009506//plasmodesma;GO:0016020//membrane;GO:0005829//cytosol	ko00970//Aminoacyl-tRNA biosynthesis
Unigene31588_All	316	0	16	0	1.6485	10.6869	Up	1.3139e-05	7.8529e-05	gi|357119040|ref|XP_003561254.1|	141.7	2e-33	PREDICTED: uncharacterized protein LOC100821068 [Brachypodium distachyon]	gi|301120022|ref|XM_002907693.1|	60	1e-06	Phytophthora infestans T30-4 DEAD/DEAH box RNA helicase, putative (PITG_02856) mRNA, complete cds	sp|Q6YS30|RH5_ORYSJ	138	8e-34	DEAD-box ATP-dependent RNA helicase 5 OS=Oryza sativa subsp. japonica GN=Os07g0301200 PE=2 SV=1	SMc00522	105	2e-23	COG0513	Superfamily II DNA and RNA helicases	K14811	4e-34	140	zma:100383160	ATP-dependent RNA helicase DBP3 [EC:3.6.4.13]	GO:0001510//RNA methylation	GO:0008026//ATP-dependent helicase activity;GO:0003676//nucleic acid binding;GO:0005524//ATP binding	GO:0005634//nucleus;GO:0005829//cytosol	--
CL10490.Contig2_All	415	0	21	0	1.6475	10.6861	Up	3.9291e-07	2.9272e-06	--	--	--	--	--	--	--	--	sp|Q8LPG9|IQD14_ARATH	46.2	6e-06	Protein IQ-DOMAIN 14 OS=Arabidopsis thaliana GN=IQD14 PE=1 SV=1	--	--	--	--	--	--	--	--	--	--	-	-	-	--
Unigene49752_All	257	0	13	0	1.6469	10.6855	Up	0.00010792	0.00054223	--	--	--	--	--	--	--	--	--	--	--	--	YPR035w	49.7	1e-06	COG0174	Glutamine synthetase	--	--	--	--	--	-	-	-	--
Unigene49800_All	257	0	13	0	1.6469	10.6855	Up	0.00010792	0.00054215	--	--	--	--	--	--	--	--	--	--	--	--	--	--	--	--	--	--	--	--	--	--	-	-	-	--
Unigene49903_All	277	0	14	0	1.6455	10.6843	Up	5.3488e-05	0.00028613	--	--	--	--	--	--	--	--	--	--	--	--	--	--	--	--	--	--	--	--	--	--	-	-	-	--
CL10468.Contig1_All	397	0	20	0	1.6402	10.6797	Up	7.9277e-07	5.6838e-06	gi|325190906|emb|CCA25392.1|	87.4	6e-17	FAS2_PENPA Fatty acid synthase subunit alpha putati [Albugo laibachii Nc14]	--	--	--	--	sp|Q6ZCX3|FH6_ORYSJ	65.1	1e-11	Formin-like protein 6 OS=Oryza sativa subsp. japonica GN=FH6 PE=2 SV=2	YKL182w_4	151	3e-37	COG0331	(acyl-carrier-protein) S-malonyltransferase	K03006	1e-11	66.6	smo:SELMODRAFT_128226	DNA-directed RNA polymerase II subunit RPB1 [EC:2.7.7.6]	GO:0008152//metabolic process	GO:0016740//transferase activity	-	ko01100//Metabolic pathways;ko03020//RNA polymerase;ko00240//Pyrimidine metabolism;ko00230//Purine metabolism
Unigene48323_All	298	0	15	0	1.6388	10.6784	Up	2.651e-05	0.00015017	--	--	--	--	--	--	--	--	--	--	--	--	--	--	--	--	--	--	--	--	--	--	-	-	-	--
Unigene48859_All	298	0	15	0	1.6388	10.6784	Up	2.651e-05	0.00015011	--	--	--	--	--	--	--	--	--	--	--	--	--	--	--	--	--	--	--	--	--	--	-	-	-	--
Unigene48371_All	318	0	16	0	1.6381	10.6778	Up	1.3139e-05	7.8481e-05	gi|356502698|ref|XP_003520154.1|	50.8	6e-06	PREDICTED: proline-rich receptor-like protein kinase PERK10-like [Glycine max]	--	--	--	--	sp|P21997|SSGP_VOLCA	70.5	2e-13	Sulfated surface glycoprotein 185 OS=Volvox carteri PE=1 SV=1	Rv3876	60.1	1e-09	COG0455	ATPases involved in chromosome partitioning	K01115	5e-12	67.4	vcn:VOLCADRAFT_99471	phospholipase D [EC:3.1.4.4]	-	-	-	ko01100//Metabolic pathways;ko00565//Ether lipid metabolism;ko00564//Glycerophospholipid metabolism;ko04144//Endocytosis
Unigene48809_All	379	0	19	0	1.6322	10.6726	Up	1.5996e-06	1.0998e-05	--	--	--	--	--	--	--	--	--	--	--	--	--	--	--	--	--	--	--	--	--	--	-	-	-	--
Unigene49007_All	401	0	20	0	1.6238	10.6652	Up	7.9277e-07	5.675e-06	--	--	--	--	--	--	--	--	--	--	--	--	--	--	--	--	--	--	--	--	--	--	-	-	-	--
Unigene48681_All	602	0	30	0	1.6225	10.664	Up	7.0898e-10	7.07e-09	gi|6523547|emb|CAB62280.1|	63.5	2e-09	hydroxyproline-rich glycoprotein DZ-HRGP [Volvox carteri f. nagariensis]	gi|292789703|dbj|AK339272.1|	93.7	2e-16	Lotus japonicus cDNA, clone: LjFL3-064-DA07, HTC	sp|Q9LK03|PERK2_ARATH	106	1e-23	Proline-rich receptor-like protein kinase PERK2 OS=Arabidopsis thaliana GN=PERK2 PE=2 SV=3	YPO2725	73.9	2e-13	COG3501	Uncharacterized protein conserved in bacteria	K01115	4e-21	99.4	vcn:VOLCADRAFT_99471	phospholipase D [EC:3.1.4.4]	-	-	-	ko01100//Metabolic pathways;ko00565//Ether lipid metabolism;ko00564//Glycerophospholipid metabolism;ko04144//Endocytosis
Unigene49873_All	261	0	13	0	1.6216	10.6632	Up	0.00010792	0.00054212	--	--	--	--	--	--	--	--	--	--	--	--	--	--	--	--	--	--	--	--	--	--	-	-	-	--
Unigene49910_All	261	0	13	0	1.6216	10.6632	Up	0.00010792	0.00054207	--	--	--	--	--	--	--	--	--	--	--	--	--	--	--	--	--	--	--	--	--	--	-	-	-	--
Unigene15822_All	402	0	20	0	1.6198	10.6616	Up	7.9277e-07	5.6809e-06	gi|300123088|emb|CBK24095.2|	50.4	8e-06	unnamed protein product [Blastocystis hominis]	--	--	--	--	sp|Q9SN46|LRX5_ARATH	61.6	1e-10	Leucine-rich repeat extensin-like protein 5 OS=Arabidopsis thaliana GN=LRX5 PE=2 SV=2	SPBC28F2.12	50.1	1e-06	COG0086	DNA-directed RNA polymerase, beta' subunit/160 kD subunit	K12418	3e-08	55.1	cre:CHLREDRAFT_32523	fatty acid desaturase (delta-4 desaturase) [EC:1.14.19.-]	-	-	-	ko01100//Metabolic pathways;ko00500//Starch and sucrose metabolism;ko00040//Pentose and glucuronate interconversions;ko03013//RNA transport
Unigene49746_All	262	0	13	0	1.6154	10.6577	Up	0.00010792	0.00054226	--	--	--	--	--	--	--	--	--	--	--	--	--	--	--	--	--	--	--	--	--	--	-	-	-	--
Unigene47478_All	504	0	25	0	1.6149	10.6572	Up	2.3708e-08	2.0399e-07	--	--	--	--	--	--	--	--	--	--	--	--	--	--	--	--	--	--	--	--	--	--	-	-	-	--
Unigene48793_All	404	0	20	0	1.6117	10.6544	Up	7.9277e-07	5.6763e-06	--	--	--	--	--	--	--	--	--	--	--	--	--	--	--	--	--	--	--	--	--	--	-	-	-	--
Unigene48181_All	385	0	19	0	1.6067	10.6499	Up	1.5996e-06	1.1e-05	gi|20138131|sp|Q9FPQ6.1|GP1_CHLRE	53.1	1e-06	RecName: Full=Vegetative cell wall protein gp1; AltName: Full=Hydroxyproline-rich glycoprotein 1; Flags: Precursor >gi|12018147|gb|AAG45420.1|AF309494_1 vegetative cell wall protein gp1 [Chlamydomonas reinhardtii]	--	--	--	--	sp|Q9FPQ6|GP1_CHLRE	82	9e-17	Vegetative cell wall protein gp1 OS=Chlamydomonas reinhardtii GN=GP1 PE=2 SV=1	RSc2303	53.9	7e-08	COG4796	Type II secretory pathway, component HofQ	K14709	5e-13	70.9	vcn:VOLCADRAFT_104214	solute carrier family 39 (zinc transporter), member 1/2/3	-	-	-	--
Unigene49094_All	304	0	15	0	1.6064	10.6496	Up	2.651e-05	0.00015007	--	--	--	--	--	--	--	--	--	--	--	--	--	--	--	--	--	--	--	--	--	--	-	-	-	--
Unigene47525_All	325	0	16	0	1.6028	10.6464	Up	1.3139e-05	7.8505e-05	--	--	--	--	--	--	--	--	--	--	--	--	--	--	--	--	--	--	--	--	--	--	-	-	-	--
CL9675.Contig2_All	346	0	17	0	1.5996	10.6435	Up	6.5118e-06	4.0947e-05	gi|1707981|sp|P55143.1|GLRX_RICCO	104.8	3e-22	RecName: Full=Glutaredoxin	--	--	--	--	sp|P55143|GLRX_RICCO	104	1e-23	Glutaredoxin OS=Ricinus communis PE=3 SV=1	YDR513w	91.7	3e-19	COG0695	Glutaredoxin and related proteins	K03676	3e-23	104	rcu:RCOM_1095750	glutaredoxin 3	GO:0009987//cellular process	GO:0003824//catalytic activity	-	--
Unigene47909_All	285	0	14	0	1.5993	10.6432	Up	5.3488e-05	0.00028649	gi|242055893|ref|XP_002457092.1|	53.1	1e-06	hypothetical protein SORBIDRAFT_03g001095 [Sorghum bicolor] >gi|241929067|gb|EES02212.1| hypothetical protein SORBIDRAFT_03g001095 [Sorghum bicolor]	--	--	--	--	--	--	--	--	--	--	--	--	--	--	--	--	--	--	-	-	-	--
Unigene48277_All	285	0	14	0	1.5993	10.6432	Up	5.3488e-05	0.00028637	--	--	--	--	--	--	--	--	--	--	--	--	--	--	--	--	--	--	--	--	--	--	-	-	-	--
Unigene49992_All	265	0	13	0	1.5971	10.6412	Up	0.00010792	0.00054201	--	--	--	--	--	--	--	--	--	--	--	--	SPCC11E10.07c	79.7	1e-15	COG1184	Translation initiation factor 2B subunit, eIF-2B alpha/beta/delta family	--	--	--	--	--	-	-	-	--
CL8872.Contig2_All	347	0	17	0	1.595	10.6393	Up	6.5118e-06	4.0949e-05	gi|48762757|gb|AAT46463.1|	85.5	2e-16	amino acid permease [Vigna mungo]	--	--	--	--	--	--	--	--	lin0791	134	3e-32	COG0833	Amino acid transporters	--	--	--	--	--	-	-	-	--
Unigene48490_All	327	0	16	0	1.593	10.6375	Up	1.3139e-05	7.8476e-05	--	--	--	--	--	--	--	--	--	--	--	--	--	--	--	--	--	--	--	--	--	--	-	-	-	--
Unigene48315_All	266	0	13	0	1.5911	10.6358	Up	0.00010792	0.00054305	--	--	--	--	--	--	--	--	--	--	--	--	--	--	--	--	--	--	--	--	--	--	-	-	-	--
CL1468.Contig1_All	348	0	17	0	1.5904	10.6352	Up	6.5118e-06	4.0962e-05	gi|49798480|gb|AAT68601.1|	183.7	6e-46	benzoyl coenzyme A: benzyl alcohol benzoyl transferase [Petunia x hybrida] >gi|51556912|gb|AAU06226.1| benzoyl-CoA:benzyl alcohol/phenylethanol benzoyltransferase [Petunia x hybrida]	gi|147840475|emb|AM471852.2|	95.6	3e-17	Vitis vinifera contig VV78X240006.4, whole genome shotgun sequence	sp|Q8GT20|BEBT_TOBAC	182	4e-47	Benzyl alcohol O-benzoyltransferase OS=Nicotiana tabacum GN=HSR201 PE=1 SV=1	--	--	--	--	--	K15400	1e-16	82.4	ppp:PHYPADRAFT_138784	omega-hydroxypalmitate O-feruloyl transferase [EC:2.3.1.188]	-	GO:0010327//acetyl CoA:(Z)-3-hexen-1-ol acetyltransferase activity	-	ko00073//Cutin, suberine and wax biosynthesis
Unigene25107_All	328	0	16	0	1.5882	10.6332	Up	1.3139e-05	7.8539e-05	--	--	--	--	--	--	--	--	--	--	--	--	--	--	--	--	--	--	--	--	--	--	-	-	-	--
Unigene47061_All	287	0	14	0	1.5882	10.6332	Up	5.3488e-05	0.00028668	gi|326530778|dbj|BAK01187.1|	171.8	2e-42	predicted protein [Hordeum vulgare subsp. vulgare]	gi|255085930|ref|XM_002508886.1|	67.9	5e-09	Micromonas sp. RCC299 chromosome 12 also known as glycine decarboxylase l-protein (LPD_B273) mRNA, complete cds	sp|Q9M5K3|DLDH1_ARATH	129	5e-31	Dihydrolipoyl dehydrogenase 1, mitochondrial OS=Arabidopsis thaliana GN=LPD1 PE=1 SV=2	YFL018c	152	2e-37	COG1249	Pyruvate/2-oxoglutarate dehydrogenase complex, dihydrolipoamide dehydrogenase (E3) component, and related enzymes	K00382	4e-32	134	cme:CMM299C	dihydrolipoamide dehydrogenase [EC:1.8.1.4]	GO:0055114//oxidation-reduction process;GO:0009416//response to light stimulus;GO:0045454//cell redox homeostasis;GO:0046686//response to cadmium ion	GO:0005507//copper ion binding;GO:0008270//zinc ion binding;GO:0050897//cobalt ion binding;GO:0005524//ATP binding;GO:0050660//flavin adenine dinucleotide binding;GO:0004148//dihydrolipoyl dehydrogenase activity	GO:0005747//mitochondrial respiratory chain complex I;GO:0009507//chloroplast;GO:0048046//apoplast	ko01100//Metabolic pathways;ko01110//Biosynthesis of secondary metabolites;ko00020//Citrate cycle (TCA cycle);ko00010//Glycolysis / Gluconeogenesis;ko00620//Pyruvate metabolism;ko00280//Valine, leucine and isoleucine degradation;ko00260//Glycine, serine and threonine metabolism
Unigene49145_All	431	0	21	0	1.5863	10.6314	Up	3.9291e-07	2.923e-06	gi|255086713|ref|XP_002509323.1|	193.7	6e-49	glycosyltransferase family 35 protein [Micromonas sp. RCC299] >gi|226524601|gb|ACO70581.1| glycosyltransferase family 35 protein [Micromonas sp. RCC299]	gi|168044417|ref|XM_001774626.1|	61.9	5e-07	Physcomitrella patens subsp. patens predicted protein (PHYPADRAFT_168546) mRNA, complete cds	sp|P53537|PHSH_VICFA	155	6e-39	Alpha-glucan phosphorylase, H isozyme OS=Vicia faba PE=2 SV=1	YPR160w	209	1e-54	COG0058	Glucan phosphorylase	K00688	1e-47	186	ppp:PHYPADRAFT_168546	starch phosphorylase [EC:2.4.1.1]	GO:0008152//metabolic process	GO:0005488//binding;GO:0016757//transferase activity, transferring glycosyl groups	-	ko00500//Starch and sucrose metabolism
CL4817.Contig2_All	267	0	13	0	1.5852	10.6304	Up	0.00010792	0.00054397	gi|226509134|ref|NP_001141324.1|	142.9	1e-33	uncharacterized protein LOC100273415 [Zea mays]	gi|226509133|ref|NM_001147852.1|	131	4e-28	Zea mays uncharacterized LOC100273415 (LOC100273415), mRNA >gi|194703979|gb|BT041069.1| Zea mays full-length cDNA clone ZM_BFc0171H12 mRNA, complete cds	sp|P12782|PGKH_WHEAT	105	5e-24	Phosphoglycerate kinase, chloroplastic OS=Triticum aestivum PE=2 SV=1	YCR012w	139	2e-33	COG0126	3-phosphoglycerate kinase	K00927	9e-35	142	zma:100273415	phosphoglycerate kinase [EC:2.7.2.3]	GO:0016310//phosphorylation;GO:0006096//glycolysis	GO:0004618//phosphoglycerate kinase activity	GO:0044435;GO:0009507//chloroplast	ko01100//Metabolic pathways;ko01110//Biosynthesis of secondary metabolites;ko00010//Glycolysis / Gluconeogenesis;ko00710//Carbon fixation in photosynthetic organisms
CL7124.Contig2_All	267	0	13	0	1.5852	10.6304	Up	0.00010792	0.00054392	gi|224056461|ref|XP_002298868.1|	53.9	7e-07	predicted protein [Populus trichocarpa] >gi|222846126|gb|EEE83673.1| predicted protein [Populus trichocarpa]	gi|32993350|dbj|AK108141.1|	83.8	8e-14	Oryza sativa Japonica Group cDNA clone:002-139-E09, full insert sequence	sp|Q0DLG0|FH14_ORYSJ	52.4	6e-08	Formin-like protein 14 OS=Oryza sativa subsp. japonica GN=FH14 PE=2 SV=1	--	--	--	--	--	--	--	--	--	--	-	-	-	--
Unigene46773_All	536	0	26	0	1.5793	10.6251	Up	1.175e-08	1.0463e-07	gi|326518128|dbj|BAK07316.1|	257.3	7e-68	predicted protein [Hordeum vulgare subsp. vulgare]	gi|32995160|dbj|AK109951.1|	69.9	2e-09	Oryza sativa Japonica Group cDNA clone:002-159-A07, full insert sequence	sp|Q8S6N5|ACC1_ORYSJ	201	2e-52	Acetyl-CoA carboxylase 1 OS=Oryza sativa subsp. japonica GN=ACC1 PE=3 SV=1	SPAC56E4.04c_3	286	1e-77	COG4799	Acetyl-CoA carboxylase, carboxyltransferase component (subunits alpha and beta)	K11262	6e-53	204	smo:SELMODRAFT_183371	acetyl-CoA carboxylase / biotin carboxylase [EC:6.4.1.2 6.3.4.14]	GO:0044238//primary metabolic process;GO:0048513//organ development;GO:0044237//cellular metabolic process	GO:0016874//ligase activity	-	ko01100//Metabolic pathways;ko00620//Pyruvate metabolism;ko00061//Fatty acid biosynthesis;ko00640//Propanoate metabolism
CL199.Contig2_All	330	0	16	0	1.5785	10.6243	Up	1.3139e-05	7.8587e-05	gi|168008268|ref|XP_001756829.1|	58.5	3e-08	predicted protein [Physcomitrella patens subsp. patens] >gi|162692067|gb|EDQ78426.1| predicted protein [Physcomitrella patens subsp. patens]	--	--	--	--	--	--	--	--	--	--	--	--	--	--	--	--	--	--	-	-	-	--
Unigene47628_All	310	0	15	0	1.5754	10.6215	Up	2.651e-05	0.00015027	--	--	--	--	--	--	--	--	--	--	--	--	YDR293c_2	53.9	7e-08	COG0557	Exoribonuclease R	--	--	--	--	--	-	-	-	--
CL3866.Contig2_All	435	0	21	0	1.5717	10.6181	Up	3.9291e-07	2.9266e-06	--	--	--	--	--	--	--	--	sp|Q9LK03|PERK2_ARATH	48.1	1e-06	Proline-rich receptor-like protein kinase PERK2 OS=Arabidopsis thaliana GN=PERK2 PE=2 SV=3	--	--	--	--	--	--	--	--	--	--	-	-	-	--
Unigene47475_All	290	0	14	0	1.5717	10.6181	Up	5.3488e-05	0.00028657	--	--	--	--	gi|32996017|dbj|AK110808.1|	472	1e-131	Oryza sativa Japonica Group cDNA clone:002-171-F02, full insert sequence	--	--	--	--	--	--	--	--	--	--	--	--	--	--	-	-	-	--
Unigene49906_All	290	0	14	0	1.5717	10.6181	Up	5.3488e-05	0.00028611	gi|298710247|emb|CBJ26322.1|	113.2	1e-24	Dnm1, dynamin-related GTPase involved in mitochondrial division [Ectocarpus siliculosus]	gi|32996376|dbj|AK111167.1|	95.6	2e-17	Oryza sativa Japonica Group cDNA clone:002-177-C03, full insert sequence	sp|Q8S944|DRP3A_ARATH	97.4	2e-21	Dynamin-related protein 3A OS=Arabidopsis thaliana GN=DRP3A PE=1 SV=2	SPAC767.01c	123	7e-29	COG0699	Predicted GTPases (dynamin-related)	K01528	9e-24	106	gmx:100795026	dynamin GTPase [EC:3.6.5.5]	GO:0006184//GTP catabolic process	GO:0003924//GTPase activity;GO:0005525//GTP binding	-	ko04144//Endocytosis
Unigene46622_All	311	0	15	0	1.5703	10.6168	Up	2.651e-05	0.00015033	gi|326498665|dbj|BAK02318.1|	92.8	1e-18	predicted protein [Hordeum vulgare subsp. vulgare]	--	--	--	--	--	--	--	--	CC1986	47.8	5e-06	COG1506	Dipeptidyl aminopeptidases/acylaminoacyl-peptidases	--	--	--	--	--	-	-	-	--
Unigene47788_All	311	0	15	0	1.5703	10.6168	Up	2.651e-05	0.00015026	--	--	--	--	--	--	--	--	--	--	--	--	YBR286w	154	3e-38	COG2234	Predicted aminopeptidases	--	--	--	--	--	-	-	-	--
Unigene48794_All	270	0	13	0	1.5676	10.6143	Up	0.00010792	0.00054279	--	--	--	--	--	--	--	--	--	--	--	--	--	--	--	--	--	--	--	--	--	--	-	-	-	--
CL8647.Contig1_All	522	0	25	0	1.5593	10.6067	Up	2.3708e-08	2.0408e-07	gi|357126009|ref|XP_003564681.1|	105.1	4e-22	PREDICTED: uricase-like [Brachypodium distachyon]	--	--	--	--	sp|O04420|URIC_ARATH	101	3e-22	Uricase OS=Arabidopsis thaliana GN=At2g26230 PE=1 SV=2	SPCC1223.09	132	2e-31	COG3648	Uricase (urate oxidase)	K00365	5e-23	105	bdi:100845980	urate oxidase [EC:1.7.3.3]	GO:0044281//small molecule metabolic process;GO:0044237//cellular metabolic process;GO:0044238//primary metabolic process;GO:0055114//oxidation-reduction process	-	GO:0005777//peroxisome	ko01100//Metabolic pathways;ko00230//Purine metabolism;ko00232//Caffeine metabolism
Unigene44150_All	272	0	13	0	1.556	10.6036	Up	0.00010792	0.00054369	--	--	--	--	--	--	--	--	--	--	--	--	--	--	--	--	--	--	--	--	--	--	-	-	-	--
Unigene49208_All	314	0	15	0	1.5553	10.603	Up	2.651e-05	0.00015006	--	--	--	--	--	--	--	--	--	--	--	--	Rv0418	63.9	7e-11	COG2234	Predicted aminopeptidases	--	--	--	--	--	-	-	-	--
Unigene47716_All	629	0	30	0	1.5528	10.6007	Up	7.0898e-10	7.0722e-09	gi|294845998|gb|ADF43157.1|	82.8	3e-15	SAD1p [Chlamydomonas reinhardtii]	--	--	--	--	sp|Q9FPQ6|GP1_CHLRE	108	2e-24	Vegetative cell wall protein gp1 OS=Chlamydomonas reinhardtii GN=GP1 PE=2 SV=1	slr0599	66.2	4e-11	COG0515	Serine/threonine protein kinase	K14709	2e-21	100	vcn:VOLCADRAFT_104214	solute carrier family 39 (zinc transporter), member 1/2/3	-	-	-	--
CL6799.Contig3_All	357	0	17	0	1.5503	10.5983	Up	6.5118e-06	4.0952e-05	gi|302853993|ref|XP_002958508.1|	110.5	6e-24	hypothetical protein VOLCADRAFT_109454 [Volvox carteri f. nagariensis] >gi|300256155|gb|EFJ40428.1| hypothetical protein VOLCADRAFT_109454 [Volvox carteri f. nagariensis]	gi|159475041|ref|XM_001695580.1|	65.9	2e-08	Chlamydomonas reinhardtii strain CC-503 cw92 mt+	sp|P24571|MASY_CUCMA	75.5	7e-15	Malate synthase, glyoxysomal OS=Cucurbita maxima PE=1 SV=1	YNL117w	126	8e-30	COG2225	Malate synthase	K01638	5e-25	110	vcn:VOLCADRAFT_109454	malate synthase [EC:2.3.3.9]	-	GO:0016740//transferase activity	-	ko01100//Metabolic pathways;ko00630//Glyoxylate and dicarboxylate metabolism;ko00620//Pyruvate metabolism
Unigene47617_All	357	0	17	0	1.5503	10.5983	Up	6.5118e-06	4.0933e-05	--	--	--	--	--	--	--	--	--	--	--	--	--	--	--	--	--	--	--	--	--	--	-	-	-	--
CL1414.Contig2_All	336	0	16	0	1.5503	10.5983	Up	1.3139e-05	7.8596e-05	gi|298712011|emb|CBJ32950.1|	66.2	1e-10	conserved unknown protein [Ectocarpus siliculosus]	--	--	--	--	--	--	--	--	--	--	--	--	--	--	--	--	--	--	-	-	-	--
CL10614.Contig1_All	315	0	15	0	1.5503	10.5983	Up	2.651e-05	0.00015041	gi|302853250|ref|XP_002958141.1|	50.4	8e-06	hypothetical protein VOLCADRAFT_99352 [Volvox carteri f. nagariensis] >gi|300256502|gb|EFJ40766.1| hypothetical protein VOLCADRAFT_99352 [Volvox carteri f. nagariensis]	--	--	--	--	sp|Q9FPQ6|GP1_CHLRE	60.1	3e-10	Vegetative cell wall protein gp1 OS=Chlamydomonas reinhardtii GN=GP1 PE=2 SV=1	XF0818	62	3e-10	COG2730	Endoglucanase	K01115	2e-11	65.1	vcn:VOLCADRAFT_99471	phospholipase D [EC:3.1.4.4]	-	-	-	ko01100//Metabolic pathways;ko00565//Ether lipid metabolism;ko00564//Glycerophospholipid metabolism;ko04144//Endocytosis
CL11341.Contig1_All	294	0	14	0	1.5503	10.5983	Up	5.3488e-05	0.00028692	gi|307110734|gb|EFN58969.1|	115.9	1e-25	hypothetical protein CHLNCDRAFT_19238 [Chlorella variabilis]	--	--	--	--	sp|O80944|AKRC8_ARATH	81.3	1e-16	Aldo-keto reductase family 4 member C8 OS=Arabidopsis thaliana GN=AKR4C8 PE=1 SV=2	SPAP32A8.02	92	2e-19	COG0656	Aldo/keto reductases, related to diketogulonate reductase	K00002	1e-16	82.4	cme:CMM296C	alcohol dehydrogenase (NADP+) [EC:1.1.1.2]	-	-	-	ko01100//Metabolic pathways;ko01110//Biosynthesis of secondary metabolites;ko00052//Galactose metabolism;ko00040//Pentose and glucuronate interconversions;ko00941//Flavonoid biosynthesis;ko00010//Glycolysis / Gluconeogenesis;ko00620//Pyruvate metabolism;ko00051//Fructose and mannose metabolism;ko00561//Glycerolipid metabolism
Unigene48500_All	316	0	15	0	1.5454	10.5938	Up	2.651e-05	0.00015012	gi|60678627|gb|AAX33674.1|	56.6	1e-07	plus agglutinin [Chlamydomonas incerta]	--	--	--	--	sp|Q9FPQ6|GP1_CHLRE	79.3	5e-16	Vegetative cell wall protein gp1 OS=Chlamydomonas reinhardtii GN=GP1 PE=2 SV=1	Rv3876	59.7	1e-09	COG0455	ATPases involved in chromosome partitioning	K01115	1e-14	76.3	vcn:VOLCADRAFT_99471	phospholipase D [EC:3.1.4.4]	-	GO:0016787//hydrolase activity	-	ko01100//Metabolic pathways;ko00565//Ether lipid metabolism;ko00564//Glycerophospholipid metabolism;ko04144//Endocytosis
Unigene50084_All	274	0	13	0	1.5447	10.5931	Up	0.00010792	0.00054196	--	--	--	--	--	--	--	--	--	--	--	--	--	--	--	--	--	--	--	--	--	--	-	-	-	--
Unigene48041_All	275	0	13	0	1.5391	10.5879	Up	0.00010792	0.00054316	gi|296085070|emb|CBI28485.3|	73.6	9e-13	unnamed protein product [Vitis vinifera]	--	--	--	--	--	--	--	--	--	--	--	--	--	--	--	--	--	--	-	-	-	--
Unigene49718_All	340	0	16	0	1.5321	10.5813	Up	1.3139e-05	7.8394e-05	--	--	--	--	--	--	--	--	--	--	--	--	--	--	--	--	--	--	--	--	--	--	-	-	-	--
Unigene49688_All	383	0	18	0	1.5301	10.5794	Up	3.2274e-06	2.1224e-05	gi|326514592|dbj|BAJ96283.1|	65.1	3e-10	predicted protein [Hordeum vulgare subsp. vulgare]	--	--	--	--	sp|P05115|BCCP_SOLLC	53.5	3e-08	Biotin carboxyl carrier protein of acetyl-CoA carboxylase (Fragment) OS=Solanum lycopersicum PE=3 SV=1	SPBC17G9.11c	73.6	9e-14	COG1038	Pyruvate carboxylase	K01958	2e-08	55.5	olu:OSTLU_32964	pyruvate carboxylase [EC:6.4.1.1]	-	GO:0016874//ligase activity;GO:0005488//binding	-	ko01100//Metabolic pathways;ko00020//Citrate cycle (TCA cycle);ko00620//Pyruvate metabolism;ko00280//Valine, leucine and isoleucine degradation
Unigene48312_All	341	0	16	0	1.5276	10.5771	Up	1.3139e-05	7.849e-05	gi|62132411|gb|AAX68988.1|	51.6	3e-06	arabinogalactan protein [Pinus nelsonii]	--	--	--	--	sp|Q9LK03|PERK2_ARATH	45.8	6e-06	Proline-rich receptor-like protein kinase PERK2 OS=Arabidopsis thaliana GN=PERK2 PE=2 SV=3	--	--	--	--	--	--	--	--	--	--	-	-	-	--
Unigene47096_All	299	0	14	0	1.5244	10.574	Up	5.3488e-05	0.00028667	--	--	--	--	--	--	--	--	--	--	--	--	--	--	--	--	--	--	--	--	--	--	-	-	-	--
Unigene47649_All	299	0	14	0	1.5244	10.574	Up	5.3488e-05	0.00028654	gi|575427|gb|AAA53173.1|	104	6e-22	similar to S. cerevisiae PTR2 gene, GenBank Accession Number L11994 [Arabidopsis thaliana]	--	--	--	--	sp|Q93Z20|PTR17_ARATH	56.6	3e-09	Probable peptide/nitrate transporter At1g62200 OS=Arabidopsis thaliana GN=At1g62200 PE=2 SV=1	SPBC13A2.04c	103	6e-23	COG3104	Dipeptide/tripeptide permease	K14638	3e-11	64.7	vcn:VOLCADRAFT_70090	solute carrier family 15 (peptide/histidine transporter), member 3/4	GO:0006857//oligopeptide transport	GO:0005215//transporter activity	GO:0016020//membrane	--
Unigene47708_All	299	0	14	0	1.5244	10.574	Up	5.3488e-05	0.00028652	--	--	--	--	--	--	--	--	--	--	--	--	--	--	--	--	--	--	--	--	--	--	-	-	-	--
Unigene49287_All	300	0	14	0	1.5193	10.5692	Up	5.3488e-05	0.00028622	gi|226505612|ref|NP_001142805.1|	120.6	6e-27	uncharacterized protein LOC100275183 [Zea mays]	gi|226505611|ref|NM_001149333.1|	234	4e-59	Zea mays uncharacterized LOC100275183 (LOC100275183), mRNA	--	--	--	--	--	--	--	--	--	--	--	--	--	--	-	-	-	--
Unigene47978_All	429	0	20	0	1.5178	10.5678	Up	7.9277e-07	5.6788e-06	gi|288300158|gb|ADC45382.1|	84	6e-16	phosphate-repressible phosphate permease [Cleistogenes songorica]	--	--	--	--	sp|Q10Q99|FH8_ORYSJ	51.6	2e-07	Formin-like protein 8 OS=Oryza sativa subsp. japonica GN=FH8 PE=2 SV=1	YPO2725	48.5	4e-06	COG3501	Uncharacterized protein conserved in bacteria	--	--	--	--	--	-	-	-	--
Unigene49801_All	409	0	19	0	1.5124	10.5626	Up	1.5996e-06	1.0993e-05	--	--	--	--	--	--	--	--	--	--	--	--	--	--	--	--	--	--	--	--	--	--	-	-	-	--
Unigene49727_All	323	0	15	0	1.5119	10.5621	Up	2.651e-05	0.00015003	--	--	--	--	--	--	--	--	--	--	--	--	--	--	--	--	--	--	--	--	--	--	-	-	-	--
Unigene15571_All	388	0	18	0	1.5104	10.5607	Up	3.2274e-06	2.1249e-05	gi|380468128|gb|AFD61599.1|	81.3	4e-15	myo-inositol-1 phosphate synthase [Hevea brasiliensis]	gi|13447456|gb|AY028259.1|	153	1e-34	Avicennia marina myo-inositol 1-phosphate synthase mRNA, complete cds	sp|Q9LW96|INO1_TOBAC	81.3	2e-16	Inositol-3-phosphate synthase OS=Nicotiana tabacum PE=2 SV=1	--	--	--	--	--	K01858	4e-16	81.3	gmx:100800820	myo-inositol-1-phosphate synthase [EC:5.5.1.4]	GO:0010264//myo-inositol hexakisphosphate biosynthetic process;GO:0042742//defense response to bacterium;GO:0006021//inositol biosynthetic process;GO:0009408//response to heat;GO:0009791//post-embryonic development;GO:0009644//response to high light intensity;GO:0050832//defense response to fungus;GO:0042542//response to hydrogen peroxide;GO:0051607//defense response to virus;GO:0006659//phosphat…	GO:0004512//inositol-3-phosphate synthase activity;GO:0000166//nucleotide binding	GO:0005737//cytoplasm	ko01100//Metabolic pathways;ko01110//Biosynthesis of secondary metabolites;ko00562//Inositol phosphate metabolism
Unigene49701_All	432	0	20	0	1.5073	10.5578	Up	7.9277e-07	5.6738e-06	--	--	--	--	--	--	--	--	--	--	--	--	--	--	--	--	--	--	--	--	--	--	-	-	-	--
Unigene47008_All	324	0	15	0	1.5073	10.5578	Up	2.651e-05	0.00015032	gi|147797378|emb|CAN69167.1|	22.7	1e-16	hypothetical protein VITISV_015589 [Vitis vinifera]	gi|24461847|gb|AF506028.1|	58	5e-06	Poncirus trifoliata citrus tristeza virus resistance gene locus, complete sequence	sp|P10978|POLX_TOBAC	50.4	1e-07	Retrovirus-related Pol polyprotein from transposon TNT 1-94 OS=Nicotiana tabacum PE=2 SV=1	--	--	--	--	--	--	--	--	--	--	-	-	-	--
Unigene47890_All	281	0	13	0	1.5062	10.5567	Up	0.00010792	0.00054324	--	--	--	--	--	--	--	--	--	--	--	--	--	--	--	--	--	--	--	--	--	--	-	-	-	--
Unigene46872_All	303	0	14	0	1.5043	10.5549	Up	5.3488e-05	0.00028671	--	--	--	--	--	--	--	--	--	--	--	--	SPBC1105.05	67	8e-12	COG2730	Endoglucanase	--	--	--	--	--	-	-	-	--
Unigene5455_All	347	0	16	0	1.5012	10.5519	Up	1.3139e-05	7.8375e-05	--	--	--	--	--	--	--	--	--	--	--	--	--	--	--	--	--	--	--	--	--	--	-	-	-	--
Unigene49025_All	282	0	13	0	1.5009	10.5516	Up	0.00010792	0.00054263	--	--	--	--	--	--	--	--	--	--	--	--	--	--	--	--	--	--	--	--	--	--	-	-	-	--
Unigene47444_All	305	0	14	0	1.4944	10.5454	Up	5.3488e-05	0.00028659	gi|15227583|ref|NP_181156.1|	51.6	3e-06	glycine-rich protein [Arabidopsis thaliana] >gi|330254114|gb|AEC09208.1| glycine-rich protein [Arabidopsis thaliana]	gi|385268638|gb|JQ679463.1|	58	5e-06	Oenothera harringtonii clone OHB102 microsatellite sequence	sp|P10496|GRP2_PHAVU	61.2	1e-10	Glycine-rich cell wall structural protein 1.8 OS=Phaseolus vulgaris PE=2 SV=1	XF0818	64.3	5e-11	COG2730	Endoglucanase	K06236	3e-07	51.6	pop:POPTR_584471	collagen, type I/II/III/V/XI, alpha	-	-	-	ko03013//RNA transport;ko03015//mRNA surveillance pathway;ko03040//Spliceosome
Unigene49033_All	285	0	13	0	1.4851	10.5363	Up	0.00010792	0.0005426	gi|300121853|emb|CBK22427.2|	77.8	4e-14	Mdj2 [Blastocystis hominis]	--	--	--	--	--	--	--	--	SPAC824.06	87	7e-18	COG2214	DnaJ-class molecular chaperone	K09539	8e-15	76.6	gmx:100500663	DnaJ homolog subfamily C member 19	GO:0006457//protein folding;GO:0006333//chromatin assembly or disassembly	-	-	--
Unigene48217_All	307	0	14	0	1.4847	10.536	Up	5.3488e-05	0.00028643	gi|223948725|gb|ACN28446.1|	66.6	1e-10	unknown [Zea mays]	--	--	--	--	--	--	--	--	--	--	--	--	--	K13201	4e-11	64.3	rcu:RCOM_0205670	nucleolysin TIA-1/TIAR	-	-	-	--
Unigene48971_All	351	0	16	0	1.4841	10.5354	Up	1.3139e-05	7.8423e-05	--	--	--	--	gi|32992803|dbj|AK107594.1|	680	0	Oryza sativa Japonica Group cDNA clone:002-131-A10, full insert sequence	--	--	--	--	--	--	--	--	--	--	--	--	--	--	-	-	-	--
CL926.Contig2_All	286	0	13	0	1.4799	10.5313	Up	0.00010792	0.00054383	gi|326492680|dbj|BAJ90196.1|	192.6	1e-48	predicted protein [Hordeum vulgare subsp. vulgare]	gi|255090682|gb|GQ240708.1|	163	1e-37	Eucalyptus camaldulensis isolate AtcoN1C1I2 elongation factor 1-alpha-like gene, partial sequence	sp|Q8LPC4|EF1A_PORYE	158	6e-40	Elongation factor 1-alpha OS=Porphyra yezoensis PE=2 SV=1	YPR080w	166	1e-41	COG5256	Translation elongation factor EF-1alpha (GTPase)	K03231	6e-40	160	smo:SELMODRAFT_169717	elongation factor 1-alpha	GO:0006414//translational elongation;GO:0006184//GTP catabolic process	GO:0003746//translation elongation factor activity;GO:0003924//GTPase activity;GO:0005525//GTP binding	GO:0005737//cytoplasm	ko03013//RNA transport
Unigene49720_All	286	0	13	0	1.4799	10.5313	Up	0.00010792	0.00054237	--	--	--	--	--	--	--	--	--	--	--	--	--	--	--	--	--	--	--	--	--	--	-	-	-	--
CL4463.Contig1_All	419	0	19	0	1.4763	10.5278	Up	1.5996e-06	1.1009e-05	gi|38325811|gb|AAR17078.1|	244.2	3e-64	heat shock protein 70-1 [Nicotiana tabacum]	gi|270135246|gb|BT102198.1|	361	4e-97	Picea glauca clone GQ0168_I02 mRNA sequence	sp|Q9LHA8|MD37C_ARATH	231	1e-61	Probable mediator of RNA polymerase II transcription subunit 37c OS=Arabidopsis thaliana GN=MED37C PE=1 SV=1	SPAC13G7.02c	237	4e-63	COG0443	Molecular chaperone	K03283	3e-62	234	zma:100281806	heat shock 70kDa protein 1/8	GO:0006950//response to stress	GO:0005524//ATP binding	-	ko04144//Endocytosis;ko04141//Protein processing in endoplasmic reticulum;ko03040//Spliceosome
Unigene48489_All	398	0	18	0	1.4724	10.524	Up	3.2274e-06	2.1234e-05	gi|357167054|ref|XP_003580981.1|	111.3	4e-24	PREDICTED: ABC transporter G family member 11-like [Brachypodium distachyon]	--	--	--	--	sp|Q9C8J8|AB13G_ARATH	92.4	7e-20	ABC transporter G family member 13 OS=Arabidopsis thaliana GN=ABCG13 PE=2 SV=1	ECU10g1520_1	79	2e-15	COG1131	ABC-type multidrug transport system, ATPase component	K05681	2e-17	85.9	cme:CMS467C	ATP-binding cassette, subfamily G (WHITE), member 2	-	GO:0017111//nucleoside-triphosphatase activity	-	ko02010//ABC transporters;ko03040//Spliceosome
Unigene49867_All	354	0	16	0	1.4715	10.5231	Up	1.3139e-05	7.8385e-05	--	--	--	--	gi|29124859|gb|AY216932.1|	87.7	7e-15	Cyanophora paradoxa 26S ribosomal RNA gene, partial sequence	--	--	--	--	--	--	--	--	--	--	--	--	--	--	-	-	-	--
Unigene47656_All	509	0	23	0	1.4712	10.5228	Up	9.6515e-08	7.7553e-07	gi|384248950|gb|EIE22433.1|	70.5	1e-11	hypothetical protein COCSUDRAFT_66623 [Coccomyxa subellipsoidea C-169]	--	--	--	--	--	--	--	--	--	--	--	--	--	--	--	--	--	--	-	-	-	--
Unigene48322_All	332	0	15	0	1.471	10.5226	Up	2.651e-05	0.00015018	--	--	--	--	--	--	--	--	--	--	--	--	--	--	--	--	--	--	--	--	--	--	-	-	-	--
Unigene47198_All	288	0	13	0	1.4696	10.5212	Up	0.00010792	0.00054364	--	--	--	--	--	--	--	--	--	--	--	--	--	--	--	--	--	--	--	--	--	--	-	-	-	--
Unigene47797_All	288	0	13	0	1.4696	10.5212	Up	0.00010792	0.0005433	--	--	--	--	--	--	--	--	--	--	--	--	--	--	--	--	--	--	--	--	--	--	-	-	-	--
CL6278.Contig2_All	643	0	29	0	1.4684	10.52	Up	1.4305e-09	1.3905e-08	gi|302843366|ref|XP_002953225.1|	72	7e-12	hypothetical protein VOLCADRAFT_63308 [Volvox carteri f. nagariensis] >gi|300261612|gb|EFJ45824.1| hypothetical protein VOLCADRAFT_63308 [Volvox carteri f. nagariensis]	--	--	--	--	sp|Q9FPQ6|GP1_CHLRE	83.6	9e-17	Vegetative cell wall protein gp1 OS=Chlamydomonas reinhardtii GN=GP1 PE=2 SV=1	SPBC28F2.12	70.1	3e-12	COG0086	DNA-directed RNA polymerase, beta' subunit/160 kD subunit	K03006	3e-13	73.2	smo:SELMODRAFT_128226	DNA-directed RNA polymerase II subunit RPB1 [EC:2.7.7.6]	-	-	-	ko01100//Metabolic pathways;ko03020//RNA polymerase;ko00240//Pyrimidine metabolism;ko00230//Purine metabolism
Unigene49759_All	400	0	18	0	1.4651	10.5168	Up	3.2274e-06	2.1222e-05	--	--	--	--	--	--	--	--	--	--	--	--	--	--	--	--	--	--	--	--	--	--	-	-	-	--
Unigene49306_All	312	0	14	0	1.4609	10.5126	Up	5.3488e-05	0.00028621	gi|326513122|dbj|BAK06801.1|	67.4	6e-11	predicted protein [Hordeum vulgare subsp. vulgare]	--	--	--	--	--	--	--	--	--	--	--	--	--	--	--	--	--	--	-	-	-	--
Unigene49865_All	335	0	15	0	1.4578	10.5096	Up	2.651e-05	0.00014998	--	--	--	--	--	--	--	--	--	--	--	--	--	--	--	--	--	--	--	--	--	--	-	-	-	--
CL9625.Contig2_All	404	0	18	0	1.4506	10.5024	Up	3.2274e-06	2.1251e-05	gi|57335871|emb|CAH25337.1|	170.6	5e-42	thiazole biosynthetic enzyme [Guillardia theta]	gi|32994091|dbj|AK108882.1|	172	2e-40	Oryza sativa Japonica Group cDNA clone:002-152-D08, full insert sequence	sp|C5XNN6|THI41_SORBI	163	3e-41	Thiamine thiazole synthase 1, chloroplastic OS=Sorghum bicolor GN=THI1-1 PE=3 SV=1	SPBC26H8.01	196	1e-50	COG1635	Flavoprotein involved in thiazole biosynthesis	K03146	6e-41	163	sbi:SORBI_03g025520	thiamine biosynthetic enzyme	GO:0018130;GO:0006950//response to stress	GO:0046872//metal ion binding	GO:0009526//plastid envelope;GO:0044434//chloroplast part	--
Unigene49744_All	292	0	13	0	1.4495	10.5013	Up	0.00010792	0.00054229	gi|388490952|gb|AFK33542.1|	57.4	6e-08	unknown [Lotus japonicus]	--	--	--	--	sp|Q9XHM5|G2OX2_PEA	53.9	2e-08	Gibberellin 2-beta-dioxygenase 2 OS=Pisum sativum GN=GA2OX2 PE=2 SV=1	--	--	--	--	--	--	--	--	--	--	-	-	-	--
Unigene46653_All	360	0	16	0	1.447	10.4988	Up	1.3139e-05	7.8519e-05	--	--	--	--	--	--	--	--	--	--	--	--	--	--	--	--	--	--	--	--	--	--	-	-	-	--
Unigene47374_All	293	0	13	0	1.4445	10.4964	Up	0.00010792	0.00054352	gi|325190906|emb|CCA25392.1|	95.1	2e-19	FAS2_PENPA Fatty acid synthase subunit alpha putati [Albugo laibachii Nc14]	--	--	--	--	--	--	--	--	YKL182w_4	135	1e-32	COG0331	(acyl-carrier-protein) S-malonyltransferase	--	--	--	--	--	GO:0008152//metabolic process	GO:0016491//oxidoreductase activity;GO:0016740//transferase activity	-	--
CL6467.Contig2_All	431	0	19	0	1.4352	10.487	Up	1.5996e-06	1.1008e-05	gi|351727212|ref|NP_001236897.1|	62	2e-09	uncharacterized protein LOC100527242 [Glycine max]	--	--	--	--	--	--	--	--	--	--	--	--	--	--	--	--	--	--	-	-	-	--
CL8696.Contig1_All	431	0	19	0	1.4352	10.487	Up	1.5996e-06	1.1007e-05	gi|297741170|emb|CBI31901.3|	229.6	9e-60	unnamed protein product [Vitis vinifera]	gi|312386488|gb|HM772991.1|	129	2e-27	Cucumis sativus nitrate transporter 1.1 mRNA, complete cds	sp|Q05085|PTR7_ARATH	170	2e-43	Nitrate transporter 1.1 OS=Arabidopsis thaliana GN=NRT1.1 PE=1 SV=1	--	--	--	--	--	K14638	1e-29	126	pop:POPTR_804521	solute carrier family 15 (peptide/histidine transporter), member 3/4	GO:0009414//response to water deprivation;GO:0006857//oligopeptide transport;GO:0015706//nitrate transport;GO:0010167//response to nitrate	GO:0015112//nitrate transmembrane transporter activity	GO:0005886//plasma membrane;GO:0016021//integral to membrane	--
Unigene48488_All	296	0	13	0	1.4299	10.4817	Up	0.00010792	0.00054299	gi|357158898|ref|XP_003578275.1|	55.1	3e-07	PREDICTED: ABC transporter G family member 11-like [Brachypodium distachyon]	--	--	--	--	--	--	--	--	--	--	--	--	--	--	--	--	--	--	-	-	-	--
Unigene49649_All	296	0	13	0	1.4299	10.4817	Up	0.00010792	0.00054246	--	--	--	--	--	--	--	--	sp|Q84ZL0|FH5_ORYSJ	45.4	7e-06	Formin-like protein 5 OS=Oryza sativa subsp. japonica GN=FH5 PE=2 SV=2	--	--	--	--	--	--	--	--	--	--	-	-	-	--
Unigene50006_All	296	0	13	0	1.4299	10.4817	Up	0.00010792	0.00054198	--	--	--	--	--	--	--	--	--	--	--	--	SPBP4H10.15	52.8	2e-07	COG1048	Aconitase A	--	--	--	--	--	-	-	-	--
Unigene50110_All	367	0	16	0	1.4194	10.4711	Up	1.3139e-05	7.838e-05	gi|116791020|gb|ABK25825.1|	90.1	9e-18	unknown [Picea sitchensis]	--	--	--	--	sp|Q39111|GAOX2_ARATH	69.7	4e-13	Gibberellin 20 oxidase 2 OS=Arabidopsis thaliana GN=20ox2 PE=2 SV=1	PA0147	120	5e-28	COG3491	Isopenicillin N synthase and related dioxygenases	K06892	6e-18	87	ota:Ot12g01750		-	-	-	--
CL2502.Contig1_All	368	0	16	0	1.4155	10.4671	Up	1.3139e-05	7.8582e-05	--	--	--	--	--	--	--	--	--	--	--	--	--	--	--	--	--	--	--	--	--	--	-	-	-	--
Unigene12242_All	369	0	16	0	1.4117	10.4632	Up	1.3139e-05	7.8548e-05	gi|326527059|dbj|BAK04471.1|	88.2	3e-17	predicted protein [Hordeum vulgare subsp. vulgare]	--	--	--	--	sp|O04658|NOP5A_ARATH	47.8	2e-06	Probable nucleolar protein 5-1 OS=Arabidopsis thaliana GN=NOP5-1 PE=2 SV=2	YOR310c	57.8	5e-09	COG1498	Protein implicated in ribosomal biogenesis, Nop56p homolog	K14565	7e-08	53.5	gmx:100775301	nucleolar protein 58	-	-	-	ko03013//RNA transport;ko03008//Ribosome biogenesis in eukaryotes;ko03015//mRNA surveillance pathway
Unigene21560_All	323	0	14	0	1.4112	10.4627	Up	5.3488e-05	0.00028678	gi|224102605|ref|XP_002312745.1|	163.7	6e-40	cytokinin biosynthetic isopentenyltransferase [Populus trichocarpa] >gi|222852565|gb|EEE90112.1| cytokinin biosynthetic isopentenyltransferase [Populus trichocarpa]	gi|194067758|dbj|AB371301.1|	107	6e-21	Ipomoea nil PnIPT2 mRNA for adenylate isopentenyltransferase, complete cds	sp|Q93WC9|IPT3_ARATH	146	2e-36	Adenylate isopentenyltransferase 3, chloroplastic OS=Arabidopsis thaliana GN=IPT3 PE=1 SV=1	SA1144	104	4e-23	COG0324	tRNA delta(2)-isopentenylpyrophosphate transferase	K10760	5e-41	163	pop:POPTR_766811	adenylate isopentenyltransferase (cytokinin synthase)	GO:0008033//tRNA processing;GO:0009860//pollen tube growth;GO:0009691//cytokinin biosynthetic process	GO:0009824//AMP dimethylallyltransferase activity;GO:0052381//tRNA dimethylallyltransferase activity;GO:0005524//ATP binding	GO:0009536//plastid;GO:0005634//nucleus	ko01100//Metabolic pathways;ko01110//Biosynthesis of secondary metabolites;ko00908//Zeatin biosynthesis
CL3387.Contig2_All	302	0	13	0	1.4015	10.4528	Up	0.00010792	0.00054409	--	--	--	--	--	--	--	--	--	--	--	--	--	--	--	--	--	--	--	--	--	--	-	-	-	--
Unigene49018_All	395	0	17	0	1.4012	10.4524	Up	6.5118e-06	4.0902e-05	gi|357132494|ref|XP_003567865.1|	88.6	2e-17	PREDICTED: adoMet-dependent rRNA methyltransferase spb1-like [Brachypodium distachyon]	--	--	--	--	sp|Q0D519|FH13_ORYSJ	52	1e-07	Formin-like protein 13 OS=Oryza sativa subsp. japonica GN=FH13 PE=2 SV=1	YCL054w	138	3e-33	COG0293	23S rRNA methylase	K14857	2e-18	88.6	bdi:100838173	AdoMet-dependent rRNA methyltransferase SPB1 [EC:2.1.1.-]	GO:0044237//cellular metabolic process	GO:0016740//transferase activity	-	--
Unigene47315_All	328	0	14	0	1.3896	10.4405	Up	5.3488e-05	0.00028665	gi|255548672|ref|XP_002515392.1|	110.2	9e-24	dynamin, putative [Ricinus communis] >gi|223545336|gb|EEF46841.1| dynamin, putative [Ricinus communis]	--	--	--	--	sp|Q8LFT2|DRP3B_ARATH	104	1e-23	Dynamin-related protein 3B OS=Arabidopsis thaliana GN=DRP3B PE=1 SV=2	YLL001w	167	6e-42	COG0699	Predicted GTPases (dynamin-related)	K01528	1e-23	106	mtr:MTR_2g009690	dynamin GTPase [EC:3.6.5.5]	GO:0000266//mitochondrial fission;GO:0050826//response to freezing;GO:0009793//embryo development ending in seed dormancy;GO:0000956//nuclear-transcribed mRNA catabolic process;GO:0009640//photomorphogenesis;GO:0019915//lipid storage;GO:0010182//sugar mediated signaling pathway;GO:0044375//regulation of peroxisome size;GO:0009933//meristem structural organization;GO:0016559//peroxisome fission;GO…	GO:0005515//protein binding;GO:0035091//phosphatidylinositol binding;GO:0005525//GTP binding;GO:0003924//GTPase activity	GO:0009941//chloroplast envelope;GO:0005777//peroxisome;GO:0005829//cytosol;GO:0005886//plasma membrane;GO:0005739//mitochondrion	ko04144//Endocytosis
CL2101.Contig6_All	305	0	13	0	1.3877	10.4385	Up	0.00010792	0.00054411	--	--	--	--	--	--	--	--	--	--	--	--	--	--	--	--	--	--	--	--	--	--	-	-	-	--
Unigene47906_All	402	0	17	0	1.3768	10.4271	Up	6.5118e-06	4.0931e-05	--	--	--	--	--	--	--	--	--	--	--	--	--	--	--	--	--	--	--	--	--	--	-	-	-	--
Unigene47484_All	308	0	13	0	1.3742	10.4244	Up	0.00010792	0.00054344	gi|159483841|ref|XP_001699969.1|	60.5	8e-09	MutT/NUDIX hydrolase [Chlamydomonas reinhardtii] >gi|158281911|gb|EDP07665.1| MutT/NUDIX hydrolase [Chlamydomonas reinhardtii]	--	--	--	--	sp|Q8VY81|NUD21_ARATH	50.4	2e-07	Nudix hydrolase 21, chloroplastic OS=Arabidopsis thaliana GN=NUDT21 PE=2 SV=1	SPAC13G6.14	58.5	3e-09	COG0494	NTP pyrophosphohydrolases including oxidative damage repair enzymes	--	--	--	--	--	-	-	-	--
Unigene47986_All	308	0	13	0	1.3742	10.4244	Up	0.00010792	0.00054319	--	--	--	--	--	--	--	--	--	--	--	--	--	--	--	--	--	--	--	--	--	--	-	-	-	--
CL11273.Contig1_All	403	0	17	0	1.3734	10.4235	Up	6.5118e-06	4.0965e-05	gi|326515362|dbj|BAK03594.1|	92.8	1e-18	predicted protein [Hordeum vulgare subsp. vulgare]	--	--	--	--	sp|Q93VK5|LUT5_ARATH	71.2	2e-13	Protein LUTEIN DEFICIENT 5, chloroplastic OS=Arabidopsis thaliana GN=CYP97A3 PE=1 SV=1	BH0579	72.4	2e-13	COG2124	Cytochrome P450	K15747	3e-15	78.2	bdi:100834203	cytochrome P450, family 97, subfamily A (beta-ring hydroxylase) [EC:1.14.-.-]	GO:0008152//metabolic process	GO:0005488//binding;GO:0016491//oxidoreductase activity	-	ko00906//Carotenoid biosynthesis
Unigene47401_All	332	0	14	0	1.3729	10.423	Up	5.3488e-05	0.0002866	gi|255080464|ref|XP_002503812.1|	110.5	6e-24	predicted protein [Micromonas sp. RCC299] >gi|226519079|gb|ACO65070.1| predicted protein [Micromonas sp. RCC299]	--	--	--	--	sp|Q6AUV1|XDH_ORYSJ	102	5e-23	Xanthine dehydrogenase OS=Oryza sativa subsp. japonica GN=XDH PE=2 SV=1	SMb21287	80.1	9e-16	COG4631	Xanthine dehydrogenase, molybdopterin-binding subunit B	K00106	2e-24	108	vcn:VOLCADRAFT_63971	xanthine dehydrogenase/oxidase [EC:1.17.1.4 1.17.3.2]	GO:0008152//metabolic process	GO:0005488//binding;GO:0016491//oxidoreductase activity	-	ko01100//Metabolic pathways;ko01110//Biosynthesis of secondary metabolites;ko00230//Purine metabolism;ko00232//Caffeine metabolism;ko04146//Peroxisome
Unigene48229_All	332	0	14	0	1.3729	10.423	Up	5.3488e-05	0.00028641	gi|218196647|gb|EEC79074.1|	50.4	8e-06	hypothetical protein OsI_19658 [Oryza sativa Indica Group]	--	--	--	--	--	--	--	--	SPBC365.17	104	4e-23	COG0369	Sulfite reductase, alpha subunit (flavoprotein)	K09566	7e-06	47	vvi:100264514	peptidyl-prolyl isomerase G (cyclophilin G) [EC:5.2.1.8]	-	-	-	--
CL4980.Contig1_All	356	0	15	0	1.3718	10.4219	Up	2.651e-05	0.0001504	gi|302796597|ref|XP_002980060.1|	123.2	1e-27	hypothetical protein SELMODRAFT_419549 [Selaginella moellendorffii] >gi|300152287|gb|EFJ18930.1| hypothetical protein SELMODRAFT_419549 [Selaginella moellendorffii]	gi|326528496|dbj|AK362226.1|	58	6e-06	Hordeum vulgare subsp. vulgare mRNA for predicted protein, complete cds, clone: NIASHv2003I06	sp|Q9SRK7|AZG1_ARATH	114	1e-26	Adenine/guanine permease AZG1 OS=Arabidopsis thaliana GN=AZG1 PE=2 SV=1	SPBC887.17	159	1e-39	COG2252	Permeases	K06901	8e-29	123	smo:SELMODRAFT_426188	putative MFS transporter, AGZA family, xanthine/uracil permease	GO:0006810//transport	GO:0005215//transporter activity	GO:0016020//membrane	--
Unigene49807_All	451	0	19	0	1.3716	10.4216	Up	1.5996e-06	1.0992e-05	--	--	--	--	--	--	--	--	--	--	--	--	--	--	--	--	--	--	--	--	--	--	-	-	-	--
Unigene28163_All	309	0	13	0	1.3697	10.4196	Up	0.00010792	0.00054375	gi|397629146|gb|EJK69221.1|	98.2	3e-20	hypothetical protein THAOC_09536 [Thalassiosira oceanica]	--	--	--	--	sp|Q6YS30|RH5_ORYSJ	88.2	1e-18	DEAD-box ATP-dependent RNA helicase 5 OS=Oryza sativa subsp. japonica GN=Os07g0301200 PE=2 SV=1	ECU08g1080	78.2	3e-15	COG0513	Superfamily II DNA and RNA helicases	K14811	2e-20	95.5	cre:CHLREDRAFT_129561	ATP-dependent RNA helicase DBP3 [EC:3.6.4.13]	-	GO:0016787//hydrolase activity;GO:0097159//organic cyclic compound binding;GO:1901363	-	--
Unigene49875_All	309	0	13	0	1.3697	10.4196	Up	0.00010792	0.00054209	--	--	--	--	--	--	--	--	--	--	--	--	--	--	--	--	--	--	--	--	--	--	-	-	-	--
Unigene47114_All	405	0	17	0	1.3666	10.4164	Up	6.5118e-06	4.0941e-05	--	--	--	--	gi|116631756|emb|CT837913.1|	61.9	4e-07	Oryza sativa (indica cultivar-group) cDNA clone:OSIGCPI240F22, full insert sequence	--	--	--	--	SPAC24C9.12c	69.7	1e-12	COG0112	Glycine/serine hydroxymethyltransferase	K00600	7e-06	47.4	cme:CMI091C	glycine hydroxymethyltransferase [EC:2.1.2.1]	-	-	-	ko01100//Metabolic pathways;ko01110//Biosynthesis of secondary metabolites;ko00460//Cyanoamino acid metabolism;ko00630//Glyoxylate and dicarboxylate metabolism;ko00260//Glycine, serine and threonine metabolism;ko00670//One carbon pool by folate
Unigene47593_All	311	0	13	0	1.3609	10.4103	Up	0.00010792	0.00054335	gi|226499830|ref|NP_001140942.1|	61.2	4e-09	uncharacterized protein LOC100273020 [Zea mays]	--	--	--	--	sp|Q9LK03|PERK2_ARATH	63.2	3e-11	Proline-rich receptor-like protein kinase PERK2 OS=Arabidopsis thaliana GN=PERK2 PE=2 SV=3	SPAC140.02	82.4	2e-16	COG0724	RNA-binding proteins (RRM domain)	K11294	7e-17	83.6	zma:100273020	nucleolin	-	-	-	ko01100//Metabolic pathways;ko00500//Starch and sucrose metabolism;ko00040//Pentose and glucuronate interconversions
Unigene47591_All	335	0	14	0	1.3606	10.41	Up	5.3488e-05	0.00028656	gi|6730635|gb|AAF27056.1|AC008262_5	71.6	3e-12	F4N2.10 [Arabidopsis thaliana]	gi|302817745|ref|XM_002990502.1|	61.9	4e-07	Selaginella moellendorffii hypothetical protein, mRNA	sp|Q9LK03|PERK2_ARATH	62	8e-11	Proline-rich receptor-like protein kinase PERK2 OS=Arabidopsis thaliana GN=PERK2 PE=2 SV=3	Rv0312	58.2	4e-09	COG0443	Molecular chaperone	K01115	4e-08	54.3	vcn:VOLCADRAFT_99471	phospholipase D [EC:3.1.4.4]	GO:0009987//cellular process	GO:0004672//protein kinase activity	-	ko01100//Metabolic pathways;ko00565//Ether lipid metabolism;ko00500//Starch and sucrose metabolism;ko00564//Glycerophospholipid metabolism;ko04144//Endocytosis;ko00040//Pentose and glucuronate interconversions
Unigene47919_All	336	0	14	0	1.3566	10.4058	Up	5.3488e-05	0.00028648	--	--	--	--	gi|32994763|dbj|AK109554.1|	60	1e-06	Oryza sativa Japonica Group cDNA clone:002-125-C07, full insert sequence	sp|P24152|EXTN_SORBI	48.1	1e-06	Extensin OS=Sorghum bicolor GN=HRGP PE=3 SV=1	--	--	--	--	--	--	--	--	--	--	-	-	-	--
Unigene48560_All	385	0	16	0	1.353	10.4019	Up	1.3139e-05	7.8471e-05	gi|357128452|ref|XP_003565887.1|	53.9	7e-07	PREDICTED: proline-rich receptor-like protein kinase PERK1-like [Brachypodium distachyon]	--	--	--	--	sp|Q9LK03|PERK2_ARATH	64.3	2e-11	Proline-rich receptor-like protein kinase PERK2 OS=Arabidopsis thaliana GN=PERK2 PE=2 SV=3	YPO2725	60.5	7e-10	COG3501	Uncharacterized protein conserved in bacteria	K01051	1e-09	59.3	gmx:100776781	pectinesterase [EC:3.1.1.11]	-	-	-	ko01100//Metabolic pathways;ko00565//Ether lipid metabolism;ko00500//Starch and sucrose metabolism;ko00564//Glycerophospholipid metabolism;ko04144//Endocytosis;ko00040//Pentose and glucuronate interconversions
Unigene49811_All	338	0	14	0	1.3485	10.3971	Up	5.3488e-05	0.00028618	gi|348676027|gb|EGZ15845.1|	72.8	1e-12	hypothetical protein PHYSODRAFT_334052 [Phytophthora sojae]	--	--	--	--	sp|Q9C660|PEK10_ARATH	60.1	3e-10	Proline-rich receptor-like protein kinase PERK10 OS=Arabidopsis thaliana GN=PERK10 PE=1 SV=2	--	--	--	--	--	K01764	9e-11	63.2	ota:Ot17g01570	cytochrome c heme-lyase [EC:4.4.1.17]	-	GO:0003824//catalytic activity	-	ko01100//Metabolic pathways;ko00565//Ether lipid metabolism;ko00564//Glycerophospholipid metabolism;ko04144//Endocytosis;ko00860//Porphyrin and chlorophyll metabolism
Unigene47313_All	363	0	15	0	1.3453	10.3937	Up	2.651e-05	0.00015029	--	--	--	--	--	--	--	--	--	--	--	--	--	--	--	--	--	--	--	--	--	--	-	-	-	--
CL4250.Contig3_All	339	0	14	0	1.3445	10.3929	Up	5.3488e-05	0.00028685	gi|575427|gb|AAA53173.1|	57.4	6e-08	similar to S. cerevisiae PTR2 gene, GenBank Accession Number L11994 [Arabidopsis thaliana]	--	--	--	--	sp|Q9M390|PTR1_ARATH	46.6	3e-06	Peptide transporter PTR1 OS=Arabidopsis thaliana GN=PTR1 PE=2 SV=1	YKR093w	76.6	1e-14	COG3104	Dipeptide/tripeptide permease	K14638	1e-06	49.7	ppp:PHYPADRAFT_189464	solute carrier family 15 (peptide/histidine transporter), member 3/4	-	-	-	--
Unigene48307_All	559	0	23	0	1.3396	10.3876	Up	9.6515e-08	7.7534e-07	gi|168067009|ref|XP_001785420.1|	62.4	4e-09	predicted protein [Physcomitrella patens subsp. patens] >gi|162662978|gb|EDQ49772.1| predicted protein [Physcomitrella patens subsp. patens]	--	--	--	--	sp|Q6K8Z4|FH7_ORYSJ	57.4	5e-09	Formin-like protein 7 OS=Oryza sativa subsp. japonica GN=FH7 PE=2 SV=2	--	--	--	--	--	K01115	5e-08	55.5	sbi:SORBI_01g031100	phospholipase D [EC:3.1.4.4]	-	GO:0003824//catalytic activity	-	ko01100//Metabolic pathways;ko00565//Ether lipid metabolism;ko00564//Glycerophospholipid metabolism;ko04144//Endocytosis;ko03020//RNA polymerase;ko00240//Pyrimidine metabolism;ko00230//Purine metabolism
Unigene48837_All	389	0	16	0	1.3391	10.387	Up	1.3139e-05	7.8447e-05	--	--	--	--	--	--	--	--	--	--	--	--	--	--	--	--	--	--	--	--	--	--	-	-	-	--
Unigene49185_All	538	0	22	0	1.3313	10.3786	Up	1.9474e-07	1.5052e-06	--	--	--	--	--	--	--	--	--	--	--	--	--	--	--	--	--	--	--	--	--	--	-	-	-	--
Unigene47424_All	318	0	13	0	1.331	10.3783	Up	0.00010792	0.0005435	gi|323456226|gb|EGB12093.1|	149.8	1e-35	hypothetical protein AURANDRAFT_20486 [Aureococcus anophagefferens]	gi|357156053|ref|XM_003577278.1|	81.8	4e-13	PREDICTED: Brachypodium distachyon probable ribosome biogenesis protein RLP24-like (LOC100826075), mRNA	sp|O22165|RLP24_ARATH	142	6e-35	Probable ribosome biogenesis protein RLP24 OS=Arabidopsis thaliana GN=At2g44860 PE=2 SV=1	YLR009w	160	7e-40	COG2075	Ribosomal protein L24E	K02896	2e-36	148	ppp:PHYPADRAFT_226070	large subunit ribosomal protein L24e	GO:0001510//RNA methylation;GO:0006412//translation;GO:0006364//rRNA processing	GO:0003735//structural constituent of ribosome	GO:0005730//nucleolus;GO:0022625//cytosolic large ribosomal subunit	ko03010//Ribosome
Unigene49777_All	540	0	22	0	1.3264	10.3733	Up	1.9474e-07	1.5049e-06	--	--	--	--	gi|270137904|gb|BT104856.1|	167	1e-38	Picea glauca clone GQ02815_P02 mRNA sequence	--	--	--	--	--	--	--	--	--	--	--	--	--	--	-	-	-	--
Unigene49944_All	344	0	14	0	1.325	10.3718	Up	5.3488e-05	0.0002861	gi|168038268|ref|XP_001771623.1|	111.7	3e-24	predicted protein [Physcomitrella patens subsp. patens] >gi|162677062|gb|EDQ63537.1| predicted protein [Physcomitrella patens subsp. patens]	--	--	--	--	--	--	--	--	--	--	--	--	--	--	--	--	--	--	GO:0009086//methionine biosynthetic process;GO:0006882//cellular zinc ion homeostasis;GO:0000394//RNA splicing, via endonucleolytic cleavage and ligation;GO:0006878//cellular copper ion homeostasis	-	GO:0005768//endosome;GO:0005774//vacuolar membrane;GO:0016023//cytoplasmic membrane-bounded vesicle;GO:0005802//trans-Golgi network;GO:0005794//Golgi apparatus;GO:0005634//nucleus	--
Unigene47768_All	446	0	18	0	1.314	10.3597	Up	3.2274e-06	2.1241e-05	--	--	--	--	--	--	--	--	--	--	--	--	--	--	--	--	--	--	--	--	--	--	-	-	-	--
Unigene50115_All	449	0	18	0	1.3052	10.3501	Up	3.2274e-06	2.1219e-05	gi|302787304|ref|XP_002975422.1|	52.8	1e-06	hypothetical protein SELMODRAFT_415476 [Selaginella moellendorffii] >gi|300156996|gb|EFJ23623.1| hypothetical protein SELMODRAFT_415476 [Selaginella moellendorffii]	--	--	--	--	sp|Q9LK03|PERK2_ARATH	90.1	5e-19	Proline-rich receptor-like protein kinase PERK2 OS=Arabidopsis thaliana GN=PERK2 PE=2 SV=3	Rv3876	63.5	1e-10	COG0455	ATPases involved in chromosome partitioning	K01115	1e-16	83.2	vcn:VOLCADRAFT_99471	phospholipase D [EC:3.1.4.4]	-	-	-	ko01100//Metabolic pathways;ko00565//Ether lipid metabolism;ko00564//Glycerophospholipid metabolism;ko04144//Endocytosis
Unigene47510_All	574	0	23	0	1.3046	10.3494	Up	9.6515e-08	7.756e-07	--	--	--	--	--	--	--	--	--	--	--	--	--	--	--	--	--	--	--	--	--	--	-	-	-	--
Unigene48396_All	375	0	15	0	1.3023	10.3468	Up	2.651e-05	0.00015015	gi|387193373|gb|AFJ68700.1|	101.3	4e-21	RuvB-like protein 1 (pontin 52) [Nannochloropsis gaditana CCMP526]	gi|303282356|ref|XM_003060424.1|	58	6e-06	Micromonas pusilla CCMP1545 rvb1-like protein, mRNA	--	--	--	--	SPAPB8E5.09	106	9e-24	COG1224	DNA helicase TIP49, TBP-interacting protein	K04499	6e-21	97.1	vcn:VOLCADRAFT_83746	RuvB-like protein 1 (pontin 52)	GO:0007010//cytoskeleton organization;GO:0006094//gluconeogenesis;GO:0007131//reciprocal meiotic recombination;GO:0045132//meiotic chromosome segregation;GO:0033044//regulation of chromosome organization;GO:0010498//proteasomal protein catabolic process;GO:0042138//meiotic DNA double-strand break formation;GO:0007062//sister chromatid cohesion	GO:0000166//nucleotide binding;GO:0003678//DNA helicase activity	GO:0009507//chloroplast;GO:0005730//nucleolus	--
CL8911.Contig2_All	401	0	16	0	1.299	10.3432	Up	1.3139e-05	7.8568e-05	gi|116779229|gb|ABK21190.1|	89.7	1e-17	unknown [Picea sitchensis]	--	--	--	--	sp|Q9S740|AGP19_ARATH	47.8	2e-06	Lysine-rich arabinogalactan protein 19 OS=Arabidopsis thaliana GN=AGP19 PE=2 SV=2	--	--	--	--	--	--	--	--	--	--	-	-	-	--
Unigene48640_All	804	0	32	0	1.2958	10.3396	Up	1.7415e-10	1.8325e-09	gi|301089244|ref|XP_002894944.1|	175.6	6e-43	C-5 sterol desaturase, putative [Phytophthora infestans T30-4] >gi|262104713|gb|EEY62765.1| C-5 sterol desaturase, putative [Phytophthora infestans T30-4]	--	--	--	--	sp|Q9FPQ6|GP1_CHLRE	95.1	4e-20	Vegetative cell wall protein gp1 OS=Chlamydomonas reinhardtii GN=GP1 PE=2 SV=1	SPAC1687.16c	222	7e-58	COG3000	Sterol desaturase	K00227	9e-25	112	cme:CMC055C	lathosterol oxidase [EC:1.14.21.6]	-	-	-	ko01100//Metabolic pathways;ko01110//Biosynthesis of secondary metabolites;ko03020//RNA polymerase;ko00240//Pyrimidine metabolism;ko00230//Purine metabolism;ko00100//Steroid biosynthesis
Unigene11769_All	327	0	13	0	1.2943	10.338	Up	0.00010792	0.0005438	gi|255571222|ref|XP_002526561.1|	184.9	2e-46	receptor protein kinase, putative [Ricinus communis] >gi|223534122|gb|EEF35839.1| receptor protein kinase, putative [Ricinus communis]	gi|225438010|ref|XM_002270648.1|	83.8	9e-14	PREDICTED: Vitis vinifera probable leucine-rich repeat receptor-like protein kinase At5g63930-like (LOC100246300), mRNA	sp|Q8VZG8|Y4885_ARATH	135	7e-33	Probable LRR receptor-like serine/threonine-protein kinase At4g08850 OS=Arabidopsis thaliana GN=At4g08850 PE=1 SV=3	Cgl2127_1	49.3	2e-06	COG0515	Serine/threonine protein kinase	K13415	8e-26	113	sbi:SORBI_03g012040	protein brassinosteroid insensitive 1 [EC:2.7.10.1 2.7.11.1]	GO:0055114//oxidation-reduction process;GO:0000186//activation of MAPKK activity;GO:0000165//MAPK cascade	GO:0004713//protein tyrosine kinase activity;GO:0005524//ATP binding;GO:0004709//MAP kinase kinase kinase activity;GO:0032440//2-alkenal reductase [NAD(P)] activity	GO:0016021//integral to membrane;GO:0016023//cytoplasmic membrane-bounded vesicle	ko04075//Plant hormone signal transduction
Unigene25899_All	355	0	14	0	1.2839	10.3263	Up	5.3488e-05	0.00028674	--	--	--	--	--	--	--	--	--	--	--	--	--	--	--	--	--	--	--	--	--	--	-	-	-	--
Unigene47799_All	330	0	13	0	1.2826	10.3249	Up	0.00010792	0.00054327	gi|323456484|gb|EGB12351.1|	51.2	4e-06	hypothetical protein AURANDRAFT_20258 [Aureococcus anophagefferens]	--	--	--	--	--	--	--	--	YHR128w	50.1	1e-06	COG0035	Uracil phosphoribosyltransferase	--	--	--	--	--	-	-	-	--
Unigene48667_All	330	0	13	0	1.2826	10.3249	Up	0.00010792	0.00054288	gi|6730635|gb|AAF27056.1|AC008262_5	50.8	6e-06	F4N2.10 [Arabidopsis thaliana]	--	--	--	--	--	--	--	--	--	--	--	--	--	--	--	--	--	--	-	-	-	--
Unigene48674_All	331	0	13	0	1.2787	10.3205	Up	0.00010792	0.00054285	--	--	--	--	--	--	--	--	--	--	--	--	--	--	--	--	--	--	--	--	--	--	-	-	-	--
Unigene47063_All	459	0	18	0	1.2768	10.3183	Up	3.2274e-06	2.1247e-05	gi|218191282|gb|EEC73709.1|	55.8	2e-07	hypothetical protein OsI_08308 [Oryza sativa Indica Group]	--	--	--	--	sp|Q9XIL9|PLRX3_ARATH	50.1	6e-07	Pollen-specific leucine-rich repeat extensin-like protein 3 OS=Arabidopsis thaliana GN=PEX3 PE=2 SV=1	--	--	--	--	--	K15174	8e-06	46.6	sbi:SORBI_07g003820	RNA polymerase II-associated factor 1	-	-	-	--
Unigene49927_All	465	0	18	0	1.2603	10.2996	Up	3.2274e-06	2.1221e-05	gi|195623242|gb|ACG33451.1|	132.9	1e-30	uridine 5-monophosphate synthase [Zea mays]	--	--	--	--	sp|Q42586|UMPS_ARATH	118	1e-27	Uridine 5'-monophosphate synthase OS=Arabidopsis thaliana GN=PYRE-F PE=2 SV=2	YEL021w	130	1e-30	COG0284	Orotidine-5'-phosphate decarboxylase	K13421	2e-31	132	zma:100274407	uridine monophosphate synthetase [EC:2.4.2.10 4.1.1.23]	GO:0006221//pyrimidine nucleotide biosynthetic process	GO:0003824//catalytic activity	GO:0009536//plastid	ko01100//Metabolic pathways;ko00240//Pyrimidine metabolism
Unigene47529_All	495	0	19	0	1.2497	10.2874	Up	1.5996e-06	1.1001e-05	gi|296084736|emb|CBI25877.3|	162.2	2e-39	unnamed protein product [Vitis vinifera]	--	--	--	--	sp|Q6ZCX3|FH6_ORYSJ	48.9	1e-06	Formin-like protein 6 OS=Oryza sativa subsp. japonica GN=FH6 PE=2 SV=2	--	--	--	--	--	K04712	3e-40	162	vvi:100854247	sphingolipid delta-4 desaturase [EC:1.14.-.-]	GO:0030148//sphingolipid biosynthetic process;GO:0009860//pollen tube growth;GO:0009827//plant-type cell wall modification	GO:0042284//sphingolipid delta-4 desaturase activity	-	ko01100//Metabolic pathways;ko00600//Sphingolipid metabolism
Unigene47417_All	391	0	15	0	1.249	10.2866	Up	2.651e-05	0.00015028	--	--	--	--	--	--	--	--	--	--	--	--	--	--	--	--	--	--	--	--	--	--	-	-	-	--
Unigene47908_All	391	0	15	0	1.249	10.2866	Up	2.651e-05	0.00015025	--	--	--	--	--	--	--	--	--	--	--	--	--	--	--	--	--	--	--	--	--	--	-	-	-	--
Unigene47352_All	367	0	14	0	1.242	10.2784	Up	5.3488e-05	0.00028663	gi|326512804|dbj|BAK03309.1|	99.4	1e-20	predicted protein [Hordeum vulgare subsp. vulgare]	--	--	--	--	sp|Q0DHL2|LAC12_ORYSJ	51.2	1e-07	Laccase-12/13 OS=Oryza sativa subsp. japonica GN=LAC12 PE=2 SV=1	SPAC1F7.08	54.7	4e-08	COG2132	Putative multicopper oxidases	--	--	--	--	--	-	-	-	--
Unigene48810_All	394	0	15	0	1.2395	10.2755	Up	2.651e-05	0.00015012	gi|326491339|dbj|BAK05769.1|	54.7	4e-07	predicted protein [Hordeum vulgare subsp. vulgare]	--	--	--	--	--	--	--	--	--	--	--	--	--	--	--	--	--	--	-	-	-	--
CL10876.Contig1_All	473	0	18	0	1.239	10.275	Up	3.2274e-06	2.1255e-05	gi|384245275|gb|EIE18770.1|	114.4	5e-25	RNA-binding domain-containing protein [Coccomyxa subellipsoidea C-169]	--	--	--	--	sp|Q9LEB3|RBP47_NICPL	76.3	8e-15	Polyadenylate-binding protein RBP47 OS=Nicotiana plumbaginifolia GN=RBP47 PE=1 SV=1	YBR212w	53.5	2e-07	COG0724	RNA-binding proteins (RRM domain)	K13201	2e-25	112	zma:100282102	nucleolysin TIA-1/TIAR	GO:0006007//glucose catabolic process	GO:0003676//nucleic acid binding	GO:0005886//plasma membrane;GO:0005829//cytosol;GO:0005739//mitochondrion	--
Unigene49711_All	368	0	14	0	1.2386	10.2745	Up	5.3488e-05	0.00028619	gi|299471978|emb|CBN80061.1|	116.7	9e-26	probable bifunctional purine synthesis protein [Ectocarpus siliculosus]	--	--	--	--	sp|Q9LV48|PERK1_ARATH	61.2	1e-10	Proline-rich receptor-like protein kinase PERK1 OS=Arabidopsis thaliana GN=PERK1 PE=1 SV=1	YLR028c	137	6e-33	COG0138	AICAR transformylase/IMP cyclohydrolase PurH (only IMP cyclohydrolase domain in Aful)	K14325	6e-10	60.5	bdi:100845778	RNA-binding protein with serine-rich domain 1	-	GO:0016740//transferase activity	-	ko01100//Metabolic pathways;ko00565//Ether lipid metabolism;ko00500//Starch and sucrose metabolism;ko00564//Glycerophospholipid metabolism;ko04144//Endocytosis;ko00040//Pentose and glucuronate interconversions;ko03013//RNA transport;ko03015//mRNA surveillance pathway
Unigene49852_All	447	0	17	0	1.2382	10.274	Up	6.5118e-06	4.0889e-05	--	--	--	--	--	--	--	--	--	--	--	--	--	--	--	--	--	--	--	--	--	--	-	-	-	--
Unigene48091_All	342	0	13	0	1.2376	10.2733	Up	0.00010792	0.00054313	--	--	--	--	--	--	--	--	--	--	--	--	--	--	--	--	--	--	--	--	--	--	-	-	-	--
Unigene49989_All	369	0	14	0	1.2352	10.2705	Up	5.3488e-05	0.00028608	gi|326517354|dbj|BAK00044.1|	124.4	4e-28	predicted protein [Hordeum vulgare subsp. vulgare]	--	--	--	--	--	--	--	--	--	--	--	--	--	--	--	--	--	--	GO:0048193//Golgi vesicle transport;GO:0030244//cellulose biosynthetic process	-	-	--
Unigene48360_All	396	0	15	0	1.2332	10.2682	Up	2.651e-05	0.00015016	--	--	--	--	--	--	--	--	--	--	--	--	--	--	--	--	--	--	--	--	--	--	-	-	-	--
Unigene48001_All	476	0	18	0	1.2312	10.2658	Up	3.2274e-06	2.1239e-05	--	--	--	--	gi|32996017|dbj|AK110808.1|	759	0	Oryza sativa Japonica Group cDNA clone:002-171-F02, full insert sequence	--	--	--	--	--	--	--	--	--	--	--	--	--	--	-	-	-	--
Unigene48225_All	347	0	13	0	1.2197	10.2523	Up	0.00010792	0.0005431	--	--	--	--	--	--	--	--	--	--	--	--	--	--	--	--	--	--	--	--	--	--	-	-	-	--
Unigene49999_All	455	0	17	0	1.2164	10.2484	Up	6.5118e-06	4.0886e-05	gi|348669027|gb|EGZ08850.1|	75.1	3e-13	elicitin [Phytophthora sojae]	--	--	--	--	sp|Q99074|HA34_BRELC	50.4	4e-07	HAM34 protein OS=Bremia lactucae GN=HAM34 PE=2 SV=1	YGR189c	52.8	2e-07	COG2273	Beta-glucanase/Beta-glucan synthetase	K14306	3e-07	52.4	ath:AT2G45000	nuclear pore complex protein Nup62	-	-	-	ko03013//RNA transport
Unigene48650_All	349	0	13	0	1.2127	10.244	Up	0.00010792	0.00054291	--	--	--	--	--	--	--	--	--	--	--	--	--	--	--	--	--	--	--	--	--	--	-	-	-	--
Unigene49755_All	350	0	13	0	1.2093	10.24	Up	0.00010792	0.00054221	gi|326504366|dbj|BAJ91015.1|	125.9	1e-28	predicted protein [Hordeum vulgare subsp. vulgare]	--	--	--	--	sp|O22518|RSSA_SOYBN	105	8e-24	40S ribosomal protein SA OS=Glycine max PE=2 SV=1	YLR048w	156	1e-38	COG0052	Ribosomal protein S2	K02998	2e-23	105	gmx:548014	small subunit ribosomal protein SAe	GO:0009987//cellular process	-	GO:0005840//ribosome	ko03010//Ribosome
CL10686.Contig1_All	539	0	20	0	1.2081	10.2385	Up	7.9277e-07	5.683e-06	gi|302851281|ref|XP_002957165.1|	52.4	3e-06	hypothetical protein VOLCADRAFT_98215 [Volvox carteri f. nagariensis] >gi|300257572|gb|EFJ41819.1| hypothetical protein VOLCADRAFT_98215 [Volvox carteri f. nagariensis]	--	--	--	--	sp|Q9FPQ6|GP1_CHLRE	58.2	3e-09	Vegetative cell wall protein gp1 OS=Chlamydomonas reinhardtii GN=GP1 PE=2 SV=1	--	--	--	--	--	K01115	5e-07	52	vcn:VOLCADRAFT_99471	phospholipase D [EC:3.1.4.4]	-	-	-	ko01100//Metabolic pathways;ko00565//Ether lipid metabolism;ko00564//Glycerophospholipid metabolism;ko04144//Endocytosis;ko03013//RNA transport;ko03040//Spliceosome
Unigene47137_All	408	0	15	0	1.197	10.2252	Up	2.651e-05	0.0001503	gi|255554046|ref|XP_002518063.1|	52.4	2e-06	conserved hypothetical protein [Ricinus communis] >gi|223542659|gb|EEF44196.1| conserved hypothetical protein [Ricinus communis]	--	--	--	--	sp|Q9C660|PEK10_ARATH	47.4	3e-06	Proline-rich receptor-like protein kinase PERK10 OS=Arabidopsis thaliana GN=PERK10 PE=1 SV=2	--	--	--	--	--	--	--	--	--	--	-	-	-	--
Unigene47498_All	354	0	13	0	1.1956	10.2235	Up	0.00010792	0.00054338	gi|326518040|dbj|BAK07272.1|	159.8	9e-39	predicted protein [Hordeum vulgare subsp. vulgare]	gi|116641797|emb|CT837136.1|	87.7	7e-15	Oryza sativa (indica cultivar-group) cDNA clone:OSIGCRA124I22, full insert sequence	sp|P49215|RS17_SOLLC	140	1e-34	40S ribosomal protein S17 OS=Solanum lycopersicum GN=RPS17 PE=2 SV=3	YML024w	190	5e-49	COG1383	Ribosomal protein S17E	K02962	8e-37	149	ota:Ot04g05240	small subunit ribosomal protein S17e	GO:0006414//translational elongation;GO:0000028//ribosomal small subunit assembly	GO:0003735//structural constituent of ribosome	GO:0005730//nucleolus;GO:0022627//cytosolic small ribosomal subunit;GO:0005886//plasma membrane	ko03010//Ribosome
CL11136.Contig1_All	468	0	17	0	1.1826	10.2077	Up	6.5118e-06	4.097e-05	gi|326518128|dbj|BAK07316.1|	143.3	1e-33	predicted protein [Hordeum vulgare subsp. vulgare]	--	--	--	--	--	--	--	--	SPAC56E4.04c_2	182	2e-46	COG0511	Biotin carboxyl carrier protein	K11262	1e-09	60.1	ota:Ot01g03240	acetyl-CoA carboxylase / biotin carboxylase [EC:6.4.1.2 6.3.4.14]	-	GO:0003824//catalytic activity	-	ko01100//Metabolic pathways;ko00620//Pyruvate metabolism;ko00061//Fatty acid biosynthesis;ko00640//Propanoate metabolism
CL8714.Contig1_All	359	0	13	0	1.179	10.2033	Up	0.00010792	0.00054386	gi|226533154|ref|NP_001146069.1|	54.3	5e-07	uncharacterized protein LOC100279600 [Zea mays]	--	--	--	--	sp|Q6ZCX3|FH6_ORYSJ	46.6	3e-06	Formin-like protein 6 OS=Oryza sativa subsp. japonica GN=FH6 PE=2 SV=2	--	--	--	--	--	--	--	--	--	--	-	-	-	--
Unigene49895_All	388	0	14	0	1.1747	10.1981	Up	5.3488e-05	0.00028615	--	--	--	--	--	--	--	--	--	--	--	--	--	--	--	--	--	--	--	--	--	--	-	-	-	--
Unigene9036_All	389	0	14	0	1.1717	10.1944	Up	5.3488e-05	0.00028605	gi|147785726|emb|CAN68682.1|	53.9	2e-25	hypothetical protein VITISV_024814 [Vitis vinifera]	gi|147832651|emb|AM467999.2|	61.9	4e-07	Vitis vinifera contig VV78X039958.13, whole genome shotgun sequence	--	--	--	--	--	--	--	--	--	--	--	--	--	--	-	GO:1901363;GO:0097159//organic cyclic compound binding	-	--
Unigene49024_All	445	0	16	0	1.1706	10.193	Up	1.3139e-05	7.8414e-05	--	--	--	--	--	--	--	--	--	--	--	--	--	--	--	--	--	--	--	--	--	--	-	-	-	--
CL4250.Contig1_All	393	0	14	0	1.1598	10.1797	Up	5.3488e-05	0.00028687	gi|575427|gb|AAA53173.1|	124	6e-28	similar to S. cerevisiae PTR2 gene, GenBank Accession Number L11994 [Arabidopsis thaliana]	--	--	--	--	sp|Q9FPQ6|GP1_CHLRE	75.5	8e-15	Vegetative cell wall protein gp1 OS=Chlamydomonas reinhardtii GN=GP1 PE=2 SV=1	SPBC13A2.04c	124	5e-29	COG3104	Dipeptide/tripeptide permease	K01115	1e-13	73.2	vcn:VOLCADRAFT_99471	phospholipase D [EC:3.1.4.4]	-	GO:0003824//catalytic activity	-	ko01100//Metabolic pathways;ko00565//Ether lipid metabolism;ko00564//Glycerophospholipid metabolism;ko04144//Endocytosis
Unigene48269_All	394	0	14	0	1.1569	10.176	Up	5.3488e-05	0.00028638	--	--	--	--	--	--	--	--	--	--	--	--	--	--	--	--	--	--	--	--	--	--	-	-	-	--
Unigene8973_All	411	0	14	0	1.109	10.115	Up	5.3488e-05	0.00028607	--	--	--	--	--	--	--	--	--	--	--	--	--	--	--	--	--	--	--	--	--	--	-	-	-	--
Unigene24971_All	382	0	13	0	1.108	10.1137	Up	0.00010792	0.00054378	--	--	--	--	--	--	--	--	--	--	--	--	--	--	--	--	--	--	--	--	--	--	-	-	-	--
Unigene48547_All	382	0	13	0	1.108	10.1137	Up	0.00010792	0.00054296	gi|301120047|ref|XP_002907751.1|	82	2e-15	calcineurin-like phosphoesterase [Phytophthora infestans T30-4] >gi|262106263|gb|EEY64315.1| calcineurin-like phosphoesterase [Phytophthora infestans T30-4]	--	--	--	--	sp|Q6TPH1|PPA23_ARATH	58.9	8e-10	Purple acid phosphatase 23 OS=Arabidopsis thaliana GN=PAP23 PE=1 SV=2	--	--	--	--	--	--	--	--	--	--	-	-	-	--
Unigene31297_All	387	0	13	0	1.0937	10.095	Up	0.00010792	0.00054372	gi|147842035|emb|CAN64738.1|	93.6	8e-19	hypothetical protein VITISV_007444 [Vitis vinifera]	gi|123706942|emb|AM484167.1|	60	2e-06	Vitis vinifera contig VV78X163058.2, whole genome shotgun sequence	sp|Q94ID2|IPT5_ARATH	79	7e-16	Adenylate isopentenyltransferase 5, chloroplastic OS=Arabidopsis thaliana GN=IPT5 PE=1 SV=2	--	--	--	--	--	K10760	9e-20	93.2	vvi:100249482	adenylate isopentenyltransferase (cytokinin synthase)	GO:0007131//reciprocal meiotic recombination;GO:0009691//cytokinin biosynthetic process	GO:0009824//AMP dimethylallyltransferase activity	GO:0009536//plastid	ko01100//Metabolic pathways;ko01110//Biosynthesis of secondary metabolites;ko00908//Zeatin biosynthesis
Unigene50104_All	390	0	13	0	1.0852	10.0837	Up	0.00010792	0.00054193	gi|168032731|ref|XP_001768871.1|	60.1	1e-08	predicted protein [Physcomitrella patens subsp. patens] >gi|162679783|gb|EDQ66225.1| predicted protein [Physcomitrella patens subsp. patens]	--	--	--	--	--	--	--	--	YPL110c_3	115	3e-26	COG0584	Glycerophosphoryl diester phosphodiesterase	--	--	--	--	--	-	-	-	--
CL4526.Contig1_All	397	0	13	0	1.0661	10.0581	Up	0.00010792	0.000544	gi|348670602|gb|EGZ10423.1|	97.4	6e-20	hypothetical protein PHYSODRAFT_317690 [Phytophthora sojae]	--	--	--	--	--	--	--	--	RSp1222	78.6	3e-15	COG1251	NAD(P)H-nitrite reductase	--	--	--	--	--	-	GO:0005488//binding	-	--
Unigene50120_All	400	0	13	0	1.0581	10.0473	Up	0.00010792	0.0005419	gi|255546475|ref|XP_002514297.1|	58.2	4e-08	ATP binding protein, putative [Ricinus communis] >gi|223546753|gb|EEF48251.1| ATP binding protein, putative [Ricinus communis]	--	--	--	--	sp|Q9LK03|PERK2_ARATH	50.8	2e-07	Proline-rich receptor-like protein kinase PERK2 OS=Arabidopsis thaliana GN=PERK2 PE=2 SV=3	YMR305c	94.4	5e-20	COG5309	Exo-beta-1,3-glucanase	K00850	3e-07	51.6	osa:4336113	6-phosphofructokinase [EC:2.7.1.11]	-	GO:0016740//transferase activity	-	ko01100//Metabolic pathways;ko01110//Biosynthesis of secondary metabolites;ko00052//Galactose metabolism;ko00010//Glycolysis / Gluconeogenesis;ko00051//Fructose and mannose metabolism;ko00030//Pentose phosphate pathway
Unigene47977_All	401	0	13	0	1.0555	10.0437	Up	0.00010792	0.00054321	--	--	--	--	--	--	--	--	--	--	--	--	YNL137c	60.1	1e-09	COG0522	Ribosomal protein S4 and related proteins	--	--	--	--	--	-	-	-	--
CL3538.Contig1_All	411	0	13	0	1.0298	10.0081	Up	0.00010792	0.00054406	gi|302836776|ref|XP_002949948.1|	52.8	1e-06	hypothetical protein VOLCADRAFT_104492 [Volvox carteri f. nagariensis] >gi|300264857|gb|EFJ49051.1| hypothetical protein VOLCADRAFT_104492 [Volvox carteri f. nagariensis]	--	--	--	--	sp|Q9FPQ6|GP1_CHLRE	68.9	9e-13	Vegetative cell wall protein gp1 OS=Chlamydomonas reinhardtii GN=GP1 PE=2 SV=1	YNR050c	151	4e-37	COG1748	Saccharopine dehydrogenase and related proteins	K14157	3e-11	65.1	smo:SELMODRAFT_103525	alpha-aminoadipic semialdehyde synthase [EC:1.5.1.8 1.5.1.9]	-	-	-	ko01100//Metabolic pathways;ko01110//Biosynthesis of secondary metabolites;ko00500//Starch and sucrose metabolism;ko00040//Pentose and glucuronate interconversions;ko00310//Lysine degradation
Unigene50170_All	478	0	15	0	1.0217	9.9968	Up	2.651e-05	0.00014997	--	--	--	--	--	--	--	--	--	--	--	--	--	--	--	--	--	--	--	--	--	--	-	-	-	--
CL3123.Contig3_All	612	0	19	0	1.0108	9.9813	Up	1.5996e-06	1.101e-05	gi|224105651|ref|XP_002313887.1|	339.3	2e-92	GH3 family protein [Populus trichocarpa] >gi|222850295|gb|EEE87842.1| GH3 family protein [Populus trichocarpa]	gi|225315033|dbj|AK328183.1|	115	5e-23	Solanum lycopersicum cDNA, clone: LEFL2048M16, HTC in fruit	sp|O22190|GH33_ARATH	306	4e-84	Indole-3-acetic acid-amido synthetase GH3.3 OS=Arabidopsis thaliana GN=GH3.3 PE=1 SV=1	--	--	--	--	--	K14487	2e-93	339	pop:POPTR_821271	auxin responsive GH3 gene family	GO:0032940//secretion by cell;GO:0009733//response to auxin stimulus;GO:0009416//response to light stimulus	GO:0010279//indole-3-acetic acid amido synthetase activity	GO:0016023//cytoplasmic membrane-bounded vesicle;GO:0009536//plastid	ko04075//Plant hormone signal transduction
Unigene47311_All	437	0	13	0	0.9685	9.9196	Up	0.00010792	0.00054355	gi|2674193|gb|AAB88705.1|	116.7	9e-26	galactose-1-phosphate uridylyltransferase [Gracilaria gracilis]	--	--	--	--	--	--	--	--	YBR018c	112	2e-25	COG1085	Galactose-1-phosphate uridylyltransferase	K00965	5e-22	101	cme:CMQ030C	UDPglucose--hexose-1-phosphate uridylyltransferase [EC:2.7.7.12]	-	-	-	ko01100//Metabolic pathways;ko01110//Biosynthesis of secondary metabolites;ko00052//Galactose metabolism;ko00520//Amino sugar and nucleotide sugar metabolism
Unigene50341_All	467	0	13	0	0.9063	9.8238	Up	0.00010792	0.00054184	gi|270346378|pdb|2WWB|K	214.5	3e-55	Chain K, Cryo-Em Structure Of The Mammalian Sec61 Complex Bound To The Actively Translating Wheat Germ 80s Ribosome	gi|83032248|gb|DQ296187.1|	58	8e-06	Brassica rapa clone 135 unknown mRNA	sp|O22644|RL23A_FRIAG	153	4e-38	60S ribosomal protein L23A OS=Fritillaria agrestis GN=RPL23A PE=2 SV=1	YOL127w	214	5e-56	COG0089	Ribosomal protein L23	K02893	1e-39	159	ppp:PHYPADRAFT_208348	large subunit ribosomal protein L23Ae	GO:0050896//response to stimulus;GO:0006412//translation	GO:0003735//structural constituent of ribosome;GO:0003723//RNA binding	GO:0005840//ribosome;GO:0009536//plastid	ko03010//Ribosome
Unigene50410_All	482	0	13	0	0.8781	9.7782	Up	0.00010792	0.00054182	gi|325189357|emb|CCA23876.1|	78.2	4e-14	conserved hypothetical protein [Albugo laibachii Nc14]	--	--	--	--	sp|Q9FPQ6|GP1_CHLRE	47.4	4e-06	Vegetative cell wall protein gp1 OS=Chlamydomonas reinhardtii GN=GP1 PE=2 SV=1	--	--	--	--	--	--	--	--	--	--	-	-	-	--
Unigene9529_All	525	0	13	0	0.8062	9.655	Up	0.00010792	0.00054179	gi|147866724|emb|CAN78416.1|	133.7	1e-30	hypothetical protein VITISV_001731 [Vitis vinifera]	--	--	--	--	--	--	--	--	--	--	--	--	--	K07213	8e-08	54.7	ppp:PHYPADRAFT_187462	copper chaperone	GO:0016132//brassinosteroid biosynthetic process;GO:0030001//metal ion transport	GO:0046872//metal ion binding	-	--
Unigene2343_All	648	0	16	0	0.8039	9.6509	Up	1.3139e-05	7.8543e-05	--	--	--	--	--	--	--	--	--	--	--	--	--	--	--	--	--	--	--	--	--	--	-	-	-	--
Unigene10487_All	1817	0	43	0	0.7705	9.5897	Up	7.7191e-14	1.0461e-12	gi|226490392|dbj|BAH56489.1|	842.4	0	pectin methylesterase 1 [Prunus persica]	gi|359484242|ref|XM_002273463.2|	315	8e-83	PREDICTED: Vitis vinifera uncharacterized LOC100257766 (LOC100257766), mRNA	sp|O48711|PME12_ARATH	728	0	Probable pectinesterase/pectinesterase inhibitor 12 OS=Arabidopsis thaliana GN=PME12 PE=2 SV=1	CAC3373	151	3e-36	COG4677	Pectin methylesterase	K01051	1e-128	458	rcu:RCOM_1179070	pectinesterase [EC:3.1.1.11]	GO:0042545//cell wall modification;GO:0043086//negative regulation of catalytic activity	GO:0030599//pectinesterase activity;GO:0045330;GO:0004857//enzyme inhibitor activity	GO:0005576//extracellular region;GO:0009505//plant-type cell wall	ko01100//Metabolic pathways;ko00500//Starch and sucrose metabolism;ko00040//Pentose and glucuronate interconversions
Unigene2804_All	637	0	15	0	0.7667	9.5825	Up	2.651e-05	0.00015034	gi|224113031|ref|XP_002316367.1|	325.1	4e-88	aquaporin, MIP family, PIP subfamily [Populus trichocarpa] >gi|222865407|gb|EEF02538.1| aquaporin, MIP family, PIP subfamily [Populus trichocarpa]	gi|13486941|dbj|AB058680.1|	216	2e-53	Pyrus communis Py-PIP2-2 mRNA for plasma membrane intrinsic protein 2-2, complete cds	sp|P43287|PIP22_ARATH	296	8e-81	Aquaporin PIP2-2 OS=Arabidopsis thaliana GN=PIP2-2 PE=1 SV=2	L67370	77.8	1e-14	COG0580	Glycerol uptake facilitator and related permeases (Major Intrinsic Protein Family)	K09872	3e-84	308	rcu:RCOM_1356060	aquaporin PIP	GO:0009269//response to desiccation;GO:0006833//water transport;GO:0006970//response to osmotic stress;GO:0080170//hydrogen peroxide transmembrane transport;GO:0009737//response to abscisic acid stimulus	GO:0005215//transporter activity	GO:0005773//vacuole;GO:0005886//plasma membrane;GO:0016021//integral to membrane;GO:0009507//chloroplast	--
CL3872.Contig1_All	904	0	17	0	0.6122	9.2579	Up	6.5118e-06	4.0957e-05	gi|297741301|emb|CBI32432.3|	141	2e-32	unnamed protein product [Vitis vinifera]	gi|355899031|gb|JN712760.1|	65.9	6e-08	Rosa hybrid cultivar ICK mRNA, complete cds	sp|Q94CL9|KRP7_ARATH	96.3	2e-20	Cyclin-dependent kinase inhibitor 7 OS=Arabidopsis thaliana GN=KRP7 PE=1 SV=2	--	--	--	--	--	--	--	--	--	--	GO:0044238//primary metabolic process;GO:0044260;GO:0016310//phosphorylation;GO:0045786//negative regulation of cell cycle	GO:0005515//protein binding	GO:0005634//nucleus	--
CL5668.Contig1_All	804	0	13	0	0.5264	9.04	Up	0.00010792	0.00054394	gi|326492740|dbj|BAJ90226.1|	357.8	9e-98	predicted protein [Hordeum vulgare subsp. vulgare]	gi|32995864|dbj|AK110655.1|	159	5e-36	Oryza sativa Japonica Group cDNA clone:002-169-E07, full insert sequence	sp|O65731|RS5_CICAR	284	4e-77	40S ribosomal protein S5 (Fragment) OS=Cicer arietinum GN=RPS5 PE=2 SV=1	YJR123w	278	8e-75	COG0049	Ribosomal protein S7	K02989	6e-79	291	vcn:VOLCADRAFT_120316	small subunit ribosomal protein S5e	GO:0006412//translation	GO:0003735//structural constituent of ribosome;GO:0003723//RNA binding	GO:0022626//cytosolic ribosome;GO:0005773//vacuole;GO:0005886//plasma membrane;GO:0005618//cell wall;GO:0015935//small ribosomal subunit;GO:0009507//chloroplast	ko03010//Ribosome
Unigene10486_All	1106	0	17	0	0.5004	8.9669	Up	6.5118e-06	4.0944e-05	gi|255550283|ref|XP_002516192.1|	412.5	5e-114	Pectinesterase PPE8B precursor, putative [Ricinus communis] >gi|223544678|gb|EEF46194.1| Pectinesterase PPE8B precursor, putative [Ricinus communis]	gi|123649931|emb|AM452130.1|	182	5e-43	Vitis vinifera, whole genome shotgun sequence, contig VV78X146777.6, clone ENTAV 115	sp|O48711|PME12_ARATH	382	2e-106	Probable pectinesterase/pectinesterase inhibitor 12 OS=Arabidopsis thaliana GN=PME12 PE=2 SV=1	CAC3373	114	4e-25	COG4677	Pectin methylesterase	K01051	2e-83	307	mtr:MTR_1g088020	pectinesterase [EC:3.1.1.11]	GO:0042545//cell wall modification;GO:0043086//negative regulation of catalytic activity	GO:0030599//pectinesterase activity;GO:0045330;GO:0004857//enzyme inhibitor activity	GO:0005576//extracellular region;GO:0009505//plant-type cell wall	ko01100//Metabolic pathways;ko00500//Starch and sucrose metabolism;ko00040//Pentose and glucuronate interconversions
Unigene46917_All	239	1	151	0.1339	20.5697	7.2632	Up	7.1422e-45	2.7671e-43	--	--	--	--	--	--	--	--	--	--	--	--	--	--	--	--	--	--	--	--	--	--	-	-	-	--
Unigene19052_All	369	8	1146	0.6936	101.113	7.1876	Up	0	0	gi|357488185|ref|XP_003614380.1|	31.6	5e-14	Cytochrome P450 likeTBP [Medicago truncatula] >gi|355515715|gb|AES97338.1| Cytochrome P450 likeTBP [Medicago truncatula]	gi|328799750|emb|FR834323.1|	666	0	Albugo laibachii Alem1, genomic contig CONTIG_1449_Em1_cons_v4_2212_533_574	--	--	--	--	--	--	--	--	--	--	--	--	--	--	-	-	-	--
CL5344.Contig2_All	1108	1	142	0.0289	4.1725	7.1737	Up	3.7268e-42	1.3652e-40	gi|118153859|gb|ABK63959.1|	262.7	6e-69	PT1 [Solanum melongena]	--	--	--	--	sp|Q8GSD9|PHT12_ORYSJ	256	2e-68	Inorganic phosphate transporter 1-2 OS=Oryza sativa subsp. japonica GN=PTH1-2 PE=2 SV=1	TVN0123	192	1e-48	COG0477	Permeases of the major facilitator superfamily	K08176	7e-69	259	pop:POPTR_588955	MFS transporter, PHS family, inorganic phosphate transporter	-	-	GO:0016020//membrane	--
Unigene49371_All	627	1	114	0.051	5.9195	6.8588	Up	1.0327e-33	3.1292e-32	gi|326497339|dbj|BAK02254.1|	157.5	1e-37	predicted protein [Hordeum vulgare subsp. vulgare]	gi|32995421|dbj|AK110212.1|	969	0	Oryza sativa Japonica Group cDNA clone:002-162-C12, full insert sequence	sp|Q9C522|ACLB1_ARATH	101	4e-22	ATP-citrate synthase beta chain protein 1 OS=Arabidopsis thaliana GN=ACLB-1 PE=2 SV=1	SPBC1703.07_1	193	2e-49	COG0074	Succinyl-CoA synthetase, alpha subunit	K01648	3e-25	112	vcn:VOLCADRAFT_79099	ATP citrate (pro-S)-lyase [EC:2.3.3.8]	GO:0044249//cellular biosynthetic process;GO:0006084//acetyl-CoA metabolic process;GO:0006694//steroid biosynthetic process	GO:0005488//binding;GO:0003878//ATP citrate synthase activity	GO:0005829//cytosol;GO:0009346//citrate lyase complex;GO:0005886//plasma membrane	ko01100//Metabolic pathways;ko01110//Biosynthesis of secondary metabolites;ko00020//Citrate cycle (TCA cycle)
Unigene8051_All	996	1	111	0.0321	3.6284	6.8206	Up	8.2653e-33	2.4415e-31	--	--	--	--	gi|340007640|gb|JN098455.1|	79.8	5e-12	Mimulus guttatus mitochondrion, complete genome	--	--	--	--	--	--	--	--	--	--	--	--	--	--	-	-	-	--
Unigene31203_All	251	1	104	0.1275	13.4899	6.7252	Up	1.0561e-30	2.9072e-29	--	--	--	--	--	--	--	--	--	--	--	--	--	--	--	--	--	--	--	--	--	--	-	-	-	--
CL6153.Contig2_All	225	6	579	0.8531	83.7807	6.6178	Up	2.7992e-165	3.966e-163	--	--	--	--	gi|325194126|emb|FR825014.1|	446	1e-123	Albugo laibachii Nc14, genomic contig CONTIG_1449_NC14_v4_2212_533	--	--	--	--	--	--	--	--	--	--	--	--	--	--	-	-	-	--
Unigene49383_All	574	1	95	0.0557	5.3884	6.596	Up	5.3604e-28	1.3484e-26	--	--	--	--	--	--	--	--	--	--	--	--	--	--	--	--	--	--	--	--	--	--	-	-	-	--
CL5900.Contig2_All	798	1	95	0.0401	3.8759	6.5948	Up	5.3604e-28	1.3488e-26	gi|168069593|ref|XP_001786506.1|	182.6	5e-45	predicted protein [Physcomitrella patens subsp. patens] >gi|162661142|gb|EDQ48682.1| predicted protein [Physcomitrella patens subsp. patens]	--	--	--	--	sp|P18616|RPB1_ARATH	50.8	9e-07	DNA-directed RNA polymerase II subunit RPB1 OS=Arabidopsis thaliana GN=RPB205 PE=1 SV=3	BH2223	196	4e-50	COG3345	Alpha-galactosidase	K03006	6e-07	52.8	mtr:MTR_5g023020	DNA-directed RNA polymerase II subunit RPB1 [EC:2.7.7.6]	-	GO:0016787//hydrolase activity	-	ko01100//Metabolic pathways;ko03020//RNA polymerase;ko03013//RNA transport;ko00240//Pyrimidine metabolism;ko00230//Purine metabolism
CL7075.Contig1_All	958	1	90	0.0334	3.0586	6.5169	Up	1.701e-26	4.0619e-25	--	--	--	--	--	--	--	--	--	--	--	--	RSp0642_6	53.1	7e-07	COG3319	Thioesterase domains of type I polyketide synthases or non-ribosomal peptide synthetases	--	--	--	--	--	-	-	-	--
Unigene21811_All	354	1	89	0.0904	8.1853	6.5006	Up	3.3952e-26	8.0328e-25	--	--	--	--	--	--	--	--	--	--	--	--	--	--	--	--	--	--	--	--	--	--	-	-	-	--
Unigene1759_All	1002	1	85	0.0319	2.7618	6.4359	Up	5.3822e-25	1.2207e-23	gi|222835787|gb|EEE74222.1|	138.3	1e-31	predicted protein [Populus trichocarpa]	--	--	--	--	sp|Q9FPQ6|GP1_CHLRE	107	8e-24	Vegetative cell wall protein gp1 OS=Chlamydomonas reinhardtii GN=GP1 PE=2 SV=1	CC0945	147	4e-35	COG2303	Choline dehydrogenase and related flavoproteins	K08248	7e-20	96.3	vvi:100254058	mandelonitrile lyase [EC:4.1.2.10]	-	GO:0003824//catalytic activity	-	ko01100//Metabolic pathways;ko00460//Cyanoamino acid metabolism;ko00073//Cutin, suberine and wax biosynthesis
CL7397.Contig1_All	1609	7	584	0.1392	11.8169	6.4075	Up	3.7644e-165	5.318e-163	gi|225440047|ref|XP_002276858.1|	470.7	2e-131	PREDICTED: UDP-glycosyltransferase 86A1 [Vitis vinifera]	gi|224102588|ref|XM_002334122.1|	60	7e-06	Populus trichocarpa predicted protein, mRNA	sp|Q9SJL0|U86A1_ARATH	436	2e-122	UDP-glycosyltransferase 86A1 OS=Arabidopsis thaliana GN=UGT86A1 PE=2 SV=1	--	--	--	--	--	K13692	2e-53	208	vvi:100252177	UDP-glucose:(indol-3-yl)acetate beta-D-glucosyltransferase [EC:2.4.1.121]	GO:0009873//ethylene mediated signaling pathway	GO:0008194//UDP-glycosyltransferase activity	-	--
Unigene46935_All	364	1	81	0.0879	7.2449	6.365	Up	8.5144e-24	1.8472e-22	gi|226510502|ref|NP_001141021.1|	232.6	1e-60	uncharacterized protein LOC100273100 [Zea mays]	gi|226510501|ref|NM_001147549.1|	309	1e-81	Zea mays uncharacterized LOC100273100 (LOC100273100), mRNA >gi|194702225|gb|BT040192.1| Zea mays full-length cDNA clone ZM_BFc0070L06 mRNA, complete cds	sp|P26854|ATPAM_MARPO	201	9e-53	ATP synthase subunit alpha, mitochondrial OS=Marchantia polymorpha GN=ATPA PE=3 SV=2	SPAC14C4.14	223	9e-59	COG0056	F0F1-type ATP synthase, alpha subunit	K02132	9e-62	232	zma:100273100	F-type H+-transporting ATPase subunit alpha [EC:3.6.3.14]	GO:0042777//plasma membrane ATP synthesis coupled proton transport;GO:0015991//ATP hydrolysis coupled proton transport	GO:0046933//hydrogen ion transporting ATP synthase activity, rotational mechanism;GO:0005524//ATP binding;GO:0046961//proton-transporting ATPase activity, rotational mechanism	GO:0045261//proton-transporting ATP synthase complex, catalytic core F(1);GO:0005739//mitochondrion;GO:0005886//plasma membrane	ko01100//Metabolic pathways;ko00190//Oxidative phosphorylation
CL5900.Contig1_All	1976	2	161	0.0324	2.6527	6.3553	Up	2.8304e-46	1.134e-44	gi|168069593|ref|XP_001786506.1|	476.5	6e-133	predicted protein [Physcomitrella patens subsp. patens] >gi|162661142|gb|EDQ48682.1| predicted protein [Physcomitrella patens subsp. patens]	--	--	--	--	sp|Q9FPQ6|GP1_CHLRE	51.2	2e-07	Vegetative cell wall protein gp1 OS=Chlamydomonas reinhardtii GN=GP1 PE=2 SV=1	BH2223	479	6e-135	COG3345	Alpha-galactosidase	K14306	3e-13	75.5	ath:AT2G45000	nuclear pore complex protein Nup62	-	GO:0016787//hydrolase activity	-	ko03013//RNA transport
CL5362.Contig2_All	607	4	319	0.2108	17.11	6.3428	Up	1.6551e-90	1.2584e-88	gi|357488213|ref|XP_003614394.1|	54.7	1e-26	hypothetical protein MTR_5g051130 [Medicago truncatula] >gi|355515729|gb|AES97352.1| hypothetical protein MTR_5g051130 [Medicago truncatula]	gi|325194110|emb|FR825001.1|	795	0	Albugo laibachii Nc14, genomic contig CONTIG_1418_NC14_v4_2318_317	--	--	--	--	--	--	--	--	--	--	--	--	--	--	-	-	-	--
CL7397.Contig2_All	607	2	157	0.1054	8.4209	6.32	Up	4.4655e-45	1.7439e-43	gi|297741634|emb|CBI32766.3|	176	3e-43	unnamed protein product [Vitis vinifera]	--	--	--	--	sp|Q9SJL0|U86A1_ARATH	164	3e-41	UDP-glycosyltransferase 86A1 OS=Arabidopsis thaliana GN=UGT86A1 PE=2 SV=1	--	--	--	--	--	K13692	4e-12	69.3	pop:POPTR_767628	UDP-glucose:(indol-3-yl)acetate beta-D-glucosyltransferase [EC:2.4.1.121]	GO:0009873//ethylene mediated signaling pathway	GO:0008194//UDP-glycosyltransferase activity	-	--
CL7812.Contig1_All	835	1	75	0.0383	2.9243	6.2546	Up	5.3342e-22	1.086e-20	gi|302843366|ref|XP_002953225.1|	62	1e-08	hypothetical protein VOLCADRAFT_63308 [Volvox carteri f. nagariensis] >gi|300261612|gb|EFJ45824.1| hypothetical protein VOLCADRAFT_63308 [Volvox carteri f. nagariensis]	--	--	--	--	sp|Q9FPQ6|GP1_CHLRE	99.8	2e-21	Vegetative cell wall protein gp1 OS=Chlamydomonas reinhardtii GN=GP1 PE=2 SV=1	YPO2725	75.5	1e-13	COG3501	Uncharacterized protein conserved in bacteria	K01115	3e-20	97.1	vcn:VOLCADRAFT_99471	phospholipase D [EC:3.1.4.4]	-	GO:0004672//protein kinase activity	-	ko01100//Metabolic pathways;ko00565//Ether lipid metabolism;ko00564//Glycerophospholipid metabolism;ko04144//Endocytosis
CL5362.Contig1_All	607	12	892	0.6325	47.8437	6.2411	Up	1.8843e-249	3.9757e-247	gi|357488199|ref|XP_003614387.1|	115.5	4e-25	RRNA intron-encoded homing endonuclease [Medicago truncatula] >gi|355515722|gb|AES97345.1| RRNA intron-encoded homing endonuclease [Medicago truncatula]	gi|325194110|emb|FR825001.1|	1195	0	Albugo laibachii Nc14, genomic contig CONTIG_1418_NC14_v4_2318_317	--	--	--	--	--	--	--	--	--	--	--	--	--	--	-	-	-	--
CL11349.Contig2_All	657	1	74	0.0487	3.667	6.2345	Up	1.0625e-21	2.1394e-20	gi|242345159|dbj|BAH80312.1|	235	6e-61	UDP-glucose:flavonoid glucoside 1,6-glucosyltransferase [Catharanthus roseus]	--	--	--	--	sp|Q8GVE3|FLRT_CITMA	183	8e-47	Flavanone 7-O-glucoside 2''-O-beta-L-rhamnosyltransferase OS=Citrus maxima GN=C12RT1 PE=1 SV=2	BS_ydhE	53.9	2e-07	COG1819	Glycosyl transferases, related to UDP-glucuronosyltransferase	K08237	3e-33	139	ath:AT1G01420	hydroquinone glucosyltransferase [EC:2.4.1.218]	-	GO:0016758//transferase activity, transferring hexosyl groups	-	ko00940//Phenylpropanoid biosynthesis;ko00943//Isoflavonoid biosynthesis
Unigene49374_All	466	1	69	0.0687	4.8207	6.1328	Up	3.3221e-20	6.2745e-19	gi|302849322|ref|XP_002956191.1|	55.8	2e-07	hypothetical protein VOLCADRAFT_97190 [Volvox carteri f. nagariensis] >gi|300258494|gb|EFJ42730.1| hypothetical protein VOLCADRAFT_97190 [Volvox carteri f. nagariensis]	--	--	--	--	sp|Q9LK03|PERK2_ARATH	70.1	5e-13	Proline-rich receptor-like protein kinase PERK2 OS=Arabidopsis thaliana GN=PERK2 PE=2 SV=3	slr1403_2	51.6	6e-07	COG2931	RTX toxins and related Ca2+-binding proteins	K01115	3e-10	62.4	vcn:VOLCADRAFT_99471	phospholipase D [EC:3.1.4.4]	-	-	-	ko01100//Metabolic pathways;ko00565//Ether lipid metabolism;ko00564//Glycerophospholipid metabolism;ko04144//Endocytosis
Unigene9553_All	1072	1	68	0.0298	2.0652	6.1148	Up	6.6098e-20	1.227e-18	gi|168004575|ref|XP_001754987.1|	410.2	2e-113	predicted protein [Physcomitrella patens subsp. patens] >gi|162694091|gb|EDQ80441.1| predicted protein [Physcomitrella patens subsp. patens]	gi|226517984|gb|CP001327.1|	137	3e-29	Micromonas sp. RCC299 chromosome 6, complete sequence	sp|Q9MAB3|NOP5B_ARATH	271	5e-73	Probable nucleolar protein 5-2 OS=Arabidopsis thaliana GN=NOP5-2 PE=2 SV=1	SPBC646.10c	446	2e-125	COG1498	Protein implicated in ribosomal biogenesis, Nop56p homolog	K14564	2e-114	410	ppp:PHYPADRAFT_203676	nucleolar protein 56	-	-	GO:0044464//cell part	ko03008//Ribosome biogenesis in eukaryotes
Unigene18491_All	1101	4	257	0.1162	7.5997	6.0313	Up	5.6234e-72	3.3774e-70	gi|224015427|ref|XP_002297368.1|	141	3e-32	predicted protein [Thalassiosira pseudonana CCMP1335] >gi|220967968|gb|EED86331.1| predicted protein [Thalassiosira pseudonana CCMP1335]	--	--	--	--	sp|Q9SN46|LRX5_ARATH	89.4	3e-18	Leucine-rich repeat extensin-like protein 5 OS=Arabidopsis thaliana GN=LRX5 PE=2 SV=2	Rv3876	73.9	4e-13	COG0455	ATPases involved in chromosome partitioning	K01115	4e-14	77.4	vcn:VOLCADRAFT_99471	phospholipase D [EC:3.1.4.4]	-	-	-	ko01100//Metabolic pathways;ko00565//Ether lipid metabolism;ko00564//Glycerophospholipid metabolism;ko04144//Endocytosis
Unigene12777_All	372	6	375	0.516	32.8198	5.9911	Up	3.2973e-104	2.893e-102	--	--	--	--	--	--	--	--	--	--	--	--	--	--	--	--	--	--	--	--	--	--	-	-	-	--
CL2364.Contig2_All	336	1	62	0.0952	6.0076	5.9797	Up	4.0826e-18	7.0015e-17	gi|384249719|gb|EIE23200.1|	78.2	3e-14	3-oxoacyl-reductase [Coccomyxa subellipsoidea C-169]	gi|37989562|dbj|AK119939.1|	65.9	2e-08	Oryza sativa Japonica Group cDNA clone:002-184-B05, full insert sequence	sp|Q93X68|FABG5_BRANA	67.8	1e-12	3-oxoacyl-[acyl-carrier-protein] reductase 5, chloroplastic (Fragment) OS=Brassica napus GN=bkr1 PE=2 SV=1	BS_fabG	76.6	1e-14	COG1028	Dehydrogenases with different specificities (related to short-chain alcohol dehydrogenases)	K00059	7e-14	73.6	ota:Ot01g02200	3-oxoacyl-[acyl-carrier protein] reductase [EC:1.1.1.100]	GO:0006633//fatty acid biosynthetic process;GO:0055114//oxidation-reduction process	GO:0004316//3-oxoacyl-[acyl-carrier-protein] reductase (NADPH) activity;GO:0051287//NAD binding	GO:0009536//plastid	ko01100//Metabolic pathways;ko01040//Biosynthesis of unsaturated fatty acids;ko00061//Fatty acid biosynthesis
Unigene46813_All	218	1	62	0.1468	9.2594	5.979	Up	4.0826e-18	7.0002e-17	gi|168058984|ref|XP_001781485.1|	94.4	5e-19	predicted protein [Physcomitrella patens subsp. patens] >gi|162667026|gb|EDQ53665.1| predicted protein [Physcomitrella patens subsp. patens]	gi|159465348|ref|XM_001690833.1|	95.6	2e-17	Chlamydomonas reinhardtii ribosomal protein L18, component of cytosolic 80S ribosome and 60S large subunit (RPL18) mRNA, complete cds	sp|P42791|RL182_ARATH	77.8	1e-15	60S ribosomal protein L18-2 OS=Arabidopsis thaliana GN=RPL18B PE=1 SV=2	SPBC11C11.07	82	2e-16	COG1727	Ribosomal protein L18E	K02883	4e-20	94.4	ppp:PHYPADRAFT_197718	large subunit ribosomal protein L18e	GO:0006412//translation	GO:0003735//structural constituent of ribosome	GO:0005840//ribosome	ko03010//Ribosome
CL481.Contig1_All	556	5	303	0.2877	17.7425	5.9465	Up	3.1878e-84	2.2501e-82	gi|530878|gb|AAB53954.1|	51.6	7e-06	amino acid feature: N-glycosylation sites, aa 41 .. 43, 46 .. 48, 51 .. 53, 72 .. 74, 107 .. 109, 128 .. 130, 132 .. 134, 158 .. 160, 163 .. 165; amino acid feature: Rod protein domain, aa 169 .. 340; amino acid feature: globular protein domain, aa 32 .. 168 [Chlamydomonas moewusii]	--	--	--	--	sp|Q9SN46|LRX5_ARATH	57.4	5e-09	Leucine-rich repeat extensin-like protein 5 OS=Arabidopsis thaliana GN=LRX5 PE=2 SV=2	--	--	--	--	--	K01051	4e-07	52.4	gmx:100776781	pectinesterase [EC:3.1.1.11]	-	-	-	ko01100//Metabolic pathways;ko00500//Starch and sucrose metabolism;ko00040//Pentose and glucuronate interconversions
CL9527.Contig2_All	715	1	60	0.0447	2.7321	5.9336	Up	1.6109e-17	2.6856e-16	gi|219118523|ref|XP_002180032.1|	240.7	1e-62	atp-citrate synthase [Phaeodactylum tricornutum CCAP 1055/1] >gi|217408289|gb|EEC48223.1| atp-citrate synthase [Phaeodactylum tricornutum CCAP 1055/1]	gi|32995270|dbj|AK110061.1|	89.7	3e-15	Oryza sativa Japonica Group cDNA clone:002-160-D10, full insert sequence	sp|Q2QNG7|ACLA3_ORYSJ	202	2e-52	ATP-citrate synthase alpha chain protein 3 OS=Oryza sativa subsp. japonica GN=ACLA-3 PE=2 SV=1	SPAC22A12.16	259	3e-69	COG0045	Succinyl-CoA synthetase, beta subunit	K01648	2e-54	210	bdi:100839155	ATP citrate (pro-S)-lyase [EC:2.3.3.8]	GO:0048731;GO:0046148//pigment biosynthetic process;GO:0044262//cellular carbohydrate metabolic process;GO:0006633//fatty acid biosynthetic process;GO:2000026//regulation of multicellular organismal development	GO:0000166//nucleotide binding;GO:0046912//transferase activity, transferring acyl groups, acyl groups converted into alkyl on transfer	GO:0044444//cytoplasmic part	ko01100//Metabolic pathways;ko01110//Biosynthesis of secondary metabolites;ko00020//Citrate cycle (TCA cycle)
CL12405.Contig1_All	1014	2	120	0.0631	3.8529	5.9322	Up	5.0321e-34	1.5381e-32	gi|302843366|ref|XP_002953225.1|	24.3	1e-15	hypothetical protein VOLCADRAFT_63308 [Volvox carteri f. nagariensis] >gi|300261612|gb|EFJ45824.1| hypothetical protein VOLCADRAFT_63308 [Volvox carteri f. nagariensis]	--	--	--	--	sp|P18616|RPB1_ARATH	91.3	8e-19	DNA-directed RNA polymerase II subunit RPB1 OS=Arabidopsis thaliana GN=RPB205 PE=1 SV=3	SPBC28F2.12	83.6	5e-16	COG0086	DNA-directed RNA polymerase, beta' subunit/160 kD subunit	K03006	3e-19	94.4	vvi:100264310	DNA-directed RNA polymerase II subunit RPB1 [EC:2.7.7.6]	-	GO:0016740//transferase activity	-	ko01100//Metabolic pathways;ko03020//RNA polymerase;ko00240//Pyrimidine metabolism;ko00230//Purine metabolism
CL481.Contig3_All	546	7	420	0.4102	25.0441	5.932	Up	3.8128e-116	3.7129e-114	gi|302843366|ref|XP_002953225.1|	51.2	8e-06	hypothetical protein VOLCADRAFT_63308 [Volvox carteri f. nagariensis] >gi|300261612|gb|EFJ45824.1| hypothetical protein VOLCADRAFT_63308 [Volvox carteri f. nagariensis]	--	--	--	--	sp|Q9LK03|PERK2_ARATH	52.4	2e-07	Proline-rich receptor-like protein kinase PERK2 OS=Arabidopsis thaliana GN=PERK2 PE=2 SV=3	PA5037_2	51.6	8e-07	COG3266	Uncharacterized protein conserved in bacteria	--	--	--	--	--	-	-	-	--
Unigene15118_All	342	19	1118	1.7773	106.43	5.9041	Up	2e-306	5.2266e-304	gi|348665023|gb|EGZ04859.1|	54.3	5e-07	hypothetical protein PHYSODRAFT_289996 [Phytophthora sojae] >gi|348665026|gb|EGZ04862.1| hypothetical protein PHYSODRAFT_290431 [Phytophthora sojae] >gi|348665037|gb|EGZ04873.1| hypothetical protein PHYSODRAFT_290508 [Phytophthora sojae]	gi|325196391|emb|FR827180.1|	490	1e-136	Albugo laibachii Nc14, genomic contig CONTIG_4347_NC14_v4_255_39	--	--	--	--	--	--	--	--	--	--	--	--	--	--	-	-	-	--
CL481.Contig2_All	282	1	57	0.1134	6.5807	5.8587	Up	1.2602e-16	2.0081e-15	gi|125553430|gb|EAY99139.1|	58.2	4e-08	hypothetical protein OsI_21098 [Oryza sativa Indica Group]	--	--	--	--	sp|Q9FFW5|PERK8_ARATH	49.7	4e-07	Proline-rich receptor-like protein kinase PERK8 OS=Arabidopsis thaliana GN=PERK8 PE=1 SV=1	--	--	--	--	--	K01115	5e-06	47.4	vcn:VOLCADRAFT_99471	phospholipase D [EC:3.1.4.4]	-	-	-	ko01100//Metabolic pathways;ko00565//Ether lipid metabolism;ko00564//Glycerophospholipid metabolism;ko04144//Endocytosis
Unigene46670_All	253	1	56	0.1264	7.2064	5.8332	Up	2.5002e-16	3.9252e-15	gi|226509906|ref|NP_001152569.1|	97.8	4e-20	60S ribosomal protein L9 [Zea mays] >gi|195657601|gb|ACG48268.1| 60S ribosomal protein L9 [Zea mays]	--	--	--	--	sp|Q9SZX9|RL92_ARATH	50.8	2e-07	60S ribosomal protein L9-2 OS=Arabidopsis thaliana GN=RPL9D PE=2 SV=1	YGL147c	68.2	4e-12	COG0097	Ribosomal protein L6P/L9E	K02940	3e-21	97.8	zma:100286209	large subunit ribosomal protein L9e	GO:0006412//translation	GO:0019843//rRNA binding;GO:0003735//structural constituent of ribosome	GO:0005840//ribosome;GO:0043231//intracellular membrane-bounded organelle	ko03010//Ribosome
CL416.Contig5_All	403	2	112	0.1588	9.0482	5.8323	Up	1.2089e-31	3.4386e-30	gi|297805212|ref|XP_002870490.1|	86.3	1e-16	glycosyl hydrolase family 1 protein [Arabidopsis lyrata subsp. lyrata] >gi|297316326|gb|EFH46749.1| glycosyl hydrolase family 1 protein [Arabidopsis lyrata subsp. lyrata]	--	--	--	--	sp|Q9FIW4|BGL42_ARATH	86.3	5e-18	Beta-glucosidase 42 OS=Arabidopsis thaliana GN=BGLU42 PE=2 SV=1	AGl770	62	3e-10	COG2723	Beta-glucosidase/6-phospho-beta-glucosidase/beta-galactosidase	K01188	2e-15	79.3	ppp:PHYPADRAFT_231697	beta-glucosidase [EC:3.2.1.21]	GO:0071369//cellular response to ethylene stimulus;GO:0030245//cellulose catabolic process;GO:0071281//cellular response to iron ion;GO:0071732//cellular response to nitric oxide	GO:0043169//cation binding;GO:0008422//beta-glucosidase activity	GO:0009507//chloroplast;GO:0005829//cytosol	ko01100//Metabolic pathways;ko01110//Biosynthesis of secondary metabolites;ko00940//Phenylpropanoid biosynthesis;ko00500//Starch and sucrose metabolism;ko00460//Cyanoamino acid metabolism;ko00906//Carotenoid biosynthesis
CL8609.Contig1_All	411	1	55	0.0778	4.3568	5.8074	Up	4.9591e-16	7.6779e-15	--	--	--	--	--	--	--	--	--	--	--	--	--	--	--	--	--	--	--	--	--	--	-	-	-	--
Unigene49008_All	555	1	54	0.0576	3.1677	5.7812	Up	9.8333e-16	1.4954e-14	gi|374093278|gb|AEY83982.1|	193.4	1e-48	heat shock protein 80 KDa, partial [Triticum aestivum] >gi|374093280|gb|AEY83983.1| heat shock protein 80 KDa, partial [Triticum aestivum] >gi|374093282|gb|AEY83984.1| heat shock protein 80 KDa, partial [Triticum aestivum]	gi|32995954|dbj|AK110745.1|	672	0	Oryza sativa Japonica Group cDNA clone:002-170-F12, full insert sequence	sp|Q0J4P2|HSP81_ORYSJ	189	9e-49	Heat shock protein 81-1 OS=Oryza sativa subsp. japonica GN=HSP81-1 PE=2 SV=2	YPL240c	226	2e-59	COG0326	Molecular chaperone, HSP90 family	K04079	4e-49	192	zma:100384478	molecular chaperone HtpG	GO:0009414//response to water deprivation;GO:0006457//protein folding;GO:0009651//response to salt stress;GO:0042742//defense response to bacterium;GO:0010286//heat acclimation;GO:0009908//flower development;GO:0050821//protein stabilization;GO:0071277//cellular response to calcium ion;GO:0048366//leaf development;GO:0046685//response to arsenic-containing substance	GO:0005524//ATP binding;GO:0051082//unfolded protein binding	GO:0005829//cytosol;GO:0005618//cell wall;GO:0005739//mitochondrion;GO:0005730//nucleolus;GO:0005886//plasma membrane;GO:0048046//apoplast	ko04626//Plant-pathogen interaction;ko04141//Protein processing in endoplasmic reticulum
Unigene47018_All	697	1	53	0.0459	2.4757	5.7532	Up	1.9492e-15	2.9106e-14	gi|255084375|ref|XP_002508762.1|	196.8	2e-49	predicted protein [Micromonas sp. RCC299] >gi|226524039|gb|ACO70020.1| predicted protein [Micromonas sp. RCC299]	gi|32993311|dbj|AK108102.1|	89.7	3e-15	Oryza sativa Japonica Group cDNA clone:002-139-B02, full insert sequence	sp|Q8VWZ8|SMO22_ARATH	184	5e-47	Methylsterol monooxygenase 2-2 OS=Arabidopsis thaliana GN=SMO2-2 PE=2 SV=1	SPAC630.08c	296	2e-80	COG3000	Sterol desaturase	K14424	5e-47	185	vvi:100260328	4-alpha-methyl-delta7-sterol-4alpha-methyl oxidase [EC:1.14.13.72]	GO:0044249//cellular biosynthetic process;GO:0008610//lipid biosynthetic process;GO:0044255//cellular lipid metabolic process;GO:0044281//small molecule metabolic process	GO:0080065//4-alpha-methyl-delta7-sterol-4alpha-methyl oxidase activity	GO:0009941//chloroplast envelope	ko01100//Metabolic pathways;ko00100//Steroid biosynthesis
CL3051.Contig3_All	285	1	53	0.1123	6.0545	5.7526	Up	1.9492e-15	2.9111e-14	gi|323451117|gb|EGB06995.1|	65.1	3e-10	hypothetical protein AURANDRAFT_28296, partial [Aureococcus anophagefferens]	--	--	--	--	sp|Q7XYA7|RL14_GRIJA	51.6	1e-07	60S ribosomal protein L14 OS=Griffithsia japonica GN=RPL14 PE=2 SV=1	YKL006w	76.6	1e-14	COG2163	Ribosomal protein L14E/L6E/L27E	K02875	2e-09	58.9	ppp:PHYPADRAFT_214411	large subunit ribosomal protein L14e	-	-	-	ko03010//Ribosome
Unigene4204_All	2186	2	105	0.0293	1.5638	5.738	Up	1.4523e-29	3.8657e-28	gi|115434274|ref|NP_001041895.1|	751.1	0	Os01g0126100 [Oryza sativa Japonica Group] >gi|113531426|dbj|BAF03809.1| Os01g0126100 [Oryza sativa Japonica Group]	gi|242056600|ref|XM_002457401.1|	60	1e-05	Sorghum bicolor hypothetical protein, mRNA	sp|A2Y9C2|LAC20_ORYSI	50.4	4e-06	Laccase-20 OS=Oryza sativa subsp. indica GN=LAC20 PE=2 SV=1	BS_cotA	346	1e-94	COG2132	Putative multicopper oxidases	--	--	--	--	--	GO:0009620//response to fungus;GO:0009926//auxin polar transport;GO:0009640//photomorphogenesis;GO:0010073//meristem maintenance;GO:0010311//lateral root formation;GO:0009733//response to auxin stimulus;GO:0048283//indeterminate inflorescence morphogenesis;GO:0009826//unidimensional cell growth;GO:0016036//cellular response to phosphate starvation;GO:0080167//response to karrikin	GO:0016682//oxidoreductase activity, acting on diphenols and related substances as donors, oxygen as acceptor;GO:0005507//copper ion binding	GO:0005829//cytosol;GO:0005618//cell wall;GO:0009506//plasmodesma;GO:0016023//cytoplasmic membrane-bounded vesicle;GO:0005576//extracellular region;GO:0016020//membrane;GO:0005794//Golgi apparatus;GO:0005783//endoplasmic reticulum	--
CL3315.Contig2_All	1135	13	733	0.3729	19.3797	5.6996	up	2.8112e-185	1.1869e-183	gi|156481280|gb|ABU68406.1|	347.1	2e-94	putative MYB transcription factor [Avicennia marina]	gi|189163215|dbj|AP010449.1|	137	3e-29	Lotus japonicus genomic DNA, chromosome 2, clone: LjT53O13, TM1716, complete sequence	sp|Q2V9B0|MY1R1_SOLTU	135	4e-32	Transcription factor MYB1R1 OS=Solanum tuberosum PE=2 SV=1	--	--	--	--	--	--	--	--	--	--	-	GO:0008270//zinc ion binding;GO:0003677//DNA binding	-	--
Unigene21758_All	594	1	51	0.0539	2.7953	5.6966	Up	7.6518e-15	1.1076e-13	gi|326526633|dbj|BAK00705.1|	135.2	5e-31	predicted protein [Hordeum vulgare subsp. vulgare]	--	--	--	--	sp|O65351|SUBL_ARATH	60.1	9e-10	Subtilisin-like protease OS=Arabidopsis thaliana GN=ARA12 PE=1 SV=1	DR2322	137	1e-32	COG1404	Subtilisin-like serine proteases	K01362	3e-14	76.3	olu:OSTLU_44226	[EC:3.4.21.-]	-	GO:0016787//hydrolase activity	-	ko01100//Metabolic pathways;ko00500//Starch and sucrose metabolism;ko00040//Pentose and glucuronate interconversions;ko04141//Protein processing in endoplasmic reticulum
Unigene47222_All	880	1	51	0.0364	1.8868	5.6959	Up	7.6518e-15	1.1075e-13	gi|288300158|gb|ADC45382.1|	58.2	1e-07	phosphate-repressible phosphate permease [Cleistogenes songorica]	--	--	--	--	--	--	--	--	--	--	--	--	--	--	--	--	--	--	-	-	-	--
CL481.Contig9_All	512	6	305	0.3749	19.3945	5.693	Up	2.1282e-83	1.4807e-81	gi|356527793|ref|XP_003532491.1|	58.5	4e-08	PREDICTED: leucine-rich repeat extensin-like protein 4-like [Glycine max]	--	--	--	--	sp|Q9FFW5|PERK8_ARATH	57.4	4e-09	Proline-rich receptor-like protein kinase PERK8 OS=Arabidopsis thaliana GN=PERK8 PE=1 SV=1	slr0744	49.3	3e-06	COG0532	Translation initiation factor 2 (IF-2; GTPase)	K01051	2e-09	60.1	gmx:100776781	pectinesterase [EC:3.1.1.11]	-	-	-	ko01100//Metabolic pathways;ko01110//Biosynthesis of secondary metabolites;ko00500//Starch and sucrose metabolism;ko00052//Galactose metabolism;ko00040//Pentose and glucuronate interconversions;ko00010//Glycolysis / Gluconeogenesis;ko00051//Fructose and mannose metabolism;ko00520//Amino sugar and nucleotide sugar metabolism;ko00030//Pentose phosphate pathway
Unigene4207_All	228	10	506	1.4031	72.2543	5.6864	Up	2.0629e-137	2.3657e-135	--	--	--	--	gi|328799732|emb|FR834305.1|	357	3e-96	Albugo laibachii Alem1, genomic contig CONTIG_1418_Em1_cons_v4_2318_317_476	--	--	--	--	--	--	--	--	--	--	--	--	--	--	-	-	-	--
Unigene18666_All	1202	2	100	0.0532	2.7086	5.67	Up	4.419e-28	1.1148e-26	gi|326531340|dbj|BAK05021.1|	119.4	1e-25	predicted protein [Hordeum vulgare subsp. vulgare]	gi|32995384|dbj|AK110175.1|	1937	0	Oryza sativa Japonica Group cDNA clone:002-161-G10, full insert sequence	--	--	--	--	SPBC215.08c	574	1e-163	COG0458	Carbamoylphosphate synthase large subunit (split gene in MJ)	K11541	8e-122	435	cme:CMQ255C	carbamoyl-phosphate synthase / aspartate carbamoyltransferase [EC:6.3.5.5 2.1.3.2]	GO:0044237//cellular metabolic process;GO:0006807//nitrogen compound metabolic process	GO:0016874//ligase activity;GO:0005488//binding	-	ko01100//Metabolic pathways;ko00250//Alanine, aspartate and glutamate metabolism;ko00240//Pyrimidine metabolism
Unigene12225_All	571	1	50	0.056	2.8509	5.6698	Up	1.5153e-14	2.1488e-13	gi|227206418|dbj|BAH57264.1|	70.1	2e-11	AT2G40070 [Arabidopsis thaliana]	--	--	--	--	sp|Q9LK03|PERK2_ARATH	54.3	5e-08	Proline-rich receptor-like protein kinase PERK2 OS=Arabidopsis thaliana GN=PERK2 PE=2 SV=3	YGR282c	147	1e-35	COG5309	Exo-beta-1,3-glucanase	--	--	--	--	--	-	-	-	--
Unigene16001_All	1148	3	148	0.0836	4.1973	5.6498	Up	5.6723e-41	2.0135e-39	gi|357448011|ref|XP_003594281.1|	65.1	2e-09	Proline-rich protein [Medicago truncatula] >gi|355483329|gb|AES64532.1| Proline-rich protein [Medicago truncatula]	--	--	--	--	sp|Q9FFW5|PERK8_ARATH	75.9	4e-14	Proline-rich receptor-like protein kinase PERK8 OS=Arabidopsis thaliana GN=PERK8 PE=1 SV=1	SPBC28F2.12	55.8	1e-07	COG0086	DNA-directed RNA polymerase, beta' subunit/160 kD subunit	K13171	2e-10	65.5	vvi:100262120	serine/arginine repetitive matrix protein 1	-	-	-	ko01100//Metabolic pathways;ko03020//RNA polymerase;ko03013//RNA transport;ko00240//Pyrimidine metabolism;ko00230//Purine metabolism;ko03015//mRNA surveillance pathway
Unigene28412_All	374	1	49	0.0855	4.2655	5.6406	Up	2.9997e-14	4.1723e-13	gi|326502344|dbj|BAJ95235.1|	64.3	5e-10	predicted protein [Hordeum vulgare subsp. vulgare]	gi|242374568|emb|FP095728.1|	67.9	6e-09	Phyllostachys edulis cDNA clone: bphyem211n05, full insert sequence	--	--	--	--	--	--	--	--	--	--	--	--	--	--	-	-	-	--
CL481.Contig7_All	626	14	675	0.7155	35.1057	5.6166	Up	6.5278e-182	1.0296e-179	gi|302843366|ref|XP_002953225.1|	52.4	5e-06	hypothetical protein VOLCADRAFT_63308 [Volvox carteri f. nagariensis] >gi|300261612|gb|EFJ45824.1| hypothetical protein VOLCADRAFT_63308 [Volvox carteri f. nagariensis]	--	--	--	--	sp|Q9SN46|LRX5_ARATH	54.3	5e-08	Leucine-rich repeat extensin-like protein 5 OS=Arabidopsis thaliana GN=LRX5 PE=2 SV=2	--	--	--	--	--	K01051	3e-06	50.1	gmx:100776781	pectinesterase [EC:3.1.1.11]	-	-	-	ko01100//Metabolic pathways;ko00500//Starch and sucrose metabolism;ko00040//Pentose and glucuronate interconversions
CL4265.Contig2_All	607	1	48	0.0527	2.5745	5.6103	Up	5.9359e-14	8.0903e-13	gi|326488259|dbj|BAJ93798.1|	310.5	1e-83	predicted protein [Hordeum vulgare subsp. vulgare]	gi|32992886|dbj|AK107677.1|	135	6e-29	Oryza sativa Japonica Group cDNA clone:002-132-A03, full insert sequence	sp|P28998|DHE4_CHLSO	170	5e-43	NADP-specific glutamate dehydrogenase (Fragment) OS=Chlorella sorokiniana PE=2 SV=1	YAL062w	272	3e-73	COG0334	Glutamate dehydrogenase/leucine dehydrogenase	K00262	3e-37	152	ppp:PHYPADRAFT_179243	glutamate dehydrogenase (NADP+) [EC:1.4.1.4]	-	-	-	ko01100//Metabolic pathways;ko00250//Alanine, aspartate and glutamate metabolism;ko00910//Nitrogen metabolism;ko00330//Arginine and proline metabolism
CL2830.Contig2_All	213	1	48	0.1502	7.3369	5.6102	Up	5.9359e-14	8.0914e-13	gi|255563431|ref|XP_002522718.1|	38.9	2e-11	conserved hypothetical protein [Ricinus communis] >gi|223538068|gb|EEF39680.1| conserved hypothetical protein [Ricinus communis]	--	--	--	--	--	--	--	--	--	--	--	--	--	--	--	--	--	--	-	-	GO:0009536//plastid	--
CL481.Contig6_All	303	13	612	1.3726	65.7593	5.5822	Up	1.1988e-164	1.6887e-162	gi|326525465|dbj|BAJ88779.1|	53.1	1e-06	predicted protein [Hordeum vulgare subsp. vulgare]	--	--	--	--	sp|Q9LK03|PERK2_ARATH	47.4	2e-06	Proline-rich receptor-like protein kinase PERK2 OS=Arabidopsis thaliana GN=PERK2 PE=2 SV=3	--	--	--	--	--	--	--	--	--	--	-	-	-	--
CL10289.Contig3_All	420	1	47	0.0762	3.6433	5.5793	Up	1.1742e-13	1.5698e-12	gi|255556233|ref|XP_002519151.1|	57.8	5e-08	protein binding protein, putative [Ricinus communis] >gi|223541814|gb|EEF43362.1| protein binding protein, putative [Ricinus communis]	--	--	--	--	sp|Q9FPQ6|GP1_CHLRE	51.6	2e-07	Vegetative cell wall protein gp1 OS=Chlamydomonas reinhardtii GN=GP1 PE=2 SV=1	--	--	--	--	--	--	--	--	--	--	-	-	-	--
Unigene48573_All	504	1	47	0.0635	3.0361	5.5793	Up	1.1742e-13	1.5696e-12	gi|1655830|gb|AAC08051.1|	50.8	9e-06	myrosinase-binding protein related protein [Brassica napus]	--	--	--	--	sp|A3AB67|FH16_ORYSJ	48.5	2e-06	Formin-like protein 16 OS=Oryza sativa subsp. japonica GN=FH16 PE=2 SV=1	--	--	--	--	--	--	--	--	--	--	-	-	-	--
CL626.Contig2_All	1983	12	562	0.1936	9.227	5.5747	Up	3.1434e-151	4.037e-149	gi|294336041|gb|ADE62529.1|	515.4	1e-144	UDP-glucose pyrophosphorylase [Gracilaria lemaneiformis]	gi|32401295|gb|AF542010.1|	69.9	9e-09	Griffithsia japonica UDP glucose pyrophosphorylase mRNA, partial cds	sp|P57751|UGPA1_ARATH	489	3e-138	UTP--glucose-1-phosphate uridylyltransferase 1 OS=Arabidopsis thaliana GN=At5g17310 PE=2 SV=1	SPCC1322.04	697	0	COG4284	UDP-glucose pyrophosphorylase	K00963	3e-138	490	mtr:MTR_5g077000	UTP--glucose-1-phosphate uridylyltransferase [EC:2.7.7.9]	GO:0009555//pollen development;GO:0046686//response to cadmium ion;GO:0052543//callose deposition in cell wall;GO:0010264//myo-inositol hexakisphosphate biosynthetic process;GO:0009651//response to salt stress	GO:0003983//UTP:glucose-1-phosphate uridylyltransferase activity	GO:0005886//plasma membrane;GO:0005829//cytosol	ko01100//Metabolic pathways;ko01110//Biosynthesis of secondary metabolites;ko00500//Starch and sucrose metabolism;ko00052//Galactose metabolism;ko00040//Pentose and glucuronate interconversions;ko00520//Amino sugar and nucleotide sugar metabolism
Unigene48737_All	592	1	46	0.054	2.5298	5.5499	Up	2.3217e-13	3.0386e-12	gi|302843260|ref|XP_002953172.1|	63.5	2e-09	hypothetical protein VOLCADRAFT_93831 [Volvox carteri f. nagariensis] >gi|300261559|gb|EFJ45771.1| hypothetical protein VOLCADRAFT_93831 [Volvox carteri f. nagariensis]	--	--	--	--	sp|Q9FPQ6|GP1_CHLRE	105	2e-23	Vegetative cell wall protein gp1 OS=Chlamydomonas reinhardtii GN=GP1 PE=2 SV=1	XF0818	76.6	3e-14	COG2730	Endoglucanase	K01115	1e-20	97.4	vcn:VOLCADRAFT_99471	phospholipase D [EC:3.1.4.4]	-	-	-	ko01100//Metabolic pathways;ko00565//Ether lipid metabolism;ko00564//Glycerophospholipid metabolism;ko04144//Endocytosis
Unigene15313_All	729	3	138	0.1317	6.1631	5.5483	Up	5.1714e-38	1.7252e-36	gi|312836|emb|CAA49895.1|	256.5	2e-67	proline-rich protein [Nicotiana alata]	--	--	--	--	sp|Q03211|PEXLP_TOBAC	168	3e-42	Pistil-specific extensin-like protein OS=Nicotiana tabacum PE=2 SV=1	CC3494_1	53.9	3e-07	COG3637	Opacity protein and related surface antigens	K01051	2e-12	70.5	ath:AT5G04970	pectinesterase [EC:3.1.1.11]	-	-	-	ko01100//Metabolic pathways;ko00500//Starch and sucrose metabolism;ko00040//Pentose and glucuronate interconversions
CL6467.Contig1_All	618	1	46	0.0518	2.4234	5.5479	Up	2.3217e-13	3.039e-12	gi|356546630|ref|XP_003541727.1|	53.5	2e-06	PREDICTED: uncharacterized protein LOC100780133, partial [Glycine max]	--	--	--	--	sp|Q9C9J0|LHTL5_ARATH	47.4	6e-06	Lysine histidine transporter-like 5 OS=Arabidopsis thaliana GN=At1g71680 PE=2 SV=2	--	--	--	--	--	K14209	1e-06	51.2	pop:POPTR_679959	solute carrier family 36 (proton-coupled amino acid transporter)	-	-	-	ko03013//RNA transport
CL481.Contig10_All	557	17	773	0.9764	45.1827	5.5322	Up	8.8117e-207	1.5674e-204	gi|323455845|gb|EGB11713.1|	55.5	4e-07	hypothetical protein AURANDRAFT_61600 [Aureococcus anophagefferens]	--	--	--	--	sp|Q4VZL0|YCF1_CUCSA	48.1	3e-06	Putative membrane protein ycf1 OS=Cucumis sativus GN=ycf1-A PE=3 SV=2	--	--	--	--	--	--	--	--	--	--	-	-	-	--
Unigene48888_All	433	1	45	0.0739	3.3836	5.5168	Up	4.5889e-13	5.8872e-12	--	--	--	--	--	--	--	--	--	--	--	--	--	--	--	--	--	--	--	--	--	--	-	-	-	--
Unigene2789_All	271	1	45	0.1181	5.4062	5.5165	Up	4.5889e-13	5.888e-12	gi|90811705|gb|ABD98050.1|	100.9	5e-21	beta-glucosidase [Striga asiatica]	--	--	--	--	sp|Q5N863|BGL04_ORYSJ	73.6	3e-14	Beta-glucosidase 4 OS=Oryza sativa subsp. japonica GN=BGLU4 PE=2 SV=1	--	--	--	--	--	K05350	1e-13	72.8	ath:AT3G18080	beta-glucosidase [EC:3.2.1.21]	GO:0051707//response to other organism;GO:0009628//response to abiotic stimulus;GO:0009987//cellular process;GO:0006952//defense response;GO:0008152//metabolic process	GO:0004553//hydrolase activity, hydrolyzing O-glycosyl compounds;GO:0005488//binding	GO:0043231//intracellular membrane-bounded organelle;GO:0044444//cytoplasmic part	ko01100//Metabolic pathways;ko01110//Biosynthesis of secondary metabolites;ko00940//Phenylpropanoid biosynthesis;ko00500//Starch and sucrose metabolism;ko00460//Cyanoamino acid metabolism
Unigene49301_All	494	1	45	0.0648	2.9657	5.5162	Up	4.5889e-13	5.8864e-12	gi|168035690|ref|XP_001770342.1|	122.9	1e-27	predicted protein [Physcomitrella patens subsp. patens] >gi|162678373|gb|EDQ64832.1| predicted protein [Physcomitrella patens subsp. patens]	gi|32994269|dbj|AK109060.1|	188	3e-45	Oryza sativa Japonica Group cDNA clone:002-154-F03, full insert sequence	sp|Q9SCY0|PGMP_ARATH	113	5e-26	Phosphoglucomutase, chloroplastic OS=Arabidopsis thaliana GN=PGMP PE=1 SV=2	SPBC32F12.10	123	1e-28	COG0033	Phosphoglucomutase	K01835	2e-28	122	ppp:PHYPADRAFT_107070	phosphoglucomutase [EC:5.4.2.2]	GO:0006098//pentose-phosphate shunt;GO:0043085//positive regulation of catalytic activity;GO:0019252//starch biosynthetic process;GO:0009664//plant-type cell wall organization;GO:0019288//isopentenyl diphosphate biosynthetic process, mevalonate-independent pathway;GO:0000023//maltose metabolic process;GO:0042742//defense response to bacterium;GO:0006091//generation of precursor metabolites and en…	GO:0004614//phosphoglucomutase activity	GO:0009941//chloroplast envelope;GO:0048046//apoplast;GO:0010319//stromule;GO:0005829//cytosol;GO:0009570//chloroplast stroma	ko01100//Metabolic pathways;ko01110//Biosynthesis of secondary metabolites;ko00500//Starch and sucrose metabolism;ko00052//Galactose metabolism;ko00010//Glycolysis / Gluconeogenesis;ko00520//Amino sugar and nucleotide sugar metabolism;ko00230//Purine metabolism;ko00030//Pentose phosphate pathway
CL5900.Contig3_All	579	1	45	0.0553	2.5304	5.5159	Up	4.5889e-13	5.8887e-12	gi|168069593|ref|XP_001786506.1|	149.8	2e-35	predicted protein [Physcomitrella patens subsp. patens] >gi|162661142|gb|EDQ48682.1| predicted protein [Physcomitrella patens subsp. patens]	--	--	--	--	--	--	--	--	BH2223	139	4e-33	COG3345	Alpha-galactosidase	--	--	--	--	--	-	GO:0016787//hydrolase activity	-	--
Unigene49075_All	371	1	44	0.0862	3.8612	5.4852	Up	9.0659e-13	1.1397e-11	gi|397591157|gb|EJK55287.1|	50.4	8e-06	hypothetical protein THAOC_24994, partial [Thalassiosira oceanica]	--	--	--	--	sp|Q4VZL0|YCF1_CUCSA	48.1	1e-06	Putative membrane protein ycf1 OS=Cucumis sativus GN=ycf1-A PE=3 SV=2	--	--	--	--	--	--	--	--	--	--	-	-	-	--
CL9466.Contig2_All	490	5	220	0.3264	14.6176	5.4849	Up	1.3315e-59	6.7457e-58	gi|168011266|ref|XP_001758324.1|	131.7	3e-30	predicted protein [Physcomitrella patens subsp. patens] >gi|162690359|gb|EDQ76726.1| predicted protein [Physcomitrella patens subsp. patens]	--	--	--	--	sp|Q494P0|PHT17_ARATH	128	2e-30	Probable inorganic phosphate transporter 1-7 OS=Arabidopsis thaliana GN=PHT1-7 PE=2 SV=2	TVN0123	100	2e-21	COG0477	Permeases of the major facilitator superfamily	K08176	5e-30	128	aly:ARALYDRAFT_485875	MFS transporter, PHS family, inorganic phosphate transporter	-	GO:0015075//ion transmembrane transporter activity	GO:0005886//plasma membrane	--
Unigene30945_All	623	1	44	0.0514	2.2994	5.4833	Up	9.0659e-13	1.1398e-11	gi|168070323|ref|XP_001786771.1|	107.5	1e-22	predicted protein [Physcomitrella patens subsp. patens] >gi|162660521|gb|EDQ48415.1| predicted protein [Physcomitrella patens subsp. patens]	--	--	--	--	sp|Q8GYB4|CAAT3_ARATH	49.7	1e-06	Cationic amino acid transporter 3, mitochondrial OS=Arabidopsis thaliana GN=CAT3 PE=2 SV=1	SPAC869.10c	170	2e-42	COG0833	Amino acid transporters	--	--	--	--	--	-	-	-	--
CL6440.Contig1_All	210	7	305	1.0664	47.2856	5.4706	Up	4.8154e-82	3.3079e-80	gi|110740129|dbj|BAF01964.1|	30.8	2e-12	hypothetical protein [Arabidopsis thaliana]	gi|325194239|emb|FR825095.1|	291	1e-76	Albugo laibachii Nc14, genomic contig CONTIG_1625_NC14_v4_1818_619	--	--	--	--	--	--	--	--	--	--	--	--	--	--	-	-	-	--
Unigene49265_All	327	1	43	0.0978	4.2812	5.452	Up	1.7903e-12	2.2037e-11	--	--	--	--	--	--	--	--	--	--	--	--	--	--	--	--	--	--	--	--	--	--	-	-	-	--
CL4550.Contig1_All	336	1	43	0.0952	4.1666	5.4518	Up	1.7903e-12	2.2042e-11	gi|224142303|ref|XP_002324498.1|	121.7	2e-27	predicted protein [Populus trichocarpa] >gi|222865932|gb|EEF03063.1| predicted protein [Populus trichocarpa]	--	--	--	--	sp|Q9ZP41|EGC_CITJA	94.7	1e-20	EG45-like domain containing protein OS=Citrus jambhiri GN=CjBAp12 PE=1 SV=1	--	--	--	--	--	--	--	--	--	--	-	-	GO:0016023//cytoplasmic membrane-bounded vesicle	--
CL7339.Contig1_All	640	1	43	0.05	2.1874	5.4511	Up	1.7903e-12	2.204e-11	gi|168069627|ref|XP_001786519.1|	76.6	2e-13	predicted protein [Physcomitrella patens subsp. patens] >gi|162661106|gb|EDQ48670.1| predicted protein [Physcomitrella patens subsp. patens]	--	--	--	--	sp|Q9FFW5|PERK8_ARATH	49.3	2e-06	Proline-rich receptor-like protein kinase PERK8 OS=Arabidopsis thaliana GN=PERK8 PE=1 SV=1	YBR286w	180	2e-45	COG2234	Predicted aminopeptidases	--	--	--	--	--	-	-	-	--
CL5075.Contig4_All	743	2	85	0.0861	3.7246	5.4349	Up	1.2081e-23	2.6019e-22	gi|359475453|ref|XP_002272036.2|	53.9	2e-06	PREDICTED: uncharacterized protein LOC100252521 [Vitis vinifera]	--	--	--	--	sp|Q9FPQ6|GP1_CHLRE	77.4	8e-15	Vegetative cell wall protein gp1 OS=Chlamydomonas reinhardtii GN=GP1 PE=2 SV=1	Rv3876	62	1e-09	COG0455	ATPases involved in chromosome partitioning	K01115	3e-12	70.1	vcn:VOLCADRAFT_99471	phospholipase D [EC:3.1.4.4]	-	-	-	ko01100//Metabolic pathways;ko00565//Ether lipid metabolism;ko00500//Starch and sucrose metabolism;ko00564//Glycerophospholipid metabolism;ko04144//Endocytosis;ko00040//Pentose and glucuronate interconversions
Unigene5724_All	348	7	296	0.6435	27.6924	5.4274	Up	2.1728e-79	1.4408e-77	--	--	--	--	--	--	--	--	--	--	--	--	--	--	--	--	--	--	--	--	--	--	-	-	-	--
Unigene48195_All	571	1	42	0.056	2.3948	5.4183	Up	3.5336e-12	4.2488e-11	gi|297724251|ref|NP_001174489.1|	55.5	5e-07	Os05g0516400 [Oryza sativa Japonica Group] >gi|255676490|dbj|BAH93217.1| Os05g0516400, partial [Oryza sativa Japonica Group]	--	--	--	--	sp|Q9LK03|PERK2_ARATH	78.2	3e-15	Proline-rich receptor-like protein kinase PERK2 OS=Arabidopsis thaliana GN=PERK2 PE=2 SV=3	YPO2725	60.8	1e-09	COG3501	Uncharacterized protein conserved in bacteria	K01115	2e-13	73.6	vcn:VOLCADRAFT_99471	phospholipase D [EC:3.1.4.4]	-	-	-	ko01100//Metabolic pathways;ko00565//Ether lipid metabolism;ko00564//Glycerophospholipid metabolism;ko04144//Endocytosis
Unigene2733_All	320	1	41	0.1	4.1714	5.3825	Up	6.9712e-12	8.196e-11	--	--	--	--	--	--	--	--	--	--	--	--	--	--	--	--	--	--	--	--	--	--	-	-	-	--
Unigene49566_All	220	1	40	0.1454	5.9195	5.3474	Up	1.3746e-11	1.5793e-10	gi|326502344|dbj|BAJ95235.1|	70.1	1e-11	predicted protein [Hordeum vulgare subsp. vulgare]	gi|242374568|emb|FP095728.1|	89.7	1e-15	Phyllostachys edulis cDNA clone: bphyem211n05, full insert sequence	--	--	--	--	--	--	--	--	--	--	--	--	--	--	-	-	-	--
Unigene48965_All	318	1	40	0.1006	4.0953	5.3473	Up	1.3746e-11	1.5795e-10	gi|225463848|ref|XP_002265262.1|	106.7	9e-23	PREDICTED: uncharacterized protein LOC100244941 [Vitis vinifera] >gi|296088770|emb|CBI38220.3| unnamed protein product [Vitis vinifera]	gi|359480356|ref|XM_002265712.2|	91.7	4e-16	PREDICTED: Vitis vinifera uncharacterized LOC100252818 (LOC100252818), mRNA	--	--	--	--	--	--	--	--	--	--	--	--	--	--	GO:0051726//regulation of cell cycle;GO:0051567//histone H3-K9 methylation;GO:0006270//DNA replication initiation;GO:0008283//cell proliferation;GO:0006275//regulation of DNA replication;GO:0006306//DNA methylation	-	-	--
CL440.Contig1_All	841	31	1235	1.1792	47.81	5.3414	Up	0	0	gi|303291416|ref|XP_003064993.1|	104.8	1e-21	predicted protein [Micromonas pusilla CCMP1545] >gi|226453529|gb|EEH50840.1| predicted protein [Micromonas pusilla CCMP1545]	gi|325194110|emb|FR825001.1|	1437	0	Albugo laibachii Nc14, genomic contig CONTIG_1418_NC14_v4_2318_317	--	--	--	--	--	--	--	--	--	--	--	--	--	--	-	-	-	--
CL9068.Contig1_All	2778	96	3787	1.1055	44.3824	5.3272	Up	0	0	gi|225444712|ref|XP_002278292.1|	1149.4	0	PREDICTED: subtilisin-like protease [Vitis vinifera]	gi|225444711|ref|XM_002278256.1|	159	2e-35	PREDICTED: Vitis vinifera subtilisin-like protease (LOC100264662), mRNA	sp|O65351|SUBL_ARATH	833	0	Subtilisin-like protease OS=Arabidopsis thaliana GN=ARA12 PE=1 SV=1	BH0831	149	3e-35	COG1404	Subtilisin-like serine proteases	K01115	7e-09	61.6	vcn:VOLCADRAFT_99471	phospholipase D [EC:3.1.4.4]	GO:0009086//methionine biosynthetic process;GO:0010075//regulation of meristem growth;GO:0006508//proteolysis;GO:0043086//negative regulation of catalytic activity;GO:0000394//RNA splicing, via endonucleolytic cleavage and ligation;GO:0048653//anther development;GO:0009664//plant-type cell wall organization;GO:0009832//plant-type cell wall biogenesis	GO:0042802//identical protein binding;GO:0004252//serine-type endopeptidase activity	GO:0005829//cytosol;GO:0009506//plasmodesma;GO:0009505//plant-type cell wall;GO:0016023//cytoplasmic membrane-bounded vesicle;GO:0005576//extracellular region;GO:0005794//Golgi apparatus	ko01100//Metabolic pathways;ko00565//Ether lipid metabolism;ko00564//Glycerophospholipid metabolism;ko04144//Endocytosis
CL10932.Contig2_All	536	4	157	0.2387	9.5364	5.3202	Up	2.5002e-42	9.1932e-41	gi|356555056|ref|XP_003545855.1|	177.6	7e-44	PREDICTED: 60S ribosomal protein L26-1-like [Glycine max]	gi|32993534|dbj|AK108325.1|	444	1e-122	Oryza sativa Japonica Group cDNA clone:002-141-H06, full insert sequence	sp|P51414|RL261_ARATH	168	1e-42	60S ribosomal protein L26-1 OS=Arabidopsis thaliana GN=RPL26A PE=2 SV=2	SPBC29B5.03c	157	1e-38	COG0198	Ribosomal protein L24	K02898	8e-45	177	gmx:100775705	large subunit ribosomal protein L26e	GO:0006412//translation	GO:0003735//structural constituent of ribosome	GO:0015934//large ribosomal subunit;GO:0005739//mitochondrion	ko03010//Ribosome
Unigene15497_All	278	1	39	0.1151	4.5674	5.3104	Up	2.7089e-11	3.0478e-10	--	--	--	--	--	--	--	--	--	--	--	--	--	--	--	--	--	--	--	--	--	--	-	-	-	--
CL950.Contig2_All	497	1	39	0.0644	2.5548	5.31	Up	2.7089e-11	3.0481e-10	gi|357158012|ref|XP_003577988.1|	143.3	1e-33	PREDICTED: UDP-glucose 4-epimerase GEPI48-like [Brachypodium distachyon]	--	--	--	--	sp|Q43070|GALE1_PEA	139	6e-34	UDP-glucose 4-epimerase OS=Pisum sativum GN=GALE PE=2 SV=1	HI0351	137	9e-33	COG1087	UDP-glucose 4-epimerase	K01784	1e-34	143	bdi:100822377	UDP-glucose 4-epimerase [EC:5.1.3.2]	GO:0046369//galactose biosynthetic process;GO:0006950//response to stress	GO:0046983//protein dimerization activity;GO:0003978//UDP-glucose 4-epimerase activity	GO:0005886//plasma membrane;GO:0005829//cytosol	ko01100//Metabolic pathways;ko01110//Biosynthesis of secondary metabolites;ko00052//Galactose metabolism;ko00520//Amino sugar and nucleotide sugar metabolism
CL199.Contig3_All	1418	9	344	0.2031	7.8982	5.2813	Up	6.3102e-91	4.8206e-89	gi|168008268|ref|XP_001756829.1|	156.8	7e-37	predicted protein [Physcomitrella patens subsp. patens] >gi|162692067|gb|EDQ78426.1| predicted protein [Physcomitrella patens subsp. patens]	--	--	--	--	--	--	--	--	--	--	--	--	--	--	--	--	--	--	-	-	-	--
Unigene25521_All	847	2	76	0.0755	2.9213	5.274	Up	5.4027e-21	1.0565e-19	gi|168070323|ref|XP_001786771.1|	130.2	3e-29	predicted protein [Physcomitrella patens subsp. patens] >gi|162660521|gb|EDQ48415.1| predicted protein [Physcomitrella patens subsp. patens]	--	--	--	--	--	--	--	--	SPAP7G5.06	266	3e-71	COG0833	Amino acid transporters	K03294	4e-06	50.1	olu:OSTLU_43398	basic amino acid/polyamine antiporter, APA family	-	-	-	--
Unigene47038_All	388	1	38	0.0825	3.1886	5.2724	Up	5.3356e-11	5.8675e-10	--	--	--	--	--	--	--	--	--	--	--	--	--	--	--	--	--	--	--	--	--	--	-	-	-	--
CL734.Contig1_All	982	2	76	0.0652	2.5197	5.2722	Up	5.4027e-21	1.0567e-19	gi|302843366|ref|XP_002953225.1|	56.2	8e-07	hypothetical protein VOLCADRAFT_63308 [Volvox carteri f. nagariensis] >gi|300261612|gb|EFJ45824.1| hypothetical protein VOLCADRAFT_63308 [Volvox carteri f. nagariensis]	gi|32994021|dbj|AK108812.1|	93.7	3e-16	Oryza sativa Japonica Group cDNA clone:002-151-E02, full insert sequence	sp|Q9FPQ6|GP1_CHLRE	86.3	4e-18	Vegetative cell wall protein gp1 OS=Chlamydomonas reinhardtii GN=GP1 PE=2 SV=1	SPBC28F2.12	71.6	2e-12	COG0086	DNA-directed RNA polymerase, beta' subunit/160 kD subunit	K03006	1e-14	78.6	smo:SELMODRAFT_128226	DNA-directed RNA polymerase II subunit RPB1 [EC:2.7.7.6]	-	-	-	ko01100//Metabolic pathways;ko03020//RNA polymerase;ko00240//Pyrimidine metabolism;ko00230//Purine metabolism
CL2314.Contig2_All	922	3	113	0.1041	3.9902	5.2604	Up	1.2095e-30	3.3211e-29	gi|326513122|dbj|BAK06801.1|	294.3	1e-78	predicted protein [Hordeum vulgare subsp. vulgare]	gi|270150852|gb|BT117738.1|	163	4e-37	Picea glauca clone GQ03909_I18 mRNA sequence	sp|P23586|STP1_ARATH	152	2e-37	Sugar transport protein 1 OS=Arabidopsis thaliana GN=STP1 PE=1 SV=2	sll0771	129	5e-30	COG0477	Permeases of the major facilitator superfamily	K08150	2e-25	114	sbi:SORBI_06g021070	MFS transporter, SP family, solute carrier family 2 (myo-inositol transporter), member 13	GO:0009987//cellular process;GO:0050896//response to stimulus;GO:0006810//transport	GO:0022891//substrate-specific transmembrane transporter activity	GO:0043231//intracellular membrane-bounded organelle;GO:0005737//cytoplasm;GO:0016020//membrane	--
CL928.Contig1_All	1015	5	186	0.1576	5.9662	5.2425	Up	1.3601e-49	5.8249e-48	gi|288300158|gb|ADC45382.1|	174.5	2e-42	phosphate-repressible phosphate permease [Cleistogenes songorica]	--	--	--	--	sp|Q38954|PHT21_ARATH	103	1e-22	Inorganic phosphate transporter 2-1, chloroplastic OS=Arabidopsis thaliana GN=PHT2-1 PE=1 SV=1	YBR296c	188	1e-47	COG0306	Phosphate/sulphate permeases	K14640	4e-33	140	ppp:PHYPADRAFT_65121	solute carrier family 20 (sodium-dependent phosphate transporter)	-	-	-	--
Unigene49294_All	531	1	37	0.0602	2.2686	5.2359	Up	1.0503e-10	1.1278e-09	gi|319997180|gb|ADV91184.1|	70.9	1e-11	mitochondrial cytochrome b2-like protein 2, partial [Karlodinium micrum]	--	--	--	--	sp|Q9LJH5|GLO4_ARATH	54.7	3e-08	Peroxisomal (S)-2-hydroxy-acid oxidase GLO4 OS=Arabidopsis thaliana GN=GLO4 PE=2 SV=1	YML054c_2	67.4	1e-11	COG1304	L-lactate dehydrogenase (FMN-dependent) and related alpha-hydroxy acid dehydrogenases	K11517	8e-08	54.7	ath:AT3G14130	(S)-2-hydroxy-acid oxidase [EC:1.1.3.15]	-	-	GO:0005737//cytoplasm	ko01100//Metabolic pathways;ko01110//Biosynthesis of secondary metabolites;ko00630//Glyoxylate and dicarboxylate metabolism;ko04146//Peroxisome
Unigene49047_All	532	1	37	0.0601	2.2643	5.2356	Up	1.0503e-10	1.1279e-09	gi|302809825|ref|XP_002986605.1|	255.8	2e-67	hypothetical protein SELMODRAFT_158084 [Selaginella moellendorffii] >gi|300145788|gb|EFJ12462.1| hypothetical protein SELMODRAFT_158084 [Selaginella moellendorffii]	gi|219118704|ref|XM_002180084.1|	65.9	4e-08	Phaeodactylum tricornutum CCAP 1055/1 synthase of glutamate synthase (GltD), mRNA	sp|Q9LV03|GLUT1_ARATH	248	2e-66	Glutamate synthase 1 [NADH], chloroplastic OS=Arabidopsis thaliana GN=GLT1 PE=1 SV=2	SPAPB1E7.07_4	268	3e-72	COG0493	NADPH-dependent glutamate synthase beta chain and related oxidoreductases	K00264	2e-68	255	ppp:PHYPADRAFT_182528	glutamate synthase (NADPH/NADH) [EC:1.4.1.13 1.4.1.14]	GO:0006810//transport;GO:0019676//ammonia assimilation cycle;GO:0055114//oxidation-reduction process;GO:0009651//response to salt stress;GO:0006537//glutamate biosynthetic process;GO:0048589//developmental growth;GO:0042128//nitrate assimilation;GO:0006096//glycolysis;GO:0006094//gluconeogenesis;GO:0046686//response to cadmium ion	GO:0051536//iron-sulfur cluster binding;GO:0050660//flavin adenine dinucleotide binding;GO:0005351//sugar:hydrogen symporter activity;GO:0010181//FMN binding;GO:0016040//glutamate synthase (NADH) activity;GO:0005506//iron ion binding	GO:0005829//cytosol;GO:0005739//mitochondrion;GO:0009941//chloroplast envelope;GO:0009570//chloroplast stroma;GO:0005886//plasma membrane	ko01100//Metabolic pathways;ko01110//Biosynthesis of secondary metabolites;ko00250//Alanine, aspartate and glutamate metabolism;ko00910//Nitrogen metabolism
CL3900.Contig1_All	780	1	37	0.041	1.5444	5.2353	Up	1.0503e-10	1.1281e-09	gi|326512804|dbj|BAK03309.1|	137.9	1e-31	predicted protein [Hordeum vulgare subsp. vulgare]	--	--	--	--	sp|Q9SN46|LRX5_ARATH	77.4	8e-15	Leucine-rich repeat extensin-like protein 5 OS=Arabidopsis thaliana GN=LRX5 PE=2 SV=2	YPO2725	65.1	1e-10	COG3501	Uncharacterized protein conserved in bacteria	K14306	5e-11	66.2	bdi:100835393	nuclear pore complex protein Nup62	-	-	-	ko03013//RNA transport
CL10892.Contig1_All	588	4	148	0.2176	8.1947	5.2349	Up	1.1016e-39	3.8039e-38	gi|348671018|gb|EGZ10839.1|	134.4	9e-31	hypothetical protein PHYSODRAFT_355302 [Phytophthora sojae]	gi|326496325|dbj|AK363421.1|	60	3e-06	Hordeum vulgare subsp. vulgare mRNA for predicted protein, complete cds, clone: NIASHv2015E22	sp|Q43292|RL372_ARATH	120	5e-28	60S ribosomal protein L37-2 OS=Arabidopsis thaliana GN=RPL37B PE=2 SV=2	SPCC1223.05c	139	3e-33	COG2126	Ribosomal protein L37E	K02922	8e-31	131	bdi:100831650	large subunit ribosomal protein L37e	GO:0006412//translation	GO:0003735//structural constituent of ribosome;GO:0008270//zinc ion binding;GO:0019843//rRNA binding	GO:0022626//cytosolic ribosome	ko03010//Ribosome
Unigene48616_All	432	1	37	0.0741	2.7885	5.2339	Up	1.0503e-10	1.128e-09	gi|326515870|dbj|BAJ92292.1|	59.3	1e-08	predicted protein [Hordeum vulgare subsp. vulgare]	--	--	--	--	sp|Q9S740|AGP19_ARATH	53.1	6e-08	Lysine-rich arabinogalactan protein 19 OS=Arabidopsis thaliana GN=AGP19 PE=2 SV=2	--	--	--	--	--	--	--	--	--	--	-	-	-	--
CL12661.Contig1_All	512	2	73	0.125	4.642	5.2147	Up	4.1092e-20	7.7297e-19	gi|226532205|ref|NP_001142325.1|	239.6	1e-62	uncharacterized protein LOC100274495 [Zea mays]	gi|270135209|gb|BT102161.1|	420	1e-115	Picea glauca clone GQ0167_L03 mRNA sequence	sp|P93329|NO20_MEDTR	52.8	1e-07	Early nodulin-20 OS=Medicago truncatula GN=ENOD20 PE=3 SV=1	YHR183w	224	8e-59	COG0362	6-phosphogluconate dehydrogenase	K00033	2e-63	239	zma:100274495	6-phosphogluconate dehydrogenase [EC:1.1.1.44]	GO:0055114//oxidation-reduction process	GO:0016616//oxidoreductase activity, acting on the CH-OH group of donors, NAD or NADP as acceptor;GO:0050662//coenzyme binding;GO:0000166//nucleotide binding	GO:0043231//intracellular membrane-bounded organelle;GO:0044444//cytoplasmic part	ko01100//Metabolic pathways;ko01110//Biosynthesis of secondary metabolites;ko00030//Pentose phosphate pathway;ko00480//Glutathione metabolism
Unigene19394_All	592	1	36	0.054	1.9798	5.1963	Up	2.0661e-10	2.1609e-09	gi|323456752|gb|EGB12618.1|	60.8	1e-08	hypothetical protein AURANDRAFT_70520 [Aureococcus anophagefferens]	--	--	--	--	sp|Q6V9I6|HDT1_SOLCH	49.3	2e-06	Histone deacetylase HDT1 OS=Solanum chacoense GN=HDT1 PE=2 SV=1	SPBC1347.02	92.4	5e-19	COG0545	FKBP-type peptidyl-prolyl cis-trans isomerases 1	K11323	4e-10	62.8	vcn:VOLCADRAFT_121342	histone arginine demethylase JMJD6 [EC:1.14.11.-]	-	-	-	ko03013//RNA transport;ko03008//Ribosome biogenesis in eukaryotes;ko03015//mRNA surveillance pathway
Unigene49368_All	428	1	36	0.0747	2.7385	5.1961	Up	2.0661e-10	2.1602e-09	--	--	--	--	gi|325195814|emb|FR826605.1|	482	1e-133	Albugo laibachii Nc14, genomic contig CONTIG_3772_NC14_v4_314_14	--	--	--	--	--	--	--	--	--	--	--	--	--	--	-	-	-	--
Unigene48445_All	548	1	36	0.0584	2.1388	5.1947	Up	2.0661e-10	2.1607e-09	gi|384250321|gb|EIE23801.1|	57.4	1e-07	hypothetical protein COCSUDRAFT_47443 [Coccomyxa subellipsoidea C-169]	--	--	--	--	--	--	--	--	--	--	--	--	--	--	--	--	--	--	-	-	-	--
Unigene48597_All	444	1	36	0.0721	2.6398	5.1943	Up	2.0661e-10	2.1605e-09	gi|323449066|gb|EGB04957.1|	51.6	3e-06	hypothetical protein AURANDRAFT_72395 [Aureococcus anophagefferens]	--	--	--	--	--	--	--	--	--	--	--	--	--	--	--	--	--	--	-	-	-	--
Unigene47252_All	637	2	71	0.1004	3.6288	5.1757	Up	1.5865e-19	2.9004e-18	gi|326503140|dbj|BAJ99195.1|	271.9	4e-72	predicted protein [Hordeum vulgare subsp. vulgare]	gi|407369316|emb|FR694796.1|	127	1e-26	Polytomella sp. Pringsheim 198.80 partial mRNA for mitochondrial aconitate hydratase (aco gene)	sp|P49609|ACON_GRAGA	217	4e-57	Aconitate hydratase, mitochondrial OS=Gracilaria gracilis PE=3 SV=1	YLR304c	227	1e-59	COG1048	Aconitase A	K01681	7e-56	214	cme:CMT561C	aconitate hydratase 1 [EC:4.2.1.3]	GO:0055114//oxidation-reduction process	GO:0016616//oxidoreductase activity, acting on the CH-OH group of donors, NAD or NADP as acceptor;GO:0003994//aconitate hydratase activity	-	ko01100//Metabolic pathways;ko01110//Biosynthesis of secondary metabolites;ko00020//Citrate cycle (TCA cycle);ko00630//Glyoxylate and dicarboxylate metabolism
Unigene49290_All	234	2	71	0.2734	9.8785	5.1752	Up	1.5865e-19	2.8999e-18	--	--	--	--	--	--	--	--	--	--	--	--	--	--	--	--	--	--	--	--	--	--	-	-	-	--
Unigene49005_All	642	1	35	0.0498	1.7749	5.1554	Up	4.0618e-10	4.1485e-09	gi|224136924|ref|XP_002322450.1|	134	1e-30	predicted protein [Populus trichocarpa] >gi|222869446|gb|EEF06577.1| predicted protein [Populus trichocarpa]	gi|301102316|ref|XM_002900200.1|	61.9	7e-07	Phytophthora infestans T30-4 DNA-directed RNA polymerase I, II, and III subunit RPABC2, putative (PITG_12877) mRNA, complete cds	--	--	--	--	SPCC1020.04c	146	2e-35	COG1758	DNA-directed RNA polymerase, subunit K/omega	K03014	1e-31	134	ota:Ot02g00410	DNA-directed RNA polymerases I, II, and III subunit RPABC2	GO:0006351//transcription, DNA-dependent	GO:0003899//DNA-directed RNA polymerase activity;GO:0003677//DNA binding	GO:0005665//DNA-directed RNA polymerase II, core complex;GO:0000418//DNA-directed RNA polymerase IV complex	ko01100//Metabolic pathways;ko03020//RNA polymerase;ko00240//Pyrimidine metabolism;ko00230//Purine metabolism
CL2324.Contig1_All	495	1	35	0.0646	2.302	5.1552	Up	4.0618e-10	4.1489e-09	gi|325182625|emb|CCA17080.1|	112.5	2e-24	calmodulin putative [Albugo laibachii Nc14]	--	--	--	--	sp|P27161|CALM_SOLLC	109	7e-25	Calmodulin OS=Solanum lycopersicum GN=CALM1 PE=2 SV=2	SPAP8A3.08	157	6e-39	COG5126	Ca2+-binding protein (EF-Hand superfamily)	K02183	1e-24	110	ppp:PHYPADRAFT_180168	calmodulin	-	-	GO:0044464//cell part	ko04626//Plant-pathogen interaction;ko04070//Phosphatidylinositol signaling system
CL1694.Contig2_All	786	1	35	0.0407	1.4498	5.1547	Up	4.0618e-10	4.1494e-09	gi|356547549|ref|XP_003542174.1|	72.8	5e-12	PREDICTED: uncharacterized protein LOC100792196 [Glycine max]	gi|123712936|emb|AM475490.1|	165	8e-38	Vitis vinifera, whole genome shotgun sequence, contig VV78X278502.11, clone ENTAV 115	sp|Q00451|PRF1_SOLLC	262	1e-70	36.4 kDa proline-rich protein OS=Solanum lycopersicum GN=TPRP-F1 PE=2 SV=1	PA0197	62	1e-09	COG0810	Periplasmic protein TonB, links inner and outer membranes	K01115	1e-12	71.6	vcn:VOLCADRAFT_99471	phospholipase D [EC:3.1.4.4]	-	-	-	ko01100//Metabolic pathways;ko00565//Ether lipid metabolism;ko00564//Glycerophospholipid metabolism;ko04144//Endocytosis
CL481.Contig5_All	298	17	593	1.825	64.7868	5.1497	Up	7.8084e-154	1.0244e-151	--	--	--	--	--	--	--	--	--	--	--	--	--	--	--	--	--	--	--	--	--	--	-	-	-	--
CL2364.Contig1_All	1092	8	279	0.2344	8.3182	5.1492	Up	4.0177e-73	2.4523e-71	gi|294462574|gb|ADE76833.1|	173.3	5e-42	unknown [Picea sitchensis]	gi|37989562|dbj|AK119939.1|	63.9	3e-07	Oryza sativa Japonica Group cDNA clone:002-184-B05, full insert sequence	sp|Q08632|SDR1_PICAB	166	3e-41	Short-chain type dehydrogenase/reductase OS=Picea abies PE=2 SV=1	BS_fabG	158	1e-38	COG1028	Dehydrogenases with different specificities (related to short-chain alcohol dehydrogenases)	K00059	3e-40	164	aly:ARALYDRAFT_497078	3-oxoacyl-[acyl-carrier protein] reductase [EC:1.1.1.100]	GO:0046685//response to arsenic-containing substance	GO:0005515//protein binding	-	ko01100//Metabolic pathways;ko01040//Biosynthesis of unsaturated fatty acids;ko00061//Fatty acid biosynthesis
CL10149.Contig2_All	656	1	38	0.0496	1.7383	5.1312	Up	3.403e-10	1.6012e-09	gi|225434500|ref|XP_002275567.1|	260.4	1e-68	PREDICTED: cell surface receptor daf-1 [Vitis vinifera] >gi|297745851|emb|CBI15907.3| unnamed protein product [Vitis vinifera]	gi|356553097|ref|XM_003544847.1|	107	1e-20	PREDICTED: Glycine max mitogen-activated protein kinase kinase kinase 10-like (LOC100798384), mRNA	--	--	--	--	--	--	--	--	--	--	--	--	--	--	GO:0010413//glucuronoxylan metabolic process;GO:0006468//protein phosphorylation;GO:0045492//xylan biosynthetic process;GO:0009832//plant-type cell wall biogenesis	GO:0004712//protein serine/threonine/tyrosine kinase activity;GO:0005524//ATP binding;GO:0004713//protein tyrosine kinase activity	GO:0005737//cytoplasm;GO:0005886//plasma membrane	--
Unigene46659_All	323	1	34	0.099	3.4271	5.1134	Up	7.9797e-10	7.9241e-09	gi|293333377|ref|NP_001168887.1|	196.4	9e-50	uncharacterized protein LOC100382692 [Zea mays]	gi|293333376|ref|NM_001175416.1|	93.7	1e-16	Zea mays uncharacterized LOC100382692 (LOC100382692), mRNA >gi|223973498|gb|BT065061.1| Zea mays full-length cDNA clone ZM_BFc0181P14 mRNA, complete cds	sp|Q9LD90|CBF5_ARATH	174	1e-44	H/ACA ribonucleoprotein complex subunit 4 OS=Arabidopsis thaliana GN=CBF5 PE=1 SV=1	YLR175w	175	2e-44	COG0130	Pseudouridine synthase	K11131	7e-51	196	zma:100382692	H/ACA ribonucleoprotein complex subunit 4 [EC:5.4.99.-]	GO:0001510//RNA methylation;GO:0006396//RNA processing;GO:0006164//purine nucleotide biosynthetic process;GO:0001522//pseudouridine synthesis	GO:0003723//RNA binding;GO:0009982//pseudouridine synthase activity	GO:0005829//cytosol;GO:0005730//nucleolus;GO:0009506//plasmodesma;GO:0030529//ribonucleoprotein complex	ko03008//Ribosome biogenesis in eukaryotes
Unigene48956_All	471	1	34	0.0679	2.3502	5.1132	Up	7.9797e-10	7.9233e-09	gi|53854350|gb|AAU95618.1|	197.2	6e-50	cytosolic acetoacetyl-coenzyme A thiolase [Nicotiana tabacum]	--	--	--	--	sp|Q9FIK7|THIC2_ARATH	187	3e-48	Probable acetyl-CoA acetyltransferase, cytosolic 2 OS=Arabidopsis thaliana GN=At5g47720 PE=2 SV=1	SPBC215.09c	199	1e-51	COG0183	Acetyl-CoA acetyltransferase	K00626	3e-50	195	rcu:RCOM_0860740	acetyl-CoA C-acetyltransferase [EC:2.3.1.9]	-	GO:0016747//transferase activity, transferring acyl groups other than amino-acyl groups	GO:0044464//cell part	ko01100//Metabolic pathways;ko01110//Biosynthesis of secondary metabolites;ko00630//Glyoxylate and dicarboxylate metabolism;ko00620//Pyruvate metabolism;ko00280//Valine, leucine and isoleucine degradation;ko00380//Tryptophan metabolism;ko00310//Lysine degradation;ko00071//Fatty acid metabolism;ko00650//Butanoate metabolism;ko00072//Synthesis and degradation of ketone bodies;ko00640//Propanoate me…
CL4949.Contig1_All	503	1	34	0.0636	2.2007	5.1128	Up	7.9797e-10	7.9249e-09	gi|397575959|gb|EJK49989.1|	119.8	1e-26	hypothetical protein THAOC_31088, partial [Thalassiosira oceanica]	gi|32995505|dbj|AK110296.1|	155	5e-35	Oryza sativa Japonica Group cDNA clone:002-163-H06, full insert sequence	sp|P42731|PABP2_ARATH	82	2e-16	Polyadenylate-binding protein 2 OS=Arabidopsis thaliana GN=PAB2 PE=1 SV=1	--	--	--	--	--	K13126	5e-22	101	vcn:VOLCADRAFT_82578	polyadenylate-binding protein	-	GO:0003676//nucleic acid binding	-	ko03013//RNA transport;ko03018//RNA degradation;ko03015//mRNA surveillance pathway
CL10530.Contig2_All	463	1	34	0.0691	2.3908	5.1127	Up	7.9797e-10	7.9258e-09	gi|388516469|gb|AFK46296.1|	91.3	4e-18	unknown [Lotus japonicus]	gi|388516468|gb|BT146502.1|	77.8	8e-12	Lotus japonicus clone JCVI-FLLj-13A14 unknown mRNA	sp|Q9C505|IF5A3_ARATH	60.8	3e-10	Eukaryotic translation initiation factor 5A-3 OS=Arabidopsis thaliana GN=At1g69410 PE=2 SV=1	YJR047c	77.4	9e-15	COG0231	Translation elongation factor P (EF-P)/translation initiation factor 5A (eIF-5A)	K03263	4e-10	62	osa:4342241	translation initiation factor 5A	GO:0012501//programmed cell death;GO:0006414//translational elongation;GO:0009617//response to bacterium;GO:0045727//positive regulation of translation;GO:0006950//response to stress	GO:0008135//translation factor activity, nucleic acid binding	GO:0044424//intracellular part	--
Unigene8263_All	788	1	34	0.0406	1.4048	5.1127	Up	7.9797e-10	7.9225e-09	gi|147765302|emb|CAN60193.1|	84.3	1e-15	hypothetical protein VITISV_038570 [Vitis vinifera]	--	--	--	--	sp|Q9SWI1|PKS1_ARATH	48.1	5e-06	Protein PHYTOCHROME KINASE SUBSTRATE 1 OS=Arabidopsis thaliana GN=PKS1 PE=1 SV=2	--	--	--	--	--	--	--	--	--	--	-	-	-	--
Unigene47043_All	480	1	33	0.0666	2.2383	5.0707	Up	1.5665e-09	1.5174e-08	--	--	--	--	--	--	--	--	--	--	--	--	--	--	--	--	--	--	--	--	--	--	-	-	-	--
Unigene49239_All	389	1	33	0.0822	2.7619	5.0704	Up	1.5665e-09	1.5173e-08	gi|255546475|ref|XP_002514297.1|	61.2	4e-09	ATP binding protein, putative [Ricinus communis] >gi|223546753|gb|EEF48251.1| ATP binding protein, putative [Ricinus communis]	--	--	--	--	sp|Q9C6S1|FH14_ARATH	50.1	4e-07	Formin-like protein 14 OS=Arabidopsis thaliana GN=FH14 PE=3 SV=3	--	--	--	--	--	K12418	2e-06	49.3	cre:CHLREDRAFT_32523	fatty acid desaturase (delta-4 desaturase) [EC:1.14.19.-]	-	-	-	ko01100//Metabolic pathways;ko00500//Starch and sucrose metabolism;ko00040//Pentose and glucuronate interconversions
CL481.Contig4_All	494	6	197	0.3886	12.9834	5.0622	Up	1.3747e-51	6.0881e-50	gi|356511349|ref|XP_003524389.1|	51.2	6e-06	PREDICTED: leucine-rich repeat extensin-like protein 5-like [Glycine max]	--	--	--	--	sp|Q9LK03|PERK2_ARATH	58.9	1e-09	Proline-rich receptor-like protein kinase PERK2 OS=Arabidopsis thaliana GN=PERK2 PE=2 SV=3	PA5037_2	50.1	2e-06	COG3266	Uncharacterized protein conserved in bacteria	K12447	2e-07	53.5	cre:CHLREDRAFT_32796	UDP-sugar pyrophosphorylase [EC:2.7.7.64]	-	-	-	ko01100//Metabolic pathways;ko01110//Biosynthesis of secondary metabolites;ko00565//Ether lipid metabolism;ko00500//Starch and sucrose metabolism;ko00564//Glycerophospholipid metabolism;ko04144//Endocytosis;ko00040//Pentose and glucuronate interconversions;ko00520//Amino sugar and nucleotide sugar metabolism
Unigene29110_All	820	3	98	0.117	3.891	5.0556	Up	2.9967e-26	7.1038e-25	gi|302836945|ref|XP_002950032.1|	54.3	2e-06	hypothetical protein VOLCADRAFT_90463 [Volvox carteri f. nagariensis] >gi|300264505|gb|EFJ48700.1| hypothetical protein VOLCADRAFT_90463 [Volvox carteri f. nagariensis]	--	--	--	--	sp|Q9LK03|PERK2_ARATH	47.8	8e-06	Proline-rich receptor-like protein kinase PERK2 OS=Arabidopsis thaliana GN=PERK2 PE=2 SV=3	--	--	--	--	--	K09060	9e-06	48.9	bdi:100822385	plant G-box-binding factor	-	-	-	--
CL10287.Contig2_All	1929	13813	449190	229.084	7581.34	5.0485	Up	0	0	gi|357479883|ref|XP_003610227.1|	68.2	5e-10	Ycf68 [Medicago truncatula] >gi|355511282|gb|AES92424.1| Ycf68 [Medicago truncatula]	gi|378747301|gb|JN637766.2|	3800	0	Sesamum indicum chloroplast, complete genome	--	--	--	--	--	--	--	--	--	--	--	--	--	--	GO:0044237//cellular metabolic process;GO:0055114//oxidation-reduction process	GO:0020037//heme binding;GO:0009055//electron carrier activity;GO:0016705//oxidoreductase activity, acting on paired donors, with incorporation or reduction of molecular oxygen;GO:0004497//monooxygenase activity;GO:0005506//iron ion binding	GO:0009507//chloroplast	--
CL8647.Contig2_All	656	2	65	0.0975	3.226	5.0482	Up	9.0497e-18	1.5259e-16	gi|348687688|gb|EGZ27502.1|	109	5e-23	hypothetical protein PHYSODRAFT_477479 [Phytophthora sojae]	--	--	--	--	sp|O04420|URIC_ARATH	102	1e-22	Uricase OS=Arabidopsis thaliana GN=At2g26230 PE=1 SV=2	SPCC1223.09	141	8e-34	COG3648	Uricase (urate oxidase)	K00365	1e-23	107	bdi:100845980	urate oxidase [EC:1.7.3.3]	GO:0044281//small molecule metabolic process;GO:0044237//cellular metabolic process;GO:0044238//primary metabolic process;GO:0055114//oxidation-reduction process	-	GO:0005777//peroxisome	ko01100//Metabolic pathways;ko00230//Purine metabolism;ko00232//Caffeine metabolism
Unigene47129_All	317	1	32	0.1009	3.2865	5.0256	Up	3.0729e-09	2.8946e-08	gi|238010788|gb|ACR36429.1|	50.4	8e-06	unknown [Zea mays] >gi|238011436|gb|ACR36753.1| unknown [Zea mays] >gi|238011848|gb|ACR36959.1| unknown [Zea mays]	--	--	--	--	--	--	--	--	SPAC26F1.13c	47	8e-06	COG0495	Leucyl-tRNA synthetase	--	--	--	--	--	-	-	-	--
Unigene48883_All	496	3	96	0.1935	6.3014	5.0253	Up	1.1496e-25	2.6668e-24	--	--	--	--	--	--	--	--	--	--	--	--	--	--	--	--	--	--	--	--	--	--	-	-	-	--
Unigene48517_All	208	1	32	0.1538	5.0088	5.0253	Up	3.0729e-09	2.8943e-08	--	--	--	--	gi|226532204|ref|NM_001148853.1|	58	3e-06	Zea mays uncharacterized LOC100274495 (LOC100274495), mRNA >gi|194708215|gb|BT043187.1| Zea mays full-length cDNA clone ZM_BFc0118L11 mRNA, complete cds	--	--	--	--	--	--	--	--	--	--	--	--	--	--	-	-	-	--
Unigene46819_All	405	1	32	0.079	2.5724	5.0251	Up	3.0729e-09	2.8949e-08	gi|159468548|ref|XP_001692436.1|	62	2e-09	dicer-like protein [Chlamydomonas reinhardtii] >gi|158278149|gb|EDP03914.1| dicer-like protein [Chlamydomonas reinhardtii]	--	--	--	--	sp|P09789|GRP1_PETHY	57.8	2e-09	Glycine-rich cell wall structural protein 1 OS=Petunia hybrida GN=GRP-1 PE=1 SV=1	XF0818	56.6	1e-08	COG2730	Endoglucanase	K12890	2e-07	52.8	cre:CHLREDRAFT_195849	splicing factor, arginine/serine-rich 1/9	GO:0044238//primary metabolic process;GO:0044260	GO:0005488//binding;GO:0016787//hydrolase activity	-	ko01100//Metabolic pathways;ko00270//Cysteine and methionine metabolism;ko03420//Nucleotide excision repair;ko03040//Spliceosome
Unigene6264_All	735	5	157	0.2176	6.9544	4.9982	Up	4.1371e-41	1.4761e-39	gi|325192670|emb|CCA27091.1|	69.7	4e-11	AlNc14C454G11751 [Albugo laibachii Nc14]	gi|290755761|gb|AC240195.1|	60	3e-06	Solanum lycopersicum strain Heinz 1706 chromosome 10 clone hba-172n10 map 10, complete sequence	sp|Q9FPQ6|GP1_CHLRE	65.9	2e-11	Vegetative cell wall protein gp1 OS=Chlamydomonas reinhardtii GN=GP1 PE=2 SV=1	XF0818	71.2	2e-12	COG2730	Endoglucanase	K01115	3e-09	60.5	vcn:VOLCADRAFT_99471	phospholipase D [EC:3.1.4.4]	GO:0000003//reproduction	-	-	ko01100//Metabolic pathways;ko00565//Ether lipid metabolism;ko00564//Glycerophospholipid metabolism;ko04144//Endocytosis
CL7638.Contig1_All	1892	20	626	0.3382	10.7721	4.9933	Up	8.5353e-160	1.1588e-157	gi|326513122|dbj|BAK06801.1|	825.5	0	predicted protein [Hordeum vulgare subsp. vulgare]	gi|32995210|dbj|AK110001.1|	2718	0	Oryza sativa Japonica Group cDNA clone:002-159-F08, full insert sequence	sp|Q9FMX3|STP11_ARATH	235	7e-62	Sugar transport protein 11 OS=Arabidopsis thaliana GN=STP11 PE=1 SV=1	CAC1345	195	3e-49	COG0477	Permeases of the major facilitator superfamily	K08150	3e-46	185	sbi:SORBI_06g021070	MFS transporter, SP family, solute carrier family 2 (myo-inositol transporter), member 13	GO:0006810//transport	GO:0022857//transmembrane transporter activity	-	--
Unigene47117_All	641	1	31	0.0499	1.5745	4.9797	Up	6.0228e-09	5.5104e-08	--	--	--	--	--	--	--	--	--	--	--	--	--	--	--	--	--	K01051	8e-06	48.5	gmx:100776781	pectinesterase [EC:3.1.1.11]	-	-	-	ko01100//Metabolic pathways;ko00500//Starch and sucrose metabolism;ko00040//Pentose and glucuronate interconversions
CL3897.Contig7_All	289	1	31	0.1107	3.4923	4.9795	Up	6.0228e-09	5.5115e-08	--	--	--	--	--	--	--	--	--	--	--	--	--	--	--	--	--	--	--	--	--	--	-	-	-	--
Unigene49407_All	219	1	31	0.1461	4.6086	4.9793	Up	6.0228e-09	5.5094e-08	--	--	--	--	--	--	--	--	--	--	--	--	--	--	--	--	--	--	--	--	--	--	-	-	-	--
Unigene46719_All	268	1	31	0.1194	3.766	4.9792	Up	6.0228e-09	5.511e-08	--	--	--	--	--	--	--	--	--	--	--	--	--	--	--	--	--	--	--	--	--	--	-	-	-	--
Unigene49611_All	311	1	31	0.1029	3.2453	4.979	Up	6.0228e-09	5.5089e-08	--	--	--	--	--	--	--	--	--	--	--	--	--	--	--	--	--	--	--	--	--	--	-	-	-	--
Unigene49334_All	477	1	31	0.0671	2.1159	4.9788	Up	6.0228e-09	5.5099e-08	gi|302838019|ref|XP_002950568.1|	55.5	3e-07	hypothetical protein VOLCADRAFT_60648 [Volvox carteri f. nagariensis] >gi|300264117|gb|EFJ48314.1| hypothetical protein VOLCADRAFT_60648 [Volvox carteri f. nagariensis]	--	--	--	--	--	--	--	--	--	--	--	--	--	K00850	1e-05	47.4	osa:4336113	6-phosphofructokinase [EC:2.7.1.11]	-	-	-	ko01100//Metabolic pathways;ko01110//Biosynthesis of secondary metabolites;ko00052//Galactose metabolism;ko00010//Glycolysis / Gluconeogenesis;ko00051//Fructose and mannose metabolism;ko00030//Pentose phosphate pathway
CL4161.Contig1_All	1582	9	277	0.182	5.7006	4.9691	Up	2.4959e-71	1.4808e-69	gi|293334051|ref|NP_001169125.1|	804.7	0	uncharacterized protein LOC100382970 [Zea mays]	gi|32992879|dbj|AK107670.1|	2349	0	Oryza sativa Japonica Group cDNA clone:002-131-H08, full insert sequence	sp|O65797|ADS1_ARATH	116	4e-26	Delta-9 acyl-lipid desaturase 1 OS=Arabidopsis thaliana GN=ADS1 PE=2 SV=1	SPCC1281.06c_1	428	1e-119	COG1398	Fatty-acid desaturase	K00507	0	804	zma:100382970	stearoyl-CoA desaturase (delta-9 desaturase) [EC:1.14.19.1]	-	-	-	ko01040//Biosynthesis of unsaturated fatty acids
Unigene49416_All	1074	5	153	0.1489	4.638	4.9611	Up	6.0508e-40	2.0953e-38	gi|238480901|ref|NP_001154263.1|	85.5	1e-15	bifunctional inhibitor/lipid-transfer protein/seed storage 2S albumin-like protein [Arabidopsis thaliana] >gi|332659213|gb|AEE84613.1| bifunctional inhibitor/lipid-transfer protein/seed storage 2S albumin-like protein [Arabidopsis thaliana]	--	--	--	--	sp|Q9SX31|PERK9_ARATH	90.1	2e-18	Proline-rich receptor-like protein kinase PERK9 OS=Arabidopsis thaliana GN=PERK9 PE=2 SV=1	Cgl2013	60.5	5e-09	COG0552	Signal recognition particle GTPase	K01115	6e-14	76.6	vcn:VOLCADRAFT_99471	phospholipase D [EC:3.1.4.4]	-	-	-	ko01100//Metabolic pathways;ko00565//Ether lipid metabolism;ko00564//Glycerophospholipid metabolism;ko04144//Endocytosis
CL481.Contig8_All	577	15	459	0.8317	25.8991	4.9607	Up	3.6451e-117	3.5746e-115	gi|226529377|ref|NP_001144990.1|	58.9	4e-08	uncharacterized protein LOC100278149 [Zea mays]	--	--	--	--	sp|Q9LK03|PERK2_ARATH	50.1	9e-07	Proline-rich receptor-like protein kinase PERK2 OS=Arabidopsis thaliana GN=PERK2 PE=2 SV=3	--	--	--	--	--	--	--	--	--	--	-	-	-	--
Unigene46944_All	460	2	61	0.1391	4.3174	4.956	Up	1.3298e-16	2.116e-15	gi|357155874|ref|XP_003577266.1|	65.9	2e-10	PREDICTED: translationally-controlled tumor protein homolog [Brachypodium distachyon]	--	--	--	--	sp|Q9ZRX0|TCTP_PSEMZ	62.8	8e-11	Translationally-controlled tumor protein homolog OS=Pseudotsuga menziesii GN=TCTP PE=2 SV=1	--	--	--	--	--	--	--	--	--	--	GO:0000278//mitotic cell cycle;GO:0048364//root development;GO:0042221//response to chemical stimulus;GO:0009791//post-embryonic development;GO:0006996//organelle organization;GO:0040008//regulation of growth;GO:0000904//cell morphogenesis involved in differentiation;GO:0050794//regulation of cellular process;GO:0051128//regulation of cellular component organization;GO:0048588//developmental cell…	-	GO:0016020//membrane;GO:0043231//intracellular membrane-bounded organelle;GO:0044444//cytoplasmic part	--
Unigene46876_All	443	4	122	0.2889	8.9661	4.9558	Up	4.4004e-32	1.2691e-30	gi|257041|gb|AAB23539.1|	52.8	1e-06	hydroxyproline-rich glycoprotein [Zea mays] >gi|4007865|emb|CAA10387.1| Hydroxyproline-rich Glycoprotein (HRGP) [Zea mays]	gi|270147175|gb|BT114127.1|	58	7e-06	Picea glauca clone GQ03508_J17 mRNA sequence	sp|P14918|EXTN_MAIZE	68.6	1e-12	Extensin OS=Zea mays GN=HRGP PE=2 SV=1	Rv2264c	52.4	3e-07	COG0443	Molecular chaperone	K02140	4e-08	55.1	ota:Ot10g02310	F-type H+-transporting ATPase subunit g [EC:3.6.3.14]	-	-	-	ko01100//Metabolic pathways;ko00190//Oxidative phosphorylation
Unigene1984_All	1099	6	183	0.1747	5.4213	4.9557	Up	1.6575e-47	6.8231e-46	gi|41400381|gb|AAS07042.1|	53.5	6e-06	minus agglutinin [Chlamydomonas reinhardtii]	--	--	--	--	sp|Q9FPQ6|GP1_CHLRE	68.9	5e-12	Vegetative cell wall protein gp1 OS=Chlamydomonas reinhardtii GN=GP1 PE=2 SV=1	mlr2363	49.7	9e-06	COG0515	Serine/threonine protein kinase	K01115	3e-11	67.8	vcn:VOLCADRAFT_99471	phospholipase D [EC:3.1.4.4]	-	-	-	ko01100//Metabolic pathways;ko00565//Ether lipid metabolism;ko00564//Glycerophospholipid metabolism;ko04144//Endocytosis
CL666.Contig1_All	857	2	61	0.0747	2.3174	4.9553	Up	1.3298e-16	2.1163e-15	gi|255581753|ref|XP_002531678.1|	249.2	5e-65	adenosine kinase, putative [Ricinus communis] >gi|223528683|gb|EEF30697.1| adenosine kinase, putative [Ricinus communis]	--	--	--	--	sp|Q9LZG0|ADK2_ARATH	233	1e-61	Adenosine kinase 2 OS=Arabidopsis thaliana GN=ADK2 PE=1 SV=1	SPCC338.14	261	1e-69	COG0524	Sugar kinases, ribokinase family	K00856	5e-66	249	rcu:RCOM_0262240	adenosine kinase [EC:2.7.1.20]	GO:0009750//response to fructose stimulus;GO:0051788//response to misfolded protein;GO:0009853//photorespiration;GO:0006094//gluconeogenesis;GO:0009749//response to glucose stimulus;GO:0009744//response to sucrose stimulus;GO:0009651//response to salt stress;GO:0080129//proteasome core complex assembly;GO:0016310//phosphorylation;GO:0006511//ubiquitin-dependent protein catabolic process;GO:000609…	GO:0004712//protein serine/threonine/tyrosine kinase activity;GO:0004001//adenosine kinase activity;GO:0019201//nucleotide kinase activity;GO:0005507//copper ion binding;GO:0016776//phosphotransferase activity, phosphate group as acceptor	GO:0005774//vacuolar membrane;GO:0048046//apoplast;GO:0009507//chloroplast;GO:0005794//Golgi apparatus;GO:0005829//cytosol;GO:0009506//plasmodesma;GO:0005886//plasma membrane;GO:0005634//nucleus;GO:0005739//mitochondrion	ko01100//Metabolic pathways;ko00230//Purine metabolism
Unigene28500_All	263	1	30	0.1216	3.7138	4.9327	Up	1.1794e-08	1.0492e-07	gi|288300158|gb|ADC45382.1|	71.2	4e-12	phosphate-repressible phosphate permease [Cleistogenes songorica]	--	--	--	--	--	--	--	--	YBR296c	70.1	9e-13	COG0306	Phosphate/sulphate permeases	K14640	9e-09	56.6	vcn:VOLCADRAFT_79831	solute carrier family 20 (sodium-dependent phosphate transporter)	-	-	-	--
Unigene19521_All	467	1	30	0.0685	2.0915	4.9323	Up	1.1794e-08	1.0493e-07	--	--	--	--	--	--	--	--	--	--	--	--	--	--	--	--	--	--	--	--	--	--	-	-	-	--
Unigene46623_All	697	2	60	0.0918	2.8026	4.9321	Up	2.6006e-16	4.0808e-15	gi|293334769|ref|NP_001169070.1|	268.5	5e-71	uncharacterized protein LOC100382911 precursor [Zea mays]	gi|293334768|ref|NM_001175599.1|	93.7	2e-16	Zea mays uncharacterized LOC100382911 (LOC100382911), mRNA >gi|223974768|gb|BT065696.1| Zea mays full-length cDNA clone ZM_BFc0031G04 mRNA, complete cds	sp|Q9FFW5|PERK8_ARATH	95.1	3e-20	Proline-rich receptor-like protein kinase PERK8 OS=Arabidopsis thaliana GN=PERK8 PE=1 SV=1	RSc2303	69.3	6e-12	COG4796	Type II secretory pathway, component HofQ	K01115	8e-16	82	vcn:VOLCADRAFT_99471	phospholipase D [EC:3.1.4.4]	-	GO:0016740//transferase activity	-	ko01100//Metabolic pathways;ko00565//Ether lipid metabolism;ko00564//Glycerophospholipid metabolism;ko04144//Endocytosis
Unigene46624_All	209	1	30	0.1531	4.6733	4.9319	Up	1.1794e-08	1.0491e-07	gi|326508144|dbj|BAJ99339.1|	52	2e-06	predicted protein [Hordeum vulgare subsp. vulgare]	gi|32995229|dbj|AK110020.1|	248	2e-63	Oryza sativa Japonica Group cDNA clone:002-159-H09, full insert sequence	--	--	--	--	--	--	--	--	--	--	--	--	--	--	-	-	-	--
CL416.Contig25_All	256	4	119	0.4999	15.134	4.92	Up	3.2837e-31	9.1952e-30	gi|11830853|emb|CAB38854.2|	95.1	2e-19	cardenolide 16-O-glucohydrolase [Digitalis lanata]	--	--	--	--	sp|Q8GXT2|BGL29_ARATH	94.4	1e-20	Beta-glucosidase 29 OS=Arabidopsis thaliana GN=BGLU29 PE=2 SV=2	lin0328	63.5	9e-11	COG2723	Beta-glucosidase/6-phospho-beta-glucosidase/beta-galactosidase	K01238	1e-19	92.4	ath:AT5G24550	[EC:3.2.1.-]	GO:0051707//response to other organism;GO:0071281//cellular response to iron ion;GO:0071369//cellular response to ethylene stimulus;GO:0005975//carbohydrate metabolic process;GO:0071732//cellular response to nitric oxide;GO:0045893//positive regulation of transcription, DNA-dependent	GO:0004553//hydrolase activity, hydrolyzing O-glycosyl compounds	GO:0005829//cytosol;GO:0009507//chloroplast	ko01100//Metabolic pathways;ko01110//Biosynthesis of secondary metabolites;ko00940//Phenylpropanoid biosynthesis;ko00500//Starch and sucrose metabolism;ko00460//Cyanoamino acid metabolism;ko00380//Tryptophan metabolism
Unigene19152_All	680	3	89	0.1411	4.2612	4.9165	Up	1.2588e-23	2.71e-22	gi|326501636|dbj|BAK02607.1|	60.1	3e-08	predicted protein [Hordeum vulgare subsp. vulgare]	--	--	--	--	sp|Q9FPQ6|GP1_CHLRE	87.4	6e-18	Vegetative cell wall protein gp1 OS=Chlamydomonas reinhardtii GN=GP1 PE=2 SV=1	Rv3876	61.6	1e-09	COG0455	ATPases involved in chromosome partitioning	K14709	2e-14	77	vcn:VOLCADRAFT_104214	solute carrier family 39 (zinc transporter), member 1/2/3	-	-	-	--
Unigene16016_All	541	1	29	0.0591	1.7452	4.8841	Up	2.3076e-08	1.9909e-07	--	--	--	--	--	--	--	--	--	--	--	--	--	--	--	--	--	--	--	--	--	--	-	-	-	--
CL3734.Contig1_All	378	1	29	0.0846	2.4978	4.8839	Up	2.3076e-08	1.9913e-07	gi|301122667|ref|XP_002909060.1|	97.4	5e-20	Mitochondrial Carrier (MC) Family [Phytophthora infestans T30-4] >gi|262099822|gb|EEY57874.1| Mitochondrial Carrier (MC) Family [Phytophthora infestans T30-4]	--	--	--	--	--	--	--	--	--	--	--	--	--	K15109	1e-06	49.7	ppp:PHYPADRAFT_155608	solute carrier family 25 (mitochondrial carnitine/acylcarnitine transporter), member 20/29	-	-	-	--
CL10284.Contig1_All	563	2	58	0.1136	3.354	4.8838	Up	9.9307e-16	1.5092e-14	gi|255547544|ref|XP_002514829.1|	177.6	8e-44	glucosamine-fructose-6-phosphate aminotransferase, putative [Ricinus communis] >gi|223545880|gb|EEF47383.1| glucosamine-fructose-6-phosphate aminotransferase, putative [Ricinus communis]	gi|32992527|dbj|AK107318.1|	914	0	Oryza sativa Japonica Group cDNA clone:002-126-E03, full insert sequence	sp|O19908|GLMS_CYACA	107	4e-24	Glucosamine--fructose-6-phosphate aminotransferase [isomerizing] OS=Cyanidium caldarium GN=glmS PE=3 SV=3	YKL104c	214	1e-55	COG0449	Glucosamine 6-phosphate synthetase, contains amidotransferase and phosphosugar isomerase domains	K00820	9e-45	177	rcu:RCOM_1077800	glucosamine--fructose-6-phosphate aminotransferase (isomerizing) [EC:2.6.1.16]	GO:0005975//carbohydrate metabolic process	GO:0008483//transaminase activity	GO:0005739//mitochondrion	ko01100//Metabolic pathways;ko01110//Biosynthesis of secondary metabolites;ko00250//Alanine, aspartate and glutamate metabolism;ko00520//Amino sugar and nucleotide sugar metabolism
CL6799.Contig1_All	431	1	29	0.0742	2.1906	4.8838	Up	2.3076e-08	1.9911e-07	gi|159475042|ref|XP_001695632.1|	160.6	5e-39	malate synthase [Chlamydomonas reinhardtii] >gi|37955146|gb|AAP75564.1| malate synthase [Chlamydomonas reinhardtii] >gi|158275643|gb|EDP01419.1| malate synthase [Chlamydomonas reinhardtii]	--	--	--	--	sp|P08216|MASY_CUCSA	105	1e-23	Malate synthase, glyoxysomal OS=Cucumis sativus PE=2 SV=2	YIR031c	130	1e-30	COG2225	Malate synthase	K01638	6e-40	160	cre:CHLREDRAFT_196328	malate synthase [EC:2.3.3.9]	GO:0044237//cellular metabolic process	GO:0016746//transferase activity, transferring acyl groups	-	ko01100//Metabolic pathways;ko00630//Glyoxylate and dicarboxylate metabolism;ko00620//Pyruvate metabolism
Unigene49603_All	263	1	29	0.1216	3.59	4.8838	Up	2.3076e-08	1.9901e-07	gi|209967441|gb|ACJ02349.1|	67	8e-11	60S ribosomal protein L35a [Vernicia fordii]	--	--	--	--	sp|P51422|R35A4_ARATH	63.5	3e-11	60S ribosomal protein L35a-4 OS=Arabidopsis thaliana GN=RPL35AD PE=3 SV=2	SPBC1921.01c	62	3e-10	COG2451	Ribosomal protein L35AE/L33A	K02917	6e-12	67	vvi:100258134	large subunit ribosomal protein L35Ae	GO:0006412//translation	GO:0003735//structural constituent of ribosome	GO:0022625//cytosolic large ribosomal subunit;GO:0016020//membrane	ko03010//Ribosome
Unigene48592_All	238	1	29	0.1344	3.9671	4.8835	Up	2.3076e-08	1.9908e-07	--	--	--	--	--	--	--	--	--	--	--	--	--	--	--	--	--	--	--	--	--	--	-	-	-	--
Unigene48993_All	507	1	29	0.0631	1.8623	4.8833	Up	2.3076e-08	1.9904e-07	--	--	--	--	--	--	--	--	--	--	--	--	--	--	--	--	--	--	--	--	--	--	-	-	-	--
Unigene48889_All	308	1	29	0.1039	3.0655	4.8829	Up	2.3076e-08	1.9906e-07	gi|299117602|emb|CBN75444.1|	105.5	2e-22	serine hydroxymethyltransferase 2 [Ectocarpus siliculosus]	gi|116631756|emb|CT837913.1|	149	2e-33	Oryza sativa (indica cultivar-group) cDNA clone:OSIGCPI240F22, full insert sequence	sp|Q9SZJ5|GLYM_ARATH	88.6	8e-19	Serine hydroxymethyltransferase, mitochondrial OS=Arabidopsis thaliana GN=SHM1 PE=1 SV=1	YLR058c	113	7e-26	COG0112	Glycine/serine hydroxymethyltransferase	K00600	6e-19	90.5	aly:ARALYDRAFT_489509	glycine hydroxymethyltransferase [EC:2.1.2.1]	GO:0009749//response to glucose stimulus;GO:0009744//response to sucrose stimulus;GO:0019264//glycine biosynthetic process from serine;GO:0009750//response to fructose stimulus;GO:0006730//one-carbon metabolic process;GO:0032259//methylation	GO:0008270//zinc ion binding;GO:0050897//cobalt ion binding;GO:0004372//glycine hydroxymethyltransferase activity;GO:0030170//pyridoxal phosphate binding;GO:0008168//methyltransferase activity	GO:0005829//cytosol;GO:0005747//mitochondrial respiratory chain complex I	ko01100//Metabolic pathways;ko01110//Biosynthesis of secondary metabolites;ko00460//Cyanoamino acid metabolism;ko00630//Glyoxylate and dicarboxylate metabolism;ko00260//Glycine, serine and threonine metabolism;ko00670//One carbon pool by folate
Unigene49207_All	452	1	29	0.0708	2.0889	4.8829	Up	2.3076e-08	1.9902e-07	--	--	--	--	--	--	--	--	--	--	--	--	--	--	--	--	--	--	--	--	--	--	-	-	-	--
CL9527.Contig1_All	823	2	57	0.0777	2.2549	4.859	Up	1.9391e-15	2.8968e-14	gi|348669586|gb|EGZ09408.1|	241.9	7e-63	hypothetical protein PHYSODRAFT_549026 [Phytophthora sojae]	gi|32995270|dbj|AK110061.1|	89.7	4e-15	Oryza sativa Japonica Group cDNA clone:002-160-D10, full insert sequence	sp|Q2QNG7|ACLA3_ORYSJ	202	2e-52	ATP-citrate synthase alpha chain protein 3 OS=Oryza sativa subsp. japonica GN=ACLA-3 PE=2 SV=1	SPAC22A12.16	259	4e-69	COG0045	Succinyl-CoA synthetase, beta subunit	K01648	2e-54	210	bdi:100839155	ATP citrate (pro-S)-lyase [EC:2.3.3.8]	GO:0048731;GO:0046148//pigment biosynthetic process;GO:0044262//cellular carbohydrate metabolic process;GO:0006633//fatty acid biosynthetic process;GO:2000026//regulation of multicellular organismal development	GO:0000166//nucleotide binding;GO:0046912//transferase activity, transferring acyl groups, acyl groups converted into alkyl on transfer	GO:0044444//cytoplasmic part	ko01100//Metabolic pathways;ko01110//Biosynthesis of secondary metabolites;ko00020//Citrate cycle (TCA cycle)
CL8658.Contig2_All	520	4	114	0.2461	7.1376	4.8581	Up	9.3076e-30	2.4953e-28	gi|326523727|dbj|BAJ93034.1|	173.3	1e-42	predicted protein [Hordeum vulgare subsp. vulgare]	gi|159484067|ref|XM_001700030.1|	63.9	1e-07	Chlamydomonas reinhardtii mitochondrial pyruvate dehydrogenase complex, E1 component, alpha subunit (PDC1) mRNA, complete cds	sp|P52902|ODPA_PEA	139	7e-34	Pyruvate dehydrogenase E1 component subunit alpha, mitochondrial OS=Pisum sativum PE=2 SV=1	YER178w	208	4e-54	COG1071	Pyruvate/2-oxoglutarate dehydrogenase complex, dehydrogenase (E1) component, eukaryotic type, alpha subunit	K00161	3e-34	142	vvi:100263880	pyruvate dehydrogenase E1 component subunit alpha [EC:1.2.4.1]	GO:0008152//metabolic process	GO:0016491//oxidoreductase activity	GO:0043231//intracellular membrane-bounded organelle	ko01100//Metabolic pathways;ko01110//Biosynthesis of secondary metabolites;ko00020//Citrate cycle (TCA cycle);ko00010//Glycolysis / Gluconeogenesis;ko00620//Pyruvate metabolism;ko00650//Butanoate metabolism;ko00290//Valine, leucine and isoleucine biosynthesis
CL12391.Contig1_All	375	9	254	0.7678	22.0521	4.844	Up	1.1988e-64	6.4918e-63	--	--	--	--	--	--	--	--	--	--	--	--	--	--	--	--	--	--	--	--	--	--	-	-	-	--
Unigene8401_All	670	1	28	0.0477	1.3606	4.8341	Up	4.5104e-08	3.7632e-07	gi|112253710|gb|ABI14439.1|	77	2e-13	squalene synthase [Taxus cuspidata]	--	--	--	--	sp|P53799|FDFT_ARATH	65.1	3e-11	Squalene synthase OS=Arabidopsis thaliana GN=SQS1 PE=2 SV=1	SPBC646.05c	118	1e-26	COG1562	Phytoene/squalene synthetase	K00801	2e-15	80.9	cme:CMG178C	farnesyl-diphosphate farnesyltransferase [EC:2.5.1.21]	-	-	-	ko01100//Metabolic pathways;ko01110//Biosynthesis of secondary metabolites;ko00909//Sesquiterpenoid and triterpenoid biosynthesis
Unigene48208_All	486	1	28	0.0658	1.8757	4.8332	Up	4.5104e-08	3.7652e-07	gi|218189055|gb|EEC71482.1|	59.7	1e-08	hypothetical protein OsI_03745 [Oryza sativa Indica Group]	--	--	--	--	sp|Q9C5S0|AGP9_ARATH	56.6	7e-09	Classical arabinogalactan protein 9 OS=Arabidopsis thaliana GN=AGP9 PE=1 SV=2	XF1267	49.3	3e-06	COG5297	Cellobiohydrolase A (1,4-beta-cellobiosidase A)	K08287	2e-06	50.1	cme:CMR245C	dual-specificity kinase [EC:2.7.12.1]	GO:0008152//metabolic process	-	-	--
Unigene46941_All	291	1	28	0.1099	3.1327	4.8331	Up	4.5104e-08	3.7658e-07	gi|307107142|gb|EFN55386.1|	134	5e-31	hypothetical protein CHLNCDRAFT_57989 [Chlorella variabilis]	gi|159476747|ref|XM_001696421.1|	60	1e-06	Chlamydomonas reinhardtii strain CC-503 cw92 mt+	--	--	--	--	--	--	--	--	--	--	--	--	--	--	-	-	-	--
CL10214.Contig2_All	406	2	56	0.1576	4.4907	4.8326	Up	3.7842e-15	5.5611e-14	--	--	--	--	--	--	--	--	--	--	--	--	--	--	--	--	--	--	--	--	--	--	-	-	-	--
Unigene49367_All	369	1	28	0.0867	2.4705	4.8326	Up	4.5104e-08	3.7639e-07	--	--	--	--	gi|325194389|emb|FR825225.1|	184	4e-44	Albugo laibachii Nc14, genomic contig CONTIG_1898_NC14_v4_1369_119	--	--	--	--	--	--	--	--	--	--	--	--	--	--	-	-	-	--
Unigene47273_All	514	2	56	0.1245	3.5471	4.8324	Up	3.7842e-15	5.5603e-14	gi|298707507|emb|CBJ30109.1|	150.6	9e-36	atp-citrate synthase [Ectocarpus siliculosus]	gi|32995270|dbj|AK110061.1|	77.8	9e-12	Oryza sativa Japonica Group cDNA clone:002-160-D10, full insert sequence	sp|Q2QZ86|ACLA2_ORYSJ	84.7	3e-17	ATP-citrate synthase alpha chain protein 2 OS=Oryza sativa subsp. japonica GN=ACLA-2 PE=2 SV=2	SPAC22A12.16	247	8e-66	COG0045	Succinyl-CoA synthetase, beta subunit	K01648	7e-17	84.7	zma:100273868	ATP citrate (pro-S)-lyase [EC:2.3.3.8]	-	GO:0003824//catalytic activity	-	ko01100//Metabolic pathways;ko01110//Biosynthesis of secondary metabolites;ko00020//Citrate cycle (TCA cycle)
Unigene49078_All	402	1	28	0.0796	2.2677	4.8323	Up	4.5104e-08	3.7648e-07	gi|159474026|ref|XP_001695130.1|	51.6	3e-06	cell wall protein pherophorin-C10 [Chlamydomonas reinhardtii] >gi|158276064|gb|EDP01838.1| cell wall protein pherophorin-C10 [Chlamydomonas reinhardtii]	--	--	--	--	sp|Q9FPQ6|GP1_CHLRE	72.8	6e-14	Vegetative cell wall protein gp1 OS=Chlamydomonas reinhardtii GN=GP1 PE=2 SV=1	Rv2264c	53.5	1e-07	COG0443	Molecular chaperone	K01115	2e-11	65.9	vcn:VOLCADRAFT_99471	phospholipase D [EC:3.1.4.4]	-	-	-	ko01100//Metabolic pathways;ko00565//Ether lipid metabolism;ko00564//Glycerophospholipid metabolism;ko04144//Endocytosis
Unigene49329_All	268	1	28	0.1194	3.4015	4.8323	Up	4.5104e-08	3.7642e-07	gi|348690453|gb|EGZ30267.1|	119.4	1e-26	hypothetical protein PHYSODRAFT_284595 [Phytophthora sojae]	gi|32992832|dbj|AK107623.1|	83.8	8e-14	Oryza sativa Japonica Group cDNA clone:002-131-D06, full insert sequence	sp|P46643|AAT1_ARATH	105	5e-24	Aspartate aminotransferase, mitochondrial OS=Arabidopsis thaliana GN=ASP1 PE=1 SV=1	SPBC725.01	95.1	3e-20	COG1448	Aspartate/tyrosine/aromatic aminotransferase	K14455	6e-26	113	olu:OSTLU_31597	aspartate aminotransferase, mitochondrial [EC:2.6.1.1]	GO:0006520//cellular amino acid metabolic process	GO:0005488//binding;GO:0004069//L-aspartate:2-oxoglutarate aminotransferase activity	GO:0005739//mitochondrion	ko01100//Metabolic pathways;ko01110//Biosynthesis of secondary metabolites;ko00250//Alanine, aspartate and glutamate metabolism;ko00360//Phenylalanine metabolism;ko00710//Carbon fixation in photosynthetic organisms;ko00950//Isoquinoline alkaloid biosynthesis;ko00350//Tyrosine metabolism;ko00960//Tropane, piperidine and pyridine alkaloid biosynthesis;ko00330//Arginine and proline metabolism;ko0027…
Unigene46977_All	654	3	84	0.1468	4.1817	4.8322	Up	3.5665e-22	7.3144e-21	gi|326531004|dbj|BAK04853.1|	327.8	7e-89	predicted protein [Hordeum vulgare subsp. vulgare]	gi|193875677|gb|EU812177.1|	85.7	5e-14	Mesostigma viride clone mvhsp70-28 70 kDa heat shock protein gene, partial cds	sp|Q08276|HSP7M_SOLTU	293	4e-80	Heat shock 70 kDa protein, mitochondrial OS=Solanum tuberosum GN=HSP68 PE=2 SV=1	SPAC664.11	333	1e-91	COG0443	Molecular chaperone	K04043	3e-87	318	cme:CML205C	molecular chaperone DnaK	GO:0006457//protein folding;GO:0046686//response to cadmium ion;GO:0009408//response to heat;GO:0009615//response to virus;GO:0009651//response to salt stress	GO:0005524//ATP binding;GO:0051082//unfolded protein binding;GO:0008270//zinc ion binding	GO:0005886//plasma membrane;GO:0005618//cell wall;GO:0009507//chloroplast;GO:0005739//mitochondrion	ko03018//RNA degradation
Unigene48110_All	420	1	28	0.0762	2.1705	4.8321	Up	4.5104e-08	3.7655e-07	gi|226529377|ref|NP_001144990.1|	53.1	1e-06	uncharacterized protein LOC100278149 [Zea mays]	--	--	--	--	sp|Q9LV48|PERK1_ARATH	51.2	2e-07	Proline-rich receptor-like protein kinase PERK1 OS=Arabidopsis thaliana GN=PERK1 PE=1 SV=1	--	--	--	--	--	--	--	--	--	--	-	-	-	--
Unigene49119_All	338	1	28	0.0947	2.6971	4.8319	Up	4.5104e-08	3.7645e-07	--	--	--	--	--	--	--	--	--	--	--	--	--	--	--	--	--	--	--	--	--	--	-	-	-	--
CL7638.Contig5_All	494	1	28	0.0648	1.8454	4.8318	Up	4.5104e-08	3.7661e-07	gi|326513122|dbj|BAK06801.1|	259.6	1e-68	predicted protein [Hordeum vulgare subsp. vulgare]	gi|32995210|dbj|AK110001.1|	258	4e-66	Oryza sativa Japonica Group cDNA clone:002-159-F08, full insert sequence	sp|Q39525|HUP3_PARKE	94	4e-20	H(+)/hexose cotransporter 3 OS=Parachlorella kessleri GN=HUP3 PE=2 SV=1	araE	76.6	2e-14	COG0477	Permeases of the major facilitator superfamily	K08150	6e-12	68.2	vvi:100246301	MFS transporter, SP family, solute carrier family 2 (myo-inositol transporter), member 13	-	GO:0015144//carbohydrate transmembrane transporter activity	-	--
Unigene5783_All	652	1	28	0.0491	1.3982	4.8317	Up	4.5104e-08	3.7636e-07	gi|113205274|gb|ABI34321.1|	88.6	7e-17	RNase H family protein [Solanum demissum]	--	--	--	--	sp|P0C2F6|RNHX1_ARATH	69.3	2e-12	Putative ribonuclease H protein At1g65750 OS=Arabidopsis thaliana GN=At1g65750 PE=3 SV=1	--	--	--	--	--	--	--	--	--	--	-	-	-	--
Unigene4877_All	215	51	1425	7.5887	215.787	4.8296	Up	0	0	gi|255573123|ref|XP_002527491.1|	20.4	6e-06	conserved hypothetical protein [Ricinus communis] >gi|223533131|gb|EEF34889.1| conserved hypothetical protein [Ricinus communis]	gi|212658109|gb|FJ404770.1|	60	9e-07	Antirrhinum majus clone BAC 38j15 genomic sequence	--	--	--	--	--	--	--	--	--	--	--	--	--	--	-	-	-	--
CL2958.Contig1_All	786	2	55	0.0814	2.2782	4.8067	Up	7.3808e-15	1.0689e-13	gi|300122197|emb|CBK22771.2|	172.2	7e-42	unnamed protein product [Blastocystis hominis]	--	--	--	--	sp|Q9SN46|LRX5_ARATH	61.2	6e-10	Leucine-rich repeat extensin-like protein 5 OS=Arabidopsis thaliana GN=LRX5 PE=2 SV=2	YGR189c	58.5	2e-09	COG2273	Beta-glucanase/Beta-glucan synthetase	K10249	1e-25	114	ota:Ot09g02550	elongation of very long chain fatty acids protein 4	-	-	-	ko00062//Fatty acid elongation
Unigene25351_All	887	4	110	0.1443	4.0375	4.8063	Up	1.3446e-28	3.4657e-27	gi|212275977|ref|NP_001130697.1|	104.4	2e-21	uncharacterized protein LOC100191800 [Zea mays]	--	--	--	--	sp|Q9FFW5|PERK8_ARATH	63.9	1e-10	Proline-rich receptor-like protein kinase PERK8 OS=Arabidopsis thaliana GN=PERK8 PE=1 SV=1	Rv0312	52	1e-06	COG0443	Molecular chaperone	K01115	3e-07	54.3	vcn:VOLCADRAFT_99471	phospholipase D [EC:3.1.4.4]	-	-	-	ko01100//Metabolic pathways;ko00565//Ether lipid metabolism;ko00564//Glycerophospholipid metabolism;ko04144//Endocytosis
CL12559.Contig2_All	327	1	27	0.0978	2.6882	4.7807	Up	8.8068e-08	7.1147e-07	gi|326491853|dbj|BAJ98151.1|	98.6	2e-20	predicted protein [Hordeum vulgare subsp. vulgare]	--	--	--	--	--	--	--	--	--	--	--	--	--	--	--	--	--	--	-	-	-	--
Unigene47028_All	378	1	27	0.0846	2.3255	4.7807	Up	8.8068e-08	7.1135e-07	gi|293331099|ref|NP_001168838.1|	132.5	1e-30	uncharacterized protein LOC100382643 [Zea mays]	--	--	--	--	sp|Q1KVU3|RK12_SCEOB	48.5	1e-06	50S ribosomal protein L12, chloroplastic OS=Scenedesmus obliquus GN=rpl12 PE=3 SV=1	YGL068w	64.7	4e-11	COG0222	Ribosomal protein L7/L12	--	--	--	--	--	-	-	-	--
Unigene48660_All	600	1	27	0.0533	1.4651	4.7807	Up	8.8068e-08	7.1129e-07	gi|326518128|dbj|BAK07316.1|	105.5	4e-22	predicted protein [Hordeum vulgare subsp. vulgare]	--	--	--	--	sp|B9FK36|ACC2_ORYSJ	79	2e-15	Acetyl-CoA carboxylase 2 OS=Oryza sativa subsp. japonica GN=ACC2 PE=3 SV=2	YNR016c_3	139	3e-33	COG4799	Acetyl-CoA carboxylase, carboxyltransferase component (subunits alpha and beta)	K11262	4e-19	92.4	cme:CMM188C	acetyl-CoA carboxylase / biotin carboxylase [EC:6.4.1.2 6.3.4.14]	-	GO:0003824//catalytic activity	-	ko01100//Metabolic pathways;ko00620//Pyruvate metabolism;ko00061//Fatty acid biosynthesis;ko00640//Propanoate metabolism
CL9847.Contig1_All	373	2	54	0.1715	4.7134	4.7805	Up	1.4387e-14	2.0435e-13	gi|255081672|ref|XP_002508058.1|	147.1	6e-35	peptidylprolyl isomerase, precursor [Micromonas sp. RCC299] >gi|226523334|gb|ACO69316.1| peptidylprolyl isomerase, precursor [Micromonas sp. RCC299]	gi|255081671|ref|XM_002508012.1|	131	5e-28	Micromonas sp. RCC299 chromosome 8 peptidylprolyl isomerase, precursor (CYP-B) mRNA, complete cds	sp|P34791|CP20C_ARATH	124	1e-29	Peptidyl-prolyl cis-trans isomerase CYP20-3, chloroplastic OS=Arabidopsis thaliana GN=CYP20-3 PE=1 SV=1	YDR155c	114	4e-26	COG0652	Peptidyl-prolyl cis-trans isomerase (rotamase) - cyclophilin family	K03768	5e-33	137	olu:OSTLU_37985	peptidyl-prolyl cis-trans isomerase B (cyclophilin B) [EC:5.2.1.8]	GO:0009642//response to light intensity;GO:0006979//response to oxidative stress;GO:0010555//response to mannitol stimulus;GO:0000413//protein peptidyl-prolyl isomerization;GO:0006457//protein folding;GO:0009651//response to salt stress;GO:0042742//defense response to bacterium;GO:0009737//response to abscisic acid stimulus;GO:0019344//cysteine biosynthetic process	GO:0003755//peptidyl-prolyl cis-trans isomerase activity	GO:0031977//thylakoid lumen;GO:0009941//chloroplast envelope;GO:0009535//chloroplast thylakoid membrane;GO:0009570//chloroplast stroma;GO:0022626//cytosolic ribosome;GO:0048046//apoplast	--
Unigene49131_All	336	1	27	0.0952	2.6162	4.7804	Up	8.8068e-08	7.1123e-07	gi|338762836|gb|AEI98623.1|	161.8	2e-39	hypothetical protein 111O18.10 [Coffea canephora]	--	--	--	--	sp|Q8GXR2|PLT6_ARATH	149	3e-37	Probable polyol transporter 6 OS=Arabidopsis thaliana GN=PLT6 PE=2 SV=2	CC0814	63.2	1e-10	COG0477	Permeases of the major facilitator superfamily	K08150	1e-11	66.2	gmx:100815588	MFS transporter, SP family, solute carrier family 2 (myo-inositol transporter), member 13	GO:0055085//transmembrane transport;GO:0009684//indoleacetic acid biosynthetic process;GO:0055114//oxidation-reduction process;GO:0015791//polyol transport;GO:0008645//hexose transport;GO:0006857//oligopeptide transport;GO:0015750;GO:0006569//tryptophan catabolic process	GO:0015146//pentose transmembrane transporter activity;GO:0015149//hexose transmembrane transporter activity;GO:0015166//polyol transmembrane transporter activity;GO:0032440//2-alkenal reductase [NAD(P)] activity;GO:0005351//sugar:hydrogen symporter activity	GO:0016021//integral to membrane;GO:0005886//plasma membrane	--
CL9975.Contig1_All	979	4	108	0.1307	3.5916	4.7803	Up	5.1016e-28	1.2846e-26	gi|384245679|gb|EIE19172.1|	447.6	1e-124	SHMT-domain-containing protein [Coccomyxa subellipsoidea C-169]	gi|32996416|dbj|AK111207.1|	648	0	Oryza sativa Japonica Group cDNA clone:002-178-G02, full insert sequence	sp|P34899|GLYM_PEA	434	4e-122	Serine hydroxymethyltransferase, mitochondrial OS=Pisum sativum PE=1 SV=1	YLR058c	491	1e-138	COG0112	Glycine/serine hydroxymethyltransferase	K00600	3e-125	446	zma:100272918	glycine hydroxymethyltransferase [EC:2.1.2.1]	GO:0019264//glycine biosynthetic process from serine;GO:0006730//one-carbon metabolic process;GO:0032259//methylation	GO:0008270//zinc ion binding;GO:0050897//cobalt ion binding;GO:0004372//glycine hydroxymethyltransferase activity;GO:0030170//pyridoxal phosphate binding;GO:0008168//methyltransferase activity	GO:0005747//mitochondrial respiratory chain complex I	ko01100//Metabolic pathways;ko01110//Biosynthesis of secondary metabolites;ko00460//Cyanoamino acid metabolism;ko00630//Glyoxylate and dicarboxylate metabolism;ko00260//Glycine, serine and threonine metabolism;ko00670//One carbon pool by folate
Unigene46679_All	416	1	27	0.0769	2.1131	4.7802	Up	8.8068e-08	7.1141e-07	gi|212722558|ref|NP_001131219.1|	245.7	1e-64	uncharacterized protein LOC100192528 [Zea mays]	gi|212722557|ref|NM_001137747.1|	218	3e-54	Zea mays uncharacterized LOC100192528 (LOC100192528), mRNA >gi|194690909|gb|BT034534.1| Zea mays full-length cDNA clone ZM_BFc0182G03 mRNA, complete cds	--	--	--	--	YJR156c	220	7e-58	COG0715	ABC-type nitrate/sulfonate/bicarbonate transport systems, periplasmic components	--	--	--	--	--	-	-	-	--
CL11608.Contig1_All	221	1	27	0.1448	3.9776	4.7798	Up	8.8068e-08	7.1153e-07	gi|302854029|ref|XP_002958526.1|	54.3	5e-07	pyruvate kinase [Volvox carteri f. nagariensis] >gi|300256173|gb|EFJ40446.1| pyruvate kinase [Volvox carteri f. nagariensis]	--	--	--	--	sp|Q42806|KPYC_SOYBN	45.8	6e-06	Pyruvate kinase, cytosolic isozyme OS=Glycine max PE=2 SV=1	YAL038w	108	2e-24	COG0469	Pyruvate kinase	--	--	--	--	--	-	GO:0003824//catalytic activity	-	--
Unigene49321_All	397	12	323	0.967	26.4887	4.7757	Up	3.3704e-81	2.2879e-79	gi|6094077|sp|O82713.1|RL41_QUESU	51.6	3e-06	RecName: Full=60S ribosomal protein L41 >gi|3492819|emb|CAA04691.1| RPL41 [Quercus suber]	gi|3492818|emb|AJ001347.1|	67.9	7e-09	Quercus suber cDNA for a ribosomal protein RPL41	sp|O82713|RL41_QUESU	51.6	1e-07	60S ribosomal protein L41 OS=Quercus suber GN=RPL41 PE=3 SV=1	--	--	--	--	--	K14560	2e-06	49.3	ota:Ot14g00710	U3 small nucleolar ribonucleoprotein protein IMP3	-	-	-	ko03010//Ribosome;ko03008//Ribosome biogenesis in eukaryotes
Unigene30031_All	1660	4	107	0.0771	2.0986	4.7666	Up	9.9323e-28	2.4761e-26	gi|302754040|ref|XP_002960444.1|	137.9	4e-31	hypothetical protein SELMODRAFT_73523 [Selaginella moellendorffii] >gi|300171383|gb|EFJ37983.1| hypothetical protein SELMODRAFT_73523 [Selaginella moellendorffii]	--	--	--	--	sp|Q9FPQ6|GP1_CHLRE	85.5	8e-17	Vegetative cell wall protein gp1 OS=Chlamydomonas reinhardtii GN=GP1 PE=2 SV=1	YDL140c	65.9	2e-10	COG0086	DNA-directed RNA polymerase, beta' subunit/160 kD subunit	K14306	5e-17	87.8	gmx:100781711	nuclear pore complex protein Nup62	-	-	-	ko01100//Metabolic pathways;ko03020//RNA polymerase;ko03013//RNA transport;ko00240//Pyrimidine metabolism;ko00230//Purine metabolism
Unigene48835_All	488	2	53	0.1311	3.5359	4.7533	Up	2.8028e-14	3.9086e-13	gi|224097254|ref|XP_002310893.1|	56.6	1e-07	predicted protein [Populus trichocarpa] >gi|118485306|gb|ABK94512.1| unknown [Populus trichocarpa] >gi|222853796|gb|EEE91343.1| predicted protein [Populus trichocarpa]	--	--	--	--	sp|Q9FJW4|NDUS4_ARATH	54.7	3e-08	NADH dehydrogenase [ubiquinone] iron-sulfur protein 4, mitochondrial OS=Arabidopsis thaliana GN=FRO1 PE=2 SV=1	--	--	--	--	--	K03937	2e-08	56.6	pop:POPTR_820136	NADH dehydrogenase (ubiquinone) Fe-S protein 4 [EC:1.6.5.3 1.6.99.3]	GO:0006511//ubiquitin-dependent protein catabolic process;GO:0009651//response to salt stress;GO:0051788//response to misfolded protein;GO:0080129//proteasome core complex assembly;GO:0006972//hyperosmotic response;GO:0009631//cold acclimation;GO:0006833//water transport;GO:0007030//Golgi organization;GO:0006096//glycolysis;GO:0009853//photorespiration;GO:0046686//response to cadmium ion	GO:0000293//ferric-chelate reductase activity;GO:0050897//cobalt ion binding	GO:0005747//mitochondrial respiratory chain complex I	ko01100//Metabolic pathways;ko00190//Oxidative phosphorylation
CL1152.Contig8_All	201	5	136	0.1401	3.7443	4.7402	Up	0	0	gi|75215431|sp|Q9XGN4.1|GOLS1_AJURE	127.5	5e-29	RecName: Full=Galactinol synthase 1; Short=ArGolS1; Short=GolS-1 >gi|5608497|emb|CAB51533.1| galactinol synthase, isoform GolS-1 [Ajuga reptans]	gi|146230137|gb|EF494115.1|	139	1e-30	Verbascum phoeniceum galactinol synthase 2 (GAS2) mRNA, complete cds	sp|Q9XGN4|GOLS1_AJURE	127	1e-30	Galactinol synthase 1 OS=Ajuga reptans GN=GOLS1 PE=1 SV=1	--	--	--	--	--	--	--	--	--	--	GO:0010325//raffinose family oligosaccharide biosynthetic process;GO:0006012//galactose metabolic process;GO:0052576;GO:0070417//cellular response to cold	GO:0046872//metal ion binding;GO:0047216//inositol 3-alpha-galactosyltransferase activity	GO:0005737//cytoplasm	--
Unigene49117_All	604	4	105	0.2119	5.6598	4.7393	Up	3.7611e-27	9.1954e-26	gi|384248773|gb|EIE22256.1|	108.2	7e-23	hypothetical protein COCSUDRAFT_55952 [Coccomyxa subellipsoidea C-169]	gi|270135505|gb|BT102457.1|	87.7	1e-14	Picea glauca clone GQ0193_N13 mRNA sequence	--	--	--	--	--	--	--	--	--	--	--	--	--	--	-	-	-	--
Unigene46918_All	1277	8	209	0.2004	5.3285	4.7328	Up	9.2553e-53	4.1962e-51	gi|326498211|dbj|BAJ98533.1|	285	1e-75	predicted protein [Hordeum vulgare subsp. vulgare]	gi|32995733|dbj|AK110524.1|	301	9e-79	Oryza sativa Japonica Group cDNA clone:002-167-H08, full insert sequence	sp|P18616|RPB1_ARATH	62	7e-10	DNA-directed RNA polymerase II subunit RPB1 OS=Arabidopsis thaliana GN=RPB205 PE=1 SV=3	SPBC28F2.12	62.8	1e-09	COG0086	DNA-directed RNA polymerase, beta' subunit/160 kD subunit	K14306	2e-14	78.6	bdi:100835393	nuclear pore complex protein Nup62	-	-	-	ko03013//RNA transport
Unigene47003_All	480	1	26	0.0666	1.7635	4.7268	Up	1.7177e-07	1.3382e-06	--	--	--	--	--	--	--	--	--	--	--	--	YGR189c	102	3e-23	COG2273	Beta-glucanase/Beta-glucan synthetase	--	--	--	--	--	-	-	-	--
Unigene49308_All	260	1	26	0.123	3.2557	4.7262	Up	1.7177e-07	1.3377e-06	gi|224011567|ref|XP_002295558.1|	102.8	1e-21	protein translocase complex subunit [Thalassiosira pseudonana CCMP1335] >gi|209583589|gb|ACI64275.1| protein translocase complex subunit [Thalassiosira pseudonana CCMP1335]	--	--	--	--	sp|P38379|SC61A_PYRSA	84.7	1e-17	Protein transport protein Sec61 subunit alpha OS=Pyrenomonas salina PE=2 SV=1	YLR378c	98.2	3e-21	COG0201	Preprotein translocase subunit SecY	K10956	4e-21	97.4	cre:CHLREDRAFT_188207	protein transport protein SEC61 subunit alpha	-	-	GO:0016020//membrane	ko04145//Phagosome;ko03060//Protein export;ko04141//Protein processing in endoplasmic reticulum
Unigene48190_All	336	1	26	0.0952	2.5193	4.7259	Up	1.7177e-07	1.338e-06	--	--	--	--	--	--	--	--	--	--	--	--	PA5037_2	47	9e-06	COG3266	Uncharacterized protein conserved in bacteria	--	--	--	--	--	-	-	-	--
CL8560.Contig1_All	364	2	52	0.1758	4.651	4.7255	Up	5.4568e-14	7.4603e-13	gi|297830054|ref|XP_002882909.1|	116.7	9e-26	hypothetical protein ARALYDRAFT_478929 [Arabidopsis lyrata subsp. lyrata] >gi|297328749|gb|EFH59168.1| hypothetical protein ARALYDRAFT_478929 [Arabidopsis lyrata subsp. lyrata]	gi|116640904|emb|CT836647.1|	63.9	1e-07	Oryza sativa (indica cultivar-group) cDNA clone:OSIGCRA128A07, full insert sequence	sp|Q9LKA3|MDHM2_ARATH	116	4e-27	Malate dehydrogenase 2, mitochondrial OS=Arabidopsis thaliana GN=At3g15020 PE=1 SV=1	SPCC306.08c	108	2e-24	COG0039	Malate/lactate dehydrogenases	K00026	7e-27	116	aly:ARALYDRAFT_478929	malate dehydrogenase [EC:1.1.1.37]	GO:0009651//response to salt stress;GO:0042742//defense response to bacterium;GO:0009409//response to cold;GO:0006108//malate metabolic process;GO:0006099//tricarboxylic acid cycle;GO:0044262//cellular carbohydrate metabolic process;GO:0006972//hyperosmotic response;GO:0006833//water transport;GO:0007030//Golgi organization;GO:0006096//glycolysis;GO:0006094//gluconeogenesis;GO:0009853//photorespi…	GO:0005507//copper ion binding;GO:0030060//L-malate dehydrogenase activity;GO:0000166//nucleotide binding	GO:0005829//cytosol;GO:0005618//cell wall;GO:0005739//mitochondrion;GO:0009507//chloroplast;GO:0016020//membrane;GO:0005794//Golgi apparatus;GO:0048046//apoplast	ko01100//Metabolic pathways;ko01110//Biosynthesis of secondary metabolites;ko00020//Citrate cycle (TCA cycle);ko00630//Glyoxylate and dicarboxylate metabolism;ko00620//Pyruvate metabolism;ko00710//Carbon fixation in photosynthetic organisms
Unigene46943_All	386	1	26	0.0829	2.193	4.7254	Up	1.7177e-07	1.3383e-06	gi|302846190|ref|XP_002954632.1|	50.8	6e-06	hypothetical protein VOLCADRAFT_121342 [Volvox carteri f. nagariensis] >gi|300260051|gb|EFJ44273.1| hypothetical protein VOLCADRAFT_121342 [Volvox carteri f. nagariensis]	gi|32992801|dbj|AK107592.1|	69.9	2e-09	Oryza sativa Japonica Group cDNA clone:002-131-A07, full insert sequence	--	--	--	--	SPCC970.06	113	7e-26	COG2259	Predicted membrane protein	K11323	4e-09	57.8	vcn:VOLCADRAFT_121342	histone arginine demethylase JMJD6 [EC:1.14.11.-]	-	-	-	--
Unigene48186_All	226	1	26	0.1416	3.7455	4.7253	Up	1.7177e-07	1.3381e-06	gi|303275974|ref|XP_003057281.1|	77.4	6e-14	predicted protein [Micromonas pusilla CCMP1545] >gi|226461633|gb|EEH58926.1| predicted protein [Micromonas pusilla CCMP1545]	--	--	--	--	sp|Q8RWN9|OPD22_ARATH	68.6	8e-13	Dihydrolipoyllysine-residue acetyltransferase component 2 of pyruvate dehydrogenase complex, mitochondrial OS=Arabidopsis thaliana GN=At3g13930 PE=1 SV=2	SPCC1259.09c	85.1	3e-17	COG0508	Pyruvate/2-oxoglutarate dehydrogenase complex, dihydrolipoamide acyltransferase (E2) component, and related enzymes	K00627	2e-13	72.4	vvi:100251405	pyruvate dehydrogenase E2 component (dihydrolipoamide acetyltransferase) [EC:2.3.1.12]	GO:0006090//pyruvate metabolic process	GO:0005507//copper ion binding;GO:0004742//dihydrolipoyllysine-residue acetyltransferase activity	GO:0009941//chloroplast envelope;GO:0045254//pyruvate dehydrogenase complex;GO:0005739//mitochondrion	ko01100//Metabolic pathways;ko01110//Biosynthesis of secondary metabolites;ko00020//Citrate cycle (TCA cycle);ko00010//Glycolysis / Gluconeogenesis;ko00620//Pyruvate metabolism
Unigene48968_All	454	1	26	0.0705	1.8645	4.725	Up	1.7177e-07	1.3378e-06	gi|356542284|ref|XP_003539599.1|	58.9	2e-08	PREDICTED: uncharacterized protein LOC100811987 [Glycine max]	--	--	--	--	sp|Q9LK03|PERK2_ARATH	52.8	8e-08	Proline-rich receptor-like protein kinase PERK2 OS=Arabidopsis thaliana GN=PERK2 PE=2 SV=3	Rv2264c	47.4	1e-05	COG0443	Molecular chaperone	--	--	--	--	--	-	-	-	--
CL324.Contig1_All	369	2	51	0.1734	4.4998	4.6977	Up	1.0617e-13	1.4239e-12	gi|255072433|ref|XP_002499891.1|	115.5	2e-25	predicted protein [Micromonas sp. RCC299] >gi|226515153|gb|ACO61149.1| predicted protein [Micromonas sp. RCC299]	gi|189084149|gb|BT031665.1|	145	3e-32	Phytophthora capsici clone CBOT53-I08 mRNA sequence	sp|Q94A52|RH2_ARATH	110	2e-25	DEAD-box ATP-dependent RNA helicase 2 OS=Arabidopsis thaliana GN=RH2 PE=2 SV=2	SPAC1006.07	122	1e-28	COG0513	Superfamily II DNA and RNA helicases	K13025	2e-26	115	olu:OSTLU_26958	ATP-dependent RNA helicase [EC:3.6.4.13]	GO:0001666//response to hypoxia;GO:0006397//mRNA processing	GO:0003676//nucleic acid binding;GO:0008026//ATP-dependent helicase activity;GO:0005524//ATP binding	GO:0035145//exon-exon junction complex;GO:0005730//nucleolus;GO:0016607//nuclear speck;GO:0016020//membrane	ko03013//RNA transport;ko03015//mRNA surveillance pathway;ko03040//Spliceosome
Unigene49548_All	213	2	51	0.3004	7.7954	4.6977	Up	1.0617e-13	1.4237e-12	gi|226510502|ref|NP_001141021.1|	134.8	3e-31	uncharacterized protein LOC100273100 [Zea mays]	gi|226510501|ref|NM_001147549.1|	293	3e-77	Zea mays uncharacterized LOC100273100 (LOC100273100), mRNA >gi|194702225|gb|BT040192.1| Zea mays full-length cDNA clone ZM_BFc0070L06 mRNA, complete cds	sp|P26854|ATPAM_MARPO	119	3e-28	ATP synthase subunit alpha, mitochondrial OS=Marchantia polymorpha GN=ATPA PE=3 SV=2	YBL099w	132	2e-31	COG0056	F0F1-type ATP synthase, alpha subunit	K02132	2e-32	134	zma:100273100	F-type H+-transporting ATPase subunit alpha [EC:3.6.3.14]	GO:0042777//plasma membrane ATP synthesis coupled proton transport;GO:0015991//ATP hydrolysis coupled proton transport	GO:0046933//hydrogen ion transporting ATP synthase activity, rotational mechanism;GO:0005524//ATP binding;GO:0046961//proton-transporting ATPase activity, rotational mechanism	GO:0045261//proton-transporting ATP synthase complex, catalytic core F(1);GO:0005739//mitochondrion;GO:0005886//plasma membrane	ko01100//Metabolic pathways;ko00190//Oxidative phosphorylation
Unigene26793_All	974	1	25	0.0328	0.8357	4.6712	Up	3.3461e-07	2.5171e-06	gi|365222874|gb|AEW69789.1|	375.2	7e-103	Hop-interacting protein THI018 [Solanum lycopersicum]	gi|349704996|emb|FQ383950.1|	170	2e-39	Vitis vinifera clone SS0AAG6YJ08	sp|Q56XR0|BH071_ARATH	280	9e-76	Transcription factor bHLH71 OS=Arabidopsis thaliana GN=BHLH71 PE=1 SV=1	--	--	--	--	--	K13422	5e-14	76.6	mtr:MTR_5g030430	transcription factor MYC2	GO:0006355//regulation of transcription, DNA-dependent	-	GO:0043231//intracellular membrane-bounded organelle	ko04626//Plant-pathogen interaction;ko04075//Plant hormone signal transduction
Unigene49026_All	374	1	25	0.0855	2.1763	4.6698	Up	3.3461e-07	2.516e-06	--	--	--	--	--	--	--	--	--	--	--	--	--	--	--	--	--	--	--	--	--	--	-	-	-	--
Unigene46932_All	227	1	25	0.1409	3.5856	4.6695	Up	3.3461e-07	2.5167e-06	gi|348685247|gb|EGZ25062.1|	53.9	7e-07	hypothetical protein PHYSODRAFT_344860 [Phytophthora sojae]	--	--	--	--	sp|Q43116|PDI_RICCO	65.1	9e-12	Protein disulfide-isomerase OS=Ricinus communis PE=2 SV=1	SPAC1F5.02	85.5	2e-17	COG0526	Thiol-disulfide isomerase and thioredoxins	K09584	9e-14	73.2	zma:100273618	protein disulfide-isomerase A6 [EC:5.3.4.1]	GO:0009987//cellular process;GO:0050896//response to stimulus	GO:0003824//catalytic activity	GO:0005773//vacuole	ko04141//Protein processing in endoplasmic reticulum
Unigene49599_All	267	1	25	0.1198	3.0484	4.6694	Up	3.3461e-07	2.5156e-06	--	--	--	--	--	--	--	--	--	--	--	--	--	--	--	--	--	--	--	--	--	--	-	-	-	--
CL188.Contig4_All	203	1	25	0.1576	4.0095	4.6691	Up	3.3461e-07	2.5175e-06	gi|297820930|ref|XP_002878348.1|	84.3	5e-16	40S ribosomal protein S13 [Arabidopsis lyrata subsp. lyrata] >gi|297324186|gb|EFH54607.1| 40S ribosomal protein S13 [Arabidopsis lyrata subsp. lyrata]	gi|32993630|dbj|AK108421.1|	131	3e-28	Oryza sativa Japonica Group cDNA clone:002-143-A01, full insert sequence	sp|P59223|RS131_ARATH	83.2	3e-17	40S ribosomal protein S13-1 OS=Arabidopsis thaliana GN=RPS13A PE=2 SV=1	YDR064w	76.3	1e-14	COG0184	Ribosomal protein S15P/S13E	K02953	4e-17	84.3	aly:ARALYDRAFT_907607	small subunit ribosomal protein S13e	GO:0000911//cytokinesis by cell plate formation;GO:0001510//RNA methylation;GO:0006412//translation;GO:0010090//trichome morphogenesis;GO:0009965//leaf morphogenesis;GO:0042545//cell wall modification;GO:0009664//plant-type cell wall organization	GO:0003735//structural constituent of ribosome	GO:0005618//cell wall;GO:0005730//nucleolus;GO:0022627//cytosolic small ribosomal subunit;GO:0009507//chloroplast;GO:0016020//membrane;GO:0005794//Golgi apparatus;GO:0005783//endoplasmic reticulum	ko03010//Ribosome
Unigene48057_All	240	1	25	0.1333	3.3914	4.6691	Up	3.3461e-07	2.5165e-06	--	--	--	--	--	--	--	--	--	--	--	--	--	--	--	--	--	--	--	--	--	--	-	-	-	--
Unigene48620_All	369	1	25	0.0867	2.2058	4.6691	Up	3.3461e-07	2.5163e-06	--	--	--	--	--	--	--	--	--	--	--	--	--	--	--	--	--	--	--	--	--	--	-	-	-	--
CL7090.Contig2_All	594	3	75	0.1616	4.1108	4.6689	Up	1.4301e-19	2.6219e-18	gi|357128765|ref|XP_003566040.1|	52.8	3e-06	PREDICTED: uncharacterized protein LOC100829785 [Brachypodium distachyon]	--	--	--	--	sp|Q9S740|AGP19_ARATH	48.1	3e-06	Lysine-rich arabinogalactan protein 19 OS=Arabidopsis thaliana GN=AGP19 PE=2 SV=2	--	--	--	--	--	--	--	--	--	--	-	-	-	--
Unigene12671_All	296	1	25	0.1081	2.7498	4.6689	Up	3.3461e-07	2.5173e-06	--	--	--	--	--	--	--	--	--	--	--	--	--	--	--	--	--	--	--	--	--	--	-	-	-	--
Unigene46749_All	296	1	25	0.1081	2.7498	4.6689	Up	3.3461e-07	2.5169e-06	gi|323452605|gb|EGB08478.1|	54.7	4e-07	hypothetical protein AURANDRAFT_63773 [Aureococcus anophagefferens]	--	--	--	--	--	--	--	--	YER072w	90.5	7e-19	COG5264	Vacuolar transporter chaperone	--	--	--	--	--	-	-	-	--
Unigene48736_All	376	1	25	0.0851	2.1647	4.6689	Up	3.3461e-07	2.5161e-06	gi|293331839|ref|NP_001168882.1|	84.3	5e-16	uncharacterized protein LOC100382687 precursor [Zea mays]	--	--	--	--	sp|Q9LK03|PERK2_ARATH	67	3e-12	Proline-rich receptor-like protein kinase PERK2 OS=Arabidopsis thaliana GN=PERK2 PE=2 SV=3	Rv0206c	50.1	1e-06	COG2409	Predicted drug exporters of the RND superfamily	K14005	2e-08	55.5	cre:CHLREDRAFT_195444	protein transport protein SEC31	-	GO:0016740//transferase activity	-	ko01100//Metabolic pathways;ko01110//Biosynthesis of secondary metabolites;ko00565//Ether lipid metabolism;ko00500//Starch and sucrose metabolism;ko00564//Glycerophospholipid metabolism;ko04144//Endocytosis;ko00040//Pentose and glucuronate interconversions;ko00520//Amino sugar and nucleotide sugar metabolism;ko04141//Protein processing in endoplasmic reticulum
Unigene49182_All	261	1	25	0.1226	3.1185	4.6688	Up	3.3461e-07	2.5158e-06	gi|384246978|gb|EIE20466.1|	72.4	2e-12	Metallo-dependent phosphatase [Coccomyxa subellipsoidea C-169]	--	--	--	--	sp|Q9SFU3|PPA15_ARATH	65.5	7e-12	Purple acid phosphatase 15 OS=Arabidopsis thaliana GN=PAP15 PE=1 SV=1	--	--	--	--	--	--	--	--	--	--	-	-	-	--
CL7733.Contig1_All	2757	35	872	0.4061	10.2974	4.6643	Up	1.0236e-213	1.8898e-211	gi|326518198|dbj|BAK07351.1|	1296.2	0	predicted protein [Hordeum vulgare subsp. vulgare]	gi|32992597|dbj|AK107388.1|	4561	0	Oryza sativa Japonica Group cDNA clone:002-127-C09, full insert sequence	sp|O50008|METE_ARATH	710	0	5-methyltetrahydropteroyltriglutamate--homocysteine methyltransferase OS=Arabidopsis thaliana GN=CIMS PE=1 SV=1	SPAC9.09	938	0	COG0620	Methionine synthase II (cobalamin-independent)	K00549	0	745	cme:CMJ234C	5-methyltetrahydropteroyltriglutamate--homocysteine methyltransferase [EC:2.1.1.14]	GO:0009651//response to salt stress;GO:0008652//cellular amino acid biosynthetic process;GO:0010043//response to zinc ion;GO:0046686//response to cadmium ion	GO:0005507//copper ion binding;GO:0008705//methionine synthase activity	GO:0005829//cytosol;GO:0005777//peroxisome;GO:0009506//plasmodesma;GO:0005774//vacuolar membrane;GO:0009570//chloroplast stroma;GO:0005794//Golgi apparatus;GO:0005886//plasma membrane;GO:0048046//apoplast	ko01100//Metabolic pathways;ko01110//Biosynthesis of secondary metabolites;ko00450//Selenocompound metabolism;ko00270//Cysteine and methionine metabolism
Unigene49538_All	271	5	124	0.5903	14.8971	4.6574	Up	1.5214e-31	4.3099e-30	--	--	--	--	--	--	--	--	--	--	--	--	--	--	--	--	--	--	--	--	--	--	-	-	-	--
Unigene29132_All	704	3	74	0.1363	3.4222	4.6501	Up	2.7774e-19	5.0256e-18	gi|307108958|gb|EFN57197.1|	79.3	5e-14	hypothetical protein CHLNCDRAFT_143609 [Chlorella variabilis]	--	--	--	--	--	--	--	--	--	--	--	--	--	--	--	--	--	--	-	-	-	--
CL6281.Contig2_All	623	2	49	0.1027	2.5607	4.64	Up	4.0109e-13	5.1675e-12	gi|302753952|ref|XP_002960400.1|	79.3	4e-14	hypothetical protein SELMODRAFT_229912 [Selaginella moellendorffii] >gi|300171339|gb|EFJ37939.1| hypothetical protein SELMODRAFT_229912 [Selaginella moellendorffii]	--	--	--	--	sp|O23492|INT4_ARATH	76.3	1e-14	Inositol transporter 4 OS=Arabidopsis thaliana GN=INT4 PE=1 SV=1	CC0814	78.6	8e-15	COG0477	Permeases of the major facilitator superfamily	K08150	2e-14	77	smo:SELMODRAFT_168181	MFS transporter, SP family, solute carrier family 2 (myo-inositol transporter), member 13	GO:0071702	GO:0015295//solute:hydrogen symporter activity	GO:0044464//cell part;GO:0016020//membrane	--
CL9808.Contig2_All	762	2	49	0.084	2.0936	4.6395	Up	4.0109e-13	5.1668e-12	gi|307107142|gb|EFN55386.1|	263.8	1e-69	hypothetical protein CHLNCDRAFT_57989 [Chlorella variabilis]	--	--	--	--	sp|Q9LK03|PERK2_ARATH	63.2	2e-10	Proline-rich receptor-like protein kinase PERK2 OS=Arabidopsis thaliana GN=PERK2 PE=2 SV=3	PAE0546	103	4e-22	COG1232	Protoporphyrinogen oxidase	K12866	1e-06	52	pop:POPTR_824729	WW domain-binding protein 11	-	GO:0016491//oxidoreductase activity	-	ko03040//Spliceosome
CL11885.Contig2_All	730	96	2347	4.2071	104.674	4.6369	Up	0	0	gi|225427023|ref|XP_002271461.1|	214.5	1e-54	PREDICTED: 14 kDa proline-rich protein DC2.15 isoform 1 [Vitis vinifera]	gi|349727355|emb|FQ388937.1|	168	5e-39	Vitis vinifera clone SS0AEB21YG16	sp|P14009|14KD_DAUCA	158	3e-39	14 kDa proline-rich protein DC2.15 OS=Daucus carota PE=2 SV=1	--	--	--	--	--	--	--	--	--	--	GO:0000038//very long-chain fatty acid metabolic process;GO:0006869//lipid transport;GO:0042335//cuticle development	GO:0008289//lipid binding	GO:0005576//extracellular region;GO:0009535//chloroplast thylakoid membrane	--
Unigene15955_All	445	3	73	0.2157	5.3409	4.63	Up	5.3912e-19	9.6283e-18	gi|224093304|ref|XP_002309874.1|	78.6	2e-14	predicted protein [Populus trichocarpa] >gi|222852777|gb|EEE90324.1| predicted protein [Populus trichocarpa]	--	--	--	--	sp|Q9LK03|PERK2_ARATH	51.6	2e-07	Proline-rich receptor-like protein kinase PERK2 OS=Arabidopsis thaliana GN=PERK2 PE=2 SV=3	--	--	--	--	--	--	--	--	--	--	-	-	-	--
Unigene1361_All	607	10	241	0.527	12.9264	4.6164	Up	8.8735e-60	4.5003e-58	gi|302853456|ref|XP_002958243.1|	52.8	3e-06	hypothetical protein VOLCADRAFT_121694 [Volvox carteri f. nagariensis] >gi|300256431|gb|EFJ40697.1| hypothetical protein VOLCADRAFT_121694 [Volvox carteri f. nagariensis]	--	--	--	--	--	--	--	--	--	--	--	--	--	--	--	--	--	--	-	-	-	--
Unigene49242_All	327	1	24	0.0978	2.3895	4.6107	Up	6.5101e-07	4.7125e-06	gi|326519793|dbj|BAK00269.1|	117.5	5e-26	predicted protein [Hordeum vulgare subsp. vulgare]	gi|241984942|dbj|AK332202.1|	365	2e-98	Triticum aestivum cDNA, clone: SET1_M06, cultivar: Chinese Spring	sp|P92985|RBP1C_ARATH	100	3e-22	Ran-binding protein 1 homolog c OS=Arabidopsis thaliana GN=RANBP1C PE=2 SV=1	SPBC1773.07c	146	1e-35	COG5171	Ran GTPase-activating protein (Ran-binding protein)	K15306	4e-23	104	pop:POPTR_557663	Ran-binding protein 1	GO:0006406//mRNA export from nucleus;GO:0000060//protein import into nucleus, translocation;GO:0022402//cell cycle process;GO:0006396//RNA processing	GO:0005515//protein binding	GO:0005622//intracellular	--
CL4265.Contig4_All	290	1	24	0.1103	2.6944	4.6105	Up	6.5101e-07	4.7149e-06	gi|326488259|dbj|BAJ93798.1|	161.8	2e-39	predicted protein [Hordeum vulgare subsp. vulgare]	gi|32994254|dbj|AK109045.1|	111	4e-22	Oryza sativa Japonica Group cDNA clone:002-154-D07, full insert sequence	sp|P28998|DHE4_CHLSO	81.3	1e-16	NADP-specific glutamate dehydrogenase (Fragment) OS=Chlorella sorokiniana PE=2 SV=1	YOR375c	135	1e-32	COG0334	Glutamate dehydrogenase/leucine dehydrogenase	K00262	4e-12	67.8	gmx:100788009	glutamate dehydrogenase (NADP+) [EC:1.4.1.4]	-	-	-	ko01100//Metabolic pathways;ko00250//Alanine, aspartate and glutamate metabolism;ko00910//Nitrogen metabolism;ko00330//Arginine and proline metabolism
Unigene31492_All	392	1	24	0.0816	1.9933	4.6104	Up	6.5101e-07	4.7142e-06	gi|374713198|gb|AEX34748.2|	106.7	9e-23	WRKY10 transcription factor, partial [Populus balsamifera]	--	--	--	--	sp|Q93WT0|WRK31_ARATH	86.7	4e-18	Probable WRKY transcription factor 31 OS=Arabidopsis thaliana GN=WRKY31 PE=2 SV=1	--	--	--	--	--	--	--	--	--	--	-	-	-	--
Unigene48486_All	228	1	24	0.1403	3.4271	4.6104	Up	6.5101e-07	4.7132e-06	gi|150406485|ref|YP_001315122.1|	69.3	1e-11	ribosomal protein S19 [Chlorokybus atmophyticus] >gi|126507722|gb|ABO15119.1| ribosomal protein S19 [Chlorokybus atmophyticus]	--	--	--	--	sp|P46750|RT19_PROWI	56.6	3e-09	Ribosomal protein S19, mitochondrial OS=Prototheca wickerhamii GN=RPS19 PE=3 SV=1	YNR037c	86.3	1e-17	COG0185	Ribosomal protein S19	K02965	3e-07	51.6	osa:6450135	small subunit ribosomal protein S19	GO:0006412//translation	GO:0003735//structural constituent of ribosome;GO:0019843//rRNA binding	GO:0005763//mitochondrial small ribosomal subunit;GO:0009507//chloroplast	ko03010//Ribosome
Unigene48803_All	422	1	24	0.0758	1.8516	4.6104	Up	6.5101e-07	4.7128e-06	gi|218188724|gb|EEC71151.1|	50.8	6e-06	hypothetical protein OsI_02987 [Oryza sativa Indica Group]	--	--	--	--	--	--	--	--	--	--	--	--	--	--	--	--	--	--	-	-	-	--
Unigene23362_All	587	4	96	0.218	5.3245	4.6102	Up	1.4792e-24	3.3002e-23	gi|288300158|gb|ADC45382.1|	99.8	2e-20	phosphate-repressible phosphate permease [Cleistogenes songorica]	--	--	--	--	--	--	--	--	YBR296c	76.6	3e-14	COG0306	Phosphate/sulphate permeases	K11323	3e-08	56.2	vcn:VOLCADRAFT_121342	histone arginine demethylase JMJD6 [EC:1.14.11.-]	-	-	-	--
Unigene47411_All	493	1	24	0.0649	1.5849	4.61	Up	6.5101e-07	4.7139e-06	--	--	--	--	--	--	--	--	--	--	--	--	--	--	--	--	--	--	--	--	--	--	-	-	-	--
CL1877.Contig1_All	532	2	48	0.1203	2.9375	4.6099	Up	7.7874e-13	9.8379e-12	gi|301093042|ref|XP_002997370.1|	100.1	1e-20	ATP-citrate synthase [Phytophthora infestans T30-4] >gi|262110768|gb|EEY68820.1| ATP-citrate synthase [Phytophthora infestans T30-4]	--	--	--	--	sp|Q2QZ86|ACLA2_ORYSJ	66.2	1e-11	ATP-citrate synthase alpha chain protein 2 OS=Oryza sativa subsp. japonica GN=ACLA-2 PE=2 SV=2	SPAC22A12.16	137	8e-33	COG0045	Succinyl-CoA synthetase, beta subunit	K01648	5e-12	68.6	zma:100273868	ATP citrate (pro-S)-lyase [EC:2.3.3.8]	-	GO:0005488//binding;GO:0016746//transferase activity, transferring acyl groups	-	ko01100//Metabolic pathways;ko01110//Biosynthesis of secondary metabolites;ko00020//Citrate cycle (TCA cycle)
CL9345.Contig2_All	266	1	24	0.1203	2.9375	4.6099	Up	6.5101e-07	4.7146e-06	--	--	--	--	--	--	--	--	--	--	--	--	--	--	--	--	--	--	--	--	--	--	-	-	-	--
Unigene49262_All	386	1	24	0.0829	2.0243	4.6099	Up	6.5101e-07	4.7121e-06	--	--	--	--	--	--	--	--	--	--	--	--	SPAC11D3.18c	49.3	2e-06	COG0477	Permeases of the major facilitator superfamily	--	--	--	--	--	-	-	-	--
Unigene48061_All	311	1	24	0.1029	2.5125	4.6098	Up	6.5101e-07	4.7135e-06	--	--	--	--	--	--	--	--	--	--	--	--	--	--	--	--	--	--	--	--	--	--	-	-	-	--
Unigene49408_All	379	2	47	0.1688	4.0374	4.58	Up	1.5108e-12	1.8694e-11	--	--	--	--	--	--	--	--	--	--	--	--	--	--	--	--	--	--	--	--	--	--	-	-	-	--
Unigene46915_All	782	4	93	0.1636	3.8719	4.5648	Up	1.0763e-23	2.3233e-22	gi|242040359|ref|XP_002467574.1|	62.4	7e-09	hypothetical protein SORBIDRAFT_01g030328 [Sorghum bicolor] >gi|241921428|gb|EER94572.1| hypothetical protein SORBIDRAFT_01g030328 [Sorghum bicolor]	--	--	--	--	sp|P0CB23|Y4862_ARATH	53.9	1e-07	Uncharacterized protein At4g38062 OS=Arabidopsis thaliana GN=At4g38062 PE=2 SV=1	PAB2181	58.9	9e-09	COG1318	Predicted transcriptional regulators	K01802	2e-07	54.3	ath:AT4G32420	peptidylprolyl isomerase [EC:5.2.1.8]	-	-	-	ko03013//RNA transport;ko03015//mRNA surveillance pathway
Unigene48980_All	389	1	23	0.0822	1.925	4.5496	Up	1.2648e-06	8.8173e-06	gi|384249659|gb|EIE23140.1|	67.8	5e-11	hypothetical protein COCSUDRAFT_47508 [Coccomyxa subellipsoidea C-169]	--	--	--	--	--	--	--	--	all1649	80.1	9e-16	COG3321	Polyketide synthase modules and related proteins	--	--	--	--	--	-	-	-	--
Unigene49230_All	283	1	23	0.113	2.646	4.5494	Up	1.2648e-06	8.8167e-06	--	--	--	--	--	--	--	--	--	--	--	--	--	--	--	--	--	--	--	--	--	--	-	-	-	--
Unigene48539_All	302	1	23	0.1059	2.4795	4.5493	Up	1.2648e-06	8.818e-06	--	--	--	--	--	--	--	--	--	--	--	--	--	--	--	--	--	--	--	--	--	--	-	-	-	--
CL1308.Contig1_All	313	1	23	0.1022	2.3924	4.549	Up	1.2648e-06	8.8192e-06	gi|326498279|dbj|BAJ98567.1|	112.8	1e-24	predicted protein [Hordeum vulgare subsp. vulgare]	gi|37988935|dbj|AK119312.1|	113	1e-22	Oryza sativa Japonica Group cDNA clone:001-130-G09, full insert sequence	--	--	--	--	SPCC417.08_2	94.4	5e-20	COG0488	ATPase components of ABC transporters with duplicated ATPase domains	K03235	5e-06	47.4	olu:OSTLU_89073	elongation factor 3	-	-	-	--
Unigene47297_All	395	1	23	0.081	1.8957	4.5487	Up	1.2648e-06	8.8186e-06	--	--	--	--	gi|322875489|gb|HQ213946.1|	61.9	4e-07	Hordeum vulgare clone pHv-607 repeat region	--	--	--	--	YDR406w_4	86.7	1e-17	COG0842	ABC-type multidrug transport system, permease component	--	--	--	--	--	-	-	-	--
CL4617.Contig2_All	1008	4	92	0.127	2.9715	4.5483	Up	2.084e-23	4.451e-22	gi|326504926|dbj|BAK06754.1|	170.6	3e-41	predicted protein [Hordeum vulgare subsp. vulgare]	--	--	--	--	sp|Q9SFG0|STP6_ARATH	119	3e-27	Sugar transport protein 6 OS=Arabidopsis thaliana GN=STP6 PE=1 SV=1	SPAC1348.14c	137	2e-32	COG0477	Permeases of the major facilitator superfamily	K08145	2e-26	118	smo:SELMODRAFT_437958	MFS transporter, SP family, solute carrier family 2 (facilitated glucose transporter), member 8	GO:0006810//transport	GO:0022891//substrate-specific transmembrane transporter activity	GO:0044464//cell part	--
CL10016.Contig1_All	482	1	23	0.0664	1.5536	4.5483	Up	1.2648e-06	8.8199e-06	gi|255073615|ref|XP_002500482.1|	167.9	4e-41	predicted protein [Micromonas sp. RCC299] >gi|226515745|gb|ACO61740.1| predicted protein [Micromonas sp. RCC299]	gi|32969503|dbj|AK059485.1|	71.9	5e-10	Oryza sativa Japonica Group cDNA clone:001-028-F12, full insert sequence	--	--	--	--	Rv3696c	176	2e-44	COG0554	Glycerol kinase	K00864	2e-41	166	olu:OSTLU_45141	glycerol kinase [EC:2.7.1.30]	GO:0019563//glycerol catabolic process;GO:0010188//response to microbial phytotoxin;GO:0006635//fatty acid beta-oxidation;GO:0002237//response to molecule of bacterial origin;GO:0080167//response to karrikin	GO:0004370//glycerol kinase activity	GO:0005829//cytosol	ko01100//Metabolic pathways;ko00561//Glycerolipid metabolism;ko04626//Plant-pathogen interaction
Unigene29181_All	652	2	45	0.0981	2.2471	4.5177	Up	5.6733e-12	6.7122e-11	gi|302849322|ref|XP_002956191.1|	58.5	8e-08	hypothetical protein VOLCADRAFT_97190 [Volvox carteri f. nagariensis] >gi|300258494|gb|EFJ42730.1| hypothetical protein VOLCADRAFT_97190 [Volvox carteri f. nagariensis]	--	--	--	--	sp|Q9LK03|PERK2_ARATH	76.3	1e-14	Proline-rich receptor-like protein kinase PERK2 OS=Arabidopsis thaliana GN=PERK2 PE=2 SV=3	XF0818	77.8	1e-14	COG2730	Endoglucanase	K01115	1e-13	74.3	vcn:VOLCADRAFT_99471	phospholipase D [EC:3.1.4.4]	-	-	-	ko01100//Metabolic pathways;ko00565//Ether lipid metabolism;ko00564//Glycerophospholipid metabolism;ko04144//Endocytosis
Unigene49269_All	275	2	45	0.2327	5.3276	4.5169	Up	5.6733e-12	6.7113e-11	gi|326523979|dbj|BAJ97000.1|	84.7	4e-16	predicted protein [Hordeum vulgare subsp. vulgare]	--	--	--	--	sp|Q940B0|RL183_ARATH	70.5	2e-13	60S ribosomal protein L18-3 OS=Arabidopsis thaliana GN=RPL18C PE=2 SV=1	YOL120c	86.3	1e-17	COG1727	Ribosomal protein L18E	K02883	4e-15	77.8	vcn:VOLCADRAFT_80103	large subunit ribosomal protein L18e	-	-	GO:0030529//ribonucleoprotein complex	ko03010//Ribosome
CL12500.Contig1_All	1162	5	112	0.1377	3.1381	4.5103	Up	4.2511e-28	1.0738e-26	gi|3560474|gb|AAC34951.1|	325.9	7e-88	S-adenosyl-methionine-sterol-C- methyltransferase [Nicotiana tabacum]	--	--	--	--	sp|Q6ZIX2|SMT1_ORYSJ	313	1e-85	Cycloartenol-C-24-methyltransferase 1 OS=Oryza sativa subsp. japonica GN=Smt1-1 PE=2 SV=1	sll0418	94.7	3e-19	COG0500	SAM-dependent methyltransferases	K00559	4e-88	323	bdi:100826864	sterol 24-C-methyltransferase [EC:2.1.1.41]	GO:0008152//metabolic process	GO:0016740//transferase activity	-	ko01100//Metabolic pathways;ko01110//Biosynthesis of secondary metabolites;ko00100//Steroid biosynthesis
Unigene49864_All	692	1	22	0.0462	1.0351	4.4857	Up	2.4538e-06	1.6412e-05	--	--	--	--	--	--	--	--	--	--	--	--	--	--	--	--	--	--	--	--	--	--	-	-	-	--
Unigene48302_All	438	1	22	0.073	1.6353	4.4855	Up	2.4538e-06	1.6421e-05	gi|301119819|ref|XP_002907637.1|	197.6	4e-50	acetolactate synthase, mitochondrial precursor [Phytophthora infestans T30-4] >gi|262106149|gb|EEY64201.1| acetolactate synthase, mitochondrial precursor [Phytophthora infestans T30-4]	gi|301119818|ref|XM_002907591.1|	63.9	1e-07	Phytophthora infestans T30-4 acetolactate synthase, mitochondrial precursor (PITG_02740) mRNA, complete cds	sp|P09114|ILVB2_TOBAC	149	8e-37	Acetolactate synthase 2, chloroplastic OS=Nicotiana tabacum GN=ALS SURB PE=1 SV=1	YMR108w	197	7e-51	COG0028	Thiamine pyrophosphate-requiring enzymes [acetolactate synthase, pyruvate dehydrogenase (cytochrome), glyoxylate carboligase, phosphonopyruvate decarboxylase]	K01652	3e-36	148	gmx:100812402	acetolactate synthase I/II/III large subunit [EC:2.2.1.6]	GO:0009082//branched-chain amino acid biosynthetic process	GO:0050660//flavin adenine dinucleotide binding;GO:0030976//thiamine pyrophosphate binding;GO:0000287//magnesium ion binding;GO:0003984//acetolactate synthase activity	-	ko01100//Metabolic pathways;ko01110//Biosynthesis of secondary metabolites;ko00650//Butanoate metabolism;ko00290//Valine, leucine and isoleucine biosynthesis;ko00660//C5-Branched dibasic acid metabolism;ko00770//Pantothenate and CoA biosynthesis
Unigene47205_All	431	1	22	0.0742	1.6619	4.4853	Up	2.4538e-06	1.6423e-05	gi|302789135|ref|XP_002976336.1|	199.9	8e-51	hypothetical protein SELMODRAFT_449423 [Selaginella moellendorffii] >gi|302824837|ref|XP_002994058.1| hypothetical protein SELMODRAFT_449420 [Selaginella moellendorffii] >gi|300138112|gb|EFJ04892.1| hypothetical protein SELMODRAFT_449420 [Selaginella moellendorffii] >gi|300155966|gb|EFJ22596.1| hypothetical protein SELMODRAFT_449423 [Selaginella moellendorffii]	gi|194694037|gb|BT036098.1|	67.9	8e-09	Zea mays full-length cDNA clone ZM_BFb0095G10 mRNA, complete cds	sp|Q40531|NTF6_TOBAC	196	3e-51	Mitogen-activated protein kinase homolog NTF6 OS=Nicotiana tabacum GN=NTF6 PE=2 SV=1	YBL016w	212	2e-55	COG0515	Serine/threonine protein kinase	K04371	9e-52	199	smo:SELMODRAFT_449420	extracellular signal-regulated kinase 1/2 [EC:2.7.11.24]	GO:0048364//root development;GO:0009861//jasmonic acid and ethylene-dependent systemic resistance;GO:0009620//response to fungus;GO:0042542//response to hydrogen peroxide;GO:0009864//induced systemic resistance, jasmonic acid mediated signaling pathway;GO:0043622//cortical microtubule organization;GO:0010120//camalexin biosynthetic process;GO:2000038//regulation of stomatal complex development;GO…	GO:0004707//MAP kinase activity;GO:0005524//ATP binding	GO:0005802//trans-Golgi network;GO:0009524//phragmoplast;GO:0009574//preprophase band;GO:0005634//nucleus	ko04650//Natural killer cell mediated cytotoxicity;ko04626//Plant-pathogen interaction
Unigene47207_All	632	2	44	0.1012	2.2666	4.4852	Up	1.098e-11	1.2719e-10	gi|293335005|ref|NP_001168872.1|	191.8	5e-48	uncharacterized protein LOC100382677 [Zea mays]	--	--	--	--	--	--	--	--	--	--	--	--	--	K11246	6e-49	191	zma:100382677	SHO1 osmosensor	-	-	-	--
CL1767.Contig5_All	377	4	88	0.3394	7.5996	4.4849	Up	2.916e-22	6.0031e-21	gi|323398656|ref|YP_004222731.1|	161.8	2e-39	cytochrome c oxidase subunit 1 [Glaucocystis nostochinearum] >gi|321401349|gb|ADW83103.1| cytochrome c oxidase subunit 1 [Glaucocystis nostochinearum]	gi|270147542|gb|BT114494.1|	220	7e-55	Picea glauca clone GQ03515_J16 mRNA sequence	sp|Q05143|COX1_PROWI	159	4e-40	Cytochrome c oxidase subunit 1 OS=Prototheca wickerhamii GN=COX1 PE=3 SV=1	Q0045	157	3e-39	COG0843	Heme/copper-type cytochrome/quinol oxidases, subunit 1	K02256	2e-38	155	ota:OstapMp40	cytochrome c oxidase subunit 1 [EC:1.9.3.1]	GO:0006810//transport;GO:0022900//electron transport chain;GO:0009060//aerobic respiration	GO:0005507//copper ion binding;GO:0004129//cytochrome-c oxidase activity;GO:0009055//electron carrier activity;GO:0020037//heme binding;GO:0005506//iron ion binding	GO:0016021//integral to membrane;GO:0005743//mitochondrial inner membrane;GO:0070469//respiratory chain;GO:0005886//plasma membrane	ko01100//Metabolic pathways;ko00190//Oxidative phosphorylation
Unigene49031_All	392	1	22	0.0816	1.8272	4.4849	Up	2.4538e-06	1.6418e-05	--	--	--	--	--	--	--	--	--	--	--	--	--	--	--	--	--	--	--	--	--	--	-	-	-	--
Unigene49251_All	247	1	22	0.1295	2.8998	4.4849	Up	2.4538e-06	1.6416e-05	--	--	--	--	--	--	--	--	--	--	--	--	--	--	--	--	--	--	--	--	--	--	-	-	-	--
CL10830.Contig2_All	350	1	22	0.0914	2.0465	4.4848	Up	2.4538e-06	1.6426e-05	gi|224000023|ref|XP_002289684.1|	58.5	3e-08	asparaginyl-trna synthetase [Thalassiosira pseudonana CCMP1335] >gi|220974892|gb|EED93221.1| asparaginyl-trna synthetase [Thalassiosira pseudonana CCMP1335]	--	--	--	--	sp|Q9SW96|SYNC1_ARATH	54.7	1e-08	Asparagine--tRNA ligase, cytoplasmic 1 OS=Arabidopsis thaliana GN=SYNC1 PE=2 SV=1	YHR019c	156	8e-39	COG0017	Aspartyl/asparaginyl-tRNA synthetases	K01893	3e-29	124	cme:CMM098C	asparaginyl-tRNA synthetase [EC:6.1.1.22]	GO:0006418//tRNA aminoacylation for protein translation;GO:0046686//response to cadmium ion;GO:0009793//embryo development ending in seed dormancy	GO:0000166//nucleotide binding;GO:0004812//aminoacyl-tRNA ligase activity	GO:0005829//cytosol;GO:0005739//mitochondrion;GO:0009507//chloroplast	ko00970//Aminoacyl-tRNA biosynthesis
Unigene47227_All	232	1	22	0.1379	3.0873	4.4847	Up	2.4538e-06	1.6422e-05	gi|326504926|dbj|BAK06754.1|	148.7	2e-35	predicted protein [Hordeum vulgare subsp. vulgare]	gi|32995210|dbj|AK110001.1|	165	2e-38	Oryza sativa Japonica Group cDNA clone:002-159-F08, full insert sequence	sp|Q07423|HEX6_RICCO	46.2	4e-06	Hexose carrier protein HEX6 OS=Ricinus communis GN=HEX6 PE=2 SV=1	SPAC1348.14c	61.2	4e-10	COG0477	Permeases of the major facilitator superfamily	--	--	--	--	--	-	-	-	--
Unigene49373_All	507	1	22	0.0631	1.4127	4.4847	Up	2.4538e-06	1.6414e-05	--	--	--	--	--	--	--	--	--	--	--	--	XF1267	48.9	4e-06	COG5297	Cellobiohydrolase A (1,4-beta-cellobiosidase A)	--	--	--	--	--	-	-	-	--
Unigene48534_All	202	1	22	0.1584	3.5458	4.4845	Up	2.4538e-06	1.642e-05	--	--	--	--	--	--	--	--	--	--	--	--	--	--	--	--	--	--	--	--	--	--	-	-	-	--
Unigene49439_All	320	1	22	0.1	2.2383	4.4843	Up	2.4538e-06	1.6413e-05	--	--	--	--	--	--	--	--	--	--	--	--	--	--	--	--	--	--	--	--	--	--	-	-	-	--
CL12857.Contig1_All	508	1	22	0.063	1.41	4.4842	Up	2.4538e-06	1.6425e-05	gi|226505612|ref|NP_001142805.1|	204.9	3e-52	uncharacterized protein LOC100275183 [Zea mays]	gi|226505611|ref|NM_001149333.1|	232	3e-58	Zea mays uncharacterized LOC100275183 (LOC100275183), mRNA	sp|P24152|EXTN_SORBI	47.4	4e-06	Extensin OS=Sorghum bicolor GN=HRGP PE=3 SV=1	--	--	--	--	--	--	--	--	--	--	-	-	-	--
Unigene22403_All	529	2	44	0.121	2.708	4.4841	Up	1.098e-11	1.272e-10	gi|302849296|ref|XP_002956178.1|	164.9	5e-40	hypothetical protein VOLCADRAFT_77019 [Volvox carteri f. nagariensis] >gi|300258481|gb|EFJ42717.1| hypothetical protein VOLCADRAFT_77019 [Volvox carteri f. nagariensis]	gi|242387100|emb|FP099307.1|	85.7	4e-14	Phyllostachys edulis cDNA clone: bphyem124b15, full insert sequence	sp|Q9FK53|NLAL2_ARATH	135	1e-32	H/ACA ribonucleoprotein complex subunit 1-like protein 2 OS=Arabidopsis thaliana GN=At5g18180 PE=2 SV=1	YHR089c	182	4e-46	COG3277	RNA-binding protein involved in rRNA processing	K11128	5e-41	164	vcn:VOLCADRAFT_77019	H/ACA ribonucleoprotein complex subunit 1	GO:0009987//cellular process	GO:0003676//nucleic acid binding	GO:0005730//nucleolus;GO:0030529//ribonucleoprotein complex;GO:0016020//membrane	ko03008//Ribosome biogenesis in eukaryotes
Unigene49176_All	497	1	22	0.0644	1.4412	4.4841	Up	2.4538e-06	1.6417e-05	--	--	--	--	gi|32996410|dbj|AK111201.1|	149	3e-33	Oryza sativa Japonica Group cDNA clone:002-178-E03, full insert sequence	--	--	--	--	--	--	--	--	--	--	--	--	--	--	-	-	-	--
Unigene48536_All	485	1	22	0.066	1.4768	4.4839	Up	2.4538e-06	1.6419e-05	gi|299116821|emb|CBN74933.1|	64.7	5e-10	hypothetical protein Esi_0060_0030 [Ectocarpus siliculosus]	--	--	--	--	sp|Q9M0G9|AB24B_ARATH	48.1	2e-06	ABC transporter B family member 24, mitochondrial OS=Arabidopsis thaliana GN=ABCB24 PE=1 SV=1	mlr7818	58.9	4e-09	COG5265	ABC-type transport system involved in Fe-S cluster assembly, permease and ATPase components	K05663	1e-07	53.9	cre:CHLREDRAFT_105113	mitochondrial ABC transporter ATM	GO:0007275//multicellular organismal development;GO:0006879//cellular iron ion homeostasis;GO:0018130;GO:1901362;GO:0051188//cofactor biosynthetic process;GO:0044271//cellular nitrogen compound biosynthetic process;GO:0010038//response to metal ion;GO:0044238//primary metabolic process;GO:0019222//regulation of metabolic process;GO:0055085//transmembrane transport;GO:0019438//aromatic compound bi…	GO:0000166//nucleotide binding;GO:0042626//ATPase activity, coupled to transmembrane movement of substances	GO:0005743//mitochondrial inner membrane;GO:0016021//integral to membrane;GO:0009507//chloroplast	ko02010//ABC transporters
Unigene11940_All	563	2	43	0.1136	2.4866	4.4521	Up	2.1231e-11	2.4059e-10	gi|226493027|ref|NP_001146895.1|	116.3	2e-25	LOC100280503 [Zea mays] >gi|195604886|gb|ACG24273.1| eukaryotic translation initiation factor 3 subunit 3 [Zea mays]	--	--	--	--	sp|Q9C5Z2|EIF3H_ARATH	109	9e-25	Eukaryotic translation initiation factor 3 subunit H OS=Arabidopsis thaliana GN=TIF3H1 PE=2 SV=2	L159324_1	49.3	4e-06	COG1705	Muramidase (flagellum-specific)	K03247	3e-26	116	zma:100272851	translation initiation factor 3 subunit H	GO:0009987//cellular process	-	GO:0044444//cytoplasmic part	ko03013//RNA transport
CL1700.Contig2_All	281	2	43	0.2277	4.9821	4.4515	Up	2.1231e-11	2.4062e-10	gi|326491995|dbj|BAJ98222.1|	110.9	5e-24	predicted protein [Hordeum vulgare subsp. vulgare]	gi|270134882|gb|BT101834.1|	151	4e-34	Picea glauca clone GQ0131_H06 mRNA sequence	sp|P49690|RL23_ARATH	90.5	2e-19	60S ribosomal protein L23 OS=Arabidopsis thaliana GN=RPL23A PE=2 SV=3	SPCC1322.11	97.4	6e-21	COG0093	Ribosomal protein L14	K02894	8e-21	96.7	ppp:PHYPADRAFT_77052	large subunit ribosomal protein L23e	GO:0006412//translation;GO:0009793//embryo development ending in seed dormancy	GO:0016758//transferase activity, transferring hexosyl groups;GO:0003735//structural constituent of ribosome;GO:0000166//nucleotide binding	GO:0005730//nucleolus;GO:0009507//chloroplast;GO:0022625//cytosolic large ribosomal subunit	ko03010//Ribosome
Unigene15816_All	680	2	43	0.0941	2.0588	4.4515	Up	2.1231e-11	2.4056e-10	gi|326531340|dbj|BAK05021.1|	72.4	5e-12	predicted protein [Hordeum vulgare subsp. vulgare]	gi|32995384|dbj|AK110175.1|	1199	0	Oryza sativa Japonica Group cDNA clone:002-161-G10, full insert sequence	--	--	--	--	SPBC215.08c	400	8e-112	COG0458	Carbamoylphosphate synthase large subunit (split gene in MJ)	K11541	9e-96	347	cme:CMQ255C	carbamoyl-phosphate synthase / aspartate carbamoyltransferase [EC:6.3.5.5 2.1.3.2]	GO:0070409//carbamoyl phosphate biosynthetic process;GO:0006543//glutamine catabolic process	GO:0046872//metal ion binding;GO:0005524//ATP binding;GO:0004088//carbamoyl-phosphate synthase (glutamine-hydrolyzing) activity	-	ko01100//Metabolic pathways;ko00250//Alanine, aspartate and glutamate metabolism;ko00240//Pyrimidine metabolism
Unigene47170_All	512	2	43	0.125	2.7343	4.4512	Up	2.1231e-11	2.4053e-10	gi|326503798|dbj|BAK02685.1|	162.9	1e-39	predicted protein [Hordeum vulgare subsp. vulgare]	gi|32992832|dbj|AK107623.1|	61.9	6e-07	Oryza sativa Japonica Group cDNA clone:002-131-D06, full insert sequence	sp|P28734|AATC_DAUCA	108	2e-24	Aspartate aminotransferase, cytoplasmic OS=Daucus carota PE=2 SV=1	SPBC725.01	137	1e-32	COG1448	Aspartate/tyrosine/aromatic aminotransferase	K14454	4e-29	125	vcn:VOLCADRAFT_82929	aspartate aminotransferase, cytoplasmic [EC:2.6.1.1]	GO:0008152//metabolic process	GO:0008483//transaminase activity	GO:0044435;GO:0009507//chloroplast	ko01100//Metabolic pathways;ko01110//Biosynthesis of secondary metabolites;ko00250//Alanine, aspartate and glutamate metabolism;ko00360//Phenylalanine metabolism;ko00710//Carbon fixation in photosynthetic organisms;ko00950//Isoquinoline alkaloid biosynthesis;ko00350//Tyrosine metabolism;ko00960//Tropane, piperidine and pyridine alkaloid biosynthesis;ko00330//Arginine and proline metabolism;ko0027…
Unigene27768_All	203	3	64	0.4728	10.2644	4.4403	Up	2.0581e-16	3.2436e-15	--	--	--	--	gi|58737702|emb|CR931732.2|	61.9	2e-07	Medicago truncatula chromosome 5 clone mth2-117e11, COMPLETE SEQUENCE	--	--	--	--	--	--	--	--	--	--	--	--	--	--	-	-	-	--
Unigene13194_All	1111	57	1334	1.6704	36.0314	4.431	Up	3.0698e-295	1.9193e-293	gi|225455475|ref|XP_002280043.1|	245.4	1e-63	PREDICTED: ethylene-responsive transcription factor ERF025-like [Vitis vinifera]	gi|292668908|gb|GU732440.1|	85.7	9e-14	Malus x domestica AP2 domain class transcription factor (AP2D16) mRNA, complete cds	sp|Q9FJ90|ERF25_ARATH	216	2e-56	Ethylene-responsive transcription factor ERF025 OS=Arabidopsis thaliana GN=ERF025 PE=2 SV=1	--	--	--	--	--	K09286	1e-33	142	ath:AT4G25490	EREBP-like factor	GO:0006355//regulation of transcription, DNA-dependent;GO:0050832//defense response to fungus	-	-	--
CL12248.Contig3_All	1240	70	1636	1.8379	39.5914	4.4291	Up	0	0	gi|225444357|ref|XP_002266056.1|	475.7	6e-133	PREDICTED: glucose-6-phosphate/phosphate translocator 2, chloroplastic [Vitis vinifera] >gi|302144079|emb|CBI23184.3| unnamed protein product [Vitis vinifera]	gi|2997592|gb|AF020816.1|AF020816	563	1e-157	Solanum tuberosum glucose-6-phosphate/phosphate-translocator precursor (GPT) mRNA, nuclear gene encoding plastid protein, partial cds	sp|Q94B38|GPT2_ARATH	472	2e-133	Glucose-6-phosphate/phosphate translocator 2, chloroplastic OS=Arabidopsis thaliana GN=GPT2 PE=2 SV=2	ECU06g1290	50.8	5e-06	COG0697	Permeases of the drug/metabolite transporter (DMT) superfamily	K15283	6e-134	475	vvi:100241727	solute carrier family 35, member E1	GO:0007276//gamete generation;GO:0009749//response to glucose stimulus;GO:0009744//response to sucrose stimulus;GO:0015713//phosphoglycerate transport;GO:0015760//glucose-6-phosphate transport;GO:0035436//triose phosphate transmembrane transport;GO:0010109//regulation of photosynthesis;GO:0009553//embryo sac development;GO:0034389//lipid particle organization;GO:0010152//pollen maturation;GO:0007…	GO:0015120//phosphoglycerate transmembrane transporter activity;GO:0005315//inorganic phosphate transmembrane transporter activity;GO:0071917//triose-phosphate transmembrane transporter activity;GO:0015152//glucose-6-phosphate transmembrane transporter activity;GO:0015297//antiporter activity	GO:0016021//integral to membrane;GO:0005774//vacuolar membrane;GO:0009507//chloroplast;GO:0005886//plasma membrane	--
CL9283.Contig1_All	312	1	21	0.1025	2.1914	4.4182	Up	4.7528e-06	3.0458e-05	--	--	--	--	--	--	--	--	--	--	--	--	--	--	--	--	--	--	--	--	--	--	-	-	-	--
Unigene49633_All	295	1	21	0.1084	2.3176	4.4182	Up	4.7528e-06	3.0446e-05	--	--	--	--	--	--	--	--	--	--	--	--	--	--	--	--	--	--	--	--	--	--	-	-	-	--
CL10477.Contig2_All	327	1	21	0.0978	2.0908	4.4181	Up	4.7528e-06	3.0462e-05	gi|307103583|gb|EFN51842.1|	130.6	6e-30	hypothetical protein CHLNCDRAFT_59104 [Chlorella variabilis]	gi|32995167|dbj|AK109958.1|	103	1e-19	Oryza sativa Japonica Group cDNA clone:002-159-B04, full insert sequence	sp|O49160|EIF3C_ARATH	125	4e-30	Eukaryotic translation initiation factor 3 subunit C OS=Arabidopsis thaliana GN=TIF3C1 PE=1 SV=2	--	--	--	--	--	K03252	5e-30	127	aly:ARALYDRAFT_666734	translation initiation factor 3 subunit C	GO:0006412//translation	GO:0005515//protein binding;GO:0003743//translation initiation factor activity	GO:0005634//nucleus;GO:0005829//cytosol	ko03013//RNA transport
CL6294.Contig2_All	325	1	21	0.0984	2.1037	4.4181	Up	4.7528e-06	3.046e-05	gi|255080614|ref|XP_002503880.1|	51.6	3e-06	predicted protein [Micromonas sp. RCC299] >gi|226519147|gb|ACO65138.1| predicted protein [Micromonas sp. RCC299]	--	--	--	--	sp|P21997|SSGP_VOLCA	63.9	2e-11	Sulfated surface glycoprotein 185 OS=Volvox carteri PE=1 SV=1	--	--	--	--	--	K01115	3e-09	58.2	vcn:VOLCADRAFT_99471	phospholipase D [EC:3.1.4.4]	GO:0008152//metabolic process	GO:0003824//catalytic activity	-	ko01100//Metabolic pathways;ko00565//Ether lipid metabolism;ko00564//Glycerophospholipid metabolism;ko04144//Endocytosis
CL7329.Contig2_All	959	9	189	0.3002	6.4164	4.4178	Up	5.9532e-46	2.3686e-44	gi|302843366|ref|XP_002953225.1|	60.1	5e-08	hypothetical protein VOLCADRAFT_63308 [Volvox carteri f. nagariensis] >gi|300261612|gb|EFJ45824.1| hypothetical protein VOLCADRAFT_63308 [Volvox carteri f. nagariensis]	gi|32994338|dbj|AK109129.1|	170	2e-39	Oryza sativa Japonica Group cDNA clone:002-155-D08, full insert sequence	sp|Q9FPQ6|GP1_CHLRE	80.5	1e-15	Vegetative cell wall protein gp1 OS=Chlamydomonas reinhardtii GN=GP1 PE=2 SV=1	SPBC28F2.12	57.8	3e-08	COG0086	DNA-directed RNA polymerase, beta' subunit/160 kD subunit	K03006	1e-11	68.6	smo:SELMODRAFT_128226	DNA-directed RNA polymerase II subunit RPB1 [EC:2.7.7.6]	-	-	-	ko01100//Metabolic pathways;ko03020//RNA polymerase;ko00240//Pyrimidine metabolism;ko00230//Purine metabolism
CL10530.Contig1_All	408	2	42	0.1568	3.3515	4.4178	Up	4.1016e-11	4.5515e-10	gi|388516469|gb|AFK46296.1|	90.9	5e-18	unknown [Lotus japonicus]	gi|388516468|gb|BT146502.1|	147	1e-32	Lotus japonicus clone JCVI-FLLj-13A14 unknown mRNA	sp|Q9C505|IF5A3_ARATH	59.3	7e-10	Eukaryotic translation initiation factor 5A-3 OS=Arabidopsis thaliana GN=At1g69410 PE=2 SV=1	YJR047c	79	2e-15	COG0231	Translation elongation factor P (EF-P)/translation initiation factor 5A (eIF-5A)	K03263	2e-09	59.3	ath:AT1G69410	translation initiation factor 5A	GO:0006094//gluconeogenesis;GO:0006413//translational initiation;GO:0009611//response to wounding;GO:0034050//host programmed cell death induced by symbiont;GO:0009651//response to salt stress;GO:0042742//defense response to bacterium;GO:0006096//glycolysis;GO:0046686//response to cadmium ion;GO:0006364//rRNA processing	GO:0003743//translation initiation factor activity	GO:0005794//Golgi apparatus;GO:0005634//nucleus	--
Unigene46784_All	463	1	21	0.0691	1.4767	4.4175	Up	4.7528e-06	3.0456e-05	gi|356517044|ref|XP_003527200.1|	161	5e-39	PREDICTED: protein RER1B-like [Glycine max]	gi|226494116|ref|NM_001158026.1|	73.8	1e-10	Zea mays RER1A protein (LOC100285132), mRNA >gi|195647243|gb|EU970972.1| Zea mays clone 354972 RER1A protein mRNA, complete cds	sp|O48670|RER1A_ARATH	153	5e-38	Protein RER1A OS=Arabidopsis thaliana GN=RER1A PE=2 SV=1	SPAC22E12.05c	155	3e-38	COG5249	Golgi protein involved in Golgi-to-ER retrieval	--	--	--	--	--	GO:0006944//cellular membrane fusion;GO:0006891//intra-Golgi vesicle-mediated transport;GO:0006890//retrograde vesicle-mediated transport, Golgi to ER	-	GO:0005794//Golgi apparatus	--
CL218.Contig1_All	733	2	42	0.0873	1.8655	4.4174	Up	4.1016e-11	4.551e-10	gi|11830853|emb|CAB38854.2|	28.9	5e-17	cardenolide 16-O-glucohydrolase [Digitalis lanata]	gi|388519196|gb|BT147866.1|	60	3e-06	Lotus japonicus clone JCVI-FLLj-22B14 unknown mRNA	sp|Q8GU20|SG1_RAUSE	73.9	2e-15	Strictosidine-O-beta-D-glucosidase OS=Rauvolfia serpentina GN=SGR1 PE=1 SV=1	BH1923	57.8	2e-11	COG2723	Beta-glucosidase/6-phospho-beta-glucosidase/beta-galactosidase	K01188	8e-15	72.4	sbi:SORBI_06g019840	beta-glucosidase [EC:3.2.1.21]	GO:0019760//glucosinolate metabolic process;GO:0009651//response to salt stress;GO:0050832//defense response to fungus;GO:0005975//carbohydrate metabolic process;GO:0016043//cellular component organization;GO:0033554//cellular response to stress	GO:0008422//beta-glucosidase activity;GO:0043169//cation binding	GO:0009507//chloroplast	ko01100//Metabolic pathways;ko01110//Biosynthesis of secondary metabolites;ko00940//Phenylpropanoid biosynthesis;ko00500//Starch and sucrose metabolism;ko00460//Cyanoamino acid metabolism;ko00380//Tryptophan metabolism
Unigene47451_All	314	1	21	0.1019	2.1774	4.4174	Up	4.7528e-06	3.0454e-05	gi|255966060|gb|ACU45315.1|	120.2	8e-27	ras [Rhodomonas sp. CCMP768]	--	--	--	--	sp|P36863|YPTV4_VOLCA	70.1	3e-13	GTP-binding protein yptV4 OS=Volvox carteri GN=YPTV4 PE=3 SV=1	SPAC17H9.09c	125	2e-29	COG1100	GTPase SAR1 and related small G proteins	K07901	4e-14	74.3	smo:SELMODRAFT_147477	Ras-related protein Rab-8A	GO:0007165//signal transduction	GO:0000166//nucleotide binding	-	--
Unigene48390_All	402	1	21	0.0796	1.7008	4.4173	Up	4.7528e-06	3.0448e-05	--	--	--	--	--	--	--	--	--	--	--	--	--	--	--	--	--	--	--	--	--	--	-	-	-	--
Unigene47039_All	619	2	42	0.1034	2.2091	4.4172	Up	4.1016e-11	4.5505e-10	gi|356494796|ref|XP_003516269.1|	52.4	5e-06	PREDICTED: proline-rich receptor-like protein kinase PERK10-like [Glycine max]	--	--	--	--	sp|Q9S740|AGP19_ARATH	60.1	9e-10	Lysine-rich arabinogalactan protein 19 OS=Arabidopsis thaliana GN=AGP19 PE=2 SV=2	YPO2725	50.4	2e-06	COG3501	Uncharacterized protein conserved in bacteria	K01115	1e-08	57.8	vcn:VOLCADRAFT_99471	phospholipase D [EC:3.1.4.4]	-	-	-	ko01100//Metabolic pathways;ko00565//Ether lipid metabolism;ko00564//Glycerophospholipid metabolism;ko04144//Endocytosis
Unigene48117_All	268	1	21	0.1194	2.5511	4.4172	Up	4.7528e-06	3.0452e-05	--	--	--	--	--	--	--	--	--	--	--	--	--	--	--	--	--	--	--	--	--	--	-	-	-	--
Unigene48288_All	436	1	21	0.0734	1.5681	4.4171	Up	4.7528e-06	3.045e-05	--	--	--	--	gi|270134877|gb|BT101829.1|	157	1e-35	Picea glauca clone GQ0131_E16 mRNA sequence	--	--	--	--	SPBC543.01c	127	5e-30	COG5019	Septin family protein	--	--	--	--	--	-	-	-	--
Unigene5756_All	373	1	21	0.0858	1.833	4.4171	Up	4.7528e-06	3.0444e-05	gi|30685319|ref|NP_188574.2|	53.1	1e-06	late embryogenesis abundant protein-like protein [Arabidopsis thaliana] >gi|332642718|gb|AEE76239.1| late embryogenesis abundant protein-like protein [Arabidopsis thaliana]	--	--	--	--	sp|Q9LK03|PERK2_ARATH	53.5	3e-08	Proline-rich receptor-like protein kinase PERK2 OS=Arabidopsis thaliana GN=PERK2 PE=2 SV=3	--	--	--	--	--	--	--	--	--	--	-	GO:0016740//transferase activity	-	--
Unigene49348_All	866	3	62	0.1108	2.3309	4.3949	Up	7.6611e-16	1.1729e-14	gi|255610360|ref|XP_002539176.1|	65.1	1e-09	conserved hypothetical protein [Ricinus communis] >gi|223508239|gb|EEF23207.1| conserved hypothetical protein [Ricinus communis]	--	--	--	--	--	--	--	--	BS_phoD	107	3e-23	COG3540	Phosphodiesterase/alkaline phosphatase D	K01113	1e-10	65.1	rcu:RCOM_1984580	alkaline phosphatase D [EC:3.1.3.1]	-	-	-	ko01100//Metabolic pathways;ko00790//Folate biosynthesis
CL3897.Contig2_All	1728	10	206	0.1851	3.8813	4.3902	Up	9.0927e-50	3.9114e-48	gi|2388584|gb|AAB71465.1|	55.8	2e-06	EST gb|ATTS1136 comes from this gene [Arabidopsis thaliana]	gi|116013773|dbj|AK240822.1|	63.9	5e-07	Oryza sativa Japonica Group cDNA, clone: J065013D07, full insert sequence	--	--	--	--	--	--	--	--	--	K01115	5e-06	51.2	rcu:RCOM_1613030	phospholipase D [EC:3.1.4.4]	-	-	-	ko01100//Metabolic pathways;ko00565//Ether lipid metabolism;ko00564//Glycerophospholipid metabolism;ko04144//Endocytosis;ko03013//RNA transport
CL2364.Contig3_All	1103	10	202	0.29	5.9624	4.3618	Up	1.2473e-48	5.2497e-47	gi|294462574|gb|ADE76833.1|	173.3	5e-42	unknown [Picea sitchensis]	gi|37989562|dbj|AK119939.1|	63.9	3e-07	Oryza sativa Japonica Group cDNA clone:002-184-B05, full insert sequence	sp|Q08632|SDR1_PICAB	166	3e-41	Short-chain type dehydrogenase/reductase OS=Picea abies PE=2 SV=1	BS_fabG	158	1e-38	COG1028	Dehydrogenases with different specificities (related to short-chain alcohol dehydrogenases)	K00059	3e-40	164	aly:ARALYDRAFT_497078	3-oxoacyl-[acyl-carrier protein] reductase [EC:1.1.1.100]	GO:0046685//response to arsenic-containing substance	GO:0005515//protein binding	-	ko01100//Metabolic pathways;ko01040//Biosynthesis of unsaturated fatty acids;ko00061//Fatty acid biosynthesis
Unigene19054_All	486	1	20	0.0658	1.3398	4.3478	Up	9.1898e-06	5.6457e-05	gi|302833864|ref|XP_002948495.1|	22.7	3e-06	hypothetical protein VOLCADRAFT_101814 [Volvox carteri f. nagariensis] >gi|300266182|gb|EFJ50370.1| hypothetical protein VOLCADRAFT_101814 [Volvox carteri f. nagariensis]	--	--	--	--	sp|Q9FJH6|AB1F_ARATH	57.4	4e-09	ABC transporter F family member 1 OS=Arabidopsis thaliana GN=ABCF1 PE=1 SV=1	YER036c	102	4e-22	COG0488	ATPase components of ABC transporters with duplicated ATPase domains	K06185	4e-10	62	bdi:100840133	ATP-binding cassette, subfamily F, member 2	GO:0009056//catabolic process	GO:0016787//hydrolase activity	GO:0044464//cell part	--
Unigene47631_All	486	1	20	0.0658	1.3398	4.3478	Up	9.1898e-06	5.6439e-05	gi|224132400|ref|XP_002321330.1|	128.3	4e-29	predicted protein [Populus trichocarpa] >gi|222862103|gb|EEE99645.1| predicted protein [Populus trichocarpa]	--	--	--	--	--	--	--	--	aq_2146	101	5e-22	COG1331	Highly conserved protein containing a thioredoxin domain	K00943	7e-10	61.2	osa:4326794	dTMP kinase [EC:2.7.4.9]	-	-	GO:0009507//chloroplast	ko01100//Metabolic pathways;ko00240//Pyrimidine metabolism
Unigene48219_All	342	1	20	0.0935	1.9039	4.3478	Up	9.1898e-06	5.6421e-05	gi|384245685|gb|EIE19178.1|	119	1e-26	prohibitin [Coccomyxa subellipsoidea C-169]	--	--	--	--	--	--	--	--	SPAC1782.06c	153	8e-38	COG0330	Membrane protease subunits, stomatin/prohibitin homologs	--	--	--	--	--	GO:0009987//cellular process;GO:0042221//response to chemical stimulus;GO:0006950//response to stress	-	GO:0043231//intracellular membrane-bounded organelle;GO:0071944//cell periphery;GO:0044444//cytoplasmic part;GO:0016020//membrane	--
Unigene20837_All	737	1	20	0.0434	0.8835	4.3475	Up	9.1898e-06	5.6453e-05	--	--	--	--	--	--	--	--	--	--	--	--	--	--	--	--	--	--	--	--	--	--	-	-	-	--
Unigene48185_All	265	1	20	0.1207	2.4572	4.3475	Up	9.1898e-06	5.6425e-05	--	--	--	--	gi|325195820|emb|FR826611.1|	444	1e-122	Albugo laibachii Nc14, genomic contig CONTIG_3778_NC14_v4_313_8	--	--	--	--	--	--	--	--	--	--	--	--	--	--	-	-	-	--
Unigene49671_All	317	1	20	0.1009	2.0541	4.3475	Up	9.1898e-06	5.6407e-05	gi|298706600|emb|CBJ29559.1|	60.8	6e-09	Fibronectin type III domain protein [Ectocarpus siliculosus]	--	--	--	--	sp|Q9S740|AGP19_ARATH	48.9	7e-07	Lysine-rich arabinogalactan protein 19 OS=Arabidopsis thaliana GN=AGP19 PE=2 SV=2	--	--	--	--	--	--	--	--	--	--	-	-	-	--
Unigene49679_All	317	1	20	0.1009	2.0541	4.3475	Up	9.1898e-06	5.6403e-05	--	--	--	--	--	--	--	--	--	--	--	--	--	--	--	--	--	--	--	--	--	--	-	-	-	--
Unigene8406_All	572	5	100	0.2796	5.6918	4.3474	Up	1.1267e-24	2.526e-23	gi|326502344|dbj|BAJ95235.1|	277.7	6e-74	predicted protein [Hordeum vulgare subsp. vulgare]	gi|242374568|emb|FP095728.1|	65.9	4e-08	Phyllostachys edulis cDNA clone: bphyem211n05, full insert sequence	sp|P29518|BT1_MAIZE	57.4	5e-09	Protein brittle-1, chloroplastic/amyloplastic OS=Zea mays GN=BT1 PE=2 SV=1	--	--	--	--	--	K15102	3e-49	192	ota:Ot18g01500	solute carrier family 25 (mitochondrial phosphate transporter), member 3	-	-	GO:0016020//membrane;GO:0044464//cell part	--
CL5181.Contig2_All	211	1	20	0.1516	3.086	4.3474	Up	9.1898e-06	5.646e-05	gi|255080584|ref|XP_002503872.1|	88.6	2e-17	fructose-bisphosphate aldolase, class II [Micromonas sp. RCC299] >gi|226519139|gb|ACO65130.1| fructose-bisphosphate aldolase, class II [Micromonas sp. RCC299]	--	--	--	--	--	--	--	--	YKL060c	93.6	8e-20	COG0191	Fructose/tagatose bisphosphate aldolase	K01624	4e-14	74.3	olu:OSTLU_94831	fructose-bisphosphate aldolase, class II [EC:4.1.2.13]	GO:0005975//carbohydrate metabolic process	GO:0016832//aldehyde-lyase activity	-	ko01100//Metabolic pathways;ko01110//Biosynthesis of secondary metabolites;ko00010//Glycolysis / Gluconeogenesis;ko00710//Carbon fixation in photosynthetic organisms;ko00051//Fructose and mannose metabolism;ko00030//Pentose phosphate pathway
Unigene47242_All	408	1	20	0.0784	1.5959	4.3474	Up	9.1898e-06	5.6442e-05	gi|298204987|emb|CBI34294.3|	52	2e-06	unnamed protein product [Vitis vinifera]	--	--	--	--	--	--	--	--	--	--	--	--	--	--	--	--	--	--	-	-	-	--
Unigene48082_All	481	1	20	0.0665	1.3537	4.3474	Up	9.1898e-06	5.6435e-05	gi|326522036|dbj|BAK04146.1|	181.8	3e-45	predicted protein [Hordeum vulgare subsp. vulgare]	--	--	--	--	--	--	--	--	TM0024	87	1e-17	COG2273	Beta-glucanase/Beta-glucan synthetase	--	--	--	--	--	-	-	-	--
Unigene48100_All	357	1	20	0.0896	1.8239	4.3474	Up	9.1898e-06	5.6432e-05	--	--	--	--	--	--	--	--	--	--	--	--	--	--	--	--	--	--	--	--	--	--	-	-	-	--
Unigene49355_All	480	2	40	0.1333	2.7131	4.3472	Up	1.5263e-10	1.6162e-09	gi|302843260|ref|XP_002953172.1|	60.8	7e-09	hypothetical protein VOLCADRAFT_93831 [Volvox carteri f. nagariensis] >gi|300261559|gb|EFJ45771.1| hypothetical protein VOLCADRAFT_93831 [Volvox carteri f. nagariensis]	--	--	--	--	sp|Q9SX31|PERK9_ARATH	72.8	9e-14	Proline-rich receptor-like protein kinase PERK9 OS=Arabidopsis thaliana GN=PERK9 PE=2 SV=1	XF0818	69.3	3e-12	COG2730	Endoglucanase	K01115	6e-14	74.7	vcn:VOLCADRAFT_99471	phospholipase D [EC:3.1.4.4]	-	GO:0003824//catalytic activity	-	ko01100//Metabolic pathways;ko00565//Ether lipid metabolism;ko00564//Glycerophospholipid metabolism;ko04144//Endocytosis
Unigene49726_All	289	1	20	0.1107	2.2531	4.3472	Up	9.1898e-06	5.64e-05	--	--	--	--	--	--	--	--	--	--	--	--	--	--	--	--	--	--	--	--	--	--	-	-	-	--
Unigene48112_All	490	2	40	0.1306	2.6577	4.347	Up	1.5263e-10	1.6164e-09	gi|293335481|ref|NP_001169157.1|	64.7	5e-10	uncharacterized protein LOC100383004 [Zea mays]	--	--	--	--	sp|Q9ZWT2|CYB5D_ARATH	52	2e-07	Cytochrome B5 isoform D OS=Arabidopsis thaliana GN=CYTB5-D PE=1 SV=1	YNL111c	50.4	1e-06	COG5274	Cytochrome b involved in lipid metabolism	--	--	--	--	--	-	-	-	--
CL9542.Contig1_All	912	7	140	0.2456	4.9978	4.3469	Up	4.8365e-34	1.4802e-32	gi|326501636|dbj|BAK02607.1|	55.5	1e-06	predicted protein [Hordeum vulgare subsp. vulgare]	--	--	--	--	sp|P14918|EXTN_MAIZE	73.2	2e-13	Extensin OS=Zea mays GN=HRGP PE=2 SV=1	XF0818	60.1	5e-09	COG2730	Endoglucanase	K01115	3e-10	63.9	vcn:VOLCADRAFT_99471	phospholipase D [EC:3.1.4.4]	-	-	-	ko01100//Metabolic pathways;ko00565//Ether lipid metabolism;ko00564//Glycerophospholipid metabolism;ko04144//Endocytosis
[truncated: 3,889 more rows]
