# Supplementary material for: Transcriptome-Wide Profiling and Expression Analysis of Diploid and Autotetraploid Paulownia tomentosa × Paulownia fortunei under Drought Stress
Source: PLoS One. 2014 Nov 18;9(11):e113313. doi: 10.1371/journal.pone.0113313 (PMC4236183; doi:10.1371/journal.pone.0113313)
Supplement: Table S8 — Consistently differentially expressed genes in both the PTF2T vs. PTF2W and PTF4T vs. PTF4W comparisons. PTF2T, 20 days drought-treated diploid; PTF2W, well-watered diploid; PTF4T, 20 days drought-treated tetraploid; PTF4W, well-watered tetraploid. (XLSX) [file pone.0113313.s010.xlsx]

## Sheet: Sheet1
Supplemental Table 8 Consistently differentially expressed genes in both PTF2T vs PTF2W and PTF4T vs PFT4W
geneID	geneLength	PTF2W_rawfragments(31662451)	PTF2T_rawfragments(31258022)	PTF2W_FPKM	PTF2T_FPKM	log2(PTF2T_FPKM/PTF2W_FPKM)	up/down	pvalue	FDR	PFT4W_rawfragments(33324315)	PTF4T_rawfragments(30715094)	PFT4W_FPKM	PTF4T_FPKM	log2(PTF4T_FPKM/PFT4W_FPKM)	up/down	pvalue	FDR	Nr-ID	Nr-Score	Nr-Evalue	Nr-annotation	Nt-ID	Nt-Score	Nt-Evalue	Nt-annotation	Swissprot-ID	Swissprot-Score	Swissprot-Evalue	Swissprot-annotation	COG-Protein-or-Domain	COG-Score	COG-Evalue	COG-ID	COG-Function-Description	KO_id	KEGG-Evalue	KEGG-Score	KEGG-Gene	ko_definition	GO-BiologicalProcess	GO-MolecularFunction	Go-CellularComponent	Pathway ID//Pathway
Unigene808_All	1544	0	2322	0	48.112	15.5541	Up	0	0	0	35	0	0.738	9.5275	Up	6.5102e-12	3.3891e-11	gi|225436114|ref|XP_002278363.1|	644.4	0	PREDICTED: lysosomal beta glucosidase-like isoform 1 [Vitis vinifera]	gi|225436113|ref|XM_002278327.1|	323	3e-85	PREDICTED: Vitis vinifera lysosomal beta glucosidase-like, transcript variant 1 (LOC100246224), mRNA	sp|A5JTQ3|XYL2_MEDSV	86.7	3e-17	Beta-xylosidase/alpha-L-arabinofuranosidase 2 OS=Medicago sativa subsp. varia GN=Xyl2 PE=2 SV=1	CC0797	285	1e-76	COG1472	Beta-glucosidase-related glycosidases	K01188	2e-127	454	gmx:100819117	beta-glucosidase [EC:3.2.1.21]	GO:0005975//carbohydrate metabolic process	GO:0008422//beta-glucosidase activity	GO:0016023//cytoplasmic membrane-bounded vesicle	ko01100//Metabolic pathways;ko01110//Biosynthesis of secondary metabolites;ko00500//Starch and sucrose metabolism;ko00460//Cyanoamino acid metabolism;ko00940//Phenylpropanoid biosynthesis
Unigene19525_All	335	0	481	0	45.9345	15.4873	Up	7.1571e-147	2.5866e-145	1	87	0.0896	8.4552	6.5602	Up	7.7769e-27	7.146e-26	--	--	--	--	gi|30027246|gb|AY264753.1|	105	3e-20	Euphorbia lagascae isolate GlubokoeLake1RUS 16S ribosomal RNA gene, partial sequence; mitochondrial gene for mitochondrial product	--	--	--	--	--	--	--	--	--	--	--	--	--	--	-	-	-	--
CL4797.Contig1_All	767	0	926	0	38.6237	15.2372	Up	4.4686e-282	2.7934e-280	6	323	0.2347	13.7106	5.8683	Up	2.84e-93	6.7031e-92	gi|218200275|gb|EEC82702.1|	84.7	2e-50	hypothetical protein OsI_27367 [Oryza sativa Indica Group] >gi|222637702|gb|EEE67834.1| hypothetical protein OsJ_25613 [Oryza sativa Japonica Group]	gi|356577348|ref|XM_003556741.1|	178	5e-42	PREDICTED: Glycine max NAC domain-containing protein 29-like (LOC100785110), mRNA	sp|O49255|NAC29_ARATH	173	1e-43	NAC domain-containing protein 29 OS=Arabidopsis thaliana GN=NAC029 PE=2 SV=1	--	--	--	--	--	--	--	--	--	--	GO:0006355//regulation of transcription, DNA-dependent;GO:0010583//response to cyclopentenone;GO:0007275//multicellular organismal development;GO:0009407//toxin catabolic process	GO:0003677//DNA binding;GO:0003700//sequence-specific DNA binding transcription factor activity	GO:0005634//nucleus	--
Unigene15878_All	757	0	869	0	36.7251	15.1645	Up	9.3005e-265	5.4857e-263	1	100	0.0396	4.3008	6.763	Up	6.3272e-31	6.4328e-30	--	--	--	--	--	--	--	--	--	--	--	--	--	--	--	--	--	K01728	5e-06	49.7	vvi:100267540	pectate lyase [EC:4.2.2.2]	-	-	-	ko00040//Pentose and glucuronate interconversions
Unigene17622_All	1759	0	1835	0	33.374	15.0264	Up	0	0	6	67	0.1024	1.2401	3.5982	Up	1.5992e-15	9.928e-15	gi|359485208|ref|XP_003633232.1|	651.4	0	PREDICTED: LOW QUALITY PROTEIN: tyrosine aminotransferase-like [Vitis vinifera]	gi|224133453|ref|XM_002328010.1|	214	2e-52	Populus trichocarpa aminotransferase family protein (AMT1), mRNA	sp|Q9LVY1|TAT_ARATH	529	2e-150	Tyrosine aminotransferase OS=Arabidopsis thaliana GN=TAT PE=2 SV=1	PAB1810	150	7e-36	COG0436	Aspartate/tyrosine/aromatic aminotransferase	K00815	0	651	vvi:100247148	tyrosine aminotransferase [EC:2.6.1.5]	GO:0010189//vitamin E biosynthetic process;GO:0006520//cellular amino acid metabolic process;GO:0006826//iron ion transport	GO:0033855;GO:0080130//L-phenylalanine:2-oxoglutarate aminotransferase activity;GO:0004838//L-tyrosine:2-oxoglutarate aminotransferase activity;GO:0030170//pyridoxal phosphate binding	GO:0009536//plastid	ko01100//Metabolic pathways;ko01110//Biosynthesis of secondary metabolites;ko00130//Ubiquinone and other terpenoid-quinone biosynthesis;ko00360//Phenylalanine metabolism;ko00270//Cysteine and methionine metabolism;ko00400//Phenylalanine, tyrosine and tryptophan biosynthesis;ko00950//Isoquinoline alkaloid biosynthesis;ko00350//Tyrosine metabolism;ko00960//Tropane, piperidine and pyridine alkaloid …
Unigene31281_All	1441	0	1144	0	25.3981	14.6324	Up	0	0	0	211	0	4.7672	12.2189	Up	4.4956e-68	8.293e-67	gi|147834348|emb|CAN74303.1|	59.7	2e-28	hypothetical protein VITISV_032980 [Vitis vinifera]	gi|147836148|emb|AM464899.2|	137	3e-29	Vitis vinifera contig VV78X275924.8, whole genome shotgun sequence	sp|P10978|POLX_TOBAC	138	7e-33	Retrovirus-related Pol polyprotein from transposon TNT 1-94 OS=Nicotiana tabacum PE=2 SV=1	--	--	--	--	--	K05356	7e-25	113	sbi:SORBI_0011s005450	all-trans-nonaprenyl-diphosphate synthase [EC:2.5.1.84 2.5.1.85]	-	-	-	ko01100//Metabolic pathways;ko01110//Biosynthesis of secondary metabolites;ko00908//Zeatin biosynthesis;ko00900//Terpenoid backbone biosynthesis
CL4665.Contig2_All	863	0	631	0	23.3914	14.5137	Up	1.9062e-192	8.4825e-191	0	30	0	1.1318	10.1444	Up	2.5649e-10	1.2153e-09	gi|224106197|ref|XP_002314081.1|	265	9e-70	predicted protein [Populus trichocarpa] >gi|222850489|gb|EEE88036.1| predicted protein [Populus trichocarpa]	--	--	--	--	--	--	--	--	--	--	--	--	--	--	--	--	--	--	-	-	-	--
Unigene38912_All	253	0	147	0	18.5881	14.1821	Up	2.1583e-45	3.1468e-44	1	20	0.1186	2.5737	4.4397	Up	4.7488e-06	1.5906e-05	--	--	--	--	--	--	--	--	--	--	--	--	--	--	--	--	--	--	--	--	--	--	-	-	-	--
Unigene30320_All	635	0	272	0	13.7036	13.7423	Up	2.2662e-83	5.2218e-82	0	41	0	2.1021	11.0376	Up	7.9254e-14	4.5537e-13	--	--	--	--	--	--	--	--	--	--	--	--	--	--	--	--	--	--	--	--	--	--	-	-	-	--
CL3281.Contig1_All	538	0	170	0	10.1089	13.3033	Up	2.2183e-52	3.6108e-51	1	46	0.0558	2.7837	5.6406	Up	5.121e-14	2.9659e-13	gi|302849322|ref|XP_002956191.1|	62.4	3e-09	hypothetical protein VOLCADRAFT_97190 [Volvox carteri f. nagariensis] >gi|300258494|gb|EFJ42730.1| hypothetical protein VOLCADRAFT_97190 [Volvox carteri f. nagariensis]	--	--	--	--	sp|Q9LK03|PERK2_ARATH	62	2e-10	Proline-rich receptor-like protein kinase PERK2 OS=Arabidopsis thaliana GN=PERK2 PE=2 SV=3	slr0599	49.3	4e-06	COG0515	Serine/threonine protein kinase	K01115	2e-07	53.5	vcn:VOLCADRAFT_99471	phospholipase D [EC:3.1.4.4]	-	GO:0003824//catalytic activity	-	ko01100//Metabolic pathways;ko00565//Ether lipid metabolism;ko04144//Endocytosis;ko00564//Glycerophospholipid metabolism;ko04141//Protein processing in endoplasmic reticulum
Unigene25453_All	316	0	96	0	9.719	13.2466	Up	6.7526e-30	7.3236e-29	0	33	0	3.4	11.7313	Up	2.83e-11	1.4218e-10	gi|321401330|gb|ADW83085.1|	141	4e-33	cytochrome c oxidase subunit 2 [Pavlova lutheri]	gi|226237400|dbj|AB459502.1|	93.7	9e-17	Pythium apinafurcum mitochondrial coxII gene for cytochrome oxidase subunit II, partial cds, strain: UZ302	sp|P48870|COX2_CYACA	138	8e-34	Cytochrome c oxidase subunit 2 OS=Cyanidium caldarium GN=COX2 PE=3 SV=1	RP406	121	3e-28	COG1622	Heme/copper-type cytochrome/quinol oxidases, subunit 2	K02261	1e-33	139	cme:CMW010C	cytochrome c oxidase subunit 2	GO:0022904//respiratory electron transport chain	GO:0005507//copper ion binding;GO:0009055//electron carrier activity;GO:0020037//heme binding;GO:0004129//cytochrome-c oxidase activity	GO:0005743//mitochondrial inner membrane;GO:0070469//respiratory chain;GO:0016021//integral to membrane	ko01100//Metabolic pathways;ko00190//Oxidative phosphorylation
CL11174.Contig2_All	1100	0	299	0	8.6959	13.0861	Up	1.4187e-91	3.5374e-90	0	79	0	2.3382	11.1912	Up	5.9346e-26	5.3236e-25	gi|302843366|ref|XP_002953225.1|	53.1	8e-06	hypothetical protein VOLCADRAFT_63308 [Volvox carteri f. nagariensis] >gi|300261612|gb|EFJ45824.1| hypothetical protein VOLCADRAFT_63308 [Volvox carteri f. nagariensis]	--	--	--	--	--	--	--	--	--	--	--	--	--	--	--	--	--	--	-	-	-	--
Unigene809_All	2257	1	7588	0.014	107.556	12.9074	Up	0	0	2	145	0.0266	2.0916	6.297	Up	1.5407e-43	2.0356e-42	gi|225436114|ref|XP_002278363.1|	1012.3	0	PREDICTED: lysosomal beta glucosidase-like isoform 1 [Vitis vinifera]	gi|225436113|ref|XM_002278327.1|	323	4e-85	PREDICTED: Vitis vinifera lysosomal beta glucosidase-like, transcript variant 1 (LOC100246224), mRNA	sp|A5JTQ3|XYL2_MEDSV	126	5e-29	Beta-xylosidase/alpha-L-arabinofuranosidase 2 OS=Medicago sativa subsp. varia GN=Xyl2 PE=2 SV=1	CAC1075	444	3e-124	COG1472	Beta-glucosidase-related glycosidases	K01188	0	721	pop:POPTR_804519	beta-glucosidase [EC:3.2.1.21]	GO:0005975//carbohydrate metabolic process	GO:0008422//beta-glucosidase activity	-	ko01100//Metabolic pathways;ko01110//Biosynthesis of secondary metabolites;ko00500//Starch and sucrose metabolism;ko00460//Cyanoamino acid metabolism;ko00940//Phenylpropanoid biosynthesis
CL10487.Contig1_All	601	0	143	0	7.612	12.8941	Up	3.5436e-44	5.069e-43	0	16	0	0.8667	9.7594	Up	7.5233e-06	2.4766e-05	gi|388493838|gb|AFK34985.1|	153.3	2e-36	unknown [Lotus japonicus]	gi|359482876|ref|XM_002282359.2|	95.6	5e-17	PREDICTED: Vitis vinifera myo-inositol oxidase (LOC100233007), mRNA	sp|Q8L799|MIOX1_ARATH	119	1e-27	Inositol oxygenase 1 OS=Arabidopsis thaliana GN=MIOX1 PE=2 SV=1	--	--	--	--	--	K00469	9e-33	137	vvi:100233007	inositol oxygenase [EC:1.13.99.1]	GO:0019310//inositol catabolic process;GO:0055114//oxidation-reduction process	GO:0005506//iron ion binding;GO:0050113//inositol oxygenase activity	GO:0005737//cytoplasm	ko00053//Ascorbate and aldarate metabolism;ko00562//Inositol phosphate metabolism
Unigene12753_All	488	0	104	0	6.8179	12.7351	Up	2.5051e-32	2.8755e-31	0	22	0	1.4677	10.5193	Up	9.1587e-08	3.6101e-07	gi|296085478|emb|CBI29210.3|	164.9	4e-40	unnamed protein product [Vitis vinifera]	gi|164519407|gb|AC216458.1|	58	8e-06	Populus trichocarpa clone POP045-C13, complete sequence	--	--	--	--	--	--	--	--	--	--	--	--	--	--	-	-	-	--
Unigene14839_All	1352	0	284	0	6.7202	12.7143	Up	5.1208e-87	1.2202e-85	0	27	0	0.6502	9.3447	Up	2.3246e-09	1.0347e-08	gi|326492680|dbj|BAJ90196.1|	616.7	2e-175	predicted protein [Hordeum vulgare subsp. vulgare]	gi|32979184|dbj|AK069160.1|	585	1e-164	Oryza sativa Japonica Group cDNA clone:J023007E09, full insert sequence	sp|P17786|EF1A_SOLLC	579	1e-165	Elongation factor 1-alpha OS=Solanum lycopersicum PE=2 SV=1	YPR080w	607	1e-173	COG5256	Translation elongation factor EF-1alpha (GTPase)	K03231	2e-165	580	gmx:100801611	elongation factor 1-alpha	GO:0006414//translational elongation;GO:0006184//GTP catabolic process	GO:0003746//translation elongation factor activity;GO:0003924//GTPase activity;GO:0005525//GTP binding	GO:0005737//cytoplasm	ko03013//RNA transport
Unigene21986_All	288	0	59	0	6.5539	12.6781	Up	1.1782e-18	9.3193e-18	1	14	0.1042	1.5826	3.9249	Up	0.00028798	0.00077089	gi|351727373|ref|NP_001238694.1|	99	2e-20	protease inhibitor-like [Glycine max]	--	--	--	--	sp|P82381|ICI_LINUS	79	6e-16	Proteinase inhibitor OS=Linum usitatissimum PE=1 SV=1	--	--	--	--	--	--	--	--	--	--	GO:0009611//response to wounding	GO:0004867//serine-type endopeptidase inhibitor activity	-	--
Unigene37385_All	272	0	55	0	6.4689	12.6593	Up	1.9343e-17	1.4576e-16	1	16	0.1103	1.9151	4.1179	Up	7.4077e-05	0.00021542	--	--	--	--	--	--	--	--	--	--	--	--	--	--	--	--	--	--	--	--	--	--	-	-	-	--
CL254.Contig4_All	906	0	180	0	6.356	12.6339	Up	2.031e-55	3.4433e-54	0	18	0	0.6468	9.3372	Up	1.7307e-06	6.0868e-06	gi|225442398|ref|XP_002282395.1|	419.5	3e-116	PREDICTED: inositol oxygenase 1 [Vitis vinifera] >gi|297743146|emb|CBI36013.3| unnamed protein product [Vitis vinifera]	gi|359482876|ref|XM_002282359.2|	274	1e-70	PREDICTED: Vitis vinifera myo-inositol oxidase (LOC100233007), mRNA	sp|Q8L799|MIOX1_ARATH	410	4e-115	Inositol oxygenase 1 OS=Arabidopsis thaliana GN=MIOX1 PE=2 SV=1	--	--	--	--	--	K00469	3e-117	419	vvi:100233007	inositol oxygenase [EC:1.13.99.1]	GO:0019310//inositol catabolic process;GO:0006949//syncytium formation;GO:0055114//oxidation-reduction process	GO:0005506//iron ion binding;GO:0050113//inositol oxygenase activity	GO:0005737//cytoplasm	ko00053//Ascorbate and aldarate metabolism;ko00562//Inositol phosphate metabolism
CL6882.Contig1_All	1781	0	342	0	6.1433	12.5848	Up	1.2223e-104	3.3945e-103	15	61	0.2527	1.1151	2.1417	Up	8.2097e-09	3.5161e-08	gi|357448011|ref|XP_003594281.1|	67.8	6e-10	Proline-rich protein [Medicago truncatula] >gi|355483329|gb|AES64532.1| Proline-rich protein [Medicago truncatula]	gi|270135172|gb|BT102124.1|	396	1e-107	Picea glauca clone GQ0166_N16 mRNA sequence	sp|Q9LK03|PERK2_ARATH	49.3	7e-06	Proline-rich receptor-like protein kinase PERK2 OS=Arabidopsis thaliana GN=PERK2 PE=2 SV=3	--	--	--	--	--	K14306	4e-11	68.2	vvi:100265039	nuclear pore complex protein Nup62	-	-	-	ko03013//RNA transport
CL874.Contig1_All	1658	0	315	0	6.0781	12.5694	Up	1.9525e-96	5.0892e-95	4	67	0.0724	1.3156	4.1836	Up	3.1887e-17	2.1264e-16	gi|356497506|ref|XP_003517601.1|	79.7	1e-13	PREDICTED: uncharacterized protein LOC100776105 [Glycine max]	--	--	--	--	sp|Q9FPQ6|GP1_CHLRE	90.1	3e-18	Vegetative cell wall protein gp1 OS=Chlamydomonas reinhardtii GN=GP1 PE=2 SV=1	Cgl1939	70.5	8e-12	COG0532	Translation initiation factor 2 (IF-2; GTPase)	K14306	2e-15	82.8	aly:ARALYDRAFT_483630	nuclear pore complex protein Nup62	-	-	-	ko03013//RNA transport
Unigene29096_All	268	0	50	0	5.9686	12.5432	Up	6.3926e-16	4.5262e-15	0	12	0	1.4578	10.5096	Up	0.00014216	0.0003975	gi|11466597|ref|NP_066487.1|	30.8	2e-16	cytochrome c oxidase subunit 3 [Rhodomonas salina] >gi|10444184|gb|AAG17758.1|AF288090_34 cytochrome c oxidase subunit 3 [Rhodomonas salina]	gi|371572231|gb|JQ071938.1|	63.9	7e-08	Gracilariopsis lemaneiformis mitochondrion, complete genome	sp|P15953|COX3_WHEAT	62.8	4e-15	Cytochrome c oxidase subunit 3 OS=Triticum aestivum GN=COX3 PE=2 SV=2	RP191	57.4	6e-09	COG1845	Heme/copper-type cytochrome/quinol oxidase, subunit 3	K02262	7e-15	63.9	ota:OstapMp33	cytochrome c oxidase subunit 3	GO:0022904//respiratory electron transport chain	GO:0015002//heme-copper terminal oxidase activity	GO:0016020//membrane	ko01100//Metabolic pathways;ko00190//Oxidative phosphorylation
CL254.Contig5_All	891	0	164	0	5.8885	12.5237	Up	1.4757e-50	2.3375e-49	0	24	0	0.877	9.7764	Up	2.1069e-08	8.7525e-08	gi|225442398|ref|XP_002282395.1|	419.5	3e-116	PREDICTED: inositol oxygenase 1 [Vitis vinifera] >gi|297743146|emb|CBI36013.3| unnamed protein product [Vitis vinifera]	gi|359482876|ref|XM_002282359.2|	274	1e-70	PREDICTED: Vitis vinifera myo-inositol oxidase (LOC100233007), mRNA	sp|Q8L799|MIOX1_ARATH	410	4e-115	Inositol oxygenase 1 OS=Arabidopsis thaliana GN=MIOX1 PE=2 SV=1	--	--	--	--	--	K00469	3e-117	419	vvi:100233007	inositol oxygenase [EC:1.13.99.1]	GO:0019310//inositol catabolic process;GO:0006949//syncytium formation;GO:0055114//oxidation-reduction process	GO:0005506//iron ion binding;GO:0050113//inositol oxygenase activity	GO:0005737//cytoplasm	ko00053//Ascorbate and aldarate metabolism;ko00562//Inositol phosphate metabolism
Unigene18457_All	593	0	103	0	5.5568	12.44	Up	5.0427e-32	5.7462e-31	0	35	0	1.9216	10.9081	Up	6.5102e-12	3.3896e-11	gi|225438756|ref|XP_002282867.1|	275	4e-73	PREDICTED: caffeoyl-CoA O-methyltransferase [Vitis vinifera] >gi|296082396|emb|CBI21401.3| unnamed protein product [Vitis vinifera]	gi|1622925|gb|U62735.1|NTU62735	168	4e-39	Nicotiana tabacum caffeoyl-CoA O-methyltransferase 3 (CCoAOMT-3) mRNA, complete cds	sp|Q43095|CAMT_POPTM	271	3e-73	Caffeoyl-CoA O-methyltransferase OS=Populus tremuloides PE=2 SV=1	all5179	102	4e-22	COG4122	Predicted O-methyltransferase	K00588	5e-74	275	vvi:100243978	caffeoyl-CoA O-methyltransferase [EC:2.1.1.104]	GO:0046686//response to cadmium ion;GO:0032259//methylation;GO:0009809//lignin biosynthetic process;GO:0009805//coumarin biosynthetic process	GO:0042409//caffeoyl-CoA O-methyltransferase activity;GO:0046872//metal ion binding	-	ko01100//Metabolic pathways;ko01110//Biosynthesis of secondary metabolites;ko00360//Phenylalanine metabolism;ko00941//Flavonoid biosynthesis;ko00940//Phenylpropanoid biosynthesis;ko00945//Stilbenoid, diarylheptanoid and gingerol biosynthesis
Unigene31727_All	574	0	94	0	5.2391	12.3551	Up	2.7361e-29	2.9196e-28	7	39	0.366	2.2121	2.5955	Up	2.6428e-07	1.0004e-06	gi|224091863|ref|XP_002309377.1|	176.4	2e-43	predicted protein [Populus trichocarpa] >gi|222855353|gb|EEE92900.1| predicted protein [Populus trichocarpa]	gi|317175605|gb|HQ527824.1|	58	1e-05	Gossypium herbaceum clone NBRI_C_EYT27PB01BAZRR simple sequence repeat marker, mRNA sequence	sp|P27483|GRP1_ARATH	90.5	6e-19	Glycine-rich cell wall structural protein OS=Arabidopsis thaliana GN=At3g17050 PE=2 SV=2	XF0818	102	3e-22	COG2730	Endoglucanase	K01115	2e-15	80.1	vcn:VOLCADRAFT_99471	phospholipase D [EC:3.1.4.4]	-	-	-	ko01100//Metabolic pathways;ko00565//Ether lipid metabolism;ko04144//Endocytosis;ko00564//Glycerophospholipid metabolism
Unigene36379_All	1217	0	190	0	4.9946	12.2862	Up	1.8595e-58	3.2779e-57	0	15	0	0.4013	8.6485	Up	1.5686e-05	4.9587e-05	gi|326509243|dbj|BAJ91538.1|	741.1	0	predicted protein [Hordeum vulgare subsp. vulgare]	gi|32994371|dbj|AK109162.1|	430	1e-117	Oryza sativa Japonica Group cDNA clone:002-155-G09, full insert sequence	sp|P04690|TBB_CHLRE	724	0	Tubulin beta-1/beta-2 chain OS=Chlamydomonas reinhardtii GN=TUBB1 PE=3 SV=1	ECU03g0820i	665	0	COG5023	Tubulin	K07375	0	726	ppp:PHYPADRAFT_232451	tubulin beta	GO:0009651//response to salt stress;GO:0006184//GTP catabolic process;GO:0009826//unidimensional cell growth;GO:0051258//protein polymerization;GO:0009416//response to light stimulus;GO:0046686//response to cadmium ion;GO:0009409//response to cold;GO:0007018//microtubule-based movement	GO:0005198//structural molecule activity;GO:0005525//GTP binding;GO:0003924//GTPase activity	GO:0005773//vacuole;GO:0009507//chloroplast;GO:0005618//cell wall;GO:0005730//nucleolus;GO:0005874//microtubule;GO:0005886//plasma membrane	ko04145//Phagosome
Unigene9647_All	227	0	35	0	4.9327	12.2682	Up	2.3075e-11	1.3102e-10	0	24	0	3.4422	11.7491	Up	2.1069e-08	8.7462e-08	gi|225439984|ref|XP_002281329.1|	92	2e-18	PREDICTED: uncharacterized protein LOC100258555 isoform 1 [Vitis vinifera] >gi|359481372|ref|XP_003632611.1| PREDICTED: uncharacterized protein LOC100258555 isoform 2 [Vitis vinifera]	gi|359481371|ref|XM_003632563.1|	73.8	6e-11	PREDICTED: Vitis vinifera uncharacterized LOC100258555, transcript variant 2 (LOC100258555), mRNA	--	--	--	--	--	--	--	--	--	--	--	--	--	--	-	-	-	--
Unigene17571_All	965	0	144	0	4.7739	12.221	Up	1.7604e-44	2.529e-43	1	44	0.0311	1.4845	5.5769	Up	2.1351e-13	1.1997e-12	--	--	--	--	--	--	--	--	--	--	--	--	--	--	--	--	--	--	--	--	--	--	-	-	-	--
Unigene12668_All	609	0	89	0	4.6753	12.1908	Up	9.0425e-28	9.3191e-27	2	34	0.0985	1.8176	4.2058	Up	2.5764e-09	1.1431e-08	gi|30685319|ref|NP_188574.2|	53.9	1e-06	late embryogenesis abundant protein-like protein [Arabidopsis thaliana] >gi|332642718|gb|AEE76239.1| late embryogenesis abundant protein-like protein [Arabidopsis thaliana]	--	--	--	--	sp|Q9FPQ6|GP1_CHLRE	92.8	1e-19	Vegetative cell wall protein gp1 OS=Chlamydomonas reinhardtii GN=GP1 PE=2 SV=1	YPO2725	73.6	2e-13	COG3501	Uncharacterized protein conserved in bacteria	K01115	2e-17	86.7	vcn:VOLCADRAFT_99471	phospholipase D [EC:3.1.4.4]	-	-	-	ko01100//Metabolic pathways;ko00565//Ether lipid metabolism;ko04144//Endocytosis;ko00564//Glycerophospholipid metabolism
CL254.Contig2_All	1021	0	149	0	4.6687	12.1888	Up	5.3267e-46	7.8486e-45	0	18	0	0.574	9.1649	Up	1.7307e-06	6.087e-06	gi|225442398|ref|XP_002282395.1|	165.2	1e-111	PREDICTED: inositol oxygenase 1 [Vitis vinifera] >gi|297743146|emb|CBI36013.3| unnamed protein product [Vitis vinifera]	gi|359484518|ref|XM_002283083.2|	202	5e-49	PREDICTED: Vitis vinifera probable inositol oxygenase-like (LOC100254212), mRNA	sp|Q8L799|MIOX1_ARATH	263	2e-110	Inositol oxygenase 1 OS=Arabidopsis thaliana GN=MIOX1 PE=2 SV=1	--	--	--	--	--	K00469	2e-112	261	vvi:100233007	inositol oxygenase [EC:1.13.99.1]	GO:0019310//inositol catabolic process;GO:0006949//syncytium formation;GO:0055114//oxidation-reduction process	GO:0005506//iron ion binding;GO:0050113//inositol oxygenase activity	GO:0005737//cytoplasm	ko00053//Ascorbate and aldarate metabolism;ko00562//Inositol phosphate metabolism
Unigene25800_All	309	0	45	0	4.659	12.1858	Up	2.1127e-14	1.4024e-13	0	34	0	3.5824	11.8067	Up	1.3573e-11	6.9379e-11	gi|13359451|dbj|BAB33421.1|	62	2e-09	putative senescence-associated protein [Pisum sativum]	gi|371782122|emb|HE610154.1|	61.9	3e-07	Pyramimonas parkeae 18S rRNA gene (partial), 5.8S rRNA gene, 28S rRNA gene (partial), ITS1 and ITS2, strain CCMP726	--	--	--	--	--	--	--	--	--	--	--	--	--	--	-	-	-	--
CL1912.Contig3_All	1365	0	198	0	4.6406	12.1801	Up	6.8986e-61	1.2522e-59	0	22	0	0.5247	9.0353	Up	9.1587e-08	3.6104e-07	gi|326527899|dbj|BAJ89001.1|	901.4	0	predicted protein [Hordeum vulgare subsp. vulgare]	gi|255088288|ref|XM_002506021.1|	579	1e-162	Micromonas sp. RCC299 chromosome 14 alpha tubulin 1 (TUA1) mRNA, complete cds	sp|Q40832|TBA2_PELFA	817	0	Tubulin alpha-2 chain OS=Pelvetia fastigiata GN=TUBA2 PE=2 SV=1	SPBC800.05c	735	0	COG5023	Tubulin	K07374	0	817	vvi:100247366	tubulin alpha	GO:0051258//protein polymerization;GO:0006184//GTP catabolic process;GO:0007018//microtubule-based movement	GO:0003924//GTPase activity;GO:0005198//structural molecule activity;GO:0005525//GTP binding	GO:0005874//microtubule;GO:0005737//cytoplasm	ko04145//Phagosome
CL451.Contig1_All	388	0	56	0	4.6174	12.1729	Up	9.6093e-18	7.3238e-17	0	30	0	2.5173	11.2977	Up	2.5649e-10	1.2154e-09	gi|224088573|ref|XP_002308479.1|	84	6e-16	predicted protein [Populus trichocarpa] >gi|222854455|gb|EEE92002.1| predicted protein [Populus trichocarpa]	gi|225312471|dbj|AK327011.1|	97.6	8e-18	Solanum lycopersicum cDNA, clone: LEFL2019C17, HTC in fruit	--	--	--	--	--	--	--	--	--	--	--	--	--	--	GO:0032502//developmental process;GO:0006635//fatty acid beta-oxidation	-	GO:0009507//chloroplast	--
Unigene7449_All	1230	0	176	0	4.5777	12.1604	Up	3.3345e-54	5.5648e-53	1	35	0.0244	0.9264	5.2467	Up	1.2847e-10	6.2058e-10	gi|296085478|emb|CBI29210.3|	86.7	7e-16	unnamed protein product [Vitis vinifera]	--	--	--	--	--	--	--	--	--	--	--	--	--	--	--	--	--	--	-	-	GO:0016023//cytoplasmic membrane-bounded vesicle	--
Unigene38917_All	1227	0	173	0	4.5107	12.1391	Up	2.7197e-53	4.4895e-52	0	12	0	0.3184	8.3147	Up	0.00014216	0.00039741	gi|225458866|ref|XP_002283387.1|	428.7	8e-119	PREDICTED: nucleobase-ascorbate transporter 7-like [Vitis vinifera]	--	--	--	--	sp|Q0WPE9|NAT7_ARATH	384	6e-107	Nucleobase-ascorbate transporter 7 OS=Arabidopsis thaliana GN=NAT7 PE=2 SV=2	PAB1838	89.7	9e-18	COG2233	Xanthine/uracil permeases	K14611	3e-109	393	pop:POPTR_570060	solute carrier family 23 (nucleobase transporter), member 1/2	GO:0006810//transport	GO:0022857//transmembrane transporter activity	GO:0005886//plasma membrane	--
Unigene38910_All	334	0	46	0	4.4061	12.1053	Up	1.0495e-14	7.0636e-14	0	14	0	1.3647	10.4144	Up	3.2704e-05	9.966e-05	--	--	--	--	--	--	--	--	--	--	--	--	--	--	--	--	--	--	--	--	--	--	-	-	-	--
Unigene28977_All	430	0	58	0	4.3152	12.0752	Up	2.3715e-18	1.8552e-17	2	70	0.1396	5.3	5.2466	Up	3.2257e-20	2.4137e-19	gi|255581277|ref|XP_002531450.1|	109	1e-23	conserved hypothetical protein [Ricinus communis] >gi|223528943|gb|EEF30937.1| conserved hypothetical protein [Ricinus communis]	--	--	--	--	--	--	--	--	--	--	--	--	--	--	--	--	--	--	-	-	-	--
Unigene2696_All	258	0	33	0	4.092	11.9986	Up	9.3496e-11	5.1259e-10	2	32	0.2326	4.0381	4.1178	Up	1.0036e-08	4.2702e-08	--	--	--	--	--	--	--	--	--	--	--	--	--	--	--	--	--	--	--	--	--	--	-	-	-	--
Unigene25171_All	229	0	29	0	4.0514	11.9842	Up	1.535e-09	7.7686e-09	0	18	0	2.5591	11.3214	Up	1.7307e-06	6.0854e-06	gi|255541548|ref|XP_002511838.1|	68.9	2e-11	synaptotagmin, putative [Ricinus communis] >gi|223549018|gb|EEF50507.1| synaptotagmin, putative [Ricinus communis]	--	--	--	--	--	--	--	--	--	--	--	--	--	--	--	--	--	--	-	-	-	--
Unigene14576_All	1023	0	129	0	4.0342	11.9781	Up	6.3543e-40	8.4733e-39	0	51	0	1.6231	10.6645	Up	5.1058e-17	3.3771e-16	--	--	--	--	--	--	--	--	--	--	--	--	--	--	--	--	--	--	--	--	--	--	-	-	-	--
Unigene36072_All	763	0	96	0	4.0252	11.9748	Up	6.7526e-30	7.3228e-29	0	12	0	0.512	9	Up	0.00014216	0.00039745	gi|225445025|ref|XP_002283119.1|	245.4	6e-64	PREDICTED: probable inositol oxygenase [Vitis vinifera] >gi|297738724|emb|CBI27969.3| unnamed protein product [Vitis vinifera]	gi|225319092|dbj|AK329670.1|	145	7e-32	Solanum lycopersicum cDNA, clone: LEFL3153B08, HTC in root	sp|Q5Z8T3|MIOX_ORYSJ	237	5e-63	Probable inositol oxygenase OS=Oryza sativa subsp. japonica GN=Os06g0561000 PE=2 SV=1	--	--	--	--	--	K00469	6e-65	245	vvi:100254212	inositol oxygenase [EC:1.13.99.1]	GO:0019310//inositol catabolic process;GO:0006949//syncytium formation;GO:0055114//oxidation-reduction process	GO:0005506//iron ion binding;GO:0050113//inositol oxygenase activity	GO:0005737//cytoplasm	ko00053//Ascorbate and aldarate metabolism;ko00562//Inositol phosphate metabolism
Unigene16228_All	295	0	37	0	4.0125	11.9703	Up	5.6947e-12	3.352e-11	0	24	0	2.6487	11.3711	Up	2.1069e-08	8.7503e-08	--	--	--	--	--	--	--	--	--	--	--	--	--	--	--	--	--	--	--	--	--	--	-	-	-	--
Unigene32026_All	314	0	38	0	3.8716	11.9187	Up	2.8291e-12	1.6914e-11	0	25	0	2.5921	11.3399	Up	1.0105e-08	4.298e-08	--	--	--	--	gi|3341463|emb|AJ225046.1|	67.9	5e-09	Lycopersicon peruvianum mRNA for Hsp20.1 protein	--	--	--	--	--	--	--	--	--	--	--	--	--	--	-	-	-	--
Unigene21816_All	861	0	103	0	3.8271	11.902	Up	5.0427e-32	5.7455e-31	10	39	0.3485	1.4747	2.0812	Up	6.5853e-06	2.1793e-05	gi|384245039|gb|EIE18535.1|	77	3e-13	hypothetical protein COCSUDRAFT_60204 [Coccomyxa subellipsoidea C-169]	--	--	--	--	sp|Q03211|PEXLP_TOBAC	79.3	3e-15	Pistil-specific extensin-like protein OS=Nicotiana tabacum PE=2 SV=1	XF1267	81.3	2e-15	COG5297	Cellobiohydrolase A (1,4-beta-cellobiosidase A)	K14306	2e-13	74.3	vcn:VOLCADRAFT_105669	nuclear pore complex protein Nup62	GO:0071841;GO:0045229//external encapsulating structure organization;GO:0032989;GO:0007275//multicellular organismal development	-	-	ko03013//RNA transport
CL2184.Contig1_All	1360	0	160	0	3.7637	11.8779	Up	2.4228e-49	3.7718e-48	1	25	0.0221	0.5985	4.7592	Up	1.4683e-07	5.6909e-07	gi|326490788|dbj|BAJ90061.1|	751.9	0	predicted protein [Hordeum vulgare subsp. vulgare]	gi|302128113|dbj|AB544304.1|	765	0	Guillardia theta ACT1 gene for actin 1, complete cds	sp|O65315|ACT_COLSC	702	0	Actin OS=Coleochaete scutata PE=2 SV=1	SPBC32H8.12c	700	0	COG5277	Actin and related proteins	K12313	0	724	zma:100274491	actin, aortic smooth muscle	GO:0006094//gluconeogenesis;GO:0010218//response to far red light;GO:0010114//response to red light;GO:0009651//response to salt stress;GO:0010498//proteasomal protein catabolic process;GO:0030036//actin cytoskeleton organization;GO:0009644//response to high light intensity;GO:0048768//root hair cell tip growth;GO:0009735//response to cytokinin stimulus	GO:0005507//copper ion binding;GO:0005524//ATP binding;GO:0005200//structural constituent of cytoskeleton	GO:0009941//chloroplast envelope;GO:0005773//vacuole;GO:0005618//cell wall;GO:0009570//chloroplast stroma;GO:0005856//cytoskeleton;GO:0009506//plasmodesma;GO:0005886//plasma membrane;GO:0005634//nucleus;GO:0005739//mitochondrion	ko04145//Phagosome
Unigene6520_All	297	0	33	0	3.5546	11.7955	Up	9.3496e-11	5.1227e-10	2	19	0.2021	2.0828	3.3654	Up	5.6672e-05	0.00016761	--	--	--	--	--	--	--	--	--	--	--	--	--	--	--	--	--	--	--	--	--	--	-	-	-	--
CL254.Contig3_All	1036	0	115	0	3.5512	11.7941	Up	1.1394e-35	1.4045e-34	0	16	0	0.5028	8.9738	Up	7.5233e-06	2.4759e-05	gi|225442398|ref|XP_002282395.1|	165.2	1e-111	PREDICTED: inositol oxygenase 1 [Vitis vinifera] >gi|297743146|emb|CBI36013.3| unnamed protein product [Vitis vinifera]	gi|359484518|ref|XM_002283083.2|	202	5e-49	PREDICTED: Vitis vinifera probable inositol oxygenase-like (LOC100254212), mRNA	sp|Q8L799|MIOX1_ARATH	263	2e-110	Inositol oxygenase 1 OS=Arabidopsis thaliana GN=MIOX1 PE=2 SV=1	--	--	--	--	--	K00469	2e-112	261	vvi:100233007	inositol oxygenase [EC:1.13.99.1]	GO:0019310//inositol catabolic process;GO:0006949//syncytium formation;GO:0055114//oxidation-reduction process	GO:0005506//iron ion binding;GO:0050113//inositol oxygenase activity	GO:0005737//cytoplasm	ko00053//Ascorbate and aldarate metabolism;ko00562//Inositol phosphate metabolism
Unigene12212_All	346	0	38	0	3.5135	11.7787	Up	2.8291e-12	1.692e-11	0	17	0	1.5996	10.6435	Up	3.6084e-06	1.2285e-05	gi|224139952|ref|XP_002323356.1|	50.8	6e-06	predicted protein [Populus trichocarpa] >gi|222867986|gb|EEF05117.1| predicted protein [Populus trichocarpa]	--	--	--	--	--	--	--	--	--	--	--	--	--	--	--	--	--	--	-	-	-	--
CL9611.Contig2_All	361	0	39	0	3.4562	11.755	Up	1.4054e-12	8.5352e-12	0	14	0	1.2626	10.3022	Up	3.2704e-05	9.9694e-05	gi|225425642|ref|XP_002272064.1|	60.5	8e-09	PREDICTED: oxygen-evolving enhancer protein 3-2, chloroplastic [Vitis vinifera] >gi|296086349|emb|CBI31938.3| unnamed protein product [Vitis vinifera]	--	--	--	--	sp|Q9XI73|PQL1_ARATH	56.6	3e-09	PsbQ-like protein 1, chloroplastic OS=Arabidopsis thaliana GN=PQL1 PE=1 SV=1	--	--	--	--	--	K08901	2e-11	65.1	vvi:100243071	photosystem II oxygen-evolving enhancer protein 3	GO:0055114//oxidation-reduction process;GO:0019684//photosynthesis, light reaction;GO:0005975//carbohydrate metabolic process	-	GO:0009535//chloroplast thylakoid membrane;GO:0009523//photosystem II	ko01100//Metabolic pathways;ko00195//Photosynthesis
Unigene12785_All	459	0	49	0	3.4152	11.7378	Up	1.2868e-15	8.9846e-15	0	36	0	2.5535	11.3183	Up	3.1225e-12	1.651e-11	gi|110740129|dbj|BAF01964.1|	97.8	5e-20	hypothetical protein [Arabidopsis thaliana]	gi|110950572|gb|DQ779988.1|	125	4e-26	Akashiwo sanguinea strain CCMP1837 18S ribosomal RNA gene, partial sequence; internal transcribed spacer 1, 5.8S ribosomal RNA gene, internal transcribed spacer 2, and large subunit ribosomal RNA gene, complete sequence; and external transcribed spacer, partial sequence	--	--	--	--	--	--	--	--	--	--	--	--	--	--	-	-	-	--
Unigene39708_All	985	0	104	0	3.3778	11.7219	Up	2.5051e-32	2.8749e-31	0	11	0	0.3636	8.5062	Up	0.0002964	0.00079073	gi|326501336|dbj|BAJ98899.1|	472.2	4e-132	predicted protein [Hordeum vulgare subsp. vulgare]	gi|255078173|ref|XM_002502621.1|	149	6e-33	Micromonas sp. RCC299 chromosome 5 heat shock 70 kDa protein (HSP70H) mRNA, complete cds	sp|P22954|MD37D_ARATH	443	6e-125	Probable mediator of RNA polymerase II transcription subunit 37c OS=Arabidopsis thaliana GN=MED37D PE=1 SV=2	SPAC13G7.02c	435	5e-122	COG0443	Molecular chaperone	K03283	2e-126	449	cre:CHLREDRAFT_185673	heat shock 70kDa protein 1/8	GO:0006200//ATP catabolic process;GO:0009408//response to heat	GO:0005524//ATP binding;GO:0016887//ATPase activity	GO:0005618//cell wall;GO:0009507//chloroplast;GO:0005886//plasma membrane	ko04144//Endocytosis;ko04141//Protein processing in endoplasmic reticulum;ko03040//Spliceosome
Unigene8991_All	220	0	23	0	3.3446	11.7076	Up	1.0212e-07	4.4928e-07	2	45	0.2728	6.6594	4.6095	Up	1.3323e-12	7.1807e-12	--	--	--	--	--	--	--	--	--	--	--	--	--	--	--	--	--	--	--	--	--	--	-	-	-	--
Unigene39471_All	385	0	39	0	3.2407	11.6621	Up	1.4054e-12	8.532e-12	0	12	0	1.0148	9.987	Up	0.00014216	0.00039739	gi|118487799|gb|ABK95723.1|	187.6	4e-47	unknown [Populus trichocarpa]	gi|218750167|gb|EU860367.3|	172	2e-40	Olea europaea constans-like protein mRNA, complete cds	sp|Q96502|COL2_ARATH	123	3e-29	Zinc finger protein CONSTANS-LIKE 2 OS=Arabidopsis thaliana GN=COL2 PE=1 SV=1	--	--	--	--	--	K12135	1e-29	126	aly:ARALYDRAFT_488429	zinc finger protein CONSTANS	GO:0006355//regulation of transcription, DNA-dependent;GO:0048572;GO:0009909//regulation of flower development;GO:0007623//circadian rhythm;GO:0010229//inflorescence development;GO:0010018//far-red light signaling pathway;GO:0048571//long-day photoperiodism	GO:0008270//zinc ion binding;GO:0003677//DNA binding;GO:0003700//sequence-specific DNA binding transcription factor activity	GO:0005634//nucleus	ko04712//Circadian rhythm - plant
Unigene25114_All	465	0	47	0	3.2336	11.6589	Up	5.2139e-15	3.5539e-14	4	29	0.2581	2.0305	2.9758	Up	2.0545e-06	7.177e-06	gi|302810018|ref|XP_002986701.1|	65.1	3e-10	hypothetical protein SELMODRAFT_446681 [Selaginella moellendorffii] >gi|300145589|gb|EFJ12264.1| hypothetical protein SELMODRAFT_446681 [Selaginella moellendorffii]	--	--	--	--	sp|Q9SEE9|SR45_ARATH	50.4	4e-07	Arginine/serine-rich protein 45 OS=Arabidopsis thaliana GN=SR45 PE=1 SV=1	Cgl1939	47.8	8e-06	COG0532	Translation initiation factor 2 (IF-2; GTPase)	K14325	3e-10	62.4	gmx:100804778	RNA-binding protein with serine-rich domain 1	-	-	-	ko03013//RNA transport;ko03015//mRNA surveillance pathway
CL7353.Contig3_All	404	0	40	0	3.1675	11.6291	Up	6.982e-13	4.3083e-12	2	24	0.1486	1.9341	3.7022	Up	2.1494e-06	7.4871e-06	gi|357494051|ref|XP_003617314.1|	97.4	5e-20	protease inhibitor [Medicago truncatula] >gi|355518649|gb|AET00273.1| protease inhibitor [Medicago truncatula]	--	--	--	--	sp|P24076|BGIA_MOMCH	83.6	3e-17	Glu S.griseus protease inhibitor OS=Momordica charantia PE=1 SV=1	--	--	--	--	--	--	--	--	--	--	-	-	-	--
Unigene22361_All	401	0	38	0	3.0316	11.5659	Up	2.8291e-12	1.6916e-11	0	23	0	1.8674	10.8668	Up	4.3928e-08	1.7782e-07	gi|219114272|ref|XP_002176307.1|	61.2	4e-09	predicted protein [Phaeodactylum tricornutum CCAP 1055/1] >gi|217402710|gb|EEC42699.1| predicted protein [Phaeodactylum tricornutum CCAP 1055/1]	--	--	--	--	--	--	--	--	--	--	--	--	--	--	--	--	--	--	-	-	-	--
Unigene27061_All	749	0	70	0	2.9899	11.5459	Up	5.3588e-22	4.7153e-21	3	30	0.1202	1.304	3.4394	Up	2.3603e-07	8.9725e-07	gi|300123088|emb|CBK24095.2|	69.7	4e-11	unnamed protein product [Blastocystis hominis]	--	--	--	--	sp|Q9FFW5|PERK8_ARATH	64.7	5e-11	Proline-rich receptor-like protein kinase PERK8 OS=Arabidopsis thaliana GN=PERK8 PE=1 SV=1	YPO2725	57	3e-08	COG3501	Uncharacterized protein conserved in bacteria	--	--	--	--	--	-	-	-	--
Unigene16256_All	261	0	24	0	2.9418	11.5225	Up	5.073e-08	2.2918e-07	0	11	0	1.3721	10.4222	Up	0.0002964	0.00079101	--	--	--	--	--	--	--	--	--	--	--	--	--	--	--	--	--	--	--	--	--	--	-	-	-	--
Unigene17905_All	1285	0	125	0	2.9191	11.5113	Up	2.2563e-43	3.19e-42	0	143	0	3.5147	11.7792	Up	3.6023e-36	4.1267e-35	gi|147853255|emb|CAN80678.1|	716.8	0	hypothetical protein VITISV_022712 [Vitis vinifera]	gi|147853254|emb|AM443335.2|	210	3e-51	Vitis vinifera contig VV78X231787.10, whole genome shotgun sequence	--	--	--	--	--	--	--	--	--	K03781	5e-07	53.9	cme:CMI050C	catalase [EC:1.11.1.6]	GO:0055114//oxidation-reduction process;GO:0006979//response to oxidative stress	GO:0020037//heme binding;GO:0031177//phosphopantetheine binding;GO:0004096//catalase activity;GO:0016740//transferase activity	-	ko01100//Metabolic pathways;ko01110//Biosynthesis of secondary metabolites;ko00630//Glyoxylate and dicarboxylate metabolism;ko00380//Tryptophan metabolism;ko04146//Peroxisome
CL12387.Contig2_All	340	0	31	0	2.9169	11.5102	Up	3.7884e-10	1.9985e-09	0	23	0	2.2024	11.1049	Up	4.3928e-08	1.7784e-07	--	--	--	--	--	--	--	--	--	--	--	--	--	--	--	--	--	--	--	--	--	--	-	-	-	--
Unigene2986_All	382	0	34	0	2.8474	11.4754	Up	4.6448e-11	2.5951e-10	0	45	0	3.8353	11.9051	Up	4.1941e-15	2.5594e-14	gi|359481111|ref|XP_002266746.2|	142.1	2e-33	PREDICTED: universal stress protein A-like protein [Vitis vinifera]	gi|332640072|gb|CP002686.1|	60	2e-06	Arabidopsis thaliana chromosome 3, complete sequence	sp|Q8LGG8|USPAL_ARATH	63.9	2e-11	Universal stress protein A-like protein OS=Arabidopsis thaliana GN=At3g01520 PE=1 SV=2	SSO2778	70.1	9e-13	COG0589	Universal stress protein UspA and related nucleotide-binding proteins	--	--	--	--	--	GO:0006950//response to stress;GO:0002238//response to molecule of fungal origin	-	GO:0005737//cytoplasm;GO:0005634//nucleus	--
Unigene9620_All	920	0	79	0	2.7471	11.4237	Up	9.8762e-25	9.4033e-24	4	29	0.1305	1.0263	2.9753	Up	2.0545e-06	7.1762e-06	gi|296084866|emb|CBI28275.3|	47.8	1e-43	unnamed protein product [Vitis vinifera]	gi|359479541|ref|XM_002272244.2|	60	4e-06	PREDICTED: Vitis vinifera momilactone A synthase-like (LOC100260340), mRNA	sp|Q7FAE1|MOMAS_ORYSJ	127	7e-39	Momilactone A synthase OS=Oryza sativa subsp. japonica GN=Os04g0179200 PE=2 SV=1	SMa0339	66.2	3e-16	COG1028	Dehydrogenases with different specificities (related to short-chain alcohol dehydrogenases)	K13070	2e-38	127	osa:4335093	momilactone-A synthase [EC:1.1.1.295]	-	GO:0016491//oxidoreductase activity	-	ko01100//Metabolic pathways;ko01110//Biosynthesis of secondary metabolites;ko00906//Carotenoid biosynthesis;ko00904//Diterpenoid biosynthesis
Unigene36501_All	350	0	30	0	2.7422	11.4211	Up	7.6258e-10	3.9375e-09	1	19	0.0857	1.7674	4.3662	Up	9.4691e-06	3.0731e-05	gi|302828406|ref|XP_002945770.1|	50.8	6e-06	pathogenesis-related protein 1-like protein [Volvox carteri f. nagariensis] >gi|300268585|gb|EFJ52765.1| pathogenesis-related protein 1-like protein [Volvox carteri f. nagariensis]	--	--	--	--	sp|P40602|APG_ARATH	64.7	1e-11	Anther-specific proline-rich protein APG OS=Arabidopsis thaliana GN=APG PE=2 SV=2	Rv3876	56.6	1e-08	COG0455	ATPases involved in chromosome partitioning	K01115	2e-09	58.9	vcn:VOLCADRAFT_99471	phospholipase D [EC:3.1.4.4]	-	-	-	ko01100//Metabolic pathways;ko00565//Ether lipid metabolism;ko04144//Endocytosis;ko00564//Glycerophospholipid metabolism
CL2462.Contig1_All	518	0	43	0	2.6557	11.3749	Up	8.5603e-14	5.5328e-13	1	14	0.0579	0.8799	3.9257	Up	0.00028798	0.00077104	gi|323456752|gb|EGB12618.1|	53.1	2e-06	hypothetical protein AURANDRAFT_70520 [Aureococcus anophagefferens]	--	--	--	--	sp|Q9SX31|PERK9_ARATH	51.2	3e-07	Proline-rich receptor-like protein kinase PERK9 OS=Arabidopsis thaliana GN=PERK9 PE=2 SV=1	DR0479	51.6	7e-07	COG0744	Membrane carboxypeptidase (penicillin-binding protein)	K13171	3e-08	55.8	mtr:MTR_4g064740	serine/arginine repetitive matrix protein 1	-	-	-	ko03013//RNA transport;ko03015//mRNA surveillance pathway
Unigene6154_All	754	0	60	0	2.5458	11.3139	Up	5.8529e-19	4.6777e-18	0	191	0	8.2473	13.0097	Up	1.0832e-61	1.8573e-60	gi|255556526|ref|XP_002519297.1|	372.9	2e-102	Peroxiredoxin, putative [Ricinus communis] >gi|223541612|gb|EEF43161.1| Peroxiredoxin, putative [Ricinus communis]	gi|342160839|gb|JN392717.1|	153	3e-34	Vitis vinifera 1-Cys peroxiredoxin mRNA, complete cds	sp|Q6E2Z6|REHY_MEDTR	358	2e-99	1-Cys peroxiredoxin OS=Medicago truncatula PE=2 SV=1	mll2432	208	9e-54	COG0450	Peroxiredoxin	K11188	2e-103	372	rcu:RCOM_1002870	peroxiredoxin 6, 1-Cys peroxiredoxin [EC:1.11.1.7 1.11.1.15 3.1.1.-]	GO:0055114//oxidation-reduction process	GO:0051920//peroxiredoxin activity;GO:0004601//peroxidase activity	-	ko01100//Metabolic pathways;ko01110//Biosynthesis of secondary metabolites;ko00360//Phenylalanine metabolism;ko00940//Phenylpropanoid biosynthesis
Unigene22362_All	378	0	30	0	2.539	11.31	Up	7.6258e-10	3.9379e-09	1	18	0.0794	1.5503	4.2873	Up	1.8842e-05	5.902e-05	gi|224133716|ref|XP_002321643.1|	126.7	9e-29	predicted protein [Populus trichocarpa] >gi|222868639|gb|EEF05770.1| predicted protein [Populus trichocarpa]	--	--	--	--	sp|Q42716|C71A8_MENPI	114	1e-26	Cytochrome P450 71A8 OS=Mentha piperita GN=CYP71A8 PE=3 SV=1	--	--	--	--	--	K00517	2e-23	105	ath:AT2G30750	[EC:1.14.-.-]	GO:0006952//defense response;GO:0055114//oxidation-reduction process;GO:0009617//response to bacterium	GO:0016705//oxidoreductase activity, acting on paired donors, with incorporation or reduction of molecular oxygen;GO:0009055//electron carrier activity;GO:0004497//monooxygenase activity;GO:0020037//heme binding;GO:0005506//iron ion binding	-	ko01100//Metabolic pathways;ko01110//Biosynthesis of secondary metabolites;ko00945//Stilbenoid, diarylheptanoid and gingerol biosynthesis;ko00380//Tryptophan metabolism;ko00903//Limonene and pinene degradation
Unigene12530_All	707	0	53	0	2.3983	11.2278	Up	7.8376e-17	5.7636e-16	3	27	0.1273	1.2433	3.2879	Up	1.6217e-06	5.7127e-06	gi|302843366|ref|XP_002953225.1|	56.6	3e-07	hypothetical protein VOLCADRAFT_63308 [Volvox carteri f. nagariensis] >gi|300261612|gb|EFJ45824.1| hypothetical protein VOLCADRAFT_63308 [Volvox carteri f. nagariensis]	--	--	--	--	sp|Q9LK03|PERK2_ARATH	64.3	6e-11	Proline-rich receptor-like protein kinase PERK2 OS=Arabidopsis thaliana GN=PERK2 PE=2 SV=3	--	--	--	--	--	K14306	6e-06	49.3	bdi:100835393	nuclear pore complex protein Nup62	-	-	-	ko03013//RNA transport
Unigene3077_All	497	0	37	0	2.3817	11.2178	Up	5.6947e-12	3.3517e-11	3	20	0.1811	1.3102	2.8549	Up	0.00012901	0.00036336	gi|226505096|ref|NP_001142127.1|	159.8	1e-38	uncharacterized protein LOC100274291 precursor [Zea mays]	--	--	--	--	sp|Q9SN46|LRX5_ARATH	49.3	1e-06	Leucine-rich repeat extensin-like protein 5 OS=Arabidopsis thaliana GN=LRX5 PE=2 SV=2	SPAC26H5.08c	72.8	3e-13	COG5309	Exo-beta-1,3-glucanase	K12825	9e-06	47.8	ppp:PHYPADRAFT_139325	splicing factor 3A subunit 1	-	-	-	ko03040//Spliceosome
Unigene12418_All	296	0	22	0	2.3778	11.2154	Up	2.0556e-07	8.7971e-07	1	15	0.1014	1.6499	4.0242	Up	0.00014628	0.00040762	--	--	--	--	--	--	--	--	--	--	--	--	--	--	--	--	--	--	--	--	--	--	-	-	-	--
CL3639.Contig1_All	852	0	63	0	2.3656	11.208	Up	7.1759e-20	5.9111e-19	8	152	0.2818	5.8083	4.3654	Up	1.5976e-38	1.9229e-37	gi|168016252|ref|XP_001760663.1|	154.1	2e-36	predicted protein [Physcomitrella patens subsp. patens] >gi|162688023|gb|EDQ74402.1| predicted protein [Physcomitrella patens subsp. patens]	--	--	--	--	--	--	--	--	SPAC5D6.09c	194	1e-49	COG1584	Predicted membrane protein	K07034	2e-37	154	ppp:PHYPADRAFT_123327		-	-	-	--
CL9501.Contig1_All	610	0	45	0	2.36	11.2046	Up	2.1127e-14	1.4025e-13	2	26	0.0984	1.3877	3.8179	Up	5.6905e-07	2.0951e-06	gi|255545116|ref|XP_002513619.1|	227.3	1e-58	ATP binding protein, putative [Ricinus communis] >gi|223547527|gb|EEF49022.1| ATP binding protein, putative [Ricinus communis]	gi|255545115|ref|XM_002513573.1|	63.9	2e-07	Ricinus communis ATP binding protein, putative, mRNA	sp|Q9FLV4|Y5248_ARATH	191	3e-49	G-type lectin S-receptor-like serine/threonine-protein kinase At5g24080 OS=Arabidopsis thaliana GN=At5g24080 PE=2 SV=1	--	--	--	--	--	--	--	--	--	--	GO:0007252//I-kappaB phosphorylation;GO:0048544//recognition of pollen	GO:0008384//IkappaB kinase activity;GO:0005524//ATP binding	-	--
CL6072.Contig1_All	821	0	59	0	2.299	11.1668	Up	1.1782e-18	9.3208e-18	4	31	0.1462	1.2293	3.0718	Up	5.958e-07	2.1885e-06	gi|302843366|ref|XP_002953225.1|	52.8	6e-06	hypothetical protein VOLCADRAFT_63308 [Volvox carteri f. nagariensis] >gi|300261612|gb|EFJ45824.1| hypothetical protein VOLCADRAFT_63308 [Volvox carteri f. nagariensis]	--	--	--	--	sp|Q9FFW5|PERK8_ARATH	43.5	4e-06	Proline-rich receptor-like protein kinase PERK8 OS=Arabidopsis thaliana GN=PERK8 PE=1 SV=1	--	--	--	--	--	K12418	9e-07	52.4	cre:CHLREDRAFT_32523	fatty acid desaturase (delta-4 desaturase) [EC:1.14.19.-]	-	-	-	--
Unigene9525_All	477	0	34	0	2.2803	11.155	Up	4.6448e-11	2.5938e-10	0	11	0	0.7508	9.5523	Up	0.0002964	0.00078914	gi|348690189|gb|EGZ30003.1|	60.1	1e-08	hypothetical protein PHYSODRAFT_248866 [Phytophthora sojae]	--	--	--	--	--	--	--	--	--	--	--	--	--	--	--	--	--	--	-	-	-	--
Unigene8583_All	747	0	53	0	2.2698	11.1483	Up	7.8376e-17	5.7606e-16	0	17	0	0.7409	9.5331	Up	3.6084e-06	1.227e-05	gi|326512020|dbj|BAJ95991.1|	102.4	6e-21	predicted protein [Hordeum vulgare subsp. vulgare]	--	--	--	--	--	--	--	--	--	--	--	--	--	--	--	--	--	--	-	-	-	--
CL4786.Contig4_All	387	0	27	0	2.232	11.1241	Up	6.2198e-09	3.0146e-08	0	13	0	1.0937	10.095	Up	6.8186e-05	0.00019974	--	--	--	--	--	--	--	--	--	--	--	--	--	--	--	--	--	--	--	--	--	--	-	-	-	--
Unigene23613_All	995	0	69	0	2.2185	11.1154	Up	1.0787e-21	9.4158e-21	0	31	0	1.0143	9.9863	Up	1.2302e-10	5.9514e-10	--	--	--	--	--	--	--	--	--	--	--	--	--	--	--	--	--	--	--	--	--	--	-	-	-	--
Unigene38940_All	286	0	19	0	2.1253	11.0535	Up	1.6766e-06	6.5354e-06	0	13	0	1.4799	10.5313	Up	6.8186e-05	0.00019963	--	--	--	--	--	--	--	--	--	--	--	--	--	--	--	--	--	--	--	--	--	--	-	-	-	--
Unigene3851_All	648	0	43	0	2.1229	11.0518	Up	8.5603e-14	5.5317e-13	4	21	0.1852	1.0551	2.5102	Up	0.00024704	0.00066746	--	--	--	--	--	--	--	--	--	--	--	--	--	--	--	--	--	--	--	--	--	--	-	-	-	--
CL12713.Contig1_All	1799	0	119	0	2.1162	11.0473	Up	6.9402e-37	8.7479e-36	0	386	0	6.9856	12.7702	Up	6.4727e-124	1.9397e-122	gi|225470177|ref|XP_002268167.1|	342.4	1e-92	PREDICTED: low-temperature-induced 65 kDa protein-like [Vitis vinifera]	gi|225470176|ref|XM_002268131.1|	71.9	2e-09	PREDICTED: Vitis vinifera low-temperature-induced 65 kDa protein-like (LOC100260796), mRNA	sp|Q04980|LTI65_ARATH	219	3e-57	Low-temperature-induced 65 kDa protein OS=Arabidopsis thaliana GN=LTI65 PE=2 SV=2	--	--	--	--	--	--	--	--	--	--	GO:0050896//response to stimulus	-	-	--
Unigene12907_All	201	0	13	0	2.0691	11.0148	Up	0.00011153	0.00034483	0	12	0	1.9437	10.9246	Up	0.00014216	0.00039761	--	--	--	--	--	--	--	--	--	--	--	--	--	--	--	--	--	--	--	--	--	--	-	-	-	--
Unigene25868_All	330	0	21	0	2.0358	10.9914	Up	4.1377e-07	1.72e-06	6	25	0.5456	2.4665	2.1765	Up	0.00022605	0.00061413	--	--	--	--	--	--	--	--	--	--	--	--	--	--	--	--	--	--	--	--	--	--	-	-	-	--
Unigene5980_All	301	0	19	0	2.0194	10.9797	Up	1.6766e-06	6.5317e-06	1	14	0.0997	1.5143	3.9249	Up	0.00028798	0.00077005	--	--	--	--	--	--	--	--	--	--	--	--	--	--	--	--	--	--	--	--	--	--	-	-	-	--
CL1506.Contig21_All	211	0	13	0	1.9711	10.9448	Up	0.00011153	0.00034494	2	21	0.2844	3.2403	3.5101	Up	1.5459e-05	4.9012e-05	--	--	--	--	--	--	--	--	--	--	--	--	--	--	--	--	--	--	--	--	--	--	-	-	-	--
Unigene13069_All	255	0	15	0	1.8819	10.878	Up	2.7526e-05	9.2885e-05	0	25	0	3.1919	11.6402	Up	1.0105e-08	4.2982e-08	--	--	--	--	gi|147776538|emb|AM442480.2|	117	5e-24	Vitis vinifera contig VV78X160272.3, whole genome shotgun sequence	--	--	--	--	--	--	--	--	--	--	--	--	--	--	-	-	-	--
CL645.Contig1_All	667	0	38	0	1.8226	10.8318	Up	2.8291e-12	1.6921e-11	3	26	0.135	1.2691	3.2328	Up	3.0646e-06	1.0507e-05	gi|297740937|emb|CBI31249.3|	201.8	6e-51	unnamed protein product [Vitis vinifera]	gi|225460060|ref|XM_002271461.1|	103	2e-19	PREDICTED: Vitis vinifera probable protein phosphatase 2C 2-like (LOC100263754), mRNA	sp|Q10MX1|P2C32_ORYSJ	148	2e-36	Probable protein phosphatase 2C 32 OS=Oryza sativa subsp. japonica GN=Os03g0292100 PE=2 SV=1	SPAC2G11.07c	89	6e-18	COG0631	Serine/threonine protein phosphatase	K01090	5e-34	142	sbi:SORBI_01g038410	protein phosphatase [EC:3.1.3.16]	GO:0009987//cellular process;GO:0008152//metabolic process	GO:0004721//phosphoprotein phosphatase activity	GO:0044464//cell part	ko04075//Plant hormone signal transduction
Unigene19262_All	374	0	21	0	1.7963	10.8108	Up	4.1377e-07	1.7204e-06	0	12	0	1.0446	10.0287	Up	0.00014216	0.00039755	--	--	--	--	--	--	--	--	--	--	--	--	--	--	--	--	--	--	--	--	--	--	-	-	-	--
Unigene22510_All	609	0	34	0	1.7861	10.8026	Up	4.6448e-11	2.5953e-10	3	48	0.1478	2.5661	4.1179	Up	1.5237e-12	8.1826e-12	gi|326528725|dbj|BAJ97384.1|	304.7	5e-82	predicted protein [Hordeum vulgare subsp. vulgare]	gi|270135118|gb|BT102070.1|	89.7	3e-15	Picea glauca clone GQ0165_K08 mRNA sequence	sp|O65202|ACOX1_ARATH	79.3	1e-15	Peroxisomal acyl-coenzyme A oxidase 1 OS=Arabidopsis thaliana GN=ACX1 PE=1 SV=1	YGL205w	60.1	3e-09	COG1960	Acyl-CoA dehydrogenases	K00232	6e-16	82	ath:AT2G35690	acyl-CoA oxidase [EC:1.3.3.6]	GO:0042221//response to chemical stimulus;GO:0009620//response to fungus;GO:0044699;GO:0006633//fatty acid biosynthetic process;GO:0050794//regulation of cellular process;GO:0055114//oxidation-reduction process;GO:0006952//defense response	GO:0016627//oxidoreductase activity, acting on the CH-CH group of donors	GO:0044444//cytoplasmic part	ko01100//Metabolic pathways;ko00592//alpha-Linolenic acid metabolism;ko00071//Fatty acid metabolism;ko04146//Peroxisome;ko01040//Biosynthesis of unsaturated fatty acids
Unigene2807_All	251	0	14	0	1.7844	10.8012	Up	5.5408e-05	0.00017899	1	39	0.1196	5.0587	5.4025	Up	7.5156e-12	3.8984e-11	--	--	--	--	gi|345105406|gb|HQ228972.1|	89.7	1e-15	Thraustochytrium sp. BAFCcult 3512 18S ribosomal RNA gene, partial sequence	--	--	--	--	--	--	--	--	--	--	--	--	--	--	-	-	-	--
Unigene8420_All	451	0	25	0	1.7734	10.7923	Up	2.5202e-08	1.1651e-07	4	22	0.2661	1.5882	2.5774	Up	0.00013811	0.00038727	--	--	--	--	--	--	--	--	--	--	--	--	--	--	--	--	--	--	--	--	--	--	-	-	-	--
Unigene2333_All	289	0	16	0	1.7712	10.7905	Up	1.3675e-05	4.7936e-05	0	17	0	1.9151	10.9032	Up	3.6084e-06	1.2284e-05	--	--	--	--	--	--	--	--	--	--	--	--	--	--	--	--	--	--	--	--	--	--	-	-	-	--
CL4665.Contig1_All	1694	1	1740	0.0186	32.8605	10.7868	Up	0	0	0	69	0	1.3261	10.373	Up	9.2119e-23	7.521e-22	gi|225434845|ref|XP_002280577.1|	492.7	7e-138	PREDICTED: uncharacterized protein LOC100244977 [Vitis vinifera] >gi|297746025|emb|CBI16081.3| unnamed protein product [Vitis vinifera]	--	--	--	--	--	--	--	--	--	--	--	--	--	--	--	--	--	--	-	-	-	--
CL5058.Contig1_All	316	0	17	0	1.7211	10.7491	Up	6.7933e-06	2.4781e-05	1	23	0.095	2.3697	4.6406	Up	5.9254e-07	2.1778e-06	gi|242050944|ref|XP_002463216.1|	52.8	1e-06	hypothetical protein SORBIDRAFT_02g039950 [Sorghum bicolor] >gi|241926593|gb|EER99737.1| hypothetical protein SORBIDRAFT_02g039950 [Sorghum bicolor]	--	--	--	--	--	--	--	--	--	--	--	--	--	--	--	--	--	--	-	-	-	--
Unigene21573_All	438	0	23	0	1.6799	10.7142	Up	1.0212e-07	4.4979e-07	1	15	0.0685	1.115	4.0248	Up	0.00014628	0.00040755	gi|323451837|gb|EGB07713.1|	152.1	2e-36	hypothetical protein AURANDRAFT_59085 [Aureococcus anophagefferens]	gi|255081373|ref|XM_002507863.1|	97.6	9e-18	Micromonas sp. RCC299 chromosome 8 manganese superoxide dismutase (MSD) mRNA, complete cds	sp|O81235|SODM_ARATH	142	1e-34	Superoxide dismutase [Mn], mitochondrial OS=Arabidopsis thaliana GN=SODA PE=1 SV=2	YHR008c	138	3e-33	COG0605	Superoxide dismutase	K04564	2e-34	142	gmx:100101896	superoxide dismutase, Fe-Mn family [EC:1.15.1.1]	GO:0051788//response to misfolded protein;GO:0009853//photorespiration;GO:0006094//gluconeogenesis;GO:0006833//water transport;GO:0009793//embryo development ending in seed dormancy;GO:0009651//response to salt stress;GO:0080129//proteasome core complex assembly;GO:0042742//defense response to bacterium;GO:0019430//removal of superoxide radicals;GO:0006972//hyperosmotic response;GO:0006511//ubiqu…	GO:0004784//superoxide dismutase activity;GO:0005507//copper ion binding	GO:0005739//mitochondrion	ko04146//Peroxisome
CL3545.Contig1_All	291	0	15	0	1.6491	10.6875	Up	2.7526e-05	9.2908e-05	0	15	0	1.6782	10.7127	Up	1.5686e-05	4.9623e-05	gi|302826567|ref|XP_002994726.1|	77	8e-14	hypothetical protein SELMODRAFT_139061 [Selaginella moellendorffii] >gi|300137035|gb|EFJ04209.1| hypothetical protein SELMODRAFT_139061 [Selaginella moellendorffii]	gi|147776538|emb|AM442480.2|	285	1e-74	Vitis vinifera contig VV78X160272.3, whole genome shotgun sequence	--	--	--	--	--	--	--	--	--	--	--	--	--	--	-	-	-	--
Unigene3054_All	353	0	18	0	1.6313	10.6718	Up	3.3748e-06	1.2754e-05	2	22	0.17	2.0291	3.5772	Up	8.0327e-06	2.6278e-05	gi|359491505|ref|XP_002278336.2|	87	7e-17	PREDICTED: WUSCHEL-related homeobox 1 [Vitis vinifera]	gi|342672240|gb|JF276253.1|	67.9	6e-09	Nicotiana sylvestris STENOFOLIA 1 (STF1) mRNA, complete cds	--	--	--	--	--	--	--	--	--	--	--	--	--	--	-	-	-	--
CL6541.Contig2_All	472	0	24	0	1.6267	10.6677	Up	5.073e-08	2.2923e-07	1	18	0.0636	1.2416	4.287	Up	1.8842e-05	5.9039e-05	gi|323449975|gb|EGB05859.1|	76.3	1e-13	hypothetical protein AURANDRAFT_30097 [Aureococcus anophagefferens]	gi|242385591|emb|FP098594.1|	266	2e-68	Phyllostachys edulis cDNA clone: bphyem126h23, full insert sequence	sp|Q9ASX2|TRNH1_ARATH	61.6	2e-10	Tropinone reductase homolog At1g07440 OS=Arabidopsis thaliana GN=At1g07440 PE=1 SV=1	SPAC8E11.10	138	4e-33	COG1028	Dehydrogenases with different specificities (related to short-chain alcohol dehydrogenases)	K08081	1e-11	67	aly:ARALYDRAFT_481850	tropine dehydrogenase [EC:1.1.1.206]	-	-	-	ko01100//Metabolic pathways;ko01110//Biosynthesis of secondary metabolites;ko00960//Tropane, piperidine and pyridine alkaloid biosynthesis
CL361.Contig1_All	1220	0	61	0	1.5996	10.6435	Up	2.9076e-19	2.3472e-18	1	96	0.0246	2.5619	6.7024	Up	1.1491e-29	1.1368e-28	gi|99030954|gb|ABF61768.1|	208	2e-52	chloroplast 3-dehydroquinate synthase [Karlodinium micrum]	--	--	--	--	sp|Q9FFW5|PERK8_ARATH	57	2e-08	Proline-rich receptor-like protein kinase PERK8 OS=Arabidopsis thaliana GN=PERK8 PE=1 SV=1	Cj1008c	128	2e-29	COG0337	3-dehydroquinate synthetase	K01735	1e-47	189	cme:CMP183C	3-dehydroquinate synthase [EC:4.2.3.4]	-	-	GO:0043231//intracellular membrane-bounded organelle;GO:0044444//cytoplasmic part	ko01100//Metabolic pathways;ko01110//Biosynthesis of secondary metabolites;ko00400//Phenylalanine, tyrosine and tryptophan biosynthesis
Unigene11998_All	366	0	18	0	1.5734	10.6197	Up	3.3748e-06	1.2757e-05	0	11	0	0.9785	9.9344	Up	0.0002964	0.00079107	--	--	--	--	--	--	--	--	--	--	--	--	--	--	--	--	--	--	--	--	--	--	-	-	-	--
Unigene49598_All	659	0	32	0	1.5535	10.6013	Up	1.882e-10	1.0123e-09	14	143	0.6375	7.0648	3.4702	Up	1.0071e-30	1.0191e-29	gi|302844289|ref|XP_002953685.1|	54.3	1e-06	hypothetical protein VOLCADRAFT_94396 [Volvox carteri f. nagariensis] >gi|300261094|gb|EFJ45309.1| hypothetical protein VOLCADRAFT_94396 [Volvox carteri f. nagariensis]	--	--	--	--	sp|Q9SX31|PERK9_ARATH	68.2	4e-12	Proline-rich receptor-like protein kinase PERK9 OS=Arabidopsis thaliana GN=PERK9 PE=2 SV=1	Rv3876	59.3	5e-09	COG0455	ATPases involved in chromosome partitioning	K14709	7e-11	65.5	vcn:VOLCADRAFT_104214	solute carrier family 39 (zinc transporter), member 1/2/3	-	GO:0003824//catalytic activity	-	--
Unigene21389_All	441	0	21	0	1.5234	10.5731	Up	4.1377e-07	1.7202e-06	2	17	0.1361	1.255	3.2049	Up	0.00020449	0.00055967	gi|148909690|gb|ABR17936.1|	80.9	5e-15	unknown [Picea sitchensis]	--	--	--	--	sp|O65413|STP12_ARATH	73.6	4e-14	Sugar transport protein 12 OS=Arabidopsis thaliana GN=STP12 PE=2 SV=1	BS_araE	69.3	2e-12	COG0477	Permeases of the major facilitator superfamily	K08145	3e-13	72	pop:POPTR_764739	MFS transporter, SP family, solute carrier family 2 (facilitated glucose transporter), member 8	GO:0050896//response to stimulus;GO:0006810//transport	GO:0022891//substrate-specific transmembrane transporter activity	GO:0016020//membrane	--
Unigene31731_All	337	0	16	0	1.5189	10.5688	Up	1.3675e-05	4.792e-05	2	27	0.1781	2.6084	3.8724	Up	2.9177e-07	1.1011e-06	--	--	--	--	--	--	--	--	--	--	--	--	--	--	--	--	--	--	--	--	--	--	-	-	-	--
Unigene24756_All	485	0	23	0	1.5171	10.5671	Up	1.0212e-07	4.4977e-07	4	21	0.2475	1.4097	2.5099	Up	0.00024704	0.0006675	gi|326491633|dbj|BAJ94294.1|	266.5	9e-71	predicted protein [Hordeum vulgare subsp. vulgare]	gi|2143226|emb|Y13356.1|	58	8e-06	Brassica napus mRNA for glyoxysomal isocitrate lyase	sp|P93110|ACEA_CUCMA	153	5e-38	Isocitrate lyase OS=Cucurbita maxima PE=2 SV=1	YER065c	183	1e-46	COG2224	Isocitrate lyase	K01637	6e-43	171	smo:SELMODRAFT_420727	isocitrate lyase [EC:4.1.3.1]	-	GO:0003824//catalytic activity	-	ko01100//Metabolic pathways;ko00630//Glyoxylate and dicarboxylate metabolism
Unigene32048_All	523	0	25	0	1.5097	10.56	Up	3.5204e-08	1.6111e-07	5	151	0.3113	8.6639	4.7986	Up	2.9731e-36	3.4127e-35	gi|224093304|ref|XP_002309874.1|	79.3	2e-14	predicted protein [Populus trichocarpa] >gi|222852777|gb|EEE90324.1| predicted protein [Populus trichocarpa]	--	--	--	--	sp|Q9FPQ6|GP1_CHLRE	55.5	2e-08	Vegetative cell wall protein gp1 OS=Chlamydomonas reinhardtii GN=GP1 PE=2 SV=1	--	--	--	--	--	K01115	3e-08	56.2	vcn:VOLCADRAFT_99471	phospholipase D [EC:3.1.4.4]	-	-	-	ko01100//Metabolic pathways;ko00565//Ether lipid metabolism;ko04144//Endocytosis;ko00564//Glycerophospholipid metabolism
Unigene25616_All	341	0	16	0	1.5011	10.5518	Up	1.3675e-05	4.7929e-05	4	30	0.352	2.8643	3.0245	Up	1.1082e-06	3.9696e-06	--	--	--	--	--	--	--	--	--	--	--	--	--	--	--	--	--	--	--	--	--	--	-	-	-	--
CL1077.Contig4_All	907	0	39	0	1.3756	10.4258	Up	1.4054e-12	8.5363e-12	1	14	0.0331	0.5025	3.9242	Up	0.00028798	0.00077108	gi|297743712|emb|CBI36595.3|	134.8	1e-30	unnamed protein product [Vitis vinifera]	gi|359484875|ref|XM_002271812.2|	155	9e-35	PREDICTED: Vitis vinifera lactation elevated protein 1-like (LOC100260349), mRNA	--	--	--	--	YEL052w	42.7	7e-08	COG1485	Predicted ATPase	K06916	2e-30	130	pop:POPTR_1106960		GO:0019243//methylglyoxal catabolic process to D-lactate;GO:0019375//galactolipid biosynthetic process;GO:0042631//cellular response to water deprivation;GO:0016036//cellular response to phosphate starvation	GO:0005516//calmodulin binding;GO:0005524//ATP binding;GO:0016887//ATPase activity	GO:0005739//mitochondrion;GO:0009507//chloroplast	--
CL1109.Contig1_All	512	0	22	0	1.3746	10.4248	Up	2.0556e-07	8.799e-07	0	13	0	0.8266	9.691	Up	6.8186e-05	0.00019979	gi|384245039|gb|EIE18535.1|	62	4e-09	hypothetical protein COCSUDRAFT_60204 [Coccomyxa subellipsoidea C-169]	--	--	--	--	sp|Q9LK03|PERK2_ARATH	75.9	1e-14	Proline-rich receptor-like protein kinase PERK2 OS=Arabidopsis thaliana GN=PERK2 PE=2 SV=3	STM0747	59.3	3e-09	COG3064	Membrane protein involved in colicin uptake	K01115	7e-11	64.7	vcn:VOLCADRAFT_99471	phospholipase D [EC:3.1.4.4]	-	-	-	ko01100//Metabolic pathways;ko00565//Ether lipid metabolism;ko04144//Endocytosis;ko00564//Glycerophospholipid metabolism
Unigene12587_All	284	0	12	0	1.3518	10.4007	Up	0.00022451	0.0006626	0	12	0	1.3757	10.426	Up	0.00014216	0.00039762	--	--	--	--	--	--	--	--	--	--	--	--	--	--	--	--	--	--	--	--	--	--	-	-	-	--
Unigene36057_All	451	0	19	0	1.3478	10.3964	Up	1.6766e-06	6.5398e-06	4	46	0.2661	3.3207	3.6414	Up	3.9858e-11	1.9875e-10	gi|226507094|ref|NP_001141060.1|	177.6	4e-44	uncharacterized protein LOC100273141 [Zea mays]	gi|226507093|ref|NM_001147588.1|	192	2e-46	Zea mays uncharacterized LOC100273141 (LOC100273141), mRNA >gi|194702451|gb|BT040305.1| Zea mays full-length cDNA clone ZM_BFc0080D10 mRNA, complete cds	sp|Q9FFW5|PERK8_ARATH	52.4	1e-07	Proline-rich receptor-like protein kinase PERK8 OS=Arabidopsis thaliana GN=PERK8 PE=1 SV=1	SPCC1020.06c	158	3e-39	COG0176	Transaldolase	K00616	6e-45	177	zma:100273141	transaldolase [EC:2.2.1.2]	GO:0005975//carbohydrate metabolic process	GO:0016740//transferase activity	GO:0005737//cytoplasm	ko01100//Metabolic pathways;ko01110//Biosynthesis of secondary metabolites;ko00030//Pentose phosphate pathway;ko00010//Glycolysis / Gluconeogenesis;ko00051//Fructose and mannose metabolism;ko00052//Galactose metabolism;ko03013//RNA transport
CL11825.Contig1_All	598	0	25	0	1.3374	10.3852	Up	2.5202e-08	1.1663e-07	1	109	0.0502	5.9344	6.8853	Up	9.2418e-34	1.0031e-32	gi|3914998|sp|O04996.3|SODC_SOLCS	181.4	7e-45	RecName: Full=Superoxide dismutase [Cu-Zn] >gi|1944324|dbj|BAA19674.1| copper/zinc-superoxide dismutase [Solidago canadensis var. scabra]	gi|150171759|emb|CU406195.1|	155	6e-35	Oryza rufipogon (W1943) cDNA clone: ORW1943C006L17, full insert sequence	sp|O04996|SODC_SOLCS	181	3e-46	Superoxide dismutase [Cu-Zn] OS=Solidago canadensis var. scabra GN=SODCC PE=2 SV=3	YJR104c	225	5e-59	COG2032	Cu/Zn superoxide dismutase	K04565	4e-44	175	mtr:MTR_4g057240	Cu/Zn superoxide dismutase [EC:1.15.1.1]	-	-	-	ko04146//Peroxisome
Unigene9337_All	457	0	19	0	1.3301	10.3773	Up	1.6766e-06	6.5314e-06	3	27	0.197	1.9235	3.2875	Up	1.6217e-06	5.7116e-06	gi|359496746|ref|XP_003635321.1|	54.7	4e-07	PREDICTED: uncharacterized protein LOC100854855 [Vitis vinifera]	--	--	--	--	sp|Q9LK03|PERK2_ARATH	48.5	2e-06	Proline-rich receptor-like protein kinase PERK2 OS=Arabidopsis thaliana GN=PERK2 PE=2 SV=3	--	--	--	--	--	--	--	--	--	--	-	-	-	--
Unigene49676_All	295	0	12	0	1.3014	10.3458	Up	0.00022451	0.00066068	0	11	0	1.214	10.2456	Up	0.0002964	0.00078974	gi|253760055|ref|XP_002488965.1|	52	2e-06	hypothetical protein SORBIDRAFT_1138s002030 [Sorghum bicolor] >gi|241946995|gb|EES20140.1| hypothetical protein SORBIDRAFT_1138s002030 [Sorghum bicolor]	gi|147776538|emb|AM442480.2|	115	2e-23	Vitis vinifera contig VV78X160272.3, whole genome shotgun sequence	--	--	--	--	--	--	--	--	--	--	--	--	--	--	-	-	-	--
Unigene2398_All	373	0	15	0	1.2865	10.3292	Up	2.7526e-05	9.2873e-05	3	34	0.2414	2.9677	3.6198	Up	1.7437e-08	7.291e-08	gi|326496314|dbj|BAJ94619.1|	112.1	2e-24	predicted protein [Hordeum vulgare subsp. vulgare]	gi|32995571|dbj|AK110362.1|	85.7	3e-14	Oryza sativa Japonica Group cDNA clone:002-165-A08, full insert sequence	--	--	--	--	Rv0148	75.1	3e-14	COG1028	Dehydrogenases with different specificities (related to short-chain alcohol dehydrogenases)	--	--	--	--	--	-	GO:0003824//catalytic activity	-	--
Unigene48372_All	303	0	12	0	1.267	10.3072	Up	0.00022451	0.0006607	0	18	0	1.9341	10.9174	Up	1.7307e-06	6.083e-06	gi|326496314|dbj|BAJ94619.1|	58.2	4e-08	predicted protein [Hordeum vulgare subsp. vulgare]	--	--	--	--	--	--	--	--	--	--	--	--	--	--	--	--	--	--	-	-	-	--
CL6541.Contig4_All	856	0	33	0	1.2333	10.2683	Up	9.3496e-11	5.1262e-10	0	13	0	0.4944	8.9495	Up	6.8186e-05	0.00019971	gi|384254184|gb|EIE27658.1|	131.3	1e-29	NAD(P)-binding protein [Coccomyxa subellipsoidea C-169]	gi|242385591|emb|FP098594.1|	262	5e-67	Phyllostachys edulis cDNA clone: bphyem126h23, full insert sequence	sp|P28643|FABG_CUPLA	122	3e-28	3-oxoacyl-[acyl-carrier-protein] reductase, chloroplastic OS=Cuphea lanceolata GN=CLKR27 PE=2 SV=1	SPAC8E11.10	220	2e-57	COG1028	Dehydrogenases with different specificities (related to short-chain alcohol dehydrogenases)	K00059	2e-28	124	rcu:RCOM_1081890	3-oxoacyl-[acyl-carrier protein] reductase [EC:1.1.1.100]	-	-	-	ko01100//Metabolic pathways;ko00061//Fatty acid biosynthesis;ko01040//Biosynthesis of unsaturated fatty acids
Unigene2645_All	545	0	21	0	1.2327	10.2676	Up	4.1377e-07	1.72e-06	0	31	0	1.8519	10.8548	Up	1.2302e-10	5.9511e-10	gi|326528725|dbj|BAJ97384.1|	271.2	5e-72	predicted protein [Hordeum vulgare subsp. vulgare]	gi|270135118|gb|BT102070.1|	81.8	6e-13	Picea glauca clone GQ0165_K08 mRNA sequence	sp|O65202|ACOX1_ARATH	114	4e-26	Peroxisomal acyl-coenzyme A oxidase 1 OS=Arabidopsis thaliana GN=ACX1 PE=1 SV=1	YGL205w	70.1	2e-12	COG1960	Acyl-CoA dehydrogenases	K00232	2e-29	126	cre:CHLREDRAFT_121379	acyl-CoA oxidase [EC:1.3.3.6]	GO:0042221//response to chemical stimulus;GO:0009620//response to fungus;GO:0044699;GO:0006633//fatty acid biosynthetic process;GO:0050794//regulation of cellular process;GO:0055114//oxidation-reduction process;GO:0006952//defense response	GO:0016627//oxidoreductase activity, acting on the CH-CH group of donors	GO:0044444//cytoplasmic part	ko01100//Metabolic pathways;ko00592//alpha-Linolenic acid metabolism;ko00071//Fatty acid metabolism;ko04146//Peroxisome;ko01040//Biosynthesis of unsaturated fatty acids
Unigene15727_All	572	0	22	0	1.2305	10.265	Up	2.0556e-07	8.7963e-07	0	24	0	1.366	10.4157	Up	2.1069e-08	8.7507e-08	gi|225456252|ref|XP_002279421.1|	140.6	1e-32	PREDICTED: uncharacterized protein LOC100244084 [Vitis vinifera]	gi|225456251|ref|XM_002279385.1|	65.9	4e-08	PREDICTED: Vitis vinifera uncharacterized LOC100244084 (LOC100244084), mRNA	sp|A3A2W2|CSPLO_ORYSJ	53.5	8e-08	CASP-like protein Os02g0134500 OS=Oryza sativa subsp. japonica GN=Os02g0134500 PE=2 SV=2	--	--	--	--	--	--	--	--	--	--	-	-	-	--
CL1029.Contig1_All	468	0	18	0	1.2305	10.265	Up	3.3748e-06	1.2761e-05	4	41	0.2565	2.8522	3.475	Up	1.035e-09	4.7221e-09	gi|326526633|dbj|BAK00705.1|	62	3e-09	predicted protein [Hordeum vulgare subsp. vulgare]	--	--	--	--	--	--	--	--	SPAC1006.01	60.1	2e-09	COG1404	Subtilisin-like serine proteases	--	--	--	--	--	-	-	-	--
CL11880.Contig3_All	636	2	2377	0.0993	119.567	10.2337	Up	0	0	6	83	0.2831	4.2488	3.9077	Up	4.1492e-20	3.0932e-19	gi|224142303|ref|XP_002324498.1|	142.1	5e-33	predicted protein [Populus trichocarpa] >gi|222865932|gb|EEF03063.1| predicted protein [Populus trichocarpa]	--	--	--	--	sp|Q9ZP41|EGC_CITJA	124	3e-29	EG45-like domain containing protein OS=Citrus jambhiri GN=CjBAp12 PE=1 SV=1	--	--	--	--	--	--	--	--	--	--	-	-	GO:0016023//cytoplasmic membrane-bounded vesicle	--
Unigene25598_All	440	0	16	0	1.1633	10.184	Up	1.3675e-05	4.7931e-05	0	22	0	1.6279	10.6688	Up	9.1587e-08	3.61e-07	gi|296082139|emb|CBI21144.3|	72.8	1e-12	unnamed protein product [Vitis vinifera]	--	--	--	--	--	--	--	--	--	--	--	--	--	--	--	--	--	--	-	-	-	--
CL483.Contig1_All	828	0	29	0	1.1205	10.1299	Up	1.535e-09	7.7698e-09	8	49	0.2899	1.9267	2.7325	Up	2.6638e-09	1.1806e-08	gi|307136482|gb|ADN34283.1|	61.6	1e-08	ATP binding protein [Cucumis melo subsp. melo]	--	--	--	--	sp|Q9SN46|LRX5_ARATH	64.3	8e-11	Leucine-rich repeat extensin-like protein 5 OS=Arabidopsis thaliana GN=LRX5 PE=2 SV=2	Cgl2996	123	3e-28	COG3485	Protocatechuate 3,4-dioxygenase beta subunit	K03006	8e-11	65.9	vcn:VOLCADRAFT_80692	DNA-directed RNA polymerase II subunit RPB1 [EC:2.7.7.6]	GO:0008152//metabolic process	GO:0016740//transferase activity	-	ko01100//Metabolic pathways;ko00230//Purine metabolism;ko03020//RNA polymerase;ko00240//Pyrimidine metabolism
Unigene30999_All	401	0	14	0	1.1169	10.1253	Up	5.5408e-05	0.00017898	0	13	0	1.0555	10.0437	Up	6.8186e-05	0.00019965	gi|388516681|gb|AFK46402.1|	83.2	1e-15	unknown [Lotus japonicus]	--	--	--	--	sp|Q9LZX1|LOR15_ARATH	82	1e-16	Protein LURP-one-related 15 OS=Arabidopsis thaliana GN=At5g01750 PE=1 SV=1	--	--	--	--	--	--	--	--	--	--	GO:0009684//indoleacetic acid biosynthetic process;GO:0006569//tryptophan catabolic process;GO:0030003//cellular cation homeostasis;GO:0070838//divalent metal ion transport;GO:0006995//cellular response to nitrogen starvation	-	GO:0009507//chloroplast	--
Unigene3815_All	4464	3	3282	0.0212	23.5208	10.1157	Up	0	0	4	257	0.0269	1.8744	6.1227	Up	1.3454e-75	2.7099e-74	gi|225463358|ref|XP_002271185.1|	1607.8	0	PREDICTED: ABC transporter B family member 9-like [Vitis vinifera]	gi|161789361|gb|AC215375.1|	174	5e-40	Solanum lycopersicum chromosome 2 clone C02HBa0072A04, complete sequence	sp|Q9M0M2|AB9B_ARATH	1463	0	ABC transporter B family member 9 OS=Arabidopsis thaliana GN=ABCB9 PE=2 SV=2	SPCC663.03	760	0	COG1132	ABC-type multidrug transport system, ATPase and permease components	K05658	0	1607	vvi:100253815	ATP-binding cassette, subfamily B (MDR/TAP), member 1	GO:0044707;GO:0055085//transmembrane transport;GO:0006200//ATP catabolic process;GO:0060918//auxin transport;GO:0009733//response to auxin stimulus	GO:0015411//taurine-transporting ATPase activity;GO:0008559//xenobiotic-transporting ATPase activity;GO:0005524//ATP binding	GO:0016021//integral to membrane	ko02010//ABC transporters
Unigene9114_All	414	0	14	0	1.0818	10.0792	Up	5.5408e-05	0.00017856	2	18	0.145	1.4155	3.2872	Up	0.00010788	0.00030727	gi|224056461|ref|XP_002298868.1|	57.4	6e-08	predicted protein [Populus trichocarpa] >gi|222846126|gb|EEE83673.1| predicted protein [Populus trichocarpa]	--	--	--	--	--	--	--	--	--	--	--	--	--	--	--	--	--	--	-	-	-	--
CL10524.Contig1_All	365	0	12	0	1.0518	10.0386	Up	0.00022451	0.00066291	1	24	0.0822	2.1408	4.7029	Up	2.9516e-07	1.1134e-06	gi|147810137|emb|CAN73532.1|	50.8	2e-15	hypothetical protein VITISV_012827 [Vitis vinifera]	gi|316996537|dbj|AB545982.1|	254	5e-65	Pyrus pyrifolia genes for F-box proteins and S2-RNase, complete cds, haplotype: S2	--	--	--	--	--	--	--	--	--	--	--	--	--	--	-	-	-	--
Unigene2628_All	614	0	18	0	0.9379	9.8733	Up	3.3748e-06	1.2756e-05	4	55	0.1955	2.9164	3.8989	Up	1.0317e-13	5.8918e-13	gi|302789231|ref|XP_002976384.1|	95.1	6e-19	hypothetical protein SELMODRAFT_175507 [Selaginella moellendorffii] >gi|300156014|gb|EFJ22644.1| hypothetical protein SELMODRAFT_175507 [Selaginella moellendorffii]	gi|32995434|dbj|AK110225.1|	73.8	2e-10	Oryza sativa Japonica Group cDNA clone:002-162-E06, full insert sequence	sp|Q8VYI3|ECH2_ARATH	90.5	6e-19	Enoyl-CoA hydratase 2, peroxisomal OS=Arabidopsis thaliana GN=ECH2 PE=1 SV=1	YKR009c_2	112	5e-25	COG2030	Acyl dehydratase	--	--	--	--	--	GO:0033542//fatty acid beta-oxidation, unsaturated, even number;GO:0071842	GO:0080023//3R-hydroxyacyl-CoA dehydratase activity	GO:0005777//peroxisome	--
CL6976.Contig1_All	833	0	24	0	0.9217	9.8482	Up	5.073e-08	2.2922e-07	8	50	0.2882	1.9542	2.7614	Up	1.4735e-09	6.6478e-09	gi|226495391|ref|NP_001140424.1|	292	6e-78	triosephosphate isomerase, cytosolic [Zea mays] >gi|136063|sp|P12863.3|TPIS_MAIZE RecName: Full=Triosephosphate isomerase, cytosolic; Short=TIM; Short=Triose-phosphate isomerase >gi|168647|gb|AAB81110.1| triosephosphate isomerase 1 [Zea mays] >gi|217974|dbj|BAA00009.1| triosephosphate isomerase [Zea mays] >gi|195605826|gb|ACG24743.1| triosephosphate isomerase, cytosolic [Zea mays] >gi|195658691|g…	gi|81157954|dbj|AB240148.1|	93.7	3e-16	Chlorella pyrenoidosa mRNA for triosephosphate isomerase cytoplasmic type, partial cds	sp|P48494|TPIS_ORYSJ	291	2e-79	Triosephosphate isomerase, cytosolic OS=Oryza sativa subsp. japonica GN=TPI PE=1 SV=3	SPCC24B10.21	295	6e-80	COG0149	Triosephosphate isomerase	K01803	7e-79	291	zma:100272481	triosephosphate isomerase (TIM) [EC:5.3.1.1]	GO:0051788//response to misfolded protein;GO:0006098//pentose-phosphate shunt;GO:0009853//photorespiration;GO:0006094//gluconeogenesis;GO:0006833//water transport;GO:0043161//proteasomal ubiquitin-dependent protein catabolic process;GO:0009651//response to salt stress;GO:0080129//proteasome core complex assembly;GO:0044262//cellular carbohydrate metabolic process;GO:0006972//hyperosmotic response…	GO:0004807//triose-phosphate isomerase activity;GO:0005507//copper ion binding	GO:0005774//vacuolar membrane;GO:0048046//apoplast;GO:0005618//cell wall;GO:0005794//Golgi apparatus;GO:0005829//cytosol;GO:0009570//chloroplast stroma;GO:0009506//plasmodesma;GO:0005886//plasma membrane;GO:0005739//mitochondrion	ko01100//Metabolic pathways;ko00710//Carbon fixation in photosynthetic organisms;ko01110//Biosynthesis of secondary metabolites;ko00010//Glycolysis / Gluconeogenesis;ko00051//Fructose and mannose metabolism;ko00562//Inositol phosphate metabolism
Unigene2923_All	940	0	27	0	0.9189	9.8438	Up	6.2198e-09	3.0134e-08	2	71	0.0638	2.4591	5.2684	Up	1.5895e-20	1.2037e-19	gi|384254240|gb|EIE27714.1|	132.9	6e-30	hypothetical protein COCSUDRAFT_21535 [Coccomyxa subellipsoidea C-169]	--	--	--	--	sp|O04130|SERA_ARATH	80.9	1e-15	D-3-phosphoglycerate dehydrogenase, chloroplastic OS=Arabidopsis thaliana GN=At1g17745 PE=1 SV=2	L51032	125	8e-29	COG0111	Phosphoglycerate dehydrogenase and related dehydrogenases	K00058	3e-19	94	ppp:PHYPADRAFT_131174	D-3-phosphoglycerate dehydrogenase [EC:1.1.1.95]	-	-	-	ko01100//Metabolic pathways;ko01110//Biosynthesis of secondary metabolites;ko00630//Glyoxylate and dicarboxylate metabolism;ko00260//Glycine, serine and threonine metabolism
CL12489.Contig1_All	598	0	17	0	0.9095	9.8289	Up	6.7933e-06	2.4784e-05	1	46	0.0502	2.5044	5.6406	Up	5.121e-14	2.9663e-13	gi|293335365|ref|NP_001168831.1|	229.6	2e-59	uncharacterized protein LOC100382636 [Zea mays]	gi|32992466|dbj|AK107257.1|	813	0	Oryza sativa Japonica Group cDNA clone:002-125-G09, full insert sequence	--	--	--	--	BH3851	169	2e-42	COG0246	Mannitol-1-phosphate/altronate dehydrogenases	K00009	2e-60	229	zma:100382636	mannitol-1-phosphate 5-dehydrogenase [EC:1.1.1.17]	-	-	-	ko00051//Fructose and mannose metabolism
Unigene9710_All	741	4	3323	0.1705	143.466	9.7167	Up	0	0	3	1221	0.1215	53.647	8.7864	Up	0	0	gi|352144623|gb|AEQ61906.1|	157.1	2e-37	NAC domain protein NAC2 [Salvia miltiorrhiza]	gi|225320359|dbj|AK324832.1|	93.7	2e-16	Solanum lycopersicum cDNA, clone: LEFL1087AD02, HTC in leaf	sp|O49255|NAC29_ARATH	94	8e-20	NAC domain-containing protein 29 OS=Arabidopsis thaliana GN=NAC029 PE=2 SV=1	--	--	--	--	--	--	--	--	--	--	GO:0009987//cellular process	-	-	--
Unigene7536_All	1017	153	125108	4.7514	3935.52	9.694	Up	0	0	214	194802	6.3144	6236.21	9.9478	Up	0	0	gi|302595695|sp|A8CVF3.1|DHN1_AVIMR	194.9	1e-48	RecName: Full=Dehydrin DHN1; Short=AmDHN1 >gi|157497149|gb|ABV58321.1| dehydrin [Avicennia marina]	gi|157497150|gb|EU121851.1|	143	4e-31	Avicennia marina dehydrin (DHN) mRNA, complete cds	sp|A8CVF3|DHN1_AVIMR	194	5e-50	Dehydrin DHN1 OS=Avicennia marina GN=DHN1 PE=1 SV=1	--	--	--	--	--	--	--	--	--	--	-	-	-	--
Unigene6274_All	437	1	806	0.0723	59.0054	9.6726	Up	5.2423e-243	2.845e-241	1	626	0.0687	46.6381	9.407	Up	5.5346e-198	2.4567e-196	--	--	--	--	--	--	--	--	--	--	--	--	--	--	--	--	--	--	--	--	--	--	-	-	-	--
Unigene25499_All	522	0	13	0	0.7967	9.6379	Up	0.00011153	0.00034477	1	15	0.0575	0.9356	4.0243	Up	0.00014628	0.00040752	gi|159465411|ref|XP_001690916.1|	63.2	2e-09	extracellular matrix protein [Chlamydomonas reinhardtii] >gi|158279602|gb|EDP05362.1| extracellular matrix protein [Chlamydomonas reinhardtii]	--	--	--	--	sp|Q9LK03|PERK2_ARATH	57.8	4e-09	Proline-rich receptor-like protein kinase PERK2 OS=Arabidopsis thaliana GN=PERK2 PE=2 SV=3	CC2960	53.5	2e-07	COG4977	Transcriptional regulator containing an amidase domain and an AraC-type DNA-binding HTH domain	K01115	9e-09	57.8	vcn:VOLCADRAFT_99471	phospholipase D [EC:3.1.4.4]	-	-	-	ko01100//Metabolic pathways;ko00565//Ether lipid metabolism;ko04144//Endocytosis;ko00564//Glycerophospholipid metabolism;ko00500//Starch and sucrose metabolism;ko00040//Pentose and glucuronate interconversions
Unigene18940_All	2109	1	747	0.015	11.3314	9.5611	Up	4.0986e-225	2.0889e-223	1	645	0.0142	9.9571	9.4537	Up	4.934e-204	2.2368e-202	gi|225431031|ref|XP_002279901.1|	177.2	8e-43	PREDICTED: uncharacterized protein LOC100251233 [Vitis vinifera]	gi|110350028|gb|AC182571.2|	87.7	4e-14	Mimulus guttatus clone MGBa-65G3, complete sequence	sp|Q8H0U8|RH42_ARATH	51.2	2e-06	DEAD-box ATP-dependent RNA helicase 42 OS=Arabidopsis thaliana GN=RH42 PE=1 SV=2	--	--	--	--	--	K14306	1e-06	53.9	vvi:100265039	nuclear pore complex protein Nup62	-	-	GO:0043231//intracellular membrane-bounded organelle	ko03013//RNA transport
Unigene46678_All	939	0	22	0	0.7495	9.5498	Up	2.0556e-07	8.7874e-07	7	76	0.2237	2.6351	3.5582	Up	2.7408e-17	1.8332e-16	gi|302843366|ref|XP_002953225.1|	82	1e-14	hypothetical protein VOLCADRAFT_63308 [Volvox carteri f. nagariensis] >gi|300261612|gb|EFJ45824.1| hypothetical protein VOLCADRAFT_63308 [Volvox carteri f. nagariensis]	gi|242385591|emb|FP098594.1|	242	5e-61	Phyllostachys edulis cDNA clone: bphyem126h23, full insert sequence	sp|P28643|FABG_CUPLA	127	1e-29	3-oxoacyl-[acyl-carrier-protein] reductase, chloroplastic OS=Cuphea lanceolata GN=CLKR27 PE=2 SV=1	SPAC8E11.10	224	2e-58	COG1028	Dehydrogenases with different specificities (related to short-chain alcohol dehydrogenases)	K00059	3e-29	127	rcu:RCOM_1081890	3-oxoacyl-[acyl-carrier protein] reductase [EC:1.1.1.100]	GO:0008152//metabolic process	GO:0016740//transferase activity	-	ko01100//Metabolic pathways;ko00061//Fatty acid biosynthesis;ko01040//Biosynthesis of unsaturated fatty acids
CL8875.Contig2_All	1038	10	7363	0.3043	226.932	9.5426	Up	0	0	24	958	0.6938	30.0481	5.4366	Up	2.4876e-265	1.4102e-263	gi|224073184|ref|XP_002304013.1|	146.4	6e-34	predicted protein [Populus trichocarpa] >gi|222841445|gb|EEE78992.1| predicted protein [Populus trichocarpa]	--	--	--	--	sp|P13240|DR206_PEA	61.2	9e-10	Disease resistance response protein 206 OS=Pisum sativum GN=PI206 PE=2 SV=2	--	--	--	--	--	--	--	--	--	--	-	-	-	--
CL4337.Contig4_All	927	0	20	0	0.6902	9.4309	Up	8.3289e-07	3.3606e-06	1	18	0.0324	0.6322	4.2863	Up	1.8842e-05	5.9041e-05	gi|296081281|emb|CBI17725.3|	147.1	3e-34	unnamed protein product [Vitis vinifera]	gi|356541544|ref|XM_003539187.1|	119	5e-24	PREDICTED: Glycine max uncharacterized protein LOC100793030 (LOC100793030), mRNA	--	--	--	--	--	--	--	--	--	--	--	--	--	--	GO:0009686//gibberellin biosynthetic process;GO:0009740//gibberellic acid mediated signaling pathway	-	GO:0016023//cytoplasmic membrane-bounded vesicle;GO:0009507//chloroplast;GO:0016020//membrane	--
Unigene8350_All	908	0	18	0	0.6342	9.3088	Up	3.3748e-06	1.2735e-05	13	61	0.4296	2.1872	2.348	Up	1.05e-09	4.7886e-09	gi|299470624|emb|CBN78565.1|	303.5	2e-81	glycerophosphoryl diester phosphodiesterase [Ectocarpus siliculosus]	--	--	--	--	sp|Q9T076|ENL2_ARATH	58.9	4e-09	Early nodulin-like protein 2 OS=Arabidopsis thaliana GN=At4g27520 PE=1 SV=1	CC3272	56.2	7e-08	COG0584	Glycerophosphoryl diester phosphodiesterase	K09566	2e-10	64.7	vvi:100264514	peptidyl-prolyl isomerase G (cyclophilin G) [EC:5.2.1.8]	GO:0008152//metabolic process	GO:0003824//catalytic activity	-	ko01100//Metabolic pathways;ko00230//Purine metabolism;ko03020//RNA polymerase;ko00240//Pyrimidine metabolism
CL11735.Contig1_All	868	0	17	0	0.6266	9.2914	Up	6.7933e-06	2.4785e-05	1	67	0.0346	2.5131	6.1826	Up	1.457e-20	1.1054e-19	gi|348681826|gb|EGZ21642.1|	216.9	3e-55	hypothetical protein PHYSODRAFT_557588 [Phytophthora sojae]	--	--	--	--	sp|Q9LK03|PERK2_ARATH	48.1	6e-06	Proline-rich receptor-like protein kinase PERK2 OS=Arabidopsis thaliana GN=PERK2 PE=2 SV=3	--	--	--	--	--	K14306	4e-09	60.1	ath:AT2G45000	nuclear pore complex protein Nup62	-	-	-	ko03013//RNA transport
Unigene39592_All	917	1	612	0.0344	21.3511	9.2777	Up	3.4959e-184	1.498e-182	0	16	0	0.5681	9.15	Up	7.5233e-06	2.4748e-05	gi|73619518|sp|Q9FYZ9.1|BAMT_ANTMA	323.9	1e-87	RecName: Full=Benzoate carboxyl methyltransferase; AltName: Full=S-adenosyl-L-methionine:benzoic acid carboxyl methyltransferase >gi|9789277|gb|AAF98284.1|AF198492_1 SAM:benzoic acid carboxyl methyltransferase [Antirrhinum majus]	gi|9789276|gb|AF198492.1|AF198492	248	8e-63	Antirrhinum majus SAM:benzoic acid carboxyl methyltransferase (BAMT) mRNA, complete cds	sp|Q9FYZ9|BAMT_ANTMA	323	6e-89	Benzoate carboxyl methyltransferase OS=Antirrhinum majus GN=BAMT PE=1 SV=1	--	--	--	--	--	K08241	6e-55	212	rcu:RCOM_1595240	jasmonate O-methyltransferase [EC:2.1.1.141]	GO:0006950//response to stress	GO:0008757//S-adenosylmethionine-dependent methyltransferase activity;GO:0008171//O-methyltransferase activity	-	ko00592//alpha-Linolenic acid metabolism
CL1463.Contig1_All	678	0	13	0	0.6134	9.2607	Up	0.00011153	0.00034495	2	36	0.0885	1.7287	4.2879	Up	6.5764e-10	3.0397e-09	gi|145353314|ref|XP_001420963.1|	321.2	7e-87	predicted protein [Ostreococcus lucimarinus CCE9901] >gi|145357449|ref|XP_001422931.1| predicted protein [Ostreococcus lucimarinus CCE9901] >gi|144581199|gb|ABO99256.1| predicted protein [Ostreococcus lucimarinus CCE9901] >gi|144583175|gb|ABP01290.1| predicted protein [Ostreococcus lucimarinus CCE9901]	gi|144579271|gb|CP000588.1|	67.9	1e-08	Ostreococcus lucimarinus CCE9901 chromosome 8, complete sequence	sp|Q9FS88|IVD1_SOLTU	85.5	2e-17	Isovaleryl-CoA dehydrogenase 1, mitochondrial OS=Solanum tuberosum GN=IVD1 PE=2 SV=1	APE1681	122	7e-28	COG1960	Acyl-CoA dehydrogenases	K00253	2e-17	87	osa:4337676	isovaleryl-CoA dehydrogenase [EC:1.3.8.4]	GO:0055114//oxidation-reduction process	GO:0003995//acyl-CoA dehydrogenase activity;GO:0050660//flavin adenine dinucleotide binding	-	ko01100//Metabolic pathways;ko00280//Valine, leucine and isoleucine degradation
Unigene47164_All	692	0	12	0	0.5548	9.1158	Up	0.00022451	0.00066072	3	30	0.1301	1.4114	3.4394	Up	2.3603e-07	8.9718e-07	gi|303279086|ref|XP_003058836.1|	161.8	7e-39	predicted protein [Micromonas pusilla CCMP1545] >gi|226459996|gb|EEH57291.1| predicted protein [Micromonas pusilla CCMP1545]	--	--	--	--	sp|Q9FS87|IVD2_SOLTU	48.1	4e-06	Isovaleryl-CoA dehydrogenase 2, mitochondrial (Fragment) OS=Solanum tuberosum GN=IVD2 PE=1 SV=1	AF0845	69.3	6e-12	COG1960	Acyl-CoA dehydrogenases	K00253	4e-07	53.1	gmx:100794259	isovaleryl-CoA dehydrogenase [EC:1.3.8.4]	-	GO:0005488//binding;GO:0003824//catalytic activity	-	ko01100//Metabolic pathways;ko00280//Valine, leucine and isoleucine degradation
Unigene17968_All	870	0	15	0	0.5516	9.1075	Up	2.7526e-05	9.2882e-05	17	76	0.5864	2.8441	2.278	Up	2.123e-11	1.0734e-10	gi|302816485|ref|XP_002989921.1|	115.9	7e-25	hypothetical protein SELMODRAFT_184925 [Selaginella moellendorffii] >gi|300142232|gb|EFJ08934.1| hypothetical protein SELMODRAFT_184925 [Selaginella moellendorffii]	--	--	--	--	sp|Q8LPG9|IQD14_ARATH	47.8	8e-06	Protein IQ-DOMAIN 14 OS=Arabidopsis thaliana GN=IQD14 PE=1 SV=1	SPAC22A12.08c_1	155	8e-38	COG0647	Predicted sugar phosphatases of the HAD superfamily	--	--	--	--	--	-	GO:0046914//transition metal ion binding	-	--
Unigene8013_All	1749	3	1580	0.0542	28.9005	9.0586	Up	0	0	4	115	0.0686	2.1407	4.9637	Up	1.2011e-31	1.2433e-30	gi|255561552|ref|XP_002521786.1|	157.5	5e-37	Disease resistance protein RPP13, putative [Ricinus communis] >gi|223538999|gb|EEF40596.1| Disease resistance protein RPP13, putative [Ricinus communis]	--	--	--	--	sp|Q9C646|RX24L_ARATH	137	1e-32	Probable disease resistance protein RXW24L OS=Arabidopsis thaliana GN=RXW24L PE=2 SV=1	--	--	--	--	--	K13457	9e-25	113	pop:POPTR_755797	disease resistance protein RPM1	-	-	-	ko01100//Metabolic pathways;ko04626//Plant-pathogen interaction;ko00230//Purine metabolism;ko03020//RNA polymerase;ko00240//Pyrimidine metabolism
CL4797.Contig7_All	749	4	1985	0.1687	84.7846	8.9732	Up	0	0	3	793	0.1202	34.4699	8.1638	Up	1.0334e-246	5.5069e-245	gi|218200275|gb|EEC82702.1|	85.5	1e-50	hypothetical protein OsI_27367 [Oryza sativa Indica Group] >gi|222637702|gb|EEE67834.1| hypothetical protein OsJ_25613 [Oryza sativa Japonica Group]	gi|356577348|ref|XM_003556741.1|	178	5e-42	PREDICTED: Glycine max NAC domain-containing protein 29-like (LOC100785110), mRNA	sp|O49255|NAC29_ARATH	173	1e-43	NAC domain-containing protein 29 OS=Arabidopsis thaliana GN=NAC029 PE=2 SV=1	--	--	--	--	--	--	--	--	--	--	GO:0006355//regulation of transcription, DNA-dependent;GO:0010583//response to cyclopentenone;GO:0007275//multicellular organismal development;GO:0009407//toxin catabolic process	GO:0003677//DNA binding;GO:0003700//sequence-specific DNA binding transcription factor activity	GO:0005634//nucleus	--
Unigene46677_All	992	0	15	0	0.4837	8.918	Up	2.7526e-05	9.2631e-05	2	87	0.0605	2.8553	5.5606	Up	1.8401e-25	1.6277e-24	gi|302843366|ref|XP_002953225.1|	82	1e-14	hypothetical protein VOLCADRAFT_63308 [Volvox carteri f. nagariensis] >gi|300261612|gb|EFJ45824.1| hypothetical protein VOLCADRAFT_63308 [Volvox carteri f. nagariensis]	gi|242385591|emb|FP098594.1|	242	5e-61	Phyllostachys edulis cDNA clone: bphyem126h23, full insert sequence	sp|P28643|FABG_CUPLA	127	1e-29	3-oxoacyl-[acyl-carrier-protein] reductase, chloroplastic OS=Cuphea lanceolata GN=CLKR27 PE=2 SV=1	SPAC8E11.10	224	2e-58	COG1028	Dehydrogenases with different specificities (related to short-chain alcohol dehydrogenases)	K00059	9e-30	129	rcu:RCOM_1081890	3-oxoacyl-[acyl-carrier protein] reductase [EC:1.1.1.100]	-	GO:0016740//transferase activity	-	ko01100//Metabolic pathways;ko00061//Fatty acid biosynthesis;ko01040//Biosynthesis of unsaturated fatty acids
Unigene2123_All	1033	1	443	0.0306	13.7196	8.8085	Up	5.6412e-133	1.8748e-131	2	62	0.0581	1.9541	5.0718	Up	9.1456e-18	6.2447e-17	gi|359483003|ref|XP_003632877.1|	123.6	4e-27	PREDICTED: uncharacterized protein LOC100853427 [Vitis vinifera]	--	--	--	--	--	--	--	--	--	--	--	--	--	K14488	8e-08	56.2	gmx:100795345	SAUR family protein	-	-	-	ko04075//Plant hormone signal transduction
CL82.Contig1_All	1355	64	22920	1.4918	541.145	8.5028	Up	0	0	12	1494	0.2658	35.8971	7.0774	Up	0	0	gi|224130924|ref|XP_002320958.1|	530	3e-149	predicted protein [Populus trichocarpa] >gi|222861731|gb|EEE99273.1| predicted protein [Populus trichocarpa]	gi|306485882|gb|GQ497220.1|	389	1e-105	Coffea arabica galactinol synthase (GolS2) mRNA, complete cds	sp|C7G304|GOLS2_SOLLC	519	1e-147	Galactinol synthase 2 OS=Solanum lycopersicum GN=GOLS2 PE=2 SV=1	SPBC4C3.08	67	7e-11	COG5597	Alpha-N-acetylglucosamine transferase	K00750	2e-17	89	rcu:RCOM_1590700	glycogenin glucosyltransferase [EC:2.4.1.186]	GO:0009414//response to water deprivation;GO:0009644//response to high light intensity;GO:0009409//response to cold;GO:0042542//response to hydrogen peroxide;GO:0006012//galactose metabolic process;GO:0009408//response to heat	GO:0046872//metal ion binding;GO:0047216//inositol 3-alpha-galactosyltransferase activity	GO:0005737//cytoplasm	--
CL7700.Contig1_All	1927	4	1374	0.0656	22.811	8.4418	Up	0	0	4	67	0.0623	1.132	4.1835	Up	3.1887e-17	2.1267e-16	--	--	--	--	--	--	--	--	--	--	--	--	--	--	--	--	--	--	--	--	--	--	-	-	-	--
Unigene5646_All	1170	1	342	0.027	9.3514	8.4361	Up	2.1219e-102	5.7935e-101	0	45	0	1.2522	10.2902	Up	4.1941e-15	2.5588e-14	gi|333796940|gb|AEF98135.1|	578.2	8e-164	cytochrome c oxidase subunit I [Lingulodinium polyedrum]	gi|156865906|gb|EU121858.1|	208	9e-51	Oryza sativa (indica cultivar-group) cytochrome oxidase subunit I-like mRNA, partial sequence; mitochondrial	sp|P60621|COX1_RAPSA	530	6e-151	Cytochrome c oxidase subunit 1 OS=Raphanus sativus GN=COX1 PE=3 SV=1	Q0045	470	2e-132	COG0843	Heme/copper-type cytochrome/quinol oxidases, subunit 1	K02256	2e-150	530	pop:POPTR_788744	cytochrome c oxidase subunit 1 [EC:1.9.3.1]	GO:0006810//transport;GO:0022904//respiratory electron transport chain;GO:0009060//aerobic respiration;GO:0006119//oxidative phosphorylation	GO:0005507//copper ion binding;GO:0004129//cytochrome-c oxidase activity;GO:0009055//electron carrier activity;GO:0020037//heme binding;GO:0005506//iron ion binding	GO:0005751//mitochondrial respiratory chain complex IV;GO:0016021//integral to membrane;GO:0005886//plasma membrane	ko01100//Metabolic pathways;ko00190//Oxidative phosphorylation
Unigene11297_All	1093	25	8232	0.7224	240.948	8.3817	Up	0	0	13	152	0.3569	4.5276	3.6652	Up	4.8324e-34	5.278e-33	gi|224099099|ref|XP_002311374.1|	417.9	1e-115	predicted protein [Populus trichocarpa] >gi|222851194|gb|EEE88741.1| predicted protein [Populus trichocarpa]	gi|357448840|ref|XM_003594648.1|	71.9	1e-09	Medicago truncatula Desiccation-related protein PCC13-62 (MTR_2g033580) mRNA, complete cds	sp|P22242|DRPE_CRAPL	375	2e-104	Desiccation-related protein PCC13-62 OS=Craterostigma plantagineum PE=2 SV=1	--	--	--	--	--	--	--	--	--	--	-	-	GO:0005576//extracellular region	--
Unigene23814_All	1914	837	269576	13.8114	4505.86	8.3498	Up	0	0	633	37854	9.9243	643.899	6.0197	Up	0	0	gi|224116850|ref|XP_002331829.1|	430.6	3e-119	predicted protein [Populus trichocarpa] >gi|222875067|gb|EEF12198.1| predicted protein [Populus trichocarpa]	gi|356559689|ref|XM_003548082.1|	69.9	9e-09	PREDICTED: Glycine max acidic endochitinase-like (LOC100815291), mRNA	sp|P29060|CHIA_TOBAC	405	4e-113	Acidic endochitinase OS=Nicotiana tabacum PE=1 SV=1	VC1952_2	52	4e-06	COG3469	Chitinase	K01183	6e-106	383	sbi:SORBI_02g009370	chitinase [EC:3.2.1.14]	GO:0005975//carbohydrate metabolic process	GO:0003796//lysozyme activity;GO:0043169//cation binding	-	ko01110//Biosynthesis of secondary metabolites;ko00520//Amino sugar and nucleotide sugar metabolism
CL5683.Contig1_All	1472	1	322	0.0215	6.9982	8.3465	Up	2.3845e-96	6.2102e-95	4	67	0.0815	1.4819	4.1845	Up	3.1887e-17	2.1268e-16	gi|50428333|dbj|BAD30037.1|	411.8	1e-113	gibberellin 3beta-hydroxylase3 [Daucus carota]	gi|225430185|ref|XM_002282375.1|	77.8	3e-11	PREDICTED: Vitis vinifera gibberellin 3-beta-dioxygenase 1-like (LOC100267924), mRNA	sp|Q39103|G3OX1_ARATH	315	6e-86	Gibberellin 3-beta-dioxygenase 1 OS=Arabidopsis thaliana GN=GA4 PE=1 SV=2	PA0147	95.1	3e-19	COG3491	Isopenicillin N synthase and related dioxygenases	K04124	9e-113	405	vvi:100267924	gibberellin 3-beta-dioxygenase [EC:1.14.11.15]	GO:0050896//response to stimulus;GO:0008152//metabolic process	GO:0016706//oxidoreductase activity, acting on paired donors, with incorporation or reduction of molecular oxygen, 2-oxoglutarate as one donor, and incorporation of one atom each of oxygen into both donors	-	ko01110//Biosynthesis of secondary metabolites;ko00904//Diterpenoid biosynthesis
CL722.Contig1_All	2232	62	18102	0.8773	259.46	8.2082	Up	0	0	33	1035	0.4437	15.0971	5.0885	Up	1.48e-277	8.687e-276	gi|378405610|gb|AFB82644.1|	169.5	1e-40	NAC transcription factor [Camellia sinensis]	gi|378405609|gb|JN857066.1|	149	1e-32	Camellia sinensis cultivar Longjing 43 NAC transcription factor (NAC1) mRNA, complete cds	sp|Q84TE6|NAC22_ARATH	242	6e-64	NAC domain-containing protein 21/22 OS=Arabidopsis thaliana GN=NAC021 PE=1 SV=2	--	--	--	--	--	--	--	--	--	--	GO:0006355//regulation of transcription, DNA-dependent;GO:0010072//primary shoot apical meristem specification;GO:0048527//lateral root development;GO:0009734//auxin mediated signaling pathway	GO:0003677//DNA binding;GO:0003700//sequence-specific DNA binding transcription factor activity	GO:0005634//nucleus	--
CL451.Contig2_All	813	1	284	0.0388	11.1755	8.1701	Up	7.3953e-85	1.7257e-83	14	164	0.5167	6.5675	3.6679	Up	1.2206e-36	1.4136e-35	gi|388513881|gb|AFK45002.1|	128.6	9e-29	unknown [Lotus japonicus]	gi|225439853|ref|XM_002278038.1|	135	7e-29	PREDICTED: Vitis vinifera uncharacterized LOC100256772 (LOC100256772), mRNA	--	--	--	--	--	--	--	--	--	--	--	--	--	--	GO:0032502//developmental process	-	GO:0009507//chloroplast	--
Unigene15900_All	496	1	264	0.0637	17.0279	8.0624	Up	8.2072e-79	1.8075e-77	0	68	0	4.4635	12.124	Up	1.9206e-22	1.551e-21	--	--	--	--	--	--	--	--	--	--	--	--	--	--	--	--	--	--	--	--	--	--	-	-	-	--
CL6072.Contig2_All	1206	2	517	0.0524	13.7146	8.0319	Up	2.8323e-153	1.0566e-151	5	149	0.1244	4.0224	5.015	Up	7.5134e-41	9.4605e-40	gi|302843366|ref|XP_002953225.1|	98.6	1e-19	hypothetical protein VOLCADRAFT_63308 [Volvox carteri f. nagariensis] >gi|300261612|gb|EFJ45824.1| hypothetical protein VOLCADRAFT_63308 [Volvox carteri f. nagariensis]	gi|270135176|gb|BT102128.1|	79.8	6e-12	Picea glauca clone GQ0166_P04 mRNA sequence	sp|Q9SN46|LRX5_ARATH	76.3	3e-14	Leucine-rich repeat extensin-like protein 5 OS=Arabidopsis thaliana GN=LRX5 PE=2 SV=2	YPO2725	53.1	9e-07	COG3501	Uncharacterized protein conserved in bacteria	K03006	3e-09	61.2	vvi:100264310	DNA-directed RNA polymerase II subunit RPB1 [EC:2.7.7.6]	-	-	-	ko01100//Metabolic pathways;ko00565//Ether lipid metabolism;ko04144//Endocytosis;ko00564//Glycerophospholipid metabolism;ko00230//Purine metabolism;ko03020//RNA polymerase;ko00240//Pyrimidine metabolism;ko03013//RNA transport;ko03015//mRNA surveillance pathway
Unigene10019_All	2986	39	9418	0.4125	100.904	7.9344	Up	0	0	66	550	0.6633	5.9968	3.1765	Up	4.6069e-105	1.1981e-103	gi|3299896|gb|AAC25984.1|	1282.7	0	beta-galactosidase [Solanum lycopersicum]	gi|225320515|dbj|AK324604.1|	735	0	Solanum lycopersicum cDNA, clone: LEFL1080AA05, HTC in leaf	sp|P48981|BGAL_MALDO	1180	0	Beta-galactosidase OS=Malus domestica PE=1 SV=1	SP0060	166	2e-40	COG1874	Beta-galactosidase	K12309	0	1092	aly:ARALYDRAFT_485655	beta-galactosidase [EC:3.2.1.23]	GO:0005975//carbohydrate metabolic process	GO:0030246//carbohydrate binding;GO:0004565//beta-galactosidase activity;GO:0043169//cation binding	GO:0048046//apoplast;GO:0005618//cell wall	ko01100//Metabolic pathways;ko00511//Other glycan degradation;ko00531//Glycosaminoglycan degradation;ko00052//Galactose metabolism;ko00604//Glycosphingolipid biosynthesis - ganglio series;ko00600//Sphingolipid metabolism
Unigene10016_All	882	4	945	0.1432	34.2769	7.9031	Up	1.6374e-278	1.0086e-276	4	71	0.1361	2.6208	4.2673	Up	2.0981e-18	1.4661e-17	gi|13936236|gb|AAK40304.1|	396	3e-109	beta-galactosidase [Capsicum annuum]	gi|225444919|ref|XM_002282096.1|	117	2e-23	PREDICTED: Vitis vinifera beta-galactosidase-like (LOC100259328), mRNA	sp|P48981|BGAL_MALDO	340	5e-94	Beta-galactosidase OS=Malus domestica PE=1 SV=1	--	--	--	--	--	K12309	3e-81	300	aly:ARALYDRAFT_485655	beta-galactosidase [EC:3.2.1.23]	GO:0005975//carbohydrate metabolic process	GO:0030246//carbohydrate binding;GO:0004565//beta-galactosidase activity;GO:0043169//cation binding	GO:0048046//apoplast;GO:0005618//cell wall	ko01100//Metabolic pathways;ko00511//Other glycan degradation;ko00531//Glycosaminoglycan degradation;ko00052//Galactose metabolism;ko00604//Glycosphingolipid biosynthesis - ganglio series;ko00600//Sphingolipid metabolism
CL1102.Contig3_All	783	69	15439	2.7832	630.806	7.8243	Up	0	0	94	12073	3.6025	501.998	7.1225	Up	0	0	gi|297739134|emb|CBI28785.3|	196.1	4e-49	unnamed protein product [Vitis vinifera]	gi|270313171|gb|GU177463.1|	83.8	2e-13	Nicotiana tabacum glycine-rich protein precursor (GRP2) mRNA, complete cds	sp|Q9SL15|GRP3_ARATH	106	2e-23	Glycine-rich protein 3 OS=Arabidopsis thaliana GN=GRP3 PE=1 SV=1	DR1616	65.5	1e-10	COG4371	Predicted membrane protein	K12890	2e-13	74.3	cre:CHLREDRAFT_195849	splicing factor, arginine/serine-rich 1/9	-	-	-	ko03040//Spliceosome
CL1880.Contig1_All	1084	3	648	0.0874	19.1242	7.7736	Up	7.6714e-191	3.3874e-189	5	110	0.1384	3.3038	4.5772	Up	4.8558e-29	4.7228e-28	gi|225458410|ref|XP_002281898.1|	488.8	5e-137	PREDICTED: type I inositol-1,4,5-trisphosphate 5-phosphatase 11-like [Vitis vinifera]	gi|225458409|ref|XM_002281862.1|	218	9e-54	PREDICTED: Vitis vinifera type I inositol-1,4,5-trisphosphate 5-phosphatase 11-like (LOC100266023), mRNA	sp|Q5EAF2|IP5PB_ARATH	404	6e-113	Type I inositol 1,4,5-trisphosphate 5-phosphatase 11 OS=Arabidopsis thaliana GN=At1g47510 PE=2 SV=1	YNL106c_2	152	7e-37	COG5411	Phosphatidylinositol 5-phosphate phosphatase	K01099	1e-16	85.9	ota:Ot04g02290	phosphatidylinositol-bisphosphatase [EC:3.1.3.36]	GO:0046854//phosphatidylinositol phosphorylation;GO:0009753//response to jasmonic acid stimulus;GO:0046856//phosphatidylinositol dephosphorylation;GO:0009733//response to auxin stimulus;GO:0009737//response to abscisic acid stimulus;GO:0036092//phosphatidylinositol-3-phosphate biosynthetic process	GO:0004518//nuclease activity;GO:0004439//phosphatidylinositol-4,5-bisphosphate 5-phosphatase activity;GO:0034485//phosphatidylinositol-3,4,5-trisphosphate 5-phosphatase activity;GO:0043813//phosphatidylinositol-3,5-bisphosphate 5-phosphatase activity	GO:0005737//cytoplasm	ko01100//Metabolic pathways;ko00562//Inositol phosphate metabolism;ko04070//Phosphatidylinositol signaling system
Unigene6172_All	363	1	211	0.087	18.5958	7.7397	Up	8.3389e-63	1.5471e-61	1	19	0.0827	1.7041	4.365	Up	9.4691e-06	3.0717e-05	gi|195929365|gb|ACG56281.1|	145.2	2e-34	lipoxygenase [Olea europaea]	gi|195929364|gb|EU678670.1|	137	8e-30	Olea europaea lipoxygenase mRNA, complete cds	sp|Q06327|LOX1_ARATH	114	2e-26	Linoleate 9S-lipoxygenase 1 OS=Arabidopsis thaliana GN=LOX1 PE=1 SV=1	--	--	--	--	--	K15718	2e-29	125	vvi:100232917	linoleate 9S-lipoxygenase [EC:1.13.11.58]	GO:0009753//response to jasmonic acid stimulus;GO:0034440//lipid oxidation;GO:0009611//response to wounding;GO:0040007//growth;GO:0009695//jasmonic acid biosynthetic process;GO:0009737//response to abscisic acid stimulus;GO:0030397//membrane disassembly;GO:0010386//lateral root primordium development;GO:0009816//defense response to bacterium, incompatible interaction	GO:0016165//lipoxygenase activity;GO:0005506//iron ion binding	GO:0009536//plastid	ko00591//Linoleic acid metabolism
Unigene12700_All	505	1	210	0.0625	13.3035	7.7337	Up	1.6707e-62	3.0885e-61	0	36	0	2.3209	11.1805	Up	3.1225e-12	1.6511e-11	--	--	--	--	--	--	--	--	--	--	--	--	--	--	--	--	--	--	--	--	--	--	-	-	-	--
Unigene29384_All	1219	103	20770	2.6686	545.094	7.6743	Up	0	0	43	10427	1.0585	278.486	8.0394	Up	0	0	gi|225462759|ref|XP_002272618.1|	528.9	5e-149	PREDICTED: laccase-14-like [Vitis vinifera]	gi|224077331|ref|XM_002335761.1|	97.6	2e-17	Populus trichocarpa multicopper oxidase, mRNA	sp|Q9FY79|LAC14_ARATH	403	1e-112	Laccase-14 OS=Arabidopsis thaliana GN=LAC14 PE=2 SV=1	YFL041w	111	3e-24	COG2132	Putative multicopper oxidases	K00423	8e-37	152	ppp:PHYPADRAFT_163787	L-ascorbate oxidase [EC:1.10.3.3]	GO:0046688//response to copper ion;GO:0009809//lignin biosynthetic process;GO:0046274//lignin catabolic process;GO:0055114//oxidation-reduction process	GO:0005507//copper ion binding;GO:0052716//hydroquinone:oxygen oxidoreductase activity	GO:0048046//apoplast	ko01100//Metabolic pathways;ko00053//Ascorbate and aldarate metabolism
CL4108.Contig1_All	1132	1	181	0.0279	5.1153	7.5184	Up	9.3416e-54	1.5505e-52	3	285	0.0795	8.1968	6.688	Up	6.207e-86	1.3776e-84	gi|351735546|gb|AEQ59436.1|	176.4	6e-43	3-phosphoglycerate kinase [Agropyron cristatum]	--	--	--	--	sp|Q42961|PGKH_TOBAC	174	8e-44	Phosphoglycerate kinase, chloroplastic OS=Nicotiana tabacum PE=2 SV=1	all4131	155	1e-37	COG0126	3-phosphoglycerate kinase	K00927	9e-43	172	vvi:100249576	phosphoglycerate kinase [EC:2.7.2.3]	-	-	-	ko01100//Metabolic pathways;ko00710//Carbon fixation in photosynthetic organisms;ko01110//Biosynthesis of secondary metabolites;ko00010//Glycolysis / Gluconeogenesis
CL4797.Contig8_All	950	3	513	0.0997	17.2756	7.4369	Up	3.9784e-150	1.4617e-148	0	144	0	4.935	12.2688	Up	1.0769e-46	1.4997e-45	gi|359473352|ref|XP_002271847.2|	251.1	1e-65	PREDICTED: cytochrome P450 704C1-like [Vitis vinifera]	gi|351728010|ref|NM_001251275.1|	143	4e-31	Glycine max NAC domain protein (NAC26), mRNA >gi|187940300|gb|EU661923.1| Glycine max NAC domain protein (NAC26) mRNA, complete cds	sp|O49255|NAC29_ARATH	175	4e-44	NAC domain-containing protein 29 OS=Arabidopsis thaliana GN=NAC029 PE=2 SV=1	--	--	--	--	--	--	--	--	--	--	GO:0009414//response to water deprivation;GO:0009737//response to abscisic acid stimulus;GO:0007165//signal transduction;GO:0045893//positive regulation of transcription, DNA-dependent	GO:0003700//sequence-specific DNA binding transcription factor activity	GO:0005634//nucleus	--
CL4404.Contig3_All	945	55	9226	1.8382	312.335	7.4087	Up	0	0	18	4329	0.5716	149.143	8.0275	Up	0	0	gi|359495139|ref|XP_002264394.2|	325.5	6e-88	PREDICTED: laccase-14 [Vitis vinifera]	gi|110003224|emb|AM232341.1|	81.8	1e-12	Catharanthus roseus cDNA-AFLP fragment, clone CRG164	sp|Q9FY79|LAC14_ARATH	255	3e-68	Laccase-14 OS=Arabidopsis thaliana GN=LAC14 PE=2 SV=1	YFL041w	75.5	1e-13	COG2132	Putative multicopper oxidases	K00423	2e-27	121	ppp:PHYPADRAFT_163787	L-ascorbate oxidase [EC:1.10.3.3]	GO:0046274//lignin catabolic process;GO:0055114//oxidation-reduction process	GO:0052716//hydroquinone:oxygen oxidoreductase activity;GO:0005507//copper ion binding	GO:0048046//apoplast	ko01100//Metabolic pathways;ko00053//Ascorbate and aldarate metabolism
Unigene1401_All	1237	2	317	0.0511	8.1984	7.3259	Up	6.2667e-93	1.5837e-91	5	48	0.1213	1.2633	3.3805	Up	6.138e-11	3.027e-10	gi|359478535|ref|XP_002278763.2|	374.8	1e-102	PREDICTED: serine/threonine-protein kinase DDB_G0283821-like [Vitis vinifera]	gi|359478534|ref|XM_002278727.2|	61.9	1e-06	PREDICTED: Vitis vinifera serine/threonine-protein kinase DDB_G0283821-like (LOC100241641), mRNA	sp|Q9FZ36|M3K2_ARATH	189	2e-48	Mitogen-activated protein kinase kinase kinase 2 OS=Arabidopsis thaliana GN=ANP2 PE=2 SV=1	YAR019c	122	1e-27	COG0515	Serine/threonine protein kinase	K11228	4e-45	180	ota:Ot13g01170	mitogen-activated protein kinase kinase kinase [EC:2.7.11.1]	GO:0046777//protein autophosphorylation;GO:0009753//response to jasmonic acid stimulus;GO:0035556//intracellular signal transduction;GO:0009658//chloroplast organization;GO:0010200//response to chitin;GO:0009738//abscisic acid mediated signaling pathway;GO:0045893//positive regulation of transcription, DNA-dependent;GO:0009873//ethylene mediated signaling pathway	GO:0004674//protein serine/threonine kinase activity;GO:0000166//nucleotide binding	GO:0005634//nucleus	ko04626//Plant-pathogen interaction
CL357.Contig9_All	1427	10	1575	0.2213	35.3098	7.3179	Up	0	0	8	120	0.1682	2.7378	4.0248	Up	4.2745e-29	4.1644e-28	gi|356524437|ref|XP_003530835.1|	379.4	7e-104	PREDICTED: auxin-induced protein 5NG4-like [Glycine max]	gi|225452525|ref|XM_002279726.1|	69.9	7e-09	PREDICTED: Vitis vinifera auxin-induced protein 5NG4-like (LOC100259498), mRNA	sp|Q6J163|5NG4_PINTA	164	1e-40	Auxin-induced protein 5NG4 OS=Pinus taeda PE=2 SV=1	APE1345	50.1	1e-05	COG0697	Permeases of the drug/metabolite transporter (DMT) superfamily	--	--	--	--	--	-	-	GO:0016020//membrane	--
Unigene36548_All	902	3	470	0.105	16.6698	7.3107	Up	3.5587e-137	1.2096e-135	4	50	0.1331	1.8047	3.7612	Up	2.8611e-12	1.5152e-11	gi|225428719|ref|XP_002281903.1|	130.6	3e-29	PREDICTED: uncharacterized protein LOC100245201 [Vitis vinifera] >gi|297741324|emb|CBI32455.3| unnamed protein product [Vitis vinifera]	gi|356521202|ref|XM_003529198.1|	61.9	1e-06	PREDICTED: Glycine max uncharacterized protein LOC100785335 (LOC100785335), mRNA	--	--	--	--	--	--	--	--	--	--	--	--	--	--	-	GO:0005507//copper ion binding;GO:0009055//electron carrier activity	-	--
Unigene31995_All	363	1	153	0.087	13.4841	7.276	Up	2.5467e-45	3.7069e-44	0	15	0	1.3453	10.3937	Up	1.5686e-05	4.9592e-05	--	--	--	--	--	--	--	--	--	--	--	--	--	--	--	--	--	--	--	--	--	--	-	-	-	--
Unigene26998_All	1909	2	298	0.0331	4.994	7.2372	Up	3.2865e-87	7.8405e-86	20	159	0.3144	2.7117	3.1085	Up	7.3763e-31	7.4823e-30	gi|357448011|ref|XP_003594281.1|	102.1	3e-20	Proline-rich protein [Medicago truncatula] >gi|355483329|gb|AES64532.1| Proline-rich protein [Medicago truncatula]	--	--	--	--	sp|Q9FPQ6|GP1_CHLRE	106	4e-23	Vegetative cell wall protein gp1 OS=Chlamydomonas reinhardtii GN=GP1 PE=2 SV=1	RSp0540	72.8	2e-12	COG3210	Large exoproteins involved in heme utilization or adhesion	K01115	4e-15	81.6	vcn:VOLCADRAFT_99471	phospholipase D [EC:3.1.4.4]	-	-	-	ko01100//Metabolic pathways;ko00565//Ether lipid metabolism;ko04144//Endocytosis;ko00564//Glycerophospholipid metabolism;ko03013//RNA transport
CL12248.Contig1_All	758	1	152	0.0422	6.3333	7.2296	Up	3.5951e-44	5.1419e-43	9	292	0.3866	11.5599	4.9021	Up	1.076e-69	2.0198e-68	gi|297840369|ref|XP_002888066.1|	138.7	8e-32	glucose-6-phosphate/phosphate translocator 2 [Arabidopsis lyrata subsp. lyrata] >gi|297333907|gb|EFH64325.1| glucose-6-phosphate/phosphate translocator 2 [Arabidopsis lyrata subsp. lyrata]	gi|225319432|dbj|AK329811.1|	236	3e-59	Solanum lycopersicum cDNA, clone: LEFL3157K08, HTC in root	sp|Q94B38|GPT2_ARATH	138	3e-33	Glucose-6-phosphate/phosphate translocator 2, chloroplastic OS=Arabidopsis thaliana GN=GPT2 PE=2 SV=2	--	--	--	--	--	K15283	8e-33	138	aly:ARALYDRAFT_475149	solute carrier family 35, member E1	GO:0007276//gamete generation;GO:0009749//response to glucose stimulus;GO:0009744//response to sucrose stimulus;GO:0015713//phosphoglycerate transport;GO:0015760//glucose-6-phosphate transport;GO:0035436//triose phosphate transmembrane transport;GO:0010109//regulation of photosynthesis;GO:0009553//embryo sac development;GO:0034389//lipid particle organization;GO:0010152//pollen maturation;GO:0007…	GO:0015120//phosphoglycerate transmembrane transporter activity;GO:0005315//inorganic phosphate transmembrane transporter activity;GO:0071917//triose-phosphate transmembrane transporter activity;GO:0015152//glucose-6-phosphate transmembrane transporter activity;GO:0015297//antiporter activity	GO:0016021//integral to membrane;GO:0005774//vacuolar membrane;GO:0009507//chloroplast	--
Unigene30435_All	1088	2	284	0.0581	8.3508	7.1672	Up	5.3587e-83	1.2289e-81	1	85	0.0276	2.5435	6.526	Up	3.3054e-26	2.9884e-25	gi|225457869|ref|XP_002279229.1|	287.7	1e-76	PREDICTED: UPF0496 protein At1g20180 [Vitis vinifera] >gi|302142720|emb|CBI19923.3| unnamed protein product [Vitis vinifera]	gi|225457868|ref|XM_002279193.1|	97.6	2e-17	PREDICTED: Vitis vinifera uncharacterized LOC100248892 (LOC100248892), mRNA	sp|Q6DYE5|U496K_ARATH	209	3e-54	UPF0496 protein At1g20180 OS=Arabidopsis thaliana GN=At1g20180 PE=2 SV=2	--	--	--	--	--	--	--	--	--	--	-	-	-	--
Unigene5755_All	301	4	555	0.4197	58.9882	7.1349	Up	6.1553e-161	2.3842e-159	2	102	0.1994	11.0327	5.79	Up	4.0899e-30	4.0935e-29	--	--	--	--	--	--	--	--	--	--	--	--	--	--	--	--	--	--	--	--	--	--	-	-	-	--
CL1102.Contig2_All	485	10	1378	0.6512	90.8963	7.125	Up	0	0	10	1418	0.6187	95.1881	7.2654	Up	0	0	gi|7024449|dbj|BAA92155.1|	111.3	5e-24	glycine-rich protein [Citrus unshiu]	gi|170932569|gb|AC219213.1|	65.9	3e-08	Solanum lycopersicum chromosome 6 clone C06HBa0147H20, complete sequence	sp|P17816|GRP1_HORVU	74.7	2e-14	Glycine-rich cell wall structural protein OS=Hordeum vulgare GN=GRP PE=2 SV=1	SPBC2D10.10c	48.9	4e-06	COG1889	Fibrillarin-like rRNA methylase	K12890	8e-09	57.8	cre:CHLREDRAFT_195849	splicing factor, arginine/serine-rich 1/9	-	-	-	ko03040//Spliceosome
Unigene14647_All	1328	28	3888	0.6745	92.4663	7.099	Up	0	0	5	8812	0.1226	199.12	10.6655	Up	0	0	gi|224056853|ref|XP_002299056.1|	651.7	0	predicted protein [Populus trichocarpa] >gi|118485792|gb|ABK94744.1| unknown [Populus trichocarpa] >gi|222846314|gb|EEE83861.1| predicted protein [Populus trichocarpa]	gi|359494245|ref|XM_002263758.2|	577	1e-161	PREDICTED: Vitis vinifera fructose-bisphosphate aldolase, cytoplasmic isozyme 1-like (LOC100265177), mRNA	sp|P46256|ALF1_PEA	629	1e-180	Fructose-bisphosphate aldolase, cytoplasmic isozyme 1 OS=Pisum sativum PE=2 SV=1	XF0826	342	7e-94	COG3588	Fructose-1,6-bisphosphate aldolase	K01623	0	651	pop:POPTR_708143	fructose-bisphosphate aldolase, class I [EC:4.1.2.13]	GO:0001666//response to hypoxia;GO:0006098//pentose-phosphate shunt;GO:0009718//anthocyanin-containing compound biosynthetic process;GO:0000023//maltose metabolic process;GO:0019252//starch biosynthetic process;GO:0006096//glycolysis	GO:0004332//fructose-bisphosphate aldolase activity	GO:0009507//chloroplast	ko01100//Metabolic pathways;ko00710//Carbon fixation in photosynthetic organisms;ko01110//Biosynthesis of secondary metabolites;ko00030//Pentose phosphate pathway;ko00010//Glycolysis / Gluconeogenesis;ko00051//Fructose and mannose metabolism
Unigene9510_All	472	1	129	0.0669	8.7435	7.0301	Up	4.2204e-38	5.4432e-37	2	52	0.1272	3.5868	4.8175	Up	1.0189e-14	6.1059e-14	gi|388510172|gb|AFK43152.1|	62	3e-09	unknown [Medicago truncatula]	--	--	--	--	sp|Q41916|CYT5_ARATH	49.7	8e-07	Cysteine proteinase inhibitor 5 OS=Arabidopsis thaliana GN=CYS5 PE=2 SV=2	--	--	--	--	--	--	--	--	--	--	-	-	-	--
CL10669.Contig1_All	382	3	387	0.248	32.4105	7.03	Up	3.2992e-112	9.6974e-111	4	247	0.3142	21.0514	6.0661	Up	1.7868e-72	3.4578e-71	gi|224073752|ref|XP_002304156.1|	54.7	4e-07	predicted protein [Populus trichocarpa] >gi|222841588|gb|EEE79135.1| predicted protein [Populus trichocarpa]	--	--	--	--	--	--	--	--	--	--	--	--	--	--	--	--	--	--	-	-	-	--
Unigene8976_All	672	2	257	0.094	12.235	7.0241	Up	7.0279e-75	1.4975e-73	4	46	0.1786	2.2286	3.6413	Up	3.9858e-11	1.9874e-10	gi|302843366|ref|XP_002953225.1|	62.4	6e-09	hypothetical protein VOLCADRAFT_63308 [Volvox carteri f. nagariensis] >gi|300261612|gb|EFJ45824.1| hypothetical protein VOLCADRAFT_63308 [Volvox carteri f. nagariensis]	gi|37989591|dbj|AK119968.1|	371	1e-100	Oryza sativa Japonica Group cDNA clone:002-184-D12, full insert sequence	sp|Q9FPQ6|GP1_CHLRE	73.6	1e-13	Vegetative cell wall protein gp1 OS=Chlamydomonas reinhardtii GN=GP1 PE=2 SV=1	YDL140c	59.7	4e-09	COG0086	DNA-directed RNA polymerase, beta' subunit/160 kD subunit	K01115	2e-10	64.3	vcn:VOLCADRAFT_99471	phospholipase D [EC:3.1.4.4]	-	-	-	ko01100//Metabolic pathways;ko00565//Ether lipid metabolism;ko04144//Endocytosis;ko00564//Glycerophospholipid metabolism;ko00230//Purine metabolism;ko03020//RNA polymerase;ko00240//Pyrimidine metabolism
CL4797.Contig5_All	968	7	849	0.2284	28.0589	6.9408	Up	6.0074e-244	3.2694e-242	0	232	0	7.803	12.9298	Up	8.9492e-75	1.7859e-73	gi|359473352|ref|XP_002271847.2|	250.4	2e-65	PREDICTED: cytochrome P450 704C1-like [Vitis vinifera]	gi|351728010|ref|NM_001251275.1|	143	4e-31	Glycine max NAC domain protein (NAC26), mRNA >gi|187940300|gb|EU661923.1| Glycine max NAC domain protein (NAC26) mRNA, complete cds	sp|O49255|NAC29_ARATH	175	4e-44	NAC domain-containing protein 29 OS=Arabidopsis thaliana GN=NAC029 PE=2 SV=1	--	--	--	--	--	--	--	--	--	--	GO:0009414//response to water deprivation;GO:0009737//response to abscisic acid stimulus;GO:0007165//signal transduction;GO:0045893//positive regulation of transcription, DNA-dependent	GO:0003700//sequence-specific DNA binding transcription factor activity	GO:0005634//nucleus	--
Unigene20840_All	1775	24	2893	0.427	52.1421	6.9321	Up	0	0	35	647	0.5917	11.8674	4.326	Up	2.6661e-158	9.8159e-157	gi|252972605|dbj|BAH84782.1|	630.6	2e-179	cytochrome P450 [Nicotiana tabacum] >gi|291277951|gb|ADD91443.1| cytochrome P450 [Nicotiana tabacum]	gi|291277950|gb|GU590869.1|	83.8	5e-13	Nicotiana tabacum cytochrome P450 (CYP71AH11) mRNA, complete cds	sp|O81970|C71A9_SOYBN	583	1e-166	Cytochrome P450 71A9 OS=Glycine max GN=CYP71A9 PE=2 SV=1	BH0579	128	4e-29	COG2124	Cytochrome P450	K00517	5e-118	423	ath:AT3G26210	[EC:1.14.-.-]	-	GO:0046872//metal ion binding;GO:0016491//oxidoreductase activity	GO:0016020//membrane	ko01100//Metabolic pathways;ko01110//Biosynthesis of secondary metabolites;ko00460//Cyanoamino acid metabolism;ko00945//Stilbenoid, diarylheptanoid and gingerol biosynthesis;ko00903//Limonene and pinene degradation
CL9421.Contig2_All	1280	1	119	0.0247	2.9742	6.9118	Up	4.2603e-35	5.1953e-34	3	48	0.0703	1.2209	4.1183	Up	1.5237e-12	8.183e-12	gi|300123088|emb|CBK24095.2|	65.9	1e-09	unnamed protein product [Blastocystis hominis]	--	--	--	--	sp|Q9FFW5|PERK8_ARATH	65.9	5e-11	Proline-rich receptor-like protein kinase PERK8 OS=Arabidopsis thaliana GN=PERK8 PE=1 SV=1	Rv0312	57.8	4e-08	COG0443	Molecular chaperone	K03006	2e-09	62	bdi:100841250	DNA-directed RNA polymerase II subunit RPB1 [EC:2.7.7.6]	-	-	-	ko01100//Metabolic pathways;ko00230//Purine metabolism;ko03020//RNA polymerase;ko00240//Pyrimidine metabolism
CL6018.Contig1_All	413	1	118	0.0765	9.1405	6.9007	Up	8.5054e-35	1.0302e-33	8	54	0.5813	4.2569	2.8724	Up	1.3468e-10	6.4957e-10	gi|225453297|ref|XP_002268288.1|	104.8	3e-22	PREDICTED: protein SRG1 [Vitis vinifera]	--	--	--	--	sp|A2A1A0|NCS1_COPJA	80.9	2e-16	S-norcoclaurine synthase 1 OS=Coptis japonica GN=NCS1 PE=1 SV=1	--	--	--	--	--	--	--	--	--	--	GO:0055114//oxidation-reduction process	GO:0016706//oxidoreductase activity, acting on paired donors, with incorporation or reduction of molecular oxygen, 2-oxoglutarate as one donor, and incorporation of one atom each of oxygen into both donors	-	--
Unigene4060_All	898	26	2983	0.9144	106.271	6.8607	Up	0	0	20	1842	0.6683	66.7823	6.6428	Up	0	0	gi|255560519|ref|XP_002521274.1|	230.3	2e-59	heat-shock protein, putative [Ricinus communis] >gi|223539542|gb|EEF41130.1| heat-shock protein, putative [Ricinus communis]	gi|356550015|ref|XM_003543338.1|	69.9	4e-09	PREDICTED: Glycine max 22.7 kDa class IV heat shock protein-like (LOC100809008), mRNA	sp|P30236|HSP41_SOYBN	169	1e-42	22.0 kDa class IV heat shock protein OS=Glycine max GN=HSP22.0 PE=3 SV=1	TM0374	84.7	2e-16	COG0071	Molecular chaperone (small heat shock protein)	K13993	3e-60	230	rcu:RCOM_0977820	HSP20 family protein	-	-	-	ko04141//Protein processing in endoplasmic reticulum
Unigene10018_All	3041	48	5473	0.4985	57.5768	6.8518	Up	0	0	88	360	0.8684	3.8542	2.15	Up	2.5852e-45	3.5233e-44	gi|3299896|gb|AAC25984.1|	1275.4	0	beta-galactosidase [Solanum lycopersicum]	gi|225320515|dbj|AK324604.1|	696	0	Solanum lycopersicum cDNA, clone: LEFL1080AA05, HTC in leaf	sp|P48981|BGAL_MALDO	1177	0	Beta-galactosidase OS=Malus domestica PE=1 SV=1	SP0060	166	2e-40	COG1874	Beta-galactosidase	K12309	0	1088	aly:ARALYDRAFT_485655	beta-galactosidase [EC:3.2.1.23]	GO:0005975//carbohydrate metabolic process	GO:0030246//carbohydrate binding;GO:0004565//beta-galactosidase activity;GO:0043169//cation binding	GO:0048046//apoplast;GO:0005618//cell wall	ko01100//Metabolic pathways;ko00511//Other glycan degradation;ko00531//Glycosaminoglycan degradation;ko00052//Galactose metabolism;ko00604//Glycosphingolipid biosynthesis - ganglio series;ko00600//Sphingolipid metabolism
CL4797.Contig4_All	1469	21	2350	0.4515	51.1781	6.8247	Up	0	0	7	749	0.143	16.6	6.859	Up	2.7323e-225	1.3446e-223	gi|359473352|ref|XP_002271847.2|	344.4	2e-93	PREDICTED: cytochrome P450 704C1-like [Vitis vinifera]	gi|225320359|dbj|AK324832.1|	161	2e-36	Solanum lycopersicum cDNA, clone: LEFL1087AD02, HTC in leaf	sp|O49255|NAC29_ARATH	223	3e-58	NAC domain-containing protein 29 OS=Arabidopsis thaliana GN=NAC029 PE=2 SV=1	--	--	--	--	--	--	--	--	--	--	-	-	-	--
CL1697.Contig2_All	444	3	333	0.2134	23.9938	6.813	Up	5.3903e-96	1.3971e-94	15	245	1.0138	17.9652	4.1474	Up	3.3746e-59	5.6303e-58	gi|300123088|emb|CBK24095.2|	53.9	7e-07	unnamed protein product [Blastocystis hominis]	gi|270146630|gb|BT113582.1|	73.8	1e-10	Picea glauca clone GQ03414_B16 mRNA sequence	sp|P14918|EXTN_MAIZE	76.3	7e-15	Extensin OS=Zea mays GN=HRGP PE=2 SV=1	YPO2725	62.8	2e-10	COG3501	Uncharacterized protein conserved in bacteria	K01115	3e-10	62.4	vcn:VOLCADRAFT_99471	phospholipase D [EC:3.1.4.4]	-	-	-	ko01100//Metabolic pathways;ko00565//Ether lipid metabolism;ko04144//Endocytosis;ko00564//Glycerophospholipid metabolism
Unigene31184_All	406	1	110	0.0778	8.6677	6.7997	Up	2.1411e-32	2.4617e-31	1	38	0.0739	3.0472	5.3658	Up	1.5296e-11	7.7967e-11	gi|359480865|ref|XP_002275413.2|	122.5	1e-27	PREDICTED: uncharacterized protein LOC100254360 [Vitis vinifera]	gi|359480864|ref|XM_002275377.2|	99.6	2e-18	PREDICTED: Vitis vinifera uncharacterized LOC100254360 (LOC100254360), mRNA	--	--	--	--	--	--	--	--	--	--	--	--	--	--	-	-	GO:0005634//nucleus	--
Unigene25205_All	913	7	749	0.2421	26.2452	6.7603	Up	6.0758e-214	2.9824e-212	11	512	0.3615	18.2578	5.6584	Up	5.7377e-145	1.9495e-143	gi|225431760|ref|XP_002270507.1|	144.1	2e-33	PREDICTED: uncharacterized protein LOC100261891 [Vitis vinifera] >gi|296083344|emb|CBI22980.3| unnamed protein product [Vitis vinifera]	gi|225431759|ref|XM_002270471.1|	161	1e-36	PREDICTED: Vitis vinifera uncharacterized LOC100261891 (LOC100261891), mRNA	--	--	--	--	--	--	--	--	--	--	--	--	--	--	-	-	-	--
CL4797.Contig2_All	1451	21	2246	0.4571	49.52	6.7594	Up	0	0	10	682	0.2068	15.3026	6.2094	Up	2.2238e-199	9.9112e-198	gi|359473352|ref|XP_002271847.2|	345.1	1e-93	PREDICTED: cytochrome P450 704C1-like [Vitis vinifera]	gi|225320359|dbj|AK324832.1|	161	2e-36	Solanum lycopersicum cDNA, clone: LEFL1087AD02, HTC in leaf	sp|O49255|NAC29_ARATH	223	3e-58	NAC domain-containing protein 29 OS=Arabidopsis thaliana GN=NAC029 PE=2 SV=1	--	--	--	--	--	--	--	--	--	--	-	-	-	--
CL3834.Contig4_All	2154	13	1292	0.1906	19.1891	6.6536	Up	0	0	7	37	0.0975	0.5592	2.5199	Up	8.364e-07	3.0286e-06	gi|224115662|ref|XP_002317091.1|	650.2	0	predicted protein [Populus trichocarpa] >gi|222860156|gb|EEE97703.1| predicted protein [Populus trichocarpa]	gi|359473232|ref|XM_003631225.1|	228	2e-56	PREDICTED: Vitis vinifera probable polygalacturonase At1g80170-like (LOC100263605), mRNA	sp|Q94AJ5|PGLR5_ARATH	368	9e-102	Probable polygalacturonase At1g80170 OS=Arabidopsis thaliana GN=At1g80170 PE=1 SV=1	CAC0355	108	3e-23	COG5434	Endopolygalacturonase	K01184	1e-90	332	ath:AT3G57510	polygalacturonase [EC:3.2.1.15]	GO:0010413//glucuronoxylan metabolic process;GO:0009888//tissue development;GO:0033044//regulation of chromosome organization;GO:0007047//cellular cell wall organization;GO:0009887//organ morphogenesis;GO:0045492//xylan biosynthetic process;GO:0010638//positive regulation of organelle organization	GO:0004650//polygalacturonase activity	GO:0005739//mitochondrion;GO:0005576//extracellular region	ko01100//Metabolic pathways;ko00500//Starch and sucrose metabolism;ko00040//Pentose and glucuronate interconversions
Unigene24875_All	615	18	1696	0.9244	88.2245	6.5765	Up	0	0	14	661	0.6831	34.9925	5.6788	Up	5.2088e-187	2.2213e-185	gi|317106767|dbj|BAJ53259.1|	166.4	2e-40	JMS10C05.2 [Jatropha curcas]	gi|359481685|ref|XM_002283617.2|	65.9	4e-08	PREDICTED: Vitis vinifera alpha-galactosidase (AGA), mRNA	sp|Q94A08|RFS2_ARATH	151	2e-37	Probable galactinol--sucrose galactosyltransferase 2 OS=Arabidopsis thaliana GN=RFS2 PE=2 SV=2	--	--	--	--	--	K06617	3e-41	166	pop:POPTR_734995	raffinose synthase [EC:2.4.1.82]	GO:0006979//response to oxidative stress;GO:0034484//raffinose catabolic process;GO:0080167//response to karrikin	GO:0052692//raffinose alpha-galactosidase activity;GO:0047274//galactinol-sucrose galactosyltransferase activity	GO:0005737//cytoplasm;GO:0009506//plasmodesma	ko00052//Galactose metabolism
CL6706.Contig2_All	1371	728	67230	16.7706	1568.79	6.5476	Up	0	0	309	9799	6.7633	232.698	5.1046	Up	0	0	gi|255565739|ref|XP_002523859.1|	421.8	1e-116	short chain alcohol dehydrogenase, putative [Ricinus communis] >gi|223536947|gb|EEF38585.1| short chain alcohol dehydrogenase, putative [Ricinus communis]	gi|147768000|emb|AM436050.2|	129	8e-27	Vitis vinifera contig VV78X125157.8, whole genome shotgun sequence	sp|Q7FAE1|MOMAS_ORYSJ	295	5e-80	Momilactone A synthase OS=Oryza sativa subsp. japonica GN=Os04g0179200 PE=2 SV=1	XF1726	155	2e-37	COG1028	Dehydrogenases with different specificities (related to short-chain alcohol dehydrogenases)	K13070	2e-79	295	osa:4335093	momilactone-A synthase [EC:1.1.1.295]	GO:0055114//oxidation-reduction process	GO:0004316//3-oxoacyl-[acyl-carrier-protein] reductase (NADPH) activity;GO:0000166//nucleotide binding	-	ko01100//Metabolic pathways;ko01110//Biosynthesis of secondary metabolites;ko00906//Carotenoid biosynthesis;ko00904//Diterpenoid biosynthesis
Unigene28184_All	1054	2	181	0.0599	5.4938	6.5191	Up	4.3482e-52	7.0542e-51	16	61	0.4555	1.8842	2.0484	Up	2.1209e-08	8.8022e-08	--	--	--	--	--	--	--	--	--	--	--	--	--	--	--	--	--	--	--	--	--	--	-	-	-	--
Unigene23603_All	970	4	360	0.1302	11.8732	6.5108	Up	1.9579e-102	5.3471e-101	0	17	0	0.5706	9.1563	Up	3.6084e-06	1.2283e-05	gi|224129070|ref|XP_002320493.1|	406.8	2e-112	predicted protein [Populus trichocarpa] >gi|222861266|gb|EEE98808.1| predicted protein [Populus trichocarpa]	gi|225447173|ref|XM_002271716.1|	97.6	2e-17	PREDICTED: Vitis vinifera triacylglycerol lipase 2-like (LOC100251635), mRNA	sp|Q67ZU1|LIP2_ARATH	296	1e-80	Triacylglycerol lipase 2 OS=Arabidopsis thaliana GN=LIP2 PE=2 SV=1	SPBC16A3.12c	120	5e-27	COG0596	Predicted hydrolases or acyltransferases (alpha/beta hydrolase superfamily)	--	--	--	--	--	GO:0006629//lipid metabolic process	GO:0052689	-	--
CL10172.Contig1_All	2160	19	1680	0.2778	24.8825	6.4849	Up	0	0	27	255	0.3751	3.8436	3.3571	Up	3.9999e-52	6.0492e-51	gi|307563628|gb|ADN52377.1|	278.5	2e-73	malate transporter [Malus x domestica]	gi|308756026|gb|HQ335309.1|	291	1e-75	Malus x domestica vacuolar malate transmembrane transporter mRNA, complete cds	sp|Q8LG88|TDT_ARATH	530	2e-150	Tonoplast dicarboxylate transporter OS=Arabidopsis thaliana GN=TDT PE=2 SV=2	SA1732	168	4e-41	COG0471	Di- and tricarboxylate transporters	K14445	7e-162	569	vvi:100255398	solute carrier family 13 (sodium-dependent dicarboxylate transporter), member 2/3/5	GO:0006635//fatty acid beta-oxidation;GO:0035725//sodium ion transmembrane transport;GO:0051453//regulation of intracellular pH;GO:0016558//protein import into peroxisome matrix;GO:0031087//deadenylation-independent decapping of nuclear-transcribed mRNA;GO:0016441//posttranscriptional gene silencing;GO:0010072//primary shoot apical meristem specification;GO:0071423//malate transmembrane transport	GO:0015140//malate transmembrane transporter activity;GO:0050072//m7G(5')pppN diphosphatase activity;GO:0030145//manganese ion binding;GO:0000287//magnesium ion binding;GO:0017153//sodium:dicarboxylate symporter activity;GO:0042803//protein homodimerization activity;GO:0003729//mRNA binding	GO:0016020//membrane;GO:0005773//vacuole;GO:0000932//cytoplasmic mRNA processing body;GO:0005634//nucleus	--
Unigene5532_All	1040	1	86	0.0304	2.6455	6.4433	Up	3.3026e-25	3.1847e-24	0	27	0	0.8452	9.7231	Up	2.3246e-09	1.0344e-08	--	--	--	--	--	--	--	--	--	--	--	--	--	--	--	--	--	K14376	7e-06	40	rcu:RCOM_1001380	poly(A) polymerase [EC:2.7.7.19]	-	-	-	ko03015//mRNA surveillance pathway
Unigene40104_All	506	1	85	0.0624	5.3741	6.4283	Up	6.5733e-25	6.2825e-24	1	18	0.0593	1.1582	4.2877	Up	1.8842e-05	5.9014e-05	gi|356574260|ref|XP_003555268.1|	139.8	1e-32	PREDICTED: MATE efflux family protein 7-like [Glycine max]	gi|225319410|dbj|AK329789.1|	61.9	5e-07	Solanum lycopersicum cDNA, clone: LEFL3156M21, HTC in root	sp|Q8RWF5|MATE9_ARATH	114	2e-26	MATE efflux family protein 9 OS=Arabidopsis thaliana GN=DTXL5 PE=2 SV=1	SPAC11D3.06	56.6	2e-08	COG0534	Na+-driven multidrug efflux pump	K03327	2e-33	139	gmx:100800796	multidrug resistance protein, MATE family	GO:0006855//drug transmembrane transport	GO:0015297//antiporter activity;GO:0015238//drug transmembrane transporter activity	GO:0009507//chloroplast;GO:0005886//plasma membrane	--
CL4797.Contig3_All	1286	29	2399	0.7122	59.6799	6.3888	Up	0	0	13	750	0.3033	18.9875	5.9682	Up	4.1757e-216	1.9977e-214	gi|260600584|gb|ACX47024.1|	387.1	3e-106	NAP-like transcription factor [Vitis vinifera]	gi|352144622|gb|JF760208.1|	222	7e-55	Salvia miltiorrhiza NAC domain protein NAC2 mRNA, complete cds	sp|O49255|NAC29_ARATH	318	4e-87	NAC domain-containing protein 29 OS=Arabidopsis thaliana GN=NAC029 PE=2 SV=1	--	--	--	--	--	--	--	--	--	--	GO:0048731;GO:0006355//regulation of transcription, DNA-dependent	GO:0003677//DNA binding	-	--
Unigene6243_All	451	4	326	0.2801	23.1249	6.3674	Up	2.8308e-92	7.1133e-91	2	134	0.1331	9.6733	6.1834	Up	4.2745e-40	5.2977e-39	--	--	--	--	--	--	--	--	--	--	--	--	--	--	--	--	--	--	--	--	--	--	-	-	-	--
Unigene5011_All	1274	547	44208	13.5604	1110.12	6.3552	Up	0	0	77	13702	1.8137	350.157	7.5929	Up	0	0	gi|225426925|ref|XP_002264891.1|	181.4	2e-44	PREDICTED: 21 kDa protein [Vitis vinifera] >gi|147832320|emb|CAN71118.1| hypothetical protein VITISV_041020 [Vitis vinifera]	gi|123678076|emb|AM459130.1|	83.8	4e-13	Vitis vinifera, whole genome shotgun sequence, contig VV78X165836.10, clone ENTAV 115	sp|P17407|21KD_DAUCA	142	4e-34	21 kDa protein OS=Daucus carota PE=2 SV=1	--	--	--	--	--	K02355	1e-19	95.9	vvi:100257414	elongation factor G	-	-	-	ko01100//Metabolic pathways;ko00500//Starch and sucrose metabolism;ko00040//Pentose and glucuronate interconversions
CL2632.Contig3_All	1603	3	240	0.0591	4.7898	6.3407	Up	3.6908e-68	7.2697e-67	1	19	0.0187	0.3859	4.3671	Up	9.4691e-06	3.0739e-05	gi|224114125|ref|XP_002316674.1|	546.2	5e-154	predicted protein [Populus trichocarpa] >gi|222859739|gb|EEE97286.1| predicted protein [Populus trichocarpa]	gi|359497279|ref|XM_003635424.1|	182	7e-43	PREDICTED: Vitis vinifera G-type lectin S-receptor-like serine/threonine-protein kinase At1g11300-like (LOC100852643), mRNA	sp|Q9SXB8|Y1133_ARATH	480	1e-135	G-type lectin S-receptor-like serine/threonine-protein kinase At1g11330 OS=Arabidopsis thaliana GN=At1g11330 PE=1 SV=3	BS_yloP_1	97.4	6e-20	COG0515	Serine/threonine protein kinase	K04733	9e-63	239	smo:SELMODRAFT_159261	interleukin-1 receptor-associated kinase 4 [EC:2.7.11.1]	GO:0006468//protein phosphorylation	GO:0004672//protein kinase activity	-	ko04626//Plant-pathogen interaction
Unigene15319_All	1487	19	1407	0.4036	30.2706	6.2288	Up	0	0	6	230	0.1211	5.0358	5.378	Up	1.827e-64	3.2366e-63	gi|297737188|emb|CBI26389.3|	487.3	2e-136	unnamed protein product [Vitis vinifera]	gi|262233616|gb|GU123895.1|	93.7	5e-16	Coffea arabica clone BAC 140-17D, complete sequence	sp|Q8VYR4|CSLG2_ARATH	285	6e-77	Cellulose synthase-like protein G2 OS=Arabidopsis thaliana GN=CSLG2 PE=2 SV=1	aq_1407	52.8	2e-06	COG1215	Glycosyltransferases, probably involved in cell wall biogenesis	K10999	1e-51	202	vvi:100248512	cellulose synthase A [EC:2.4.1.12]	GO:0009987//cellular process	GO:0016757//transferase activity, transferring glycosyl groups	GO:0016020//membrane	--
CL52.Contig2_All	1180	2	148	0.0535	4.0125	6.2288	Up	3.1156e-42	4.3294e-41	7	200	0.178	5.5182	4.9542	Up	4.6856e-54	7.2786e-53	gi|308044587|ref|NP_001183275.1|	656.8	0	uncharacterized protein LOC100501669 [Zea mays]	gi|32993997|dbj|AK108788.1|	1449	0	Oryza sativa Japonica Group cDNA clone:002-151-B03, full insert sequence	sp|Q9S7E4|FDH_ARATH	381	4e-106	Formate dehydrogenase, mitochondrial OS=Arabidopsis thaliana GN=FDH1 PE=1 SV=1	YOR388c	432	7e-121	COG1052	Lactate dehydrogenase and related dehydrogenases	K00122	0	656	zma:100501669	formate dehydrogenase [EC:1.2.1.2]	GO:0000038//very long-chain fatty acid metabolic process;GO:0042335//cuticle development;GO:0008610//lipid biosynthetic process;GO:0009416//response to light stimulus;GO:0009409//response to cold;GO:0009611//response to wounding;GO:0009913//epidermal cell differentiation;GO:0046686//response to cadmium ion;GO:0080167//response to karrikin	GO:0005488//binding;GO:0016746//transferase activity, transferring acyl groups	GO:0005739//mitochondrion;GO:0009579//thylakoid;GO:0009507//chloroplast;GO:0016020//membrane;GO:0005783//endoplasmic reticulum	ko01100//Metabolic pathways;ko00630//Glyoxylate and dicarboxylate metabolism
CL6706.Contig1_All	1128	409	30210	11.4517	856.801	6.2253	Up	0	0	204	5260	5.427	151.819	4.806	Up	0	0	gi|255565739|ref|XP_002523859.1|	424.9	1e-117	short chain alcohol dehydrogenase, putative [Ricinus communis] >gi|223536947|gb|EEF38585.1| short chain alcohol dehydrogenase, putative [Ricinus communis]	gi|147768000|emb|AM436050.2|	129	6e-27	Vitis vinifera contig VV78X125157.8, whole genome shotgun sequence	sp|Q7FAE1|MOMAS_ORYSJ	291	6e-79	Momilactone A synthase OS=Oryza sativa subsp. japonica GN=Os04g0179200 PE=2 SV=1	XF1726	155	2e-37	COG1028	Dehydrogenases with different specificities (related to short-chain alcohol dehydrogenases)	K13070	2e-78	291	osa:4335093	momilactone-A synthase [EC:1.1.1.295]	GO:0055114//oxidation-reduction process	GO:0004316//3-oxoacyl-[acyl-carrier-protein] reductase (NADPH) activity;GO:0000166//nucleotide binding	-	ko01100//Metabolic pathways;ko01110//Biosynthesis of secondary metabolites;ko00906//Carotenoid biosynthesis;ko00904//Diterpenoid biosynthesis
CL8330.Contig8_All	912	12	863	0.4156	30.2729	6.1867	Up	6.5366e-240	3.5179e-238	6	179	0.1974	6.3901	5.0166	Up	7.9342e-49	1.141e-47	gi|297737188|emb|CBI26389.3|	343.2	3e-93	unnamed protein product [Vitis vinifera]	gi|356548659|ref|XM_003542670.1|	99.6	5e-18	PREDICTED: Glycine max cellulose synthase-like protein G2-like (LOC100809188), mRNA	sp|Q0WVN5|CSLG3_ARATH	221	4e-58	Cellulose synthase-like protein G3 OS=Arabidopsis thaliana GN=CSLG3 PE=2 SV=2	alr3757	66.6	5e-11	COG1215	Glycosyltransferases, probably involved in cell wall biogenesis	K10999	9e-51	198	mtr:MTR_3g030040	cellulose synthase A [EC:2.4.1.12]	-	GO:0016740//transferase activity	-	--
CL3834.Contig2_All	2118	22	1553	0.3281	23.4576	6.1598	Up	0	0	10	49	0.1417	0.7532	2.4102	Up	2.9579e-08	1.2125e-07	gi|224115662|ref|XP_002317091.1|	622.9	6e-177	predicted protein [Populus trichocarpa] >gi|222860156|gb|EEE97703.1| predicted protein [Populus trichocarpa]	gi|359473232|ref|XM_003631225.1|	202	1e-48	PREDICTED: Vitis vinifera probable polygalacturonase At1g80170-like (LOC100263605), mRNA	sp|Q94AJ5|PGLR5_ARATH	350	2e-96	Probable polygalacturonase At1g80170 OS=Arabidopsis thaliana GN=At1g80170 PE=1 SV=1	CAC0355	108	3e-23	COG5434	Endopolygalacturonase	K01184	2e-84	312	ath:AT3G57510	polygalacturonase [EC:3.2.1.15]	GO:0010413//glucuronoxylan metabolic process;GO:0009888//tissue development;GO:0033044//regulation of chromosome organization;GO:0007047//cellular cell wall organization;GO:0009887//organ morphogenesis;GO:0045492//xylan biosynthetic process;GO:0010638//positive regulation of organelle organization	GO:0004650//polygalacturonase activity	GO:0005739//mitochondrion;GO:0005576//extracellular region	ko01100//Metabolic pathways;ko00500//Starch and sucrose metabolism;ko00040//Pentose and glucuronate interconversions
CL10172.Contig2_All	1927	17	1179	0.2786	19.5736	6.1346	Up	0	0	14	193	0.218	3.2608	3.9028	Up	5.9251e-45	8.0271e-44	gi|225469988|ref|XP_002277785.1|	859.4	0	PREDICTED: tonoplast dicarboxylate transporter-like [Vitis vinifera]	gi|308756026|gb|HQ335309.1|	377	1e-101	Malus x domestica vacuolar malate transmembrane transporter mRNA, complete cds	sp|Q8LG88|TDT_ARATH	803	0	Tonoplast dicarboxylate transporter OS=Arabidopsis thaliana GN=TDT PE=2 SV=2	SA1732	283	1e-75	COG0471	Di- and tricarboxylate transporters	K14445	0	859	vvi:100255398	solute carrier family 13 (sodium-dependent dicarboxylate transporter), member 2/3/5	GO:0006635//fatty acid beta-oxidation;GO:0035725//sodium ion transmembrane transport;GO:0051453//regulation of intracellular pH;GO:0016558//protein import into peroxisome matrix;GO:0031087//deadenylation-independent decapping of nuclear-transcribed mRNA;GO:0016441//posttranscriptional gene silencing;GO:0010072//primary shoot apical meristem specification;GO:0071423//malate transmembrane transport	GO:0015140//malate transmembrane transporter activity;GO:0050072//m7G(5')pppN diphosphatase activity;GO:0030145//manganese ion binding;GO:0000287//magnesium ion binding;GO:0017153//sodium:dicarboxylate symporter activity;GO:0042803//protein homodimerization activity;GO:0003729//mRNA binding	GO:0016020//membrane;GO:0005773//vacuole;GO:0000932//cytoplasmic mRNA processing body;GO:0005634//nucleus	--
CL2002.Contig2_All	1021	17	1177	0.5259	36.8799	6.1319	Up	0	0	7	654	0.2057	20.8545	6.6637	Up	2.1965e-195	9.6665e-194	gi|255586799|ref|XP_002534014.1|	448	1e-124	conserved hypothetical protein [Ricinus communis] >gi|223525979|gb|EEF28367.1| conserved hypothetical protein [Ricinus communis]	gi|356534379|ref|XM_003535685.1|	194	1e-46	PREDICTED: Glycine max uncharacterized protein LOC100787176 (LOC100787176), mRNA	--	--	--	--	--	--	--	--	--	--	--	--	--	--	GO:0009627//systemic acquired resistance;GO:0034976//response to endoplasmic reticulum stress;GO:0043090//amino acid import;GO:0055085//transmembrane transport;GO:0050832//defense response to fungus;GO:0006888//ER to Golgi vesicle-mediated transport	-	GO:0009506//plasmodesma;GO:0016021//integral to membrane;GO:0009507//chloroplast	--
CL7353.Contig1_All	503	1	69	0.0628	4.3885	6.1268	Up	3.9075e-20	3.2474e-19	3	37	0.179	2.3949	3.7419	Up	2.4166e-09	1.074e-08	gi|357494051|ref|XP_003617314.1|	95.1	4e-19	protease inhibitor [Medicago truncatula] >gi|355518649|gb|AET00273.1| protease inhibitor [Medicago truncatula]	--	--	--	--	sp|P24076|BGIA_MOMCH	81.3	3e-16	Glu S.griseus protease inhibitor OS=Momordica charantia PE=1 SV=1	--	--	--	--	--	--	--	--	--	--	GO:0050832//defense response to fungus;GO:0015824//proline transport	-	GO:0005618//cell wall	--
Unigene9712_All	951	7	472	0.2325	15.8782	6.0937	Up	3.5893e-131	1.1808e-129	7	194	0.2209	6.6415	4.91	Up	3.1294e-52	4.7392e-51	gi|383932366|gb|AFH57280.1|	217.2	2e-55	putative peripheral-type benzodiazepine receptor [Gossypium hirsutum]	--	--	--	--	sp|O82245|TSPO_ARATH	154	9e-38	Translocator protein homolog OS=Arabidopsis thaliana GN=TSPO PE=1 SV=1	SMa1079	68.2	2e-11	COG3476	Tryptophan-rich sensory protein (mitochondrial benzodiazepine receptor homolog)	K05770	2e-14	77.8	ppp:PHYPADRAFT_190625	benzodiazapine receptor	GO:0009651//response to salt stress;GO:0006778//porphyrin-containing compound metabolic process;GO:0009737//response to abscisic acid stimulus	GO:0020037//heme binding	GO:0005795//Golgi stack;GO:0016020//membrane;GO:0005783//endoplasmic reticulum	--
CL6018.Contig2_All	1369	21	1411	0.4845	32.9733	6.0887	Up	0	0	19	558	0.4165	13.2702	4.9937	Up	6.4872e-149	2.2535e-147	gi|224061027|ref|XP_002300322.1|	496.1	4e-139	predicted protein [Populus trichocarpa] >gi|222847580|gb|EEE85127.1| predicted protein [Populus trichocarpa]	gi|225463355|ref|XM_002271044.1|	131	2e-27	PREDICTED: Vitis vinifera protein SRG1-like (LOC100264138), mRNA	sp|Q39224|SRG1_ARATH	424	5e-119	Protein SRG1 OS=Arabidopsis thaliana GN=SRG1 PE=2 SV=1	PA0147	115	2e-25	COG3491	Isopenicillin N synthase and related dioxygenases	K05277	9e-53	206	ath:AT4G22880	leucoanthocyanidin dioxygenase [EC:1.14.11.19]	GO:0010260//organ senescence;GO:0051555//flavonol biosynthetic process;GO:0055114//oxidation-reduction process	GO:0045431//flavonol synthase activity;GO:0016702//oxidoreductase activity, acting on single donors with incorporation of molecular oxygen, incorporation of two atoms of oxygen	-	ko01100//Metabolic pathways;ko01110//Biosynthesis of secondary metabolites;ko00941//Flavonoid biosynthesis
Unigene24358_All	755	34	2229	1.4223	94.4499	6.0533	Up	0	0	14	346	0.5564	14.9203	4.745	Up	2.3631e-90	5.4551e-89	gi|356500066|ref|XP_003518855.1|	214.5	1e-54	PREDICTED: uncharacterized protein LOC100803580 [Glycine max]	gi|359475387|ref|XM_002281856.2|	93.7	2e-16	PREDICTED: Vitis vinifera uncharacterized LOC100255503 (LOC100255503), mRNA	--	--	--	--	--	--	--	--	--	--	--	--	--	--	-	-	-	--
CL11984.Contig1_All	662	3	189	0.1431	9.1336	5.9961	Up	5.7146e-53	9.3711e-52	0	37	0	1.8197	10.8295	Up	1.4976e-12	8.0465e-12	gi|50429310|gb|AAT77224.1|	122.9	3e-27	group I late embryogenesis abundant protein [Brassica carinata]	gi|50429307|gb|AY572958.1|	99.6	3e-18	Brassica napus group I late embryogenesis abundant protein mRNA, complete cds	sp|Q01417|PM1_SOYBN	114	4e-26	18 kDa seed maturation protein OS=Glycine max GN=GMPM1 PE=2 SV=1	--	--	--	--	--	--	--	--	--	--	-	-	-	--
CL381.Contig3_All	280	31	1905	3.4967	217.658	5.9599	Up	0	0	22	990	2.3578	115.113	5.6095	Up	6.5794e-278	3.8688e-276	gi|224138022|ref|XP_002322710.1|	200.7	5e-51	predicted protein [Populus trichocarpa] >gi|222867340|gb|EEF04471.1| predicted protein [Populus trichocarpa]	gi|359481685|ref|XM_002283617.2|	268	3e-69	PREDICTED: Vitis vinifera alpha-galactosidase (AGA), mRNA	sp|Q94A08|RFS2_ARATH	196	3e-51	Probable galactinol--sucrose galactosyltransferase 2 OS=Arabidopsis thaliana GN=RFS2 PE=2 SV=2	--	--	--	--	--	K06617	4e-52	200	pop:POPTR_734995	raffinose synthase [EC:2.4.1.82]	GO:0006979//response to oxidative stress;GO:0034484//raffinose catabolic process;GO:0080167//response to karrikin	GO:0052692//raffinose alpha-galactosidase activity;GO:0047274//galactinol-sucrose galactosyltransferase activity;GO:0047268//galactinol-raffinose galactosyltransferase activity	GO:0005737//cytoplasm;GO:0009506//plasmodesma	ko00052//Galactose metabolism
Unigene23255_All	922	5	305	0.1713	10.583	5.9491	Up	1.6416e-84	3.8179e-83	3	134	0.0976	4.7318	5.5994	Up	1.0302e-38	1.2443e-37	gi|359492645|ref|XP_002281995.2|	282	8e-75	PREDICTED: cytochrome P450 82A3 [Vitis vinifera]	gi|22652227|gb|AF410804.1|	133	3e-28	Scutellaria baicalensis clone 2239-54 cytochrome P450-like mRNA, partial cds	sp|O49858|C82A3_SOYBN	270	6e-73	Cytochrome P450 82A3 OS=Glycine max GN=CYP82A3 PE=2 SV=1	alr4833	96.7	5e-20	COG2124	Cytochrome P450	K00517	4e-66	249	ath:AT4G31940	[EC:1.14.-.-]	GO:0055114//oxidation-reduction process	GO:0020037//heme binding;GO:0033772;GO:0005506//iron ion binding;GO:0009055//electron carrier activity	-	ko01100//Metabolic pathways;ko01110//Biosynthesis of secondary metabolites;ko00944//Flavone and flavonol biosynthesis;ko00941//Flavonoid biosynthesis;ko00945//Stilbenoid, diarylheptanoid and gingerol biosynthesis;ko00903//Limonene and pinene degradation
Unigene30295_All	856	15	912	0.5534	34.0847	5.9447	Up	6.0883e-250	3.3991e-248	10	110	0.3506	4.1838	3.5769	Up	1.5264e-24	1.3166e-23	gi|255553127|ref|XP_002517606.1|	285	8e-76	lactoylglutathione lyase, putative [Ricinus communis] >gi|223543238|gb|EEF44770.1| lactoylglutathione lyase, putative [Ricinus communis]	gi|225318854|dbj|AK323812.1|	178	6e-42	Solanum lycopersicum cDNA, clone: LEFL1065BE07, HTC in leaf	--	--	--	--	--	--	--	--	--	K08234	2e-07	54.3	cre:CHLREDRAFT_143257	glyoxylase I family protein	GO:0042538//hyperosmotic salinity response;GO:0009414//response to water deprivation;GO:0005975//carbohydrate metabolic process;GO:0009744//response to sucrose stimulus;GO:0046482//para-aminobenzoic acid metabolic process;GO:0009750//response to fructose stimulus	GO:0016740//transferase activity;GO:0004462//lactoylglutathione lyase activity	GO:0005737//cytoplasm	--
CL664.Contig1_All	507	4	243	0.2492	15.3333	5.9432	Up	1.4705e-67	2.8714e-66	3	33	0.1776	2.1191	3.5767	Up	3.3561e-08	1.3715e-07	gi|356562479|ref|XP_003549498.1|	152.9	1e-36	PREDICTED: uncharacterized protein LOC100806224 [Glycine max]	gi|359485133|ref|XM_002278094.2|	95.6	4e-17	PREDICTED: Vitis vinifera uncharacterized LOC100266820 (LOC100266820), mRNA	--	--	--	--	--	--	--	--	--	--	--	--	--	--	-	-	GO:0016023//cytoplasmic membrane-bounded vesicle	--
Unigene26797_All	1198	201	11893	5.299	317.595	5.9053	Up	0	0	88	1364	2.2043	37.0686	4.0718	Up	0	0	gi|225426921|ref|XP_002264729.1|	255.8	9e-67	PREDICTED: 21 kDa protein [Vitis vinifera]	gi|255537036|ref|XM_002509539.1|	63.9	3e-07	Ricinus communis 21 kDa protein precursor, putative, mRNA	sp|P17407|21KD_DAUCA	187	8e-48	21 kDa protein OS=Daucus carota PE=2 SV=1	--	--	--	--	--	K01051	4e-19	94	aly:ARALYDRAFT_478847	pectinesterase [EC:3.1.1.11]	GO:0055114//oxidation-reduction process;GO:0015706//nitrate transport;GO:0043086//negative regulation of catalytic activity;GO:0010167//response to nitrate	GO:0046910//pectinesterase inhibitor activity;GO:0016705//oxidoreductase activity, acting on paired donors, with incorporation or reduction of molecular oxygen;GO:0009055//electron carrier activity;GO:0030599//pectinesterase activity;GO:0004497//monooxygenase activity;GO:0020037//heme binding;GO:0005506//iron ion binding	GO:0009506//plasmodesma;GO:0005768//endosome;GO:0009505//plant-type cell wall;GO:0005774//vacuolar membrane;GO:0005802//trans-Golgi network;GO:0005576//extracellular region;GO:0005794//Golgi apparatus;GO:0005634//nucleus;GO:0005886//plasma membrane	ko01100//Metabolic pathways;ko00500//Starch and sucrose metabolism;ko00040//Pentose and glucuronate interconversions
Unigene19365_All	569	2	118	0.111	6.6345	5.9014	Up	2.6109e-33	3.0669e-32	5	30	0.2637	1.7166	2.7026	Up	4.2853e-06	1.4425e-05	--	--	--	--	--	--	--	--	--	--	--	--	--	--	--	--	--	--	--	--	--	--	-	-	-	--
CL5142.Contig1_All	2270	11	622	0.153	8.766	5.8403	Up	8.423e-170	3.3812e-168	6	111	0.0793	1.592	4.3274	Up	2.5101e-28	2.4007e-27	gi|297737740|emb|CBI26941.3|	63.2	2e-08	unnamed protein product [Vitis vinifera]	gi|359472901|ref|XM_002280176.2|	105	2e-19	PREDICTED: Vitis vinifera MATE efflux family protein 5-like (LOC100255994), mRNA	sp|Q9SIA4|MATE5_ARATH	182	9e-46	MATE efflux family protein 5 OS=Arabidopsis thaliana GN=DTXL1 PE=2 SV=1	SPAC323.07c	89.4	2e-17	COG0534	Na+-driven multidrug efflux pump	K03327	3e-76	285	vvi:100255994	multidrug resistance protein, MATE family	GO:0006855//drug transmembrane transport	GO:0015238//drug transmembrane transporter activity;GO:0015297//antiporter activity	GO:0005886//plasma membrane;GO:0005774//vacuolar membrane;GO:0009507//chloroplast	--
Unigene7671_All	1521	36	2028	0.7475	42.6557	5.8345	Up	0	0	11	1023	0.217	21.8975	6.6569	Up	8e-305	5.1365e-303	gi|147772112|emb|CAN64557.1|	120.6	6e-26	hypothetical protein VITISV_040161 [Vitis vinifera]	--	--	--	--	--	--	--	--	--	--	--	--	--	--	--	--	--	--	-	-	-	--
Unigene20958_All	1193	365	20444	9.6629	548.231	5.8262	Up	0	0	477	4439	11.9982	121.141	3.3358	Up	0	0	gi|1762933|gb|AAC49969.1|	303.5	3e-81	tumor-related protein [Nicotiana tabacum]	gi|359491782|ref|XM_003634275.1|	131	2e-27	PREDICTED: Vitis vinifera miraculin-like (LOC100854356), mRNA	sp|P13087|MIRA_RICDU	210	1e-54	Miraculin OS=Richadella dulcifica PE=1 SV=3	--	--	--	--	--	--	--	--	--	--	GO:0010951//negative regulation of endopeptidase activity	GO:0004866//endopeptidase inhibitor activity	GO:0048046//apoplast;GO:0005618//cell wall	--
Unigene37703_All	336	1	56	0.094	5.332	5.8259	Up	2.8523e-16	2.052e-15	0	13	0	1.2597	10.2989	Up	6.8186e-05	0.00019964	--	--	--	--	--	--	--	--	--	--	--	--	--	--	--	--	--	--	--	--	--	--	-	-	-	--
Unigene13055_All	586	1	56	0.0539	3.0572	5.8258	Up	2.8523e-16	2.0522e-15	0	26	0	1.4445	10.4964	Up	4.8468e-09	2.1111e-08	--	--	--	--	--	--	--	--	--	--	--	--	--	--	--	--	--	--	--	--	--	--	-	-	-	--
Unigene36080_All	220	14	764	2.0098	111.099	5.7886	Up	1.5604e-207	7.3906e-206	9	406	1.2276	60.083	5.613	Up	7.23e-115	2.0451e-113	gi|356504797|ref|XP_003521181.1|	152.5	1e-36	PREDICTED: probable galactinol--sucrose galactosyltransferase 2-like [Glycine max]	gi|317106765|dbj|AP011977.1|	188	1e-45	Jatropha curcas DNA, clone: JMS10C05, complete sequence	sp|Q94A08|RFS2_ARATH	144	9e-36	Probable galactinol--sucrose galactosyltransferase 2 OS=Arabidopsis thaliana GN=RFS2 PE=2 SV=2	--	--	--	--	--	K06617	1e-37	152	gmx:100807861	raffinose synthase [EC:2.4.1.82]	GO:0006979//response to oxidative stress;GO:0034484//raffinose catabolic process;GO:0080167//response to karrikin	GO:0052692//raffinose alpha-galactosidase activity;GO:0047274//galactinol-sucrose galactosyltransferase activity;GO:0047268//galactinol-raffinose galactosyltransferase activity	GO:0005737//cytoplasm;GO:0009506//plasmodesma	ko00052//Galactose metabolism
CL1315.Contig2_All	3598	32	1745	0.2809	15.5158	5.7875	Up	0	0	15	612	0.1251	5.5378	5.4682	Up	1.6975e-170	6.6423e-169	gi|255550269|ref|XP_002516185.1|	1590.1	0	aminoadipic semialdehyde synthase, putative [Ricinus communis] >gi|223544671|gb|EEF46187.1| aminoadipic semialdehyde synthase, putative [Ricinus communis]	gi|359484439|ref|XM_003633061.1|	603	1e-169	PREDICTED: Vitis vinifera alpha-aminoadipic semialdehyde synthase-like (LOC100268037), mRNA	sp|Q9SMZ4|AASS_ARATH	1453	0	Alpha-aminoadipic semialdehyde synthase OS=Arabidopsis thaliana GN=LKR/SDH PE=1 SV=1	SPBC3B8.03	269	3e-71	COG1748	Saccharopine dehydrogenase and related proteins	K14157	0	1590	rcu:RCOM_0708300	alpha-aminoadipic semialdehyde synthase [EC:1.5.1.8 1.5.1.9]	GO:0016926//protein desumoylation;GO:0055114//oxidation-reduction process;GO:0009744//response to sucrose stimulus;GO:0009750//response to fructose stimulus;GO:0019477//L-lysine catabolic process;GO:0010228//vegetative to reproductive phase transition of meristem;GO:0050665//hydrogen peroxide biosynthetic process;GO:0080167//response to karrikin	GO:0004755//saccharopine dehydrogenase (NADP+, L-glutamate-forming) activity;GO:0047130//saccharopine dehydrogenase (NADP+, L-lysine-forming) activity;GO:0000166//nucleotide binding	GO:0005829//cytosol;GO:0005739//mitochondrion	ko01100//Metabolic pathways;ko01110//Biosynthesis of secondary metabolites;ko00310//Lysine degradation
CL1989.Contig4_All	416	2	109	0.1518	8.3825	5.7871	Up	1.2146e-30	1.34e-29	0	26	0	2.0348	10.9907	Up	4.8468e-09	2.1116e-08	gi|148608655|gb|ABQ95657.1|	73.2	1e-12	auxin hydrogen symporter [Malus x domestica]	gi|308541318|gb|HQ222070.1|	129	2e-27	Sesamum indicum clone SiMS36 microsatellite sequence	--	--	--	--	--	--	--	--	--	K07088	3e-13	72	pop:POPTR_760338		GO:0055085//transmembrane transport;GO:0009926//auxin polar transport;GO:0046482//para-aminobenzoic acid metabolic process	GO:0009672//auxin:hydrogen symporter activity	GO:0016021//integral to membrane;GO:0005694//chromosome;GO:0009507//chloroplast	--
CL5529.Contig3_All	710	2	109	0.089	4.9114	5.7862	Up	1.2146e-30	1.3398e-29	6	87	0.2536	3.9894	3.9755	Up	2.8628e-21	2.2224e-20	gi|326501636|dbj|BAK02607.1|	54.3	1e-06	predicted protein [Hordeum vulgare subsp. vulgare]	gi|37989591|dbj|AK119968.1|	1154	0	Oryza sativa Japonica Group cDNA clone:002-184-D12, full insert sequence	sp|Q9LK03|PERK2_ARATH	77.8	5e-15	Proline-rich receptor-like protein kinase PERK2 OS=Arabidopsis thaliana GN=PERK2 PE=2 SV=3	Rv3876	62.8	5e-10	COG0455	ATPases involved in chromosome partitioning	K01115	5e-12	69.3	vcn:VOLCADRAFT_99471	phospholipase D [EC:3.1.4.4]	-	-	-	ko01100//Metabolic pathways;ko00565//Ether lipid metabolism;ko04144//Endocytosis;ko00564//Glycerophospholipid metabolism
Unigene38903_All	455	1	53	0.0694	3.7265	5.7467	Up	2.2081e-15	1.5273e-14	0	12	0	0.8587	9.746	Up	0.00014216	0.00039742	--	--	--	--	--	--	--	--	--	--	--	--	--	--	--	--	--	--	--	--	--	--	-	-	-	--
Unigene12621_All	670	3	159	0.1414	7.5921	5.7466	Up	4.4854e-44	6.4078e-43	6	206	0.2687	10.0101	5.2193	Up	4.3641e-57	7.07e-56	gi|293338698|gb|ADE43669.1|	238	7e-62	heat shock protein 17.5 cytosolic class II [Jatropha curcas]	gi|225429613|ref|XM_002280644.1|	115	6e-23	PREDICTED: Vitis vinifera 17.9 kDa class II heat shock protein-like (LOC100268056), mRNA	sp|Q01545|HSP22_IPONI	224	3e-59	18.8 kDa class II heat shock protein OS=Ipomoea nil GN=SHSP-2 PE=2 SV=1	XF2234	74.3	2e-13	COG0071	Molecular chaperone (small heat shock protein)	K13993	3e-61	232	vvi:100268056	HSP20 family protein	GO:0006457//protein folding;GO:0009644//response to high light intensity;GO:0042542//response to hydrogen peroxide;GO:0006972//hyperosmotic response;GO:0009408//response to heat	GO:0051082//unfolded protein binding	-	ko04141//Protein processing in endoplasmic reticulum
Unigene31307_All	1267	4	207	0.0997	5.2268	5.7122	Up	6.797e-57	1.1747e-55	10	124	0.2368	3.1863	3.7501	Up	1.6041e-28	1.5407e-27	gi|283132365|dbj|BAI63588.1|	526.9	2e-148	leucine rich repeat protein [Lotus japonicus]	gi|283132364|dbj|AB353303.1|	196	4e-47	Lotus japonicus LRR mRNA for leucine rich repeat protein, complete cds	sp|A8JAM0|CC135_CHLRE	89.7	3e-18	Coiled-coil domain-containing protein lobo homolog (Fragment) OS=Chlamydomonas reinhardtii GN=FAP50 PE=2 SV=1	MA2301_1	127	3e-29	COG4886	Leucine-rich repeat (LRR) protein	K13420	8e-16	83.2	pop:POPTR_1075175	LRR receptor-like serine/threonine-protein kinase FLS2 [EC:2.7.11.1]	GO:0042023//DNA endoreduplication	GO:0004721//phosphoprotein phosphatase activity	GO:0005739//mitochondrion	ko04626//Plant-pathogen interaction
Unigene13466_All	402	12	612	0.9428	48.7039	5.6909	Up	2.0253e-165	7.9817e-164	4	274	0.2986	22.1908	6.2156	Up	6.5115e-81	1.3791e-79	gi|29838631|gb|AAM75140.1|	113.6	8e-25	alkaline alpha galactosidase II [Cucumis melo]	gi|292684192|dbj|AK339754.1|	91.7	5e-16	Lotus japonicus cDNA, clone: LjFL3-077-BE07, HTC	sp|Q94A08|RFS2_ARATH	80.1	4e-16	Probable galactinol--sucrose galactosyltransferase 2 OS=Arabidopsis thaliana GN=RFS2 PE=2 SV=2	--	--	--	--	--	K06617	3e-25	111	pop:POPTR_734995	raffinose synthase [EC:2.4.1.82]	GO:0008152//metabolic process;GO:0080167//response to karrikin	GO:0016787//hydrolase activity;GO:0047268//galactinol-raffinose galactosyltransferase activity	-	ko00052//Galactose metabolism
CL9501.Contig2_All	612	1	50	0.0516	2.6137	5.6626	Up	1.7045e-14	1.1363e-13	1	24	0.049	1.2768	4.7036	Up	2.9516e-07	1.1134e-06	gi|255545116|ref|XP_002513619.1|	79.7	1e-73	ATP binding protein, putative [Ricinus communis] >gi|223547527|gb|EEF49022.1| ATP binding protein, putative [Ricinus communis]	gi|255545115|ref|XM_002513573.1|	63.9	2e-07	Ricinus communis ATP binding protein, putative, mRNA	sp|Q9FLV4|Y5248_ARATH	178	3e-58	G-type lectin S-receptor-like serine/threonine-protein kinase At5g24080 OS=Arabidopsis thaliana GN=At5g24080 PE=2 SV=1	--	--	--	--	--	--	--	--	--	--	GO:0007252//I-kappaB phosphorylation;GO:0048544//recognition of pollen;GO:0007275//multicellular organismal development	GO:0008384//IkappaB kinase activity;GO:0005524//ATP binding	-	--
Unigene774_All	1833	129	6266	2.2227	109.362	5.6207	Up	0	0	94	2472	1.5389	43.907	4.8345	Up	0	0	gi|225468662|ref|XP_002268162.1|	709.1	0	PREDICTED: UDP-glycosyltransferase 85A2 [Vitis vinifera]	gi|225468661|ref|XM_002268126.1|	75.8	1e-10	PREDICTED: Vitis vinifera UDP-glycosyltransferase 85A2-like (LOC100252263), mRNA	sp|Q9SK82|U85A1_ARATH	549	2e-156	UDP-glycosyltransferase 85A1 OS=Arabidopsis thaliana GN=UGT85A1 PE=1 SV=1	--	--	--	--	--	K13030	1e-122	438	sbi:SORBI_01g001220	cyanohydrin beta-glucosyltransferase [EC:2.4.1.85]	GO:0008152//metabolic process	GO:0047213//anthocyanidin 3-O-glucosyltransferase activity;GO:0050502//cis-zeatin O-beta-D-glucosyltransferase activity;GO:0050403//trans-zeatin O-beta-D-glucosyltransferase activity	-	ko01110//Biosynthesis of secondary metabolites;ko00460//Cyanoamino acid metabolism;ko00402//Benzoxazinoid biosynthesis;ko00940//Phenylpropanoid biosynthesis
Unigene22498_All	437	2	96	0.1445	7.0279	5.604	Up	8.4637e-27	8.5131e-26	1	17	0.0687	1.2665	4.2044	Up	3.7407e-05	0.0001132	--	--	--	--	--	--	--	--	--	--	--	--	--	--	--	--	--	--	--	--	--	--	-	-	-	--
CL2218.Contig1_All	2291	50	2399	0.6893	33.4999	5.6029	Up	0	0	16	346	0.2096	4.917	4.5521	Up	3.5229e-88	7.9781e-87	gi|255574013|ref|XP_002527924.1|	112.1	3e-23	multidrug resistance pump, putative [Ricinus communis] >gi|223532699|gb|EEF34481.1| multidrug resistance pump, putative [Ricinus communis]	gi|359495910|ref|XM_002272215.2|	63.9	6e-07	PREDICTED: Vitis vinifera protein TRANSPARENT TESTA 12-like (LOC100251130), mRNA	sp|Q9LYT3|TT12_ARATH	278	1e-74	Protein TRANSPARENT TESTA 12 OS=Arabidopsis thaliana GN=TT12 PE=2 SV=1	SPCC4B3.13	146	2e-34	COG0534	Na+-driven multidrug efflux pump	K03327	5e-140	496	rcu:RCOM_0024820	multidrug resistance protein, MATE family	GO:0009624//response to nematode;GO:0055085//transmembrane transport	GO:0015297//antiporter activity	GO:0005886//plasma membrane;GO:0005774//vacuolar membrane	--
Unigene1641_All	1465	3	143	0.0647	3.1227	5.5929	Up	2.3905e-39	3.153e-38	0	213	0	4.7336	12.2087	Up	1.0342e-68	1.9171e-67	gi|357501349|ref|XP_003620963.1|	600.5	2e-170	Pyruvate dehydrogenase E1 component subunit beta [Medicago truncatula] >gi|355495978|gb|AES77181.1| Pyruvate dehydrogenase E1 component subunit beta [Medicago truncatula]	gi|359473799|ref|XM_002264174.2|	609	1e-171	PREDICTED: Vitis vinifera pyruvate dehydrogenase E1 component subunit beta, mitochondrial-like, transcript variant 1 (LOC100264409), mRNA	sp|P52904|ODPB_PEA	580	5e-166	Pyruvate dehydrogenase E1 component subunit beta, mitochondrial OS=Pisum sativum PE=2 SV=1	SPBC30D10.13c	427	2e-119	COG0022	Pyruvate/2-oxoglutarate dehydrogenase complex, dehydrogenase (E1) component, eukaryotic type, beta subunit	K00162	2e-171	600	mtr:MTR_7g005380	pyruvate dehydrogenase E1 component subunit beta [EC:1.2.4.1]	GO:0042742//defense response to bacterium;GO:0055114//oxidation-reduction process	GO:0004739//pyruvate dehydrogenase (acetyl-transferring) activity	GO:0005730//nucleolus;GO:0005886//plasma membrane;GO:0005739//mitochondrion	ko01100//Metabolic pathways;ko01110//Biosynthesis of secondary metabolites;ko00620//Pyruvate metabolism;ko00020//Citrate cycle (TCA cycle);ko00010//Glycolysis / Gluconeogenesis;ko00650//Butanoate metabolism;ko00290//Valine, leucine and isoleucine biosynthesis
Unigene11996_All	851	2	95	0.0742	3.5714	5.5889	Up	1.6696e-26	1.6657e-25	0	157	0	6.0065	12.5523	Up	7.655e-51	1.1338e-49	--	--	--	--	--	--	--	--	--	--	--	--	--	--	--	--	--	--	--	--	--	--	-	-	-	--
CL1697.Contig3_All	566	3	142	0.1674	8.0262	5.5833	Up	4.7143e-39	6.1854e-38	1	38	0.053	2.1858	5.366	Up	1.5296e-11	7.7975e-11	gi|357448011|ref|XP_003594281.1|	54.7	8e-07	Proline-rich protein [Medicago truncatula] >gi|355483329|gb|AES64532.1| Proline-rich protein [Medicago truncatula]	gi|270146630|gb|BT113582.1|	60	2e-06	Picea glauca clone GQ03414_B16 mRNA sequence	sp|Q9LK03|PERK2_ARATH	48.9	2e-06	Proline-rich receptor-like protein kinase PERK2 OS=Arabidopsis thaliana GN=PERK2 PE=2 SV=3	--	--	--	--	--	--	--	--	--	--	-	-	-	--
CL1371.Contig1_All	1586	7	330	0.1394	6.6566	5.5775	Up	4.2398e-89	1.0307e-87	18	105	0.3406	2.1554	2.6618	Up	5.6892e-18	3.9115e-17	gi|255557751|ref|XP_002519905.1|	806.2	0	Flotillin-1, putative [Ricinus communis] >gi|223540951|gb|EEF42509.1| Flotillin-1, putative [Ricinus communis]	gi|225430419|ref|XM_002283041.1|	535	1e-149	PREDICTED: Vitis vinifera flotillin-like protein 1 (LOC100254251), mRNA	sp|D2XNR1|FLOT4_MEDTR	774	0	Flotillin-like protein 4 OS=Medicago truncatula GN=FLOT4 PE=2 SV=1	BS_yuaG	91.7	3e-18	COG2268	Uncharacterized protein conserved in bacteria	K07192	0	806	rcu:RCOM_0866800	flotillin	GO:0010324//membrane invagination;GO:0071456//cellular response to hypoxia;GO:0009877//nodulation;GO:0051819;GO:0006897//endocytosis	-	GO:0005768//endosome;GO:0016324//apical plasma membrane;GO:0005901//caveola;GO:0009506//plasmodesma;GO:0005774//vacuolar membrane	--
Unigene12852_All	250	1	47	0.1263	6.0145	5.5735	Up	1.3115e-13	8.4031e-13	0	23	0	2.9953	11.5485	Up	4.3928e-08	1.7782e-07	--	--	--	--	--	--	--	--	--	--	--	--	--	--	--	--	--	--	--	--	--	--	-	-	-	--
CL7870.Contig1_All	1062	2	94	0.0595	2.8317	5.5726	Up	3.2929e-26	3.2612e-25	8	116	0.226	3.5562	3.9759	Up	6.2462e-28	5.9116e-27	gi|34559256|gb|AAQ75384.1|	354	2e-96	putative opsin [Oryza sativa Indica Group]	gi|34559255|gb|AY307112.1|	93.7	3e-16	Oryza sativa (indica cultivar-group) putative opsin mRNA, complete cds	sp|Q9FPQ6|GP1_CHLRE	84.7	8e-17	Vegetative cell wall protein gp1 OS=Chlamydomonas reinhardtii GN=GP1 PE=2 SV=1	VNG1467G	112	1e-24	COG5524	Bacteriorhodopsin	K01115	2e-14	78.6	vcn:VOLCADRAFT_99471	phospholipase D [EC:3.1.4.4]	-	-	-	ko01100//Metabolic pathways;ko00565//Ether lipid metabolism;ko04144//Endocytosis;ko00564//Glycerophospholipid metabolism;ko03013//RNA transport
Unigene23903_All	717	21	971	0.925	43.325	5.5496	Up	7.2286e-259	4.1973e-257	21	269	0.8789	12.2147	3.7968	Up	8.556e-61	1.4538e-59	gi|225437941|ref|XP_002268868.1|	175.3	7e-43	PREDICTED: uncharacterized protein LOC100241271 [Vitis vinifera] >gi|297744243|emb|CBI37213.3| unnamed protein product [Vitis vinifera]	gi|359480072|ref|XM_002268832.2|	105	6e-20	PREDICTED: Vitis vinifera cupin domain-containing protein-like (LOC100241271), mRNA	--	--	--	--	asr1714	81.6	1e-15	COG3450	Predicted enzyme of the cupin superfamily	K06995	9e-36	148	sbi:SORBI_04g026280		-	-	GO:0005634//nucleus;GO:0009507//chloroplast	--
CL4553.Contig2_All	737	38	1756	1.6284	76.2247	5.5487	Up	0	0	14	1579	0.57	69.753	6.9351	Up	0	0	gi|124703010|gb|ABN14361.1|	216.1	3e-55	late embryogenesis abundant protein [Lindernia brevidens]	gi|225454315|ref|XM_002275572.1|	69.9	3e-09	PREDICTED: Vitis vinifera desiccation protectant protein Lea14 homolog-like (LOC100251603), mRNA	sp|P22241|DRPD_CRAPL	211	3e-55	Desiccation-related protein PCC27-45 OS=Craterostigma plantagineum PE=2 SV=1	--	--	--	--	--	--	--	--	--	--	GO:0009611//response to wounding;GO:0050832//defense response to fungus;GO:0009644//response to high light intensity;GO:0009269//response to desiccation	-	GO:0005886//plasma membrane	--
Unigene25461_All	554	1	46	0.057	2.6564	5.5424	Up	2.5872e-13	1.6345e-12	3	69	0.1625	4.055	4.6412	Up	8.3959e-19	5.9549e-18	gi|224128886|ref|XP_002328991.1|	318.9	2e-86	predicted protein [Populus trichocarpa] >gi|222839225|gb|EEE77576.1| predicted protein [Populus trichocarpa]	gi|225448618|ref|XM_002278960.1|	107	1e-20	PREDICTED: Vitis vinifera peroxidase 4-like (LOC100257059), mRNA	sp|A7NY33|PER4_VITVI	283	4e-77	Peroxidase 4 OS=Vitis vinifera GN=GSVIVT00023967001 PE=1 SV=1	--	--	--	--	--	K00430	2e-87	318	pop:POPTR_836853	peroxidase [EC:1.11.1.7]	GO:0055114//oxidation-reduction process;GO:0006979//response to oxidative stress	GO:0020037//heme binding;GO:0046872//metal ion binding;GO:0004601//peroxidase activity	GO:0048046//apoplast;GO:0005618//cell wall	ko01100//Metabolic pathways;ko01110//Biosynthesis of secondary metabolites;ko00360//Phenylalanine metabolism;ko00940//Phenylpropanoid biosynthesis
CL8581.Contig1_All	2807	30	1374	0.3375	15.6597	5.536	Up	0	0	55	301	0.588	3.4912	2.5698	Up	6.2733e-47	8.7698e-46	gi|255584380|ref|XP_002532924.1|	1149	0	transferase, transferring glycosyl groups, putative [Ricinus communis] >gi|223527317|gb|EEF29466.1| transferase, transferring glycosyl groups, putative [Ricinus communis]	gi|225321342|dbj|AK319230.1|	468	1e-128	Solanum lycopersicum cDNA, clone: LEFL1014DC02, HTC in leaf	--	--	--	--	--	--	--	--	--	K02370	2e-22	106	ppp:PHYPADRAFT_146391	alpha-1,4-N-acetylglucosaminyltransferase EXTL3 [EC:2.4.1.223 2.4.1.224]	-	GO:0001888//glucuronyl-galactosyl-proteoglycan 4-alpha-N-acetylglucosaminyltransferase activity	GO:0031227//intrinsic to endoplasmic reticulum membrane;GO:0005739//mitochondrion	ko01100//Metabolic pathways
CL4553.Contig1_All	694	13	595	0.5916	27.4281	5.5349	Up	5.0119e-159	1.9221e-157	7	622	0.3027	29.1796	6.5909	Up	2.5217e-185	1.0656e-183	gi|124703010|gb|ABN14361.1|	93.6	2e-44	late embryogenesis abundant protein [Lindernia brevidens]	gi|257222599|gb|GQ354807.1|	73.8	2e-10	Nicotiana benthamiana late embryogenesis-like protein (Lea) mRNA, partial cds	sp|P22241|DRPD_CRAPL	107	2e-43	Desiccation-related protein PCC27-45 OS=Craterostigma plantagineum PE=2 SV=1	--	--	--	--	--	--	--	--	--	--	GO:0009269//response to desiccation	-	-	--
CL7084.Contig1_All	1832	86	3935	1.4826	68.716	5.5344	Up	0	0	26	1084	0.4259	19.2642	5.4993	Up	1.4832e-301	9.4489e-300	--	--	--	--	--	--	--	--	--	--	--	--	--	--	--	--	--	--	--	--	--	--	-	-	-	--
Unigene22973_All	1404	7	319	0.1575	7.2688	5.5283	Up	7.384e-86	1.7385e-84	15	293	0.3206	6.7944	4.4055	Up	2.1646e-73	4.2427e-72	gi|255569078|ref|XP_002525508.1|	347.4	2e-94	protein phosphatase 2c, putative [Ricinus communis] >gi|223535187|gb|EEF36866.1| protein phosphatase 2c, putative [Ricinus communis]	gi|225460060|ref|XM_002271461.1|	103	5e-19	PREDICTED: Vitis vinifera probable protein phosphatase 2C 2-like (LOC100263754), mRNA	sp|Q53Q11|P2C74_ORYSJ	230	1e-60	Probable protein phosphatase 2C 74 OS=Oryza sativa subsp. japonica GN=Os11g0242200 PE=2 SV=1	SPCC1223.11	116	8e-26	COG0631	Serine/threonine protein phosphatase	K01090	9e-56	216	sbi:SORBI_01g038410	protein phosphatase [EC:3.1.3.16]	GO:0008152//metabolic process	GO:0016787//hydrolase activity	GO:0044464//cell part	ko04075//Plant hormone signal transduction
CL4797.Contig6_All	1304	92	4183	2.2283	102.624	5.5253	Up	0	0	32	1234	0.7364	30.8096	5.3867	Up	0	0	gi|260600584|gb|ACX47024.1|	386.3	5e-106	NAP-like transcription factor [Vitis vinifera]	gi|15148913|gb|AF402603.1|AF402603	228	1e-56	Phaseolus vulgaris NAC domain protein NAC2 mRNA, complete cds	sp|O49255|NAC29_ARATH	317	1e-86	NAC domain-containing protein 29 OS=Arabidopsis thaliana GN=NAC029 PE=2 SV=1	--	--	--	--	--	--	--	--	--	--	GO:0048731;GO:0006355//regulation of transcription, DNA-dependent	GO:0003677//DNA binding	-	--
Unigene13832_All	1186	179	7947	4.7668	214.367	5.4909	Up	0	0	195	2260	4.9339	62.04	3.6524	Up	0	0	gi|224077864|ref|XP_002305442.1|	97.4	4e-19	predicted protein [Populus trichocarpa] >gi|222848406|gb|EEE85953.1| predicted protein [Populus trichocarpa]	gi|351726751|ref|NM_001250720.1|	75.8	9e-11	Glycine max bZIP transcription factor bZIP125 (BZIP125), mRNA	sp|P24068|OCS1_MAIZE	70.5	2e-12	Ocs element-binding factor 1 OS=Zea mays GN=OBF1 PE=2 SV=2	--	--	--	--	--	K04371	7e-17	86.7	vvi:100254083	extracellular signal-regulated kinase 1/2 [EC:2.7.11.24]	-	-	-	ko04650//Natural killer cell mediated cytotoxicity;ko04626//Plant-pathogen interaction
Unigene19639_All	1176	17	750	0.4566	20.4029	5.4817	Up	3.0657e-199	1.4041e-197	7	137	0.1786	3.7928	4.4085	Up	4.6114e-35	5.1605e-34	gi|255583291|ref|XP_002532409.1|	168.3	1e-40	Xylose isomerase, putative [Ricinus communis] >gi|223527883|gb|EEF29973.1| Xylose isomerase, putative [Ricinus communis]	gi|399605260|gb|JQ711538.1|	165	1e-37	Olea europaea xylose isomerase mRNA, partial cds	sp|Q40082|XYLA_HORVU	154	1e-37	Xylose isomerase OS=Hordeum vulgare GN=XYLA PE=1 SV=1	TM1667	79.3	1e-14	COG2115	Xylose isomerase	K01805	2e-41	168	rcu:RCOM_0077940	xylose isomerase [EC:5.3.1.5]	GO:0042732//D-xylose metabolic process;GO:0006098//pentose-phosphate shunt	GO:0009045//xylose isomerase activity;GO:0000287//magnesium ion binding	GO:0005773//vacuole;GO:0016023//cytoplasmic membrane-bounded vesicle;GO:0005886//plasma membrane;GO:0005783//endoplasmic reticulum	ko01100//Metabolic pathways;ko00040//Pentose and glucuronate interconversions;ko00051//Fructose and mannose metabolism
CL1315.Contig1_All	2769	33	1429	0.3764	16.51	5.4549	Up	0	0	19	475	0.2059	5.5849	4.7615	Up	9.9594e-124	2.981e-122	gi|224068592|ref|XP_002326153.1|	1107.8	0	predicted protein [Populus trichocarpa] >gi|222833346|gb|EEE71823.1| predicted protein [Populus trichocarpa]	gi|359484439|ref|XM_003633061.1|	278	3e-71	PREDICTED: Vitis vinifera alpha-aminoadipic semialdehyde synthase-like (LOC100268037), mRNA	sp|Q9SMZ4|AASS_ARATH	991	0	Alpha-aminoadipic semialdehyde synthase OS=Arabidopsis thaliana GN=LKR/SDH PE=1 SV=1	SPBC3B8.03	269	2e-71	COG1748	Saccharopine dehydrogenase and related proteins	K14157	0	1107	pop:POPTR_739274	alpha-aminoadipic semialdehyde synthase [EC:1.5.1.8 1.5.1.9]	GO:0016926//protein desumoylation;GO:0055114//oxidation-reduction process;GO:0009744//response to sucrose stimulus;GO:0009750//response to fructose stimulus;GO:0019477//L-lysine catabolic process;GO:0010228//vegetative to reproductive phase transition of meristem;GO:0050665//hydrogen peroxide biosynthetic process;GO:0080167//response to karrikin	GO:0004755//saccharopine dehydrogenase (NADP+, L-glutamate-forming) activity;GO:0047130//saccharopine dehydrogenase (NADP+, L-lysine-forming) activity;GO:0000166//nucleotide binding	GO:0005829//cytosol;GO:0005739//mitochondrion	ko01100//Metabolic pathways;ko01110//Biosynthesis of secondary metabolites;ko00310//Lysine degradation
CL4210.Contig1_All	1745	983	42525	17.7915	779.628	5.4535	Up	0	0	291	17449	5.0042	325.554	6.0236	Up	0	0	gi|260279128|dbj|BAI44134.1|	567.8	1e-160	flavonoid glycosyltransferase UGT94C2 [Veronica persica]	gi|260279127|dbj|AB514128.1|	75.8	1e-10	Veronica persica VpUGT2 mRNA for flavonoid glycosyltransferase UGT94C2, complete cds	sp|Q8GVE3|FLRT_CITMA	376	2e-104	Flavanone 7-O-glucoside 2''-O-beta-L-rhamnosyltransferase OS=Citrus maxima GN=C12RT1 PE=1 SV=2	BS_yojK	57.8	6e-08	COG1819	Glycosyl transferases, related to UDP-glucuronosyltransferase	K12356	8e-39	160	aly:ARALYDRAFT_485420	coniferyl-alcohol glucosyltransferase [EC:2.4.1.111]	-	GO:0016757//transferase activity, transferring glycosyl groups	-	ko00944//Flavone and flavonol biosynthesis;ko00908//Zeatin biosynthesis;ko00940//Phenylpropanoid biosynthesis
Unigene30476_All	625	1	43	0.0505	2.201	5.4457	Up	1.981e-12	1.1942e-11	3	28	0.144	1.4586	3.3404	Up	8.5548e-07	3.0946e-06	gi|225470195|ref|XP_002268512.1|	255	5e-67	PREDICTED: uncharacterized protein LOC100242054 [Vitis vinifera]	gi|359490423|ref|XM_002268476.2|	250	1e-63	PREDICTED: Vitis vinifera uncharacterized LOC100242054 (LOC100242054), mRNA	sp|P30175|ADF_LILLO	244	4e-65	Actin-depolymerizing factor OS=Lilium longiflorum PE=2 SV=1	--	--	--	--	--	K05765	6e-65	244	vvi:100258572	cofilin	GO:0010054//trichoblast differentiation	GO:0003779//actin binding	GO:0005737//cytoplasm;GO:0005884//actin filament;GO:0005634//nucleus	--
Unigene39987_All	274	1	43	0.1153	5.0206	5.4444	Up	1.981e-12	1.194e-11	0	22	0	2.6141	11.3521	Up	9.1587e-08	3.6097e-07	gi|255537443|ref|XP_002509788.1|	162.9	1e-39	synaptotagmin, putative [Ricinus communis] >gi|223549687|gb|EEF51175.1| synaptotagmin, putative [Ricinus communis]	gi|359474215|ref|XM_002272686.2|	87.7	5e-15	PREDICTED: Vitis vinifera uncharacterized LOC100264973 (LOC100264973), mRNA	--	--	--	--	--	--	--	--	--	--	--	--	--	--	-	GO:0004601//peroxidase activity	-	--
CL4161.Contig2_All	406	1	42	0.0778	3.3095	5.4107	Up	3.9009e-12	2.3156e-11	0	15	0	1.2029	10.2323	Up	1.5686e-05	4.9618e-05	gi|293334051|ref|NP_001169125.1|	199.1	1e-50	uncharacterized protein LOC100382970 [Zea mays]	gi|32992879|dbj|AK107670.1|	186	1e-44	Oryza sativa Japonica Group cDNA clone:002-131-H08, full insert sequence	sp|O65797|ADS1_ARATH	48.9	9e-07	Delta-9 acyl-lipid desaturase 1 OS=Arabidopsis thaliana GN=ADS1 PE=2 SV=1	SPCC1281.06c_1	145	2e-35	COG1398	Fatty-acid desaturase	K00507	1e-51	199	zma:100382970	stearoyl-CoA desaturase (delta-9 desaturase) [EC:1.14.19.1]	-	-	-	ko01040//Biosynthesis of unsaturated fatty acids
Unigene12642_All	872	2	85	0.0734	3.0786	5.3904	Up	4.3368e-23	3.9499e-22	1	171	0.0373	5.8846	7.3016	Up	2.6834e-47	3.7761e-46	gi|225461916|ref|XP_002267429.1|	173.3	3e-42	PREDICTED: uncharacterized protein LOC284861-like [Vitis vinifera]	--	--	--	--	sp|Q9FPQ6|GP1_CHLRE	110	8e-25	Vegetative cell wall protein gp1 OS=Chlamydomonas reinhardtii GN=GP1 PE=2 SV=1	SPBC28F2.12	81.6	2e-15	COG0086	DNA-directed RNA polymerase, beta' subunit/160 kD subunit	K01115	5e-22	103	vcn:VOLCADRAFT_99471	phospholipase D [EC:3.1.4.4]	-	-	-	ko01100//Metabolic pathways;ko00565//Ether lipid metabolism;ko04144//Endocytosis;ko00564//Glycerophospholipid metabolism
CL645.Contig3_All	1684	10	408	0.1875	7.751	5.3694	Up	4.7624e-108	1.3607e-106	8	388	0.1426	7.5013	5.7171	Up	1.1632e-110	3.171e-109	gi|225460061|ref|XP_002271497.1|	402.1	1e-110	PREDICTED: probable protein phosphatase 2C 2-like [Vitis vinifera]	gi|225460060|ref|XM_002271461.1|	113	6e-22	PREDICTED: Vitis vinifera probable protein phosphatase 2C 2-like (LOC100263754), mRNA	sp|Q53Q11|P2C74_ORYSJ	280	2e-75	Probable protein phosphatase 2C 74 OS=Oryza sativa subsp. japonica GN=Os11g0242200 PE=2 SV=1	YDL006w	128	3e-29	COG0631	Serine/threonine protein phosphatase	K01090	3e-66	251	sbi:SORBI_01g038410	protein phosphatase [EC:3.1.3.16]	GO:0008152//metabolic process	GO:0004721//phosphoprotein phosphatase activity	GO:0009536//plastid	ko04075//Plant hormone signal transduction
Unigene12083_All	562	3	122	0.1686	6.9448	5.3643	Up	3.6149e-33	4.2376e-32	0	31	0	1.7959	10.8105	Up	1.2302e-10	5.9517e-10	--	--	--	--	--	--	--	--	--	--	--	--	--	--	--	--	--	--	--	--	--	--	-	-	-	--
CL1315.Contig3_All	3697	40	1606	0.3417	13.8974	5.3459	Up	0	0	17	522	0.138	4.5969	5.0579	Up	2.4758e-140	8.1734e-139	gi|255550269|ref|XP_002516185.1|	1589.3	0	aminoadipic semialdehyde synthase, putative [Ricinus communis] >gi|223544671|gb|EEF46187.1| aminoadipic semialdehyde synthase, putative [Ricinus communis]	gi|359484439|ref|XM_003633061.1|	611	1e-171	PREDICTED: Vitis vinifera alpha-aminoadipic semialdehyde synthase-like (LOC100268037), mRNA	sp|Q9SMZ4|AASS_ARATH	1453	0	Alpha-aminoadipic semialdehyde synthase OS=Arabidopsis thaliana GN=LKR/SDH PE=1 SV=1	SPBC3B8.03	269	3e-71	COG1748	Saccharopine dehydrogenase and related proteins	K14157	0	1589	rcu:RCOM_0708300	alpha-aminoadipic semialdehyde synthase [EC:1.5.1.8 1.5.1.9]	GO:0016926//protein desumoylation;GO:0055114//oxidation-reduction process;GO:0009744//response to sucrose stimulus;GO:0009750//response to fructose stimulus;GO:0019477//L-lysine catabolic process;GO:0010228//vegetative to reproductive phase transition of meristem;GO:0050665//hydrogen peroxide biosynthetic process;GO:0080167//response to karrikin	GO:0004755//saccharopine dehydrogenase (NADP+, L-glutamate-forming) activity;GO:0047130//saccharopine dehydrogenase (NADP+, L-lysine-forming) activity;GO:0000166//nucleotide binding	GO:0005829//cytosol;GO:0005739//mitochondrion	ko01100//Metabolic pathways;ko01110//Biosynthesis of secondary metabolites;ko00310//Lysine degradation
CL6118.Contig2_All	1975	130	5207	2.0789	84.3449	5.3424	Up	0	0	25	439	0.3798	7.2368	4.252	Up	1.0979e-106	2.9016e-105	gi|225434396|ref|XP_002270785.1|	790.4	0	PREDICTED: alanine--glyoxylate aminotransferase 2 homolog 2, mitochondrial-like [Vitis vinifera]	gi|225434395|ref|XM_002270749.1|	541	1e-151	PREDICTED: Vitis vinifera alanine--glyoxylate aminotransferase 2 homolog 2, mitochondrial-like (LOC100258727), mRNA	sp|Q9SR86|AGT23_ARATH	732	0	Alanine--glyoxylate aminotransferase 2 homolog 3, mitochondrial OS=Arabidopsis thaliana GN=At3g08860 PE=2 SV=1	SMc00677_3	324	3e-88	COG0160	4-aminobutyrate aminotransferase and related aminotransferases	K00827	0	790	vvi:100258727	alanine-glyoxylate transaminase / (R)-3-amino-2-methylpropionate-pyruvate transaminase [EC:2.6.1.44 2.6.1.40]	GO:0007568//aging;GO:0043562//cellular response to nitrogen levels;GO:0008152//metabolic process;GO:0009830//cell wall modification involved in abscission	GO:0008453//alanine-glyoxylate transaminase activity;GO:0030170//pyridoxal phosphate binding	-	ko01100//Metabolic pathways;ko00250//Alanine, aspartate and glutamate metabolism;ko00260//Glycine, serine and threonine metabolism
CL11825.Contig2_All	234	1	40	0.135	5.4687	5.3402	Up	1.5103e-11	8.6668e-11	1	18	0.1282	2.5044	4.288	Up	1.8842e-05	5.9048e-05	gi|3914998|sp|O04996.3|SODC_SOLCS	94.7	3e-19	RecName: Full=Superoxide dismutase [Cu-Zn] >gi|1944324|dbj|BAA19674.1| copper/zinc-superoxide dismutase [Solidago canadensis var. scabra]	gi|150171759|emb|CU406195.1|	133	8e-29	Oryza rufipogon (W1943) cDNA clone: ORW1943C006L17, full insert sequence	sp|O04996|SODC_SOLCS	94.7	1e-20	Superoxide dismutase [Cu-Zn] OS=Solidago canadensis var. scabra GN=SODCC PE=2 SV=3	YJR104c	117	7e-27	COG2032	Cu/Zn superoxide dismutase	K04565	3e-19	91.3	bdi:100828127	Cu/Zn superoxide dismutase [EC:1.15.1.1]	-	-	-	ko04146//Peroxisome
CL361.Contig2_All	636	1	40	0.0497	2.0121	5.3393	Up	1.5103e-11	8.6662e-11	2	22	0.0944	1.1262	3.5765	Up	8.0327e-06	2.6289e-05	gi|223995773|ref|XP_002287560.1|	157.9	9e-38	predicted protein [Thalassiosira pseudonana CCMP1335] >gi|220976676|gb|EED95003.1| predicted protein [Thalassiosira pseudonana CCMP1335]	--	--	--	--	sp|Q9SN46|LRX5_ARATH	59.3	2e-09	Leucine-rich repeat extensin-like protein 5 OS=Arabidopsis thaliana GN=LRX5 PE=2 SV=2	SPAC1834.02_1	112	4e-25	COG0337	3-dehydroquinate synthetase	K01735	1e-37	154	cme:CMP183C	3-dehydroquinate synthase [EC:4.2.3.4]	-	GO:0003824//catalytic activity	-	ko01100//Metabolic pathways;ko01110//Biosynthesis of secondary metabolites;ko00400//Phenylalanine, tyrosine and tryptophan biosynthesis
CL5529.Contig2_All	701	3	118	0.1352	5.3852	5.3158	Up	5.3876e-32	6.1364e-31	6	34	0.2568	1.5791	2.6204	Up	1.4236e-06	5.045e-06	gi|302843366|ref|XP_002953225.1|	53.1	3e-06	hypothetical protein VOLCADRAFT_63308 [Volvox carteri f. nagariensis] >gi|300261612|gb|EFJ45824.1| hypothetical protein VOLCADRAFT_63308 [Volvox carteri f. nagariensis]	gi|37989591|dbj|AK119968.1|	803	0	Oryza sativa Japonica Group cDNA clone:002-184-D12, full insert sequence	sp|Q9LK03|PERK2_ARATH	72	3e-13	Proline-rich receptor-like protein kinase PERK2 OS=Arabidopsis thaliana GN=PERK2 PE=2 SV=3	SPBC28F2.12	56.6	4e-08	COG0086	DNA-directed RNA polymerase, beta' subunit/160 kD subunit	K01115	8e-11	65.5	vcn:VOLCADRAFT_99471	phospholipase D [EC:3.1.4.4]	-	GO:0003824//catalytic activity	-	ko01100//Metabolic pathways;ko00565//Ether lipid metabolism;ko04144//Endocytosis;ko00564//Glycerophospholipid metabolism;ko00500//Starch and sucrose metabolism;ko00040//Pentose and glucuronate interconversions;ko03040//Spliceosome
CL2693.Contig1_All	1880	89	3494	1.4952	59.4571	5.3134	Up	0	0	57	446	0.9098	7.7237	3.0857	Up	3.5508e-83	7.6766e-82	gi|84578869|dbj|BAE72877.1|	745.3	0	cytochrome P450 [Verbena x hybrida]	gi|84578868|dbj|AB234904.1|	464	1e-127	Verbena x hybrida mRNA for cytochrome P450, complete cds, cultivar: Tapien Pink	sp|Q8VWZ7|C76B6_CATRO	527	7e-150	Geraniol 8-hydroxylase OS=Catharanthus roseus GN=CYP76B6 PE=1 SV=1	BH0579	135	2e-31	COG2124	Cytochrome P450	K00517	3e-123	440	osa:4348172	[EC:1.14.-.-]	-	GO:0016491//oxidoreductase activity;GO:0005488//binding	-	ko01100//Metabolic pathways;ko01110//Biosynthesis of secondary metabolites;ko00944//Flavone and flavonol biosynthesis;ko00941//Flavonoid biosynthesis;ko00904//Diterpenoid biosynthesis;ko00940//Phenylpropanoid biosynthesis;ko00945//Stilbenoid, diarylheptanoid and gingerol biosynthesis;ko00903//Limonene and pinene degradation
Unigene14070_All	1539	596	25603	12.6083	499.219	5.3072	Up	0	0	212	19811	4.4069	406.559	6.5276	Up	0	0	gi|10697182|dbj|BAB16317.1|	624.4	1e-177	secretory peroxidase [Avicennia marina]	gi|10697181|dbj|AB049589.1|	1160	0	Avicennia marina PER mRNA for secretory peroxidase, complete cds	sp|Q9SB81|PER42_ARATH	551	5e-157	Peroxidase 42 OS=Arabidopsis thaliana GN=PER42 PE=1 SV=2	YKR066c	60.1	1e-08	COG0376	Catalase (peroxidase I)	K00430	5e-167	585	vvi:100241814	peroxidase [EC:1.11.1.7]	GO:0006979//response to oxidative stress;GO:0055114//oxidation-reduction process;GO:0009750//response to fructose stimulus;GO:0009651//response to salt stress;GO:0006833//water transport;GO:0030003//cellular cation homeostasis;GO:0070838//divalent metal ion transport;GO:0019761//glucosinolate biosynthetic process;GO:0019344//cysteine biosynthetic process	GO:0046872//metal ion binding;GO:0004601//peroxidase activity;GO:0020037//heme binding	GO:0005576//extracellular region	ko01100//Metabolic pathways;ko01110//Biosynthesis of secondary metabolites;ko00360//Phenylalanine metabolism;ko00940//Phenylpropanoid biosynthesis
Unigene25952_All	1502	41	1600	0.8621	34.0791	5.3049	Up	0	0	11	631	0.2198	13.6775	5.9595	Up	5.9015e-182	2.4683e-180	gi|297743183|emb|CBI36050.3|	285.4	1e-75	unnamed protein product [Vitis vinifera]	gi|349724106|emb|FQ382369.1|	127	3e-26	Vitis vinifera clone SS0ABG5YL18	sp|Q8LAL2|IAA26_ARATH	134	1e-31	Auxin-responsive protein IAA26 OS=Arabidopsis thaliana GN=IAA26 PE=1 SV=2	--	--	--	--	--	K14484	3e-27	121	ath:AT1G51950	auxin-responsive protein IAA	GO:0009987//cellular process	-	-	ko04075//Plant hormone signal transduction
CL645.Contig4_All	936	3	116	0.1012	3.9648	5.292	Up	2.0774e-31	2.3355e-30	1	102	0.0321	3.5479	6.7882	Up	1.4838e-31	1.532e-30	gi|297740937|emb|CBI31249.3|	263.8	2e-69	unnamed protein product [Vitis vinifera]	gi|225460060|ref|XM_002271461.1|	113	3e-22	PREDICTED: Vitis vinifera probable protein phosphatase 2C 2-like (LOC100263754), mRNA	sp|Q53Q11|P2C74_ORYSJ	194	6e-50	Probable protein phosphatase 2C 74 OS=Oryza sativa subsp. japonica GN=Os11g0242200 PE=2 SV=1	YDL006w	107	4e-23	COG0631	Serine/threonine protein phosphatase	K01090	2e-44	177	sbi:SORBI_01g038410	protein phosphatase [EC:3.1.3.16]	GO:0009987//cellular process;GO:0008152//metabolic process	GO:0004722//protein serine/threonine phosphatase activity	GO:0009507//chloroplast	ko04075//Plant hormone signal transduction
Unigene5092_All	524	5	193	0.3014	11.7832	5.2889	Up	1.8657e-51	2.9978e-50	2	123	0.1145	7.6423	6.0606	Up	1.1708e-36	1.3566e-35	gi|225454454|ref|XP_002280531.1|	104	1e-21	PREDICTED: uncharacterized protein LOC100261908 [Vitis vinifera] >gi|297745397|emb|CBI40477.3| unnamed protein product [Vitis vinifera]	--	--	--	--	--	--	--	--	--	--	--	--	--	--	--	--	--	--	-	-	-	--
Unigene32011_All	592	1	38	0.0533	2.0535	5.2678	Up	5.835e-11	3.2356e-10	0	18	0	0.9899	9.9511	Up	1.7307e-06	6.0852e-06	gi|351724917|ref|NP_001237586.1|	312.4	2e-84	poly [ADP-ribose] polymerase 3 [Glycine max] >gi|75213086|sp|Q9SWB4.1|PARP3_SOYBN RecName: Full=Poly [ADP-ribose] polymerase 3; Short=PARP-3; AltName: Full=NAD(+) ADP-ribosyltransferase 3; Short=ADPRT-3; AltName: Full=Poly[ADP-ribose] synthase 3 >gi|5802246|gb|AAD51626.1|AF169023_1 seed maturation protein PM38 [Glycine max]	gi|357471708|ref|XM_003606091.1|	93.7	2e-16	Medicago truncatula Poly (MTR_4g053530) mRNA, complete cds	sp|Q9SWB4|PARP3_SOYBN	312	1e-85	Poly [ADP-ribose] polymerase 3 OS=Glycine max GN=PARP3 PE=2 SV=1	--	--	--	--	--	K10798	1e-18	91.3	vvi:100261796	poly [ADP-ribose] polymerase [EC:2.4.2.30]	GO:0006471//protein ADP-ribosylation;GO:0055114//oxidation-reduction process	GO:0003677//DNA binding;GO:0003950//NAD+ ADP-ribosyltransferase activity;GO:0032440//2-alkenal reductase [NAD(P)] activity	GO:0005634//nucleus	ko03410//Base excision repair
CL11045.Contig2_All	690	3	113	0.1373	5.2392	5.2539	Up	1.5705e-30	1.7291e-29	14	72	0.6089	3.3973	2.4801	Up	7.083e-12	3.6804e-11	gi|359475248|ref|XP_003631622.1|	351.7	5e-96	PREDICTED: allene oxide synthase, chloroplastic [Vitis vinifera]	gi|359475156|ref|XM_002281154.2|	87.7	1e-14	PREDICTED: Vitis vinifera allene oxide synthase, chloroplastic-like (LOC100241751), mRNA	sp|Q8W2N5|DES_TOBAC	288	2e-78	9-divinyl ether synthase OS=Nicotiana tabacum GN=DES1 PE=1 SV=1	BH0579	51.2	2e-06	COG2124	Cytochrome P450	K01723	2e-79	293	gmx:100807192	hydroperoxide dehydratase [EC:4.2.1.92]	GO:0055114//oxidation-reduction process	GO:0020037//heme binding;GO:0016705//oxidoreductase activity, acting on paired donors, with incorporation or reduction of molecular oxygen;GO:0004497//monooxygenase activity;GO:0005506//iron ion binding;GO:0009055//electron carrier activity	-	ko01100//Metabolic pathways;ko00592//alpha-Linolenic acid metabolism
CL12893.Contig15_All	1530	50	1879	1.0321	39.2893	5.2505	Up	0	0	45	671	0.8826	14.2784	4.0159	Up	8.6831e-156	3.1483e-154	gi|224139190|ref|XP_002323002.1|	653.3	0	predicted protein [Populus trichocarpa] >gi|222867632|gb|EEF04763.1| predicted protein [Populus trichocarpa]	gi|467318|gb|L08188.1|RCCHCP	93.7	5e-16	Ricinus communis (clone ST330) hexose carrier protein (HEX6) mRNA, complete cds	sp|Q07423|HEX6_RICCO	649	0	Hexose carrier protein HEX6 OS=Ricinus communis GN=HEX6 PE=2 SV=1	L140856	202	1e-51	COG0477	Permeases of the major facilitator superfamily	K08150	1e-44	179	vvi:100268023	MFS transporter, SP family, solute carrier family 2 (myo-inositol transporter), member 13	GO:0055114//oxidation-reduction process;GO:0055085//transmembrane transport;GO:0008643//carbohydrate transport	GO:0022891//substrate-specific transmembrane transporter activity;GO:0032440//2-alkenal reductase [NAD(P)] activity	GO:0016021//integral to membrane	--
Unigene28950_All	433	8	300	0.5835	22.1652	5.2474	Up	5.5978e-79	1.2336e-77	12	105	0.8316	7.895	3.247	Up	1.1235e-21	8.873e-21	--	--	--	--	--	--	--	--	--	--	--	--	--	--	--	--	--	--	--	--	--	--	-	-	-	--
Unigene29025_All	308	1	37	0.1025	3.8432	5.2286	Up	1.1459e-10	6.245e-10	2	47	0.1949	4.9682	4.6719	Up	3.3231e-13	1.852e-12	--	--	--	--	--	--	--	--	--	--	--	--	--	--	--	--	--	--	--	--	--	--	-	-	-	--
CL1697.Contig1_All	579	4	148	0.2182	8.1775	5.2279	Up	1.5495e-39	2.0519e-38	6	67	0.311	3.7674	3.5986	Up	1.5992e-15	9.9287e-15	gi|300123088|emb|CBK24095.2|	54.3	1e-06	unnamed protein product [Blastocystis hominis]	gi|270146630|gb|BT113582.1|	73.8	2e-10	Picea glauca clone GQ03414_B16 mRNA sequence	sp|P14918|EXTN_MAIZE	69.3	1e-12	Extensin OS=Zea mays GN=HRGP PE=2 SV=1	all3826	53.1	3e-07	COG3409	Putative peptidoglycan-binding domain-containing protein	K01115	1e-08	57.4	vcn:VOLCADRAFT_99471	phospholipase D [EC:3.1.4.4]	-	GO:0003824//catalytic activity	-	ko01100//Metabolic pathways;ko00565//Ether lipid metabolism;ko01110//Biosynthesis of secondary metabolites;ko04144//Endocytosis;ko00564//Glycerophospholipid metabolism;ko00030//Pentose phosphate pathway;ko00010//Glycolysis / Gluconeogenesis;ko00190//Oxidative phosphorylation;ko00051//Fructose and mannose metabolism;ko00052//Galactose metabolism
CL11859.Contig1_All	455	3	108	0.2082	7.5937	5.1888	Up	4.5529e-29	4.8327e-28	3	103	0.1979	7.3701	5.2188	Up	3.7433e-29	3.6542e-28	--	--	--	--	--	--	--	--	--	--	--	--	--	--	--	--	--	--	--	--	--	--	-	-	-	--
Unigene28648_All	337	1	36	0.0937	3.4175	5.1887	Up	2.2489e-10	1.2047e-09	0	22	0	2.1254	11.0535	Up	9.1587e-08	3.6098e-07	--	--	--	--	--	--	--	--	--	--	--	--	--	--	--	--	--	--	--	--	--	--	-	-	-	--
Unigene11764_All	618	1	36	0.0511	1.8636	5.1886	Up	2.2489e-10	1.2048e-09	0	11	0	0.5795	9.1787	Up	0.0002964	0.00079112	gi|326498675|dbj|BAK02323.1|	132.1	5e-30	predicted protein [Hordeum vulgare subsp. vulgare] >gi|326533716|dbj|BAK05389.1| predicted protein [Hordeum vulgare subsp. vulgare]	gi|242381824|emb|FP091463.1|	119	3e-24	Phyllostachys edulis cDNA clone: bphylf032d05, full insert sequence	sp|Q9FLQ7|FH20_ARATH	68.6	3e-12	Formin-like protein 20 OS=Arabidopsis thaliana GN=FH20 PE=2 SV=3	Rv3876	57	2e-08	COG0455	ATPases involved in chromosome partitioning	K13095	5e-10	62.4	gmx:100818518	splicing factor 1	GO:0050896//response to stimulus	-	-	ko01100//Metabolic pathways;ko00565//Ether lipid metabolism;ko04144//Endocytosis;ko00564//Glycerophospholipid metabolism;ko00500//Starch and sucrose metabolism;ko00040//Pentose and glucuronate interconversions
Unigene40240_All	447	3	108	0.212	7.7296	5.1883	Up	4.5529e-29	4.8322e-28	3	31	0.2014	2.2579	3.4868	Up	1.2349e-07	4.8158e-07	--	--	--	--	--	--	--	--	--	--	--	--	--	--	--	--	--	--	--	--	--	--	-	-	-	--
Unigene17675_All	221	30	1068	4.2873	154.603	5.1724	Up	1.5988e-275	9.7931e-274	25	115	3.3946	16.9416	2.3193	Up	6.9973e-17	4.5999e-16	gi|225426803|ref|XP_002283042.1|	74.7	4e-13	PREDICTED: thaumatin-like protein [Vitis vinifera] >gi|147854517|emb|CAN80707.1| hypothetical protein VITISV_034657 [Vitis vinifera]	gi|161375755|gb|EU271754.1|	73.8	6e-11	Piper colubrinum osmotin mRNA, complete cds	sp|P50698|RST4_AVESA	63.2	3e-11	Thaumatin-like pathogenesis-related protein 4 OS=Avena sativa GN=RASTL-4 PE=2 SV=1	--	--	--	--	--	--	--	--	--	--	GO:0006950//response to stress	-	-	--
Unigene14700_All	657	2	71	0.0961	3.4573	5.169	Up	1.8707e-19	1.5195e-18	27	171	1.2332	8.4738	2.7806	Up	1.1313e-29	1.1195e-28	gi|300123088|emb|CBK24095.2|	62.4	5e-09	unnamed protein product [Blastocystis hominis]	--	--	--	--	sp|Q9FPQ6|GP1_CHLRE	70.9	6e-13	Vegetative cell wall protein gp1 OS=Chlamydomonas reinhardtii GN=GP1 PE=2 SV=1	YPO2725	57.8	2e-08	COG3501	Uncharacterized protein conserved in bacteria	K14306	3e-10	63.2	ppp:PHYPADRAFT_166175	nuclear pore complex protein Nup62	-	GO:0003824//catalytic activity	-	ko03013//RNA transport
Unigene2949_All	346	1	35	0.0913	3.2362	5.1475	Up	4.4109e-10	2.3159e-09	3	33	0.2602	3.1052	3.577	Up	3.3561e-08	1.3714e-07	--	--	--	--	--	--	--	--	--	--	--	--	--	--	--	--	--	--	--	--	--	--	-	-	-	--
CL49.Contig1_All	2229	67	2336	0.9493	33.5275	5.1423	Up	0	0	41	486	0.552	7.0986	3.6848	Up	5.2058e-106	1.3662e-104	gi|255583291|ref|XP_002532409.1|	240.7	0	Xylose isomerase, putative [Ricinus communis] >gi|223527883|gb|EEF29973.1| Xylose isomerase, putative [Ricinus communis]	gi|359485033|ref|XM_002277484.2|	640	1e-180	PREDICTED: Vitis vinifera xylose isomerase-like (LOC100254769), mRNA	sp|Q9FKK7|XYLA_ARATH	606	0	Xylose isomerase OS=Arabidopsis thaliana GN=XYLA PE=2 SV=2	TM1667	367	6e-132	COG2115	Xylose isomerase	K01805	0	647	rcu:RCOM_0077940	xylose isomerase [EC:5.3.1.5]	GO:0006098//pentose-phosphate shunt;GO:0042732//D-xylose metabolic process	GO:0009045//xylose isomerase activity;GO:0000287//magnesium ion binding	GO:0005774//vacuolar membrane;GO:0016023//cytoplasmic membrane-bounded vesicle;GO:0005783//endoplasmic reticulum;GO:0005794//Golgi apparatus;GO:0005886//plasma membrane	ko01100//Metabolic pathways;ko00040//Pentose and glucuronate interconversions;ko00051//Fructose and mannose metabolism
CL1077.Contig5_All	1955	7	238	0.1131	3.8947	5.1058	Up	4.0472e-62	7.4519e-61	15	190	0.2302	3.1641	3.7808	Up	3.1299e-43	4.1082e-42	gi|297743712|emb|CBI36595.3|	649.4	0	unnamed protein product [Vitis vinifera]	gi|359484875|ref|XM_002271812.2|	283	3e-73	PREDICTED: Vitis vinifera lactation elevated protein 1-like (LOC100260349), mRNA	--	--	--	--	BMEI0136	222	2e-57	COG1485	Predicted ATPase	K06916	0	648	pop:POPTR_1106960		GO:0019243//methylglyoxal catabolic process to D-lactate;GO:0019375//galactolipid biosynthetic process;GO:0042631//cellular response to water deprivation;GO:0016036//cellular response to phosphate starvation	GO:0005516//calmodulin binding;GO:0005524//ATP binding;GO:0016887//ATPase activity	GO:0005739//mitochondrion;GO:0009507//chloroplast	--
Unigene29366_All	1190	6	200	0.1592	5.3768	5.0778	Up	2.8921e-52	4.6989e-51	3	87	0.0757	2.3802	4.9746	Up	2.9353e-24	2.5077e-23	gi|255550269|ref|XP_002516185.1|	538.9	5e-152	aminoadipic semialdehyde synthase, putative [Ricinus communis] >gi|223544671|gb|EEF46187.1| aminoadipic semialdehyde synthase, putative [Ricinus communis]	gi|359484439|ref|XM_003633061.1|	428	1e-117	PREDICTED: Vitis vinifera alpha-aminoadipic semialdehyde synthase-like (LOC100268037), mRNA	sp|Q9SMZ4|AASS_ARATH	514	5e-146	Alpha-aminoadipic semialdehyde synthase OS=Arabidopsis thaliana GN=LKR/SDH PE=1 SV=1	--	--	--	--	--	K14157	5e-153	538	rcu:RCOM_0708300	alpha-aminoadipic semialdehyde synthase [EC:1.5.1.8 1.5.1.9]	GO:0016926//protein desumoylation;GO:0055114//oxidation-reduction process;GO:0009744//response to sucrose stimulus;GO:0009750//response to fructose stimulus;GO:0019477//L-lysine catabolic process;GO:0010228//vegetative to reproductive phase transition of meristem;GO:0050665//hydrogen peroxide biosynthetic process;GO:0080167//response to karrikin	GO:0004755//saccharopine dehydrogenase (NADP+, L-glutamate-forming) activity;GO:0047130//saccharopine dehydrogenase (NADP+, L-lysine-forming) activity;GO:0000166//nucleotide binding	GO:0005829//cytosol;GO:0005739//mitochondrion	ko01100//Metabolic pathways;ko01110//Biosynthesis of secondary metabolites;ko00310//Lysine degradation
CL327.Contig2_All	762	198	6592	8.2066	276.758	5.0757	Up	0	0	158	10424	6.2222	445.377	6.1615	Up	0	0	gi|144601657|gb|ABP01769.1|	209.5	3e-53	lipid transfer protein 2 [Salvia miltiorrhiza]	gi|148278100|gb|EF581317.1|	174	8e-41	Sesamum indicum lipid transfer protein (LTP4) mRNA, complete cds	sp|O24038|NLTP2_SOLPN	147	6e-36	Non-specific lipid-transfer protein 2 OS=Solanum pennellii GN=LTP2 PE=3 SV=1	--	--	--	--	--	--	--	--	--	--	-	-	-	--
Unigene19253_All	647	1	33	0.0488	1.6317	5.0634	Up	1.6931e-09	8.5364e-09	4	47	0.1855	2.3651	3.6724	Up	2.0676e-11	1.0462e-10	gi|219119570|ref|XP_002180542.1|	192.6	3e-48	phosphoketolase [Phaeodactylum tricornutum CCAP 1055/1] >gi|217408015|gb|EEC47950.1| phosphoketolase [Phaeodactylum tricornutum CCAP 1055/1]	--	--	--	--	--	--	--	--	all1483	290	1e-78	COG3957	Phosphoketolase	--	--	--	--	--	-	-	-	--
CL4143.Contig1_All	803	2	66	0.0787	2.6295	5.0623	Up	5.3805e-18	4.1362e-17	2	32	0.0747	1.2974	4.1184	Up	1.0036e-08	4.2708e-08	--	--	--	--	--	--	--	--	--	--	--	--	--	--	--	--	--	--	--	--	--	--	-	-	-	--
CL4786.Contig8_All	1276	4	131	0.099	3.2844	5.0521	Up	1.4126e-34	1.7028e-33	2	69	0.047	1.7605	5.2272	Up	6.5435e-20	4.8412e-19	gi|224112010|ref|XP_002316052.1|	97.8	3e-19	predicted protein [Populus trichocarpa] >gi|222865092|gb|EEF02223.1| predicted protein [Populus trichocarpa]	--	--	--	--	--	--	--	--	--	--	--	--	--	--	--	--	--	--	-	-	-	--
Unigene29367_All	1241	12	392	0.3054	10.1054	5.0483	Up	7.3718e-101	1.9854e-99	2	141	0.0484	3.6991	6.256	Up	2.7566e-42	3.565e-41	gi|255550269|ref|XP_002516185.1|	538.9	5e-152	aminoadipic semialdehyde synthase, putative [Ricinus communis] >gi|223544671|gb|EEF46187.1| aminoadipic semialdehyde synthase, putative [Ricinus communis]	gi|359484439|ref|XM_003633061.1|	428	1e-117	PREDICTED: Vitis vinifera alpha-aminoadipic semialdehyde synthase-like (LOC100268037), mRNA	sp|Q9SMZ4|AASS_ARATH	514	5e-146	Alpha-aminoadipic semialdehyde synthase OS=Arabidopsis thaliana GN=LKR/SDH PE=1 SV=1	--	--	--	--	--	K14157	5e-153	538	rcu:RCOM_0708300	alpha-aminoadipic semialdehyde synthase [EC:1.5.1.8 1.5.1.9]	GO:0016926//protein desumoylation;GO:0055114//oxidation-reduction process;GO:0009744//response to sucrose stimulus;GO:0009750//response to fructose stimulus;GO:0019477//L-lysine catabolic process;GO:0010228//vegetative to reproductive phase transition of meristem;GO:0050665//hydrogen peroxide biosynthetic process;GO:0080167//response to karrikin	GO:0004755//saccharopine dehydrogenase (NADP+, L-glutamate-forming) activity;GO:0047130//saccharopine dehydrogenase (NADP+, L-lysine-forming) activity;GO:0000166//nucleotide binding	GO:0005829//cytosol;GO:0005739//mitochondrion	ko01100//Metabolic pathways;ko01110//Biosynthesis of secondary metabolites;ko00310//Lysine degradation
Unigene12894_All	510	4	128	0.2477	8.0293	5.0186	Up	1.0535e-33	1.2471e-32	1	44	0.0588	2.8089	5.578	Up	2.1351e-13	1.1998e-12	--	--	--	--	--	--	--	--	--	--	--	--	--	--	--	--	--	--	--	--	--	--	-	-	-	--
Unigene24886_All	703	16	510	0.7188	23.2088	5.0129	Up	2.5927e-130	8.466e-129	2	148	0.0854	6.8542	6.3266	Up	1.7693e-44	2.3772e-43	gi|255562586|ref|XP_002522299.1|	131	1e-29	conserved hypothetical protein [Ricinus communis] >gi|223538552|gb|EEF40157.1| conserved hypothetical protein [Ricinus communis]	gi|196049240|emb|CU856537.4|	77.8	1e-11	S.lycopersicum DNA sequence from clone SL_FOS-82H20, complete sequence	--	--	--	--	--	--	--	--	--	--	--	--	--	--	GO:0009062//fatty acid catabolic process;GO:0010150//leaf senescence;GO:0010468//regulation of gene expression;GO:0009739//response to gibberellin stimulus	-	GO:0005634//nucleus	--
Unigene16039_All	233	3	95	0.4067	13.0439	5.0033	Up	2.8013e-25	2.7054e-24	3	49	0.3864	6.8468	4.1473	Up	7.7381e-13	4.2275e-12	gi|255541548|ref|XP_002511838.1|	91.7	3e-18	synaptotagmin, putative [Ricinus communis] >gi|223549018|gb|EEF50507.1| synaptotagmin, putative [Ricinus communis]	--	--	--	--	--	--	--	--	--	--	--	--	--	--	--	--	--	--	-	GO:0004601//peroxidase activity;GO:0016757//transferase activity, transferring glycosyl groups	GO:0005783//endoplasmic reticulum;GO:0005618//cell wall	--
CL4786.Contig7_All	1359	7	220	0.1627	5.179	4.9924	Up	6.9688e-57	1.2039e-55	2	73	0.0442	1.7488	5.3062	Up	3.8558e-21	2.9848e-20	gi|224112010|ref|XP_002316052.1|	97.8	3e-19	predicted protein [Populus trichocarpa] >gi|222865092|gb|EEF02223.1| predicted protein [Populus trichocarpa]	--	--	--	--	--	--	--	--	--	--	--	--	--	--	--	--	--	--	-	-	-	--
CL2732.Contig9_All	4057	35	1099	0.2725	8.6662	4.9911	Up	2.2043e-278	1.357e-276	31	874	0.2293	7.0138	4.9349	Up	6.9682e-231	3.5069e-229	gi|146454606|gb|ABQ41969.1|	149.8	3e-34	protease inhibitor/seed storage/lipid transfer protein (LTP) family protein [Sonneratia alba]	gi|160956729|emb|CU226296.1|	63.9	1e-06	Populus EST from severe drought-stressed leaves	--	--	--	--	--	--	--	--	--	--	--	--	--	--	GO:0006869//lipid transport;GO:0006508//proteolysis	GO:0008289//lipid binding;GO:0008233//peptidase activity	GO:0005576//extracellular region	--
CL6255.Contig4_All	1649	26	808	0.498	15.6758	4.9762	Up	8.895e-205	4.1603e-203	8	1279	0.1456	25.2521	7.4382	Up	0	0	gi|3264830|gb|AAC33277.1|	107.5	6e-22	cotton fiber expressed protein 2 [Gossypium hirsutum]	gi|359496720|ref|XM_002273336.2|	113	6e-22	PREDICTED: Vitis vinifera uncharacterized LOC100244739 (LOC100244739), mRNA	--	--	--	--	--	--	--	--	--	--	--	--	--	--	-	-	-	--
Unigene36667_All	556	1	31	0.0568	1.7837	4.9728	Up	6.4792e-09	3.1353e-08	0	11	0	0.6441	9.3311	Up	0.0002964	0.00079088	gi|4544372|gb|AAD22283.1|	30.8	8e-17	putative retroelement pol polyprotein [Arabidopsis thaliana]	--	--	--	--	--	--	--	--	--	--	--	--	--	--	--	--	--	--	-	-	-	--
Unigene12059_All	675	40	1240	1.8716	58.7701	4.9727	Up	0	0	19	642	0.8447	30.9656	5.1961	Up	1.3884e-174	5.5712e-173	gi|225458245|ref|XP_002282213.1|	153.3	2e-36	PREDICTED: uncharacterized protein LOC100259078 [Vitis vinifera]	gi|225458244|ref|XM_002282177.1|	75.8	5e-11	PREDICTED: Vitis vinifera uncharacterized LOC100259078 (LOC100259078), mRNA	--	--	--	--	--	--	--	--	--	--	--	--	--	--	GO:0009061//anaerobic respiration	-	-	--
Unigene4595_All	1055	6	185	0.1796	5.6099	4.9651	Up	6.6251e-48	1.0075e-46	9	45	0.256	1.3887	2.4395	Up	9.0103e-08	3.5533e-07	gi|225443245|ref|XP_002272159.1|	436	4e-121	PREDICTED: AP2-like ethylene-responsive transcription factor At1g16060-like [Vitis vinifera]	gi|356522261|ref|XM_003529718.1|	365	6e-98	PREDICTED: Glycine max AP2-like ethylene-responsive transcription factor At1g16060-like (LOC100807781), mRNA	sp|Q94AN4|AP2L1_ARATH	356	1e-98	AP2-like ethylene-responsive transcription factor At1g16060 OS=Arabidopsis thaliana GN=At1g16060 PE=2 SV=1	--	--	--	--	--	K09285	7e-125	445	vvi:100255268	AP2-like factor, ANT lineage	GO:0040008//regulation of growth;GO:0009414//response to water deprivation;GO:0009651//response to salt stress;GO:0006355//regulation of transcription, DNA-dependent;GO:0010187//negative regulation of seed germination;GO:0009737//response to abscisic acid stimulus	GO:0003677//DNA binding;GO:0003700//sequence-specific DNA binding transcription factor activity	GO:0009536//plastid;GO:0005634//nucleus	--
CL11872.Contig3_All	668	86	2640	4.0661	126.435	4.9586	Up	0	0	98	651	4.4024	31.7287	2.8494	Up	2.6047e-111	7.1487e-110	gi|351721183|ref|NP_001236689.1|	69.3	4e-11	uncharacterized protein LOC100527740 [Glycine max]	--	--	--	--	--	--	--	--	--	--	--	--	--	--	--	--	--	--	-	-	GO:0005634//nucleus	--
CL49.Contig9_All	1801	69	2117	1.21	37.605	4.9578	Up	0	0	57	495	0.9497	8.9483	3.2361	Up	2.1734e-96	5.2542e-95	gi|255583291|ref|XP_002532409.1|	807	0	Xylose isomerase, putative [Ricinus communis] >gi|223527883|gb|EEF29973.1| Xylose isomerase, putative [Ricinus communis]	gi|225315591|dbj|AK321744.1|	771	0	Solanum lycopersicum cDNA, clone: LEFL1029AG06, HTC in leaf	sp|Q9FKK7|XYLA_ARATH	756	0	Xylose isomerase OS=Arabidopsis thaliana GN=XYLA PE=2 SV=2	TM1667	467	3e-131	COG2115	Xylose isomerase	K01805	0	806	rcu:RCOM_0077940	xylose isomerase [EC:5.3.1.5]	GO:0006098//pentose-phosphate shunt;GO:0042732//D-xylose metabolic process	GO:0009045//xylose isomerase activity;GO:0000287//magnesium ion binding	GO:0005774//vacuolar membrane;GO:0016023//cytoplasmic membrane-bounded vesicle;GO:0005783//endoplasmic reticulum;GO:0005794//Golgi apparatus;GO:0005886//plasma membrane	ko01100//Metabolic pathways;ko00040//Pentose and glucuronate interconversions;ko00051//Fructose and mannose metabolism
CL49.Contig5_All	2823	90	2736	1.0069	31.0059	4.9446	Up	0	0	52	632	0.5528	7.2888	3.7209	Up	1.9172e-138	6.2743e-137	gi|255583291|ref|XP_002532409.1|	879.4	0	Xylose isomerase, putative [Ricinus communis] >gi|223527883|gb|EEF29973.1| Xylose isomerase, putative [Ricinus communis]	gi|225315591|dbj|AK321744.1|	813	0	Solanum lycopersicum cDNA, clone: LEFL1029AG06, HTC in leaf	sp|Q9FKK7|XYLA_ARATH	818	0	Xylose isomerase OS=Arabidopsis thaliana GN=XYLA PE=2 SV=2	TM1667	486	1e-136	COG2115	Xylose isomerase	K01805	0	879	rcu:RCOM_0077940	xylose isomerase [EC:5.3.1.5]	GO:0006098//pentose-phosphate shunt;GO:0042732//D-xylose metabolic process	GO:0009045//xylose isomerase activity;GO:0000287//magnesium ion binding	GO:0005774//vacuolar membrane;GO:0016023//cytoplasmic membrane-bounded vesicle;GO:0005783//endoplasmic reticulum;GO:0005794//Golgi apparatus;GO:0005886//plasma membrane	ko01100//Metabolic pathways;ko00040//Pentose and glucuronate interconversions;ko00051//Fructose and mannose metabolism
CL9823.Contig2_All	1664	221	6675	4.1946	128.332	4.9352	Up	0	0	195	1871	3.5166	36.6074	3.3799	Up	0	0	gi|297740097|emb|CBI30279.3|	668.7	0	unnamed protein product [Vitis vinifera]	gi|225440923|ref|XM_002276904.1|	101	2e-18	PREDICTED: Vitis vinifera purple acid phosphatase 22-like (LOC100266652), mRNA	sp|Q8S340|PPA22_ARATH	656	0	Purple acid phosphatase 22 OS=Arabidopsis thaliana GN=PAP22 PE=2 SV=1	Rv2577	89.7	1e-17	COG1409	Predicted phosphohydrolases	--	--	--	--	--	GO:0019375//galactolipid biosynthetic process;GO:0045892//negative regulation of transcription, DNA-dependent;GO:0016036//cellular response to phosphate starvation	GO:0046872//metal ion binding;GO:0003993//acid phosphatase activity;GO:0004722//protein serine/threonine phosphatase activity	GO:0016023//cytoplasmic membrane-bounded vesicle;GO:0005576//extracellular region	--
CL645.Contig2_All	1852	15	451	0.2558	7.7907	4.9287	Up	2.1623e-114	6.4533e-113	11	381	0.1782	6.6978	5.2321	Up	1.491e-104	3.8611e-103	gi|297740937|emb|CBI31249.3|	65.9	2e-09	unnamed protein product [Vitis vinifera]	gi|225460060|ref|XM_002271461.1|	113	6e-22	PREDICTED: Vitis vinifera probable protein phosphatase 2C 2-like (LOC100263754), mRNA	sp|Q53Q11|P2C74_ORYSJ	248	8e-66	Probable protein phosphatase 2C 74 OS=Oryza sativa subsp. japonica GN=Os11g0242200 PE=2 SV=1	YDL006w	120	6e-27	COG0631	Serine/threonine protein phosphatase	K01090	1e-57	222	sbi:SORBI_01g038410	protein phosphatase [EC:3.1.3.16]	GO:0008152//metabolic process	GO:0004721//phosphoprotein phosphatase activity	GO:0009536//plastid	ko04075//Plant hormone signal transduction
Unigene9490_All	401	2	60	0.1575	4.7868	4.9256	Up	2.9882e-16	2.1474e-15	3	32	0.2245	2.5981	3.5327	Up	6.4452e-08	2.574e-07	--	--	--	--	--	--	--	--	--	--	--	--	--	--	--	--	--	--	--	--	--	--	-	-	-	--
CL9721.Contig1_All	790	4	119	0.1599	4.819	4.9135	Up	4.3145e-31	4.8142e-30	4	51	0.1519	2.1018	3.7904	Up	1.4758e-12	7.9315e-12	gi|350539537|ref|NP_001234176.1|	438	7e-122	PI-phospholipase C PLC5 [Solanum lycopersicum] >gi|158827644|gb|ABW80999.1| PI-phospholipase C PLC5 [Solanum lycopersicum]	gi|225321262|dbj|AK325473.1|	276	3e-71	Solanum lycopersicum cDNA, clone: LEFL1097AC01, HTC in leaf	sp|Q8GV43|PLCD6_ARATH	402	1e-112	Phosphoinositide phospholipase C 6 OS=Arabidopsis thaliana GN=PLC6 PE=2 SV=2	--	--	--	--	--	K05857	8e-121	431	pop:POPTR_805439	phosphatidylinositol phospholipase C, delta [EC:3.1.4.11]	GO:0006629//lipid metabolic process;GO:0035556//intracellular signal transduction	GO:0004871//signal transducer activity;GO:0004435//phosphatidylinositol phospholipase C activity;GO:0005509//calcium ion binding	GO:0005886//plasma membrane;GO:0005634//nucleus	ko01100//Metabolic pathways;ko00562//Inositol phosphate metabolism;ko04070//Phosphatidylinositol signaling system
CL2218.Contig3_All	2348	73	2166	0.9819	29.512	4.9096	Up	0	0	19	356	0.2428	4.9363	4.3456	Up	4.5527e-88	1.0289e-86	gi|255574013|ref|XP_002527924.1|	112.1	3e-23	multidrug resistance pump, putative [Ricinus communis] >gi|223532699|gb|EEF34481.1| multidrug resistance pump, putative [Ricinus communis]	gi|359495910|ref|XM_002272215.2|	63.9	7e-07	PREDICTED: Vitis vinifera protein TRANSPARENT TESTA 12-like (LOC100251130), mRNA	sp|Q9LYT3|TT12_ARATH	300	2e-81	Protein TRANSPARENT TESTA 12 OS=Arabidopsis thaliana GN=TT12 PE=2 SV=1	SPCC4B3.13	157	1e-37	COG0534	Na+-driven multidrug efflux pump	K03327	5e-151	533	rcu:RCOM_0024820	multidrug resistance protein, MATE family	GO:0009611//response to wounding;GO:0009620//response to fungus;GO:0009414//response to water deprivation;GO:0009624//response to nematode;GO:0009753//response to jasmonic acid stimulus;GO:0006855//drug transmembrane transport;GO:0042538//hyperosmotic salinity response;GO:0048765//root hair cell differentiation;GO:0009695//jasmonic acid biosynthetic process;GO:0009738//abscisic acid mediated sign…	GO:0015297//antiporter activity;GO:0008728//GTP diphosphokinase activity;GO:0015238//drug transmembrane transporter activity	GO:0005774//vacuolar membrane;GO:0009507//chloroplast;GO:0005886//plasma membrane	--
Unigene4986_All	615	56	1661	2.8759	86.4038	4.909	Up	0	0	50	930	2.4397	49.233	4.3348	Up	4.0696e-227	2.0149e-225	gi|224113015|ref|XP_002332669.1|	53.5	2e-06	predicted protein [Populus trichocarpa] >gi|222833648|gb|EEE72125.1| predicted protein [Populus trichocarpa]	--	--	--	--	--	--	--	--	--	--	--	--	--	--	--	--	--	--	-	-	-	--
CL12531.Contig2_All	1032	44	1305	1.3466	40.4547	4.9089	Up	0	0	36	523	1.0468	16.4995	3.9784	Up	5.9647e-121	1.7531e-119	gi|359477491|ref|XP_003631984.1|	73.2	7e-12	PREDICTED: uncharacterized protein LOC100854649 [Vitis vinifera] >gi|297736998|emb|CBI26199.3| unnamed protein product [Vitis vinifera]	gi|359477490|ref|XM_003631936.1|	89.7	5e-15	PREDICTED: Vitis vinifera uncharacterized LOC100854649 (LOC100854649), mRNA	--	--	--	--	--	--	--	--	--	--	--	--	--	--	-	-	-	--
Unigene17207_All	1168	102	3007	2.7581	82.3624	4.9002	Up	0	0	81	666	2.081	18.5643	3.1572	Up	4.0498e-126	1.2283e-124	gi|14031049|gb|AAK52084.1|	527.3	1e-148	peroxidase [Nicotiana tabacum]	gi|356576074|ref|XM_003556112.1|	180	2e-42	PREDICTED: Glycine max peroxidase 12-like (LOC100775837), mRNA	sp|Q96520|PER12_ARATH	443	1e-124	Peroxidase 12 OS=Arabidopsis thaliana GN=PER12 PE=1 SV=1	--	--	--	--	--	K00430	1e-144	511	pop:POPTR_830144	peroxidase [EC:1.11.1.7]	GO:0006979//response to oxidative stress;GO:0055114//oxidation-reduction process	GO:0046872//metal ion binding;GO:0020037//heme binding;GO:0004601//peroxidase activity	GO:0009505//plant-type cell wall;GO:0005773//vacuole;GO:0016020//membrane	ko01100//Metabolic pathways;ko01110//Biosynthesis of secondary metabolites;ko00360//Phenylalanine metabolism;ko00940//Phenylpropanoid biosynthesis
CL2693.Contig2_All	1930	74	2163	1.211	35.854	4.8879	Up	0	0	47	436	0.7308	7.3549	3.3312	Up	2.1908e-87	4.9181e-86	gi|84578869|dbj|BAE72877.1|	746.9	0	cytochrome P450 [Verbena x hybrida]	gi|84578868|dbj|AB234904.1|	521	1e-145	Verbena x hybrida mRNA for cytochrome P450, complete cds, cultivar: Tapien Pink	sp|Q8VWZ7|C76B6_CATRO	527	7e-150	Geraniol 8-hydroxylase OS=Catharanthus roseus GN=CYP76B6 PE=1 SV=1	BH0579	137	5e-32	COG2124	Cytochrome P450	K00517	3e-124	444	osa:4348172	[EC:1.14.-.-]	-	GO:0016491//oxidoreductase activity;GO:0005488//binding	-	ko01100//Metabolic pathways;ko01110//Biosynthesis of secondary metabolites;ko00944//Flavone and flavonol biosynthesis;ko00941//Flavonoid biosynthesis;ko00904//Diterpenoid biosynthesis;ko00940//Phenylpropanoid biosynthesis;ko00945//Stilbenoid, diarylheptanoid and gingerol biosynthesis;ko00903//Limonene and pinene degradation
Unigene25889_All	998	10	290	0.3165	9.2962	4.8764	Up	1.1996e-73	2.5197e-72	11	99	0.3308	3.2296	3.2873	Up	9.8047e-21	7.4798e-20	--	--	--	--	--	--	--	--	--	--	--	--	--	--	--	--	--	--	--	--	--	--	-	-	-	--
Unigene20318_All	1407	42	1211	0.9428	27.5352	4.8682	Up	1.6845e-302	1.1223e-300	5	230	0.1066	5.3221	5.6417	Up	8.8528e-66	1.5925e-64	gi|147776896|emb|CAN63558.1|	208.4	2e-52	hypothetical protein VITISV_034122 [Vitis vinifera]	gi|124222182|dbj|AK224776.2|	60	6e-06	Solanum lycopersicum cDNA, clone: FC14DB10, HTC in fruit	--	--	--	--	--	--	--	--	--	--	--	--	--	--	-	-	-	--
Unigene9411_All	652	4	115	0.1938	5.6427	4.8637	Up	6.2096e-30	6.74e-29	3	114	0.1381	5.6925	5.3653	Up	1.5515e-32	1.6367e-31	gi|328925268|dbj|BAK19151.1|	135.6	5e-31	lipid transfer protein [Nicotiana tabacum]	--	--	--	--	sp|Q03461|NLTP2_TOBAC	131	3e-31	Non-specific lipid-transfer protein 2 OS=Nicotiana tabacum PE=3 SV=1	--	--	--	--	--	--	--	--	--	--	GO:0006810//transport	-	-	--
CL49.Contig4_All	2125	99	2842	1.4714	42.7862	4.8619	Up	0	0	77	611	1.0874	9.3612	3.1058	Up	4.88e-114	1.3728e-112	gi|255583291|ref|XP_002532409.1|	879.4	0	Xylose isomerase, putative [Ricinus communis] >gi|223527883|gb|EEF29973.1| Xylose isomerase, putative [Ricinus communis]	gi|225315591|dbj|AK321744.1|	813	0	Solanum lycopersicum cDNA, clone: LEFL1029AG06, HTC in leaf	sp|Q9FKK7|XYLA_ARATH	818	0	Xylose isomerase OS=Arabidopsis thaliana GN=XYLA PE=2 SV=2	TM1667	486	8e-137	COG2115	Xylose isomerase	K01805	0	879	rcu:RCOM_0077940	xylose isomerase [EC:5.3.1.5]	GO:0006098//pentose-phosphate shunt;GO:0042732//D-xylose metabolic process	GO:0009045//xylose isomerase activity;GO:0000287//magnesium ion binding	GO:0005774//vacuolar membrane;GO:0016023//cytoplasmic membrane-bounded vesicle;GO:0005783//endoplasmic reticulum;GO:0005794//Golgi apparatus;GO:0005886//plasma membrane	ko01100//Metabolic pathways;ko00040//Pentose and glucuronate interconversions;ko00051//Fructose and mannose metabolism
CL6255.Contig3_All	1199	31	889	0.8166	23.7203	4.8603	Up	2.6103e-222	1.3138e-220	3	1596	0.0751	43.3373	9.1726	Up	0	0	gi|68131790|gb|AAY85179.1|	190.7	3e-47	fiber expressed protein [Gossypium hirsutum]	gi|359496720|ref|XM_002273336.2|	113	4e-22	PREDICTED: Vitis vinifera uncharacterized LOC100244739 (LOC100244739), mRNA	--	--	--	--	--	--	--	--	--	--	--	--	--	--	-	-	-	--
CL582.Contig4_All	1187	4	114	0.1064	3.0725	4.8518	Up	1.2087e-29	1.3018e-28	1	23	0.0253	0.6308	4.64	Up	5.9254e-07	2.1777e-06	gi|225440392|ref|XP_002267559.1|	115.5	6e-102	PREDICTED: uncharacterized protein LOC100232886 [Vitis vinifera] >gi|7406669|emb|CAB85628.1| putative ripening-related protein [Vitis vinifera]	gi|359481769|ref|XM_002267523.2|	137	3e-29	PREDICTED: Vitis vinifera ripening-related protein-like (GRIP21), mRNA	--	--	--	--	BMEII0272	51.2	3e-06	COG1011	Predicted hydrolase (HAD superfamily)	K07025	3e-99	269	gmx:100796466	putative hydrolase of the HAD superfamily	-	GO:0003824//catalytic activity	-	--
CL6782.Contig1_All	1181	2	57	0.0535	1.5441	4.8511	Up	2.2124e-15	1.53e-14	8	159	0.2033	4.3832	4.4303	Up	1.3182e-40	1.6519e-39	gi|326523981|dbj|BAJ97001.1|	379	7e-104	predicted protein [Hordeum vulgare subsp. vulgare]	gi|32993425|dbj|AK108216.1|	1865	0	Oryza sativa Japonica Group cDNA clone:002-140-E05, full insert sequence	sp|P42210|ASPR_HORVU	270	2e-72	Phytepsin OS=Hordeum vulgare PE=1 SV=1	--	--	--	--	--	K08245	5e-71	266	mtr:MTR_4g132420	phytepsin [EC:3.4.23.40]	GO:0006508//proteolysis	GO:0004190//aspartic-type endopeptidase activity	GO:0016023//cytoplasmic membrane-bounded vesicle	--
CL5100.Contig2_All	1557	19	541	0.3854	11.116	4.8501	Up	9.6557e-136	3.2547e-134	14	126	0.2698	2.6347	3.2877	Up	5.1168e-26	4.6018e-25	gi|359480439|ref|XP_002264629.2|	357.1	4e-97	PREDICTED: uncharacterized protein LOC100243049 [Vitis vinifera]	gi|305644248|gb|HQ123021.1|	186	4e-44	Sesamum indicum clone SiMS54 microsatellite sequence	sp|Q9FGT7|ARR18_ARATH	68.6	1e-11	Two-component response regulator ARR18 OS=Arabidopsis thaliana GN=ARR18 PE=2 SV=2	--	--	--	--	--	K14491	3e-12	71.6	rcu:RCOM_0700880	two-component response regulator ARR-B family	-	-	-	ko04075//Plant hormone signal transduction
CL9721.Contig2_All	2093	18	512	0.2716	7.826	4.8487	Up	1.5908e-128	5.1426e-127	31	161	0.4445	2.5044	2.4942	Up	5.3361e-25	4.6593e-24	gi|397559805|gb|AFO54605.1|	134.8	4e-30	phospholipase C [Populus tomentosa]	gi|225321262|dbj|AK325473.1|	283	3e-73	Solanum lycopersicum cDNA, clone: LEFL1097AC01, HTC in leaf	sp|Q8GV43|PLCD6_ARATH	447	8e-126	Phosphoinositide phospholipase C 6 OS=Arabidopsis thaliana GN=PLC6 PE=2 SV=2	--	--	--	--	--	K05857	2e-159	265	vvi:100241574	phosphatidylinositol phospholipase C, delta [EC:3.1.4.11]	GO:0006629//lipid metabolic process;GO:0035556//intracellular signal transduction	GO:0004871//signal transducer activity;GO:0004435//phosphatidylinositol phospholipase C activity;GO:0005509//calcium ion binding	GO:0005622//intracellular	ko01100//Metabolic pathways;ko00562//Inositol phosphate metabolism;ko04070//Phosphatidylinositol signaling system
Unigene5474_All	371	5	142	0.4256	12.2448	4.8465	Up	1.3169e-36	1.6515e-35	11	87	0.8897	7.6347	3.1012	Up	1.7883e-17	1.2063e-16	--	--	--	--	--	--	--	--	--	--	--	--	--	--	--	--	--	--	--	--	--	--	-	-	-	--
Unigene4313_All	658	11	311	0.528	15.1207	4.8398	Up	1.4648e-78	3.2231e-77	25	134	1.1401	6.6302	2.5399	Up	1.8356e-21	1.4365e-20	--	--	--	--	--	--	--	--	--	--	--	--	--	--	--	--	--	--	--	--	--	--	-	-	-	--
Unigene22032_All	297	1	28	0.1063	3.0161	4.8265	Up	4.8182e-08	2.1817e-07	0	17	0	1.8635	10.8638	Up	3.6084e-06	1.2285e-05	--	--	--	--	--	--	--	--	--	--	--	--	--	--	--	--	--	--	--	--	--	--	-	-	-	--
Unigene28179_All	304	5	140	0.5195	14.7331	4.8258	Up	4.9828e-36	6.1796e-35	10	83	0.9871	8.889	3.1708	Up	4.6296e-17	3.0671e-16	--	--	--	--	--	--	--	--	--	--	--	--	--	--	--	--	--	--	--	--	--	--	-	-	-	--
CL7660.Contig1_All	895	1	28	0.0353	1.0009	4.8255	Up	4.8182e-08	2.1819e-07	4	42	0.1341	1.5278	3.5101	Up	5.4147e-10	2.5182e-09	gi|297734573|emb|CBI16624.3|	75.5	1e-12	unnamed protein product [Vitis vinifera]	--	--	--	--	sp|P18616|RPB1_ARATH	57	1e-08	DNA-directed RNA polymerase II subunit RPB1 OS=Arabidopsis thaliana GN=RPB205 PE=1 SV=3	SPBC28F2.12	61.6	2e-09	COG0086	DNA-directed RNA polymerase, beta' subunit/160 kD subunit	K14306	1e-13	75.5	vvi:100265039	nuclear pore complex protein Nup62	-	-	-	ko01100//Metabolic pathways;ko00230//Purine metabolism;ko03020//RNA polymerase;ko00240//Pyrimidine metabolism;ko03013//RNA transport
CL12581.Contig2_All	1556	1592	44316	32.3139	911.149	4.8175	Up	0	0	235	5835	4.5321	122.09	4.7516	Up	0	0	gi|6671194|gb|AAF23127.1|AF198389_1	146.7	8e-34	cystatin [Solanum lycopersicum]	gi|124222061|dbj|AK224655.2|	107	3e-20	Solanum lycopersicum cDNA, clone: FC04DD08, HTC in fruit	sp|Q06445|CYTI_VIGUN	128	8e-30	Cysteine proteinase inhibitor OS=Vigna unguiculata PE=3 SV=1	--	--	--	--	--	--	--	--	--	--	GO:0010466//negative regulation of peptidase activity	GO:0004869//cysteine-type endopeptidase inhibitor activity	-	--
Unigene22972_All	1572	13	359	0.2612	7.306	4.8059	Up	4.042e-90	9.9306e-89	12	330	0.2291	6.8345	4.8988	Up	8.9032e-88	2.0051e-86	gi|224146259|ref|XP_002325940.1|	67.4	6e-10	predicted protein [Populus trichocarpa] >gi|222862815|gb|EEF00322.1| predicted protein [Populus trichocarpa]	gi|225460060|ref|XM_002271461.1|	103	5e-19	PREDICTED: Vitis vinifera probable protein phosphatase 2C 2-like (LOC100263754), mRNA	sp|Q53Q11|P2C74_ORYSJ	198	6e-51	Probable protein phosphatase 2C 74 OS=Oryza sativa subsp. japonica GN=Os11g0242200 PE=2 SV=1	SPAC2G11.07c	109	2e-23	COG0631	Serine/threonine protein phosphatase	K01090	4e-47	187	sbi:SORBI_01g038410	protein phosphatase [EC:3.1.3.16]	GO:0008152//metabolic process	GO:0004721//phosphoprotein phosphatase activity	GO:0009536//plastid	ko04075//Plant hormone signal transduction
CL6118.Contig4_All	1125	89	2428	2.4986	69.0454	4.7884	Up	0	0	7	227	0.1867	6.5693	5.1369	Up	2.6896e-62	4.6476e-61	gi|225434396|ref|XP_002270785.1|	450.3	2e-125	PREDICTED: alanine--glyoxylate aminotransferase 2 homolog 2, mitochondrial-like [Vitis vinifera]	gi|225434395|ref|XM_002270749.1|	176	3e-41	PREDICTED: Vitis vinifera alanine--glyoxylate aminotransferase 2 homolog 2, mitochondrial-like (LOC100258727), mRNA	sp|Q9SR86|AGT23_ARATH	419	1e-117	Alanine--glyoxylate aminotransferase 2 homolog 3, mitochondrial OS=Arabidopsis thaliana GN=At3g08860 PE=2 SV=1	SMb20973_3	138	2e-32	COG0160	4-aminobutyrate aminotransferase and related aminotransferases	K00827	2e-126	450	vvi:100258727	alanine-glyoxylate transaminase / (R)-3-amino-2-methylpropionate-pyruvate transaminase [EC:2.6.1.44 2.6.1.40]	GO:0007568//aging;GO:0043562//cellular response to nitrogen levels;GO:0008152//metabolic process;GO:0009830//cell wall modification involved in abscission	GO:0008453//alanine-glyoxylate transaminase activity;GO:0030170//pyridoxal phosphate binding	-	ko01100//Metabolic pathways;ko00250//Alanine, aspartate and glutamate metabolism;ko00260//Glycine, serine and threonine metabolism
Unigene16236_All	1117	4	109	0.1131	3.1218	4.7867	Up	3.3619e-28	3.497e-27	17	87	0.4567	2.5358	2.4731	Up	4.9586e-14	2.8753e-13	gi|147790299|emb|CAN69978.1|	92.8	9e-18	hypothetical protein VITISV_011280 [Vitis vinifera]	gi|297607976|ref|NM_001067534.2|	60	5e-06	Oryza sativa Japonica Group Os08g0151500 (Os08g0151500) mRNA, complete cds	sp|P31568|YCF2_OENPI	62.8	3e-10	Protein ycf2 (Fragment) OS=Oenothera picensis GN=ycf2 PE=3 SV=1	YLR106c	55.1	2e-07	COG5271	AAA ATPase containing von Willebrand factor type A (vWA) domain	K14306	2e-07	55.5	rcu:RCOM_1609340	nuclear pore complex protein Nup62	-	-	GO:0044444//cytoplasmic part;GO:0043231//intracellular membrane-bounded organelle	ko03013//RNA transport
CL1077.Contig15_All	1215	4	109	0.104	2.87	4.7864	Up	3.3619e-28	3.4974e-27	5	94	0.1235	2.5188	4.3502	Up	2.9268e-24	2.5009e-23	gi|224143875|ref|XP_002325105.1|	56.6	8e-07	predicted protein [Populus trichocarpa] >gi|118487180|gb|ABK95418.1| unknown [Populus trichocarpa] >gi|222866539|gb|EEF03670.1| predicted protein [Populus trichocarpa]	gi|359484875|ref|XM_002271812.2|	155	1e-34	PREDICTED: Vitis vinifera lactation elevated protein 1-like (LOC100260349), mRNA	--	--	--	--	PA4438	56.2	1e-10	COG1485	Predicted ATPase	K06916	3e-53	207	pop:POPTR_1106960		GO:0019243//methylglyoxal catabolic process to D-lactate;GO:0019375//galactolipid biosynthetic process;GO:0042631//cellular response to water deprivation;GO:0016036//cellular response to phosphate starvation	GO:0005516//calmodulin binding;GO:0005524//ATP binding;GO:0016887//ATPase activity	GO:0005739//mitochondrion;GO:0009507//chloroplast	--
Unigene12249_All	223	1	27	0.1416	3.8734	4.7737	Up	9.3857e-08	4.1485e-07	2	17	0.2691	2.4819	3.2052	Up	0.00020449	0.00055976	--	--	--	--	--	--	--	--	--	--	--	--	--	--	--	--	--	--	--	--	--	--	-	-	-	--
Unigene32209_All	837	2	54	0.0755	2.064	4.7728	Up	1.63e-14	1.0888e-13	1	20	0.0359	0.778	4.4377	Up	4.7488e-06	1.5906e-05	gi|326529079|dbj|BAK00933.1|	136	6e-31	predicted protein [Hordeum vulgare subsp. vulgare]	--	--	--	--	sp|Q9SN46|LRX5_ARATH	59.7	2e-09	Leucine-rich repeat extensin-like protein 5 OS=Arabidopsis thaliana GN=LRX5 PE=2 SV=2	--	--	--	--	--	--	--	--	--	--	-	-	-	--
Unigene28728_All	475	3	80	0.1995	5.3881	4.7553	Up	6.1775e-21	5.2682e-20	6	65	0.379	4.4552	3.5552	Up	5.8777e-15	3.5626e-14	gi|225438928|ref|XP_002284084.1|	107.5	7e-23	PREDICTED: uncharacterized protein LOC100244040 [Vitis vinifera]	gi|189409193|gb|AC226516.1|	93.7	1e-16	Solanum lycopersicum chromosome 2 clone C02SLe0053H21, complete sequence	--	--	--	--	--	--	--	--	--	--	--	--	--	--	-	-	GO:0005886//plasma membrane	--
Unigene1408_All	660	3	80	0.1436	3.8778	4.7551	Up	6.1775e-21	5.2687e-20	2	31	0.0909	1.5292	4.0724	Up	1.976e-08	8.2228e-08	--	--	--	--	--	--	--	--	--	--	--	--	--	--	--	--	--	--	--	--	--	--	-	-	-	--
CL52.Contig3_All	751	4	106	0.1682	4.5155	4.7466	Up	2.4635e-27	2.5109e-26	1	25	0.04	1.0838	4.76	Up	1.4683e-07	5.6907e-07	gi|308044587|ref|NP_001183275.1|	461.1	7e-129	uncharacterized protein LOC100501669 [Zea mays]	gi|32994231|dbj|AK109022.1|	839	0	Oryza sativa Japonica Group cDNA clone:002-154-B02, full insert sequence	sp|Q67U69|FDH2_ORYSJ	300	4e-82	Formate dehydrogenase 2, mitochondrial OS=Oryza sativa subsp. japonica GN=Os06g0486900 PE=2 SV=1	YOR388c	305	4e-83	COG1052	Lactate dehydrogenase and related dehydrogenases	K00122	7e-130	461	zma:100501669	formate dehydrogenase [EC:1.2.1.2]	GO:0000038//very long-chain fatty acid metabolic process;GO:0042335//cuticle development;GO:0008610//lipid biosynthetic process;GO:0009416//response to light stimulus;GO:0009409//response to cold;GO:0009611//response to wounding;GO:0009913//epidermal cell differentiation;GO:0046686//response to cadmium ion;GO:0080167//response to karrikin	GO:0016746//transferase activity, transferring acyl groups;GO:0016491//oxidoreductase activity;GO:0000166//nucleotide binding;GO:0048037//cofactor binding	GO:0005739//mitochondrion;GO:0009579//thylakoid;GO:0009507//chloroplast;GO:0016020//membrane;GO:0005783//endoplasmic reticulum;GO:0005634//nucleus	ko01100//Metabolic pathways;ko00630//Glyoxylate and dicarboxylate metabolism
CL11448.Contig4_All	2674	20	529	0.2362	6.329	4.7439	Up	3.9052e-131	1.2838e-129	18	74	0.202	0.901	2.1572	Up	1.6967e-10	8.1341e-10	gi|255560932|ref|XP_002521479.1|	154.5	7e-36	aldose 1-epimerase, putative [Ricinus communis] >gi|223539378|gb|EEF40969.1| aldose 1-epimerase, putative [Ricinus communis]	gi|225316009|dbj|AK321963.1|	71.9	3e-09	Solanum lycopersicum cDNA, clone: LEFL1031CH04, HTC in leaf	sp|Q40784|AAPC_CENCI	91.7	1e-29	Putative glucose-6-phosphate 1-epimerase OS=Cenchrus ciliaris PE=2 SV=1	--	--	--	--	--	K01792	3e-46	128	rcu:RCOM_1064700	glucose-6-phosphate 1-epimerase [EC:5.1.3.15]	GO:0009086//methionine biosynthetic process;GO:0006012//galactose metabolic process;GO:0000394//RNA splicing, via endonucleolytic cleavage and ligation	GO:0030246//carbohydrate binding;GO:0004034//aldose 1-epimerase activity	GO:0005634//nucleus	ko01100//Metabolic pathways;ko01110//Biosynthesis of secondary metabolites;ko00010//Glycolysis / Gluconeogenesis
Unigene44605_All	545	1	27	0.0587	1.5647	4.7364	up	1.3292e-07	5.7865e-07	5	262	0.2987	14.4259	5.5938	Up	1.4135e-66	2.5643e-65	gi|357480227|ref|XP_003610399.1|	137.1	1e-31	Glucose-6-phosphate/phosphate translocator [Medicago truncatula] >gi|355511454|gb|AES92596.1| Glucose-6-phosphate/phosphate translocator [Medicago truncatula]	gi|225319432|dbj|AK329811.1|	222	3e-55	Solanum lycopersicum cDNA, clone: LEFL3157K08, HTC in root	sp|Q94B38|GPT2_ARATH	133	7e-32	Glucose-6-phosphate/phosphate translocator 2, chloroplastic OS=Arabidopsis thaliana GN=GPT2 PE=2 SV=2	--	--	--	--	--	K15283	2e-31	133	aly:ARALYDRAFT_475149	solute carrier family 35, member E1	GO:0007276//gamete generation;GO:0009749//response to glucose stimulus;GO:0009744//response to sucrose stimulus;GO:0015713//phosphoglycerate transport;GO:0015760//glucose-6-phosphate transport;GO:0035436//triose phosphate transmembrane transport;GO:0010109//regulation of photosynthesis;GO:0009553//embryo sac development;GO:0005975//carbohydrate metabolic process;GO:0034389//lipid particle organiz…	GO:0043169//cation binding;GO:0015120//phosphoglycerate transmembrane transporter activity;GO:0004553//hydrolase activity, hydrolyzing O-glycosyl compounds;GO:0005315//inorganic phosphate transmembrane transporter activity;GO:0071917//triose-phosphate transmembrane transporter activity;GO:0015152//glucose-6-phosphate transmembrane transporter activity;GO:0015297//antiporter activity	GO:0016021//integral to membrane;GO:0005774//vacuolar membrane;GO:0009507//chloroplast;GO:0005886//plasma membrane	--
CL12086.Contig2_All	2091	15	393	0.2266	6.0128	4.7298	Up	1.2055e-97	3.1728e-96	6	157	0.0861	2.4445	4.8274	Up	3.8785e-42	5.0009e-41	gi|255550269|ref|XP_002516185.1|	786.2	0	aminoadipic semialdehyde synthase, putative [Ricinus communis] >gi|223544671|gb|EEF46187.1| aminoadipic semialdehyde synthase, putative [Ricinus communis]	gi|359484439|ref|XM_003633061.1|	611	1e-171	PREDICTED: Vitis vinifera alpha-aminoadipic semialdehyde synthase-like (LOC100268037), mRNA	sp|Q9SMZ4|AASS_ARATH	729	0	Alpha-aminoadipic semialdehyde synthase OS=Arabidopsis thaliana GN=LKR/SDH PE=1 SV=1	--	--	--	--	--	K14157	0	786	rcu:RCOM_0708300	alpha-aminoadipic semialdehyde synthase [EC:1.5.1.8 1.5.1.9]	GO:0016926//protein desumoylation;GO:0055114//oxidation-reduction process;GO:0009744//response to sucrose stimulus;GO:0009750//response to fructose stimulus;GO:0019477//L-lysine catabolic process;GO:0010228//vegetative to reproductive phase transition of meristem;GO:0050665//hydrogen peroxide biosynthetic process;GO:0080167//response to karrikin	GO:0004755//saccharopine dehydrogenase (NADP+, L-glutamate-forming) activity;GO:0047130//saccharopine dehydrogenase (NADP+, L-lysine-forming) activity;GO:0000166//nucleotide binding	GO:0005829//cytosol;GO:0005739//mitochondrion	ko01100//Metabolic pathways;ko01110//Biosynthesis of secondary metabolites;ko00310//Lysine degradation
Unigene39704_All	281	1	26	0.1124	2.9601	4.7189	Up	1.8263e-07	7.8595e-07	0	11	0	1.2745	10.3157	Up	0.0002964	0.00079075	--	--	--	--	--	--	--	--	--	--	--	--	--	--	--	--	--	--	--	--	--	--	-	-	-	--
CL2218.Contig4_All	2468	78	2023	0.9982	26.2234	4.7154	Up	0	0	22	285	0.2675	3.7597	3.813	Up	1.5635e-64	2.7728e-63	gi|255574013|ref|XP_002527924.1|	112.1	4e-23	multidrug resistance pump, putative [Ricinus communis] >gi|223532699|gb|EEF34481.1| multidrug resistance pump, putative [Ricinus communis]	gi|359495910|ref|XM_002272215.2|	63.9	7e-07	PREDICTED: Vitis vinifera protein TRANSPARENT TESTA 12-like (LOC100251130), mRNA	sp|Q9LYT3|TT12_ARATH	281	2e-75	Protein TRANSPARENT TESTA 12 OS=Arabidopsis thaliana GN=TT12 PE=2 SV=1	SPCC4B3.13	136	1e-31	COG0534	Na+-driven multidrug efflux pump	K03327	3e-145	514	rcu:RCOM_0024820	multidrug resistance protein, MATE family	GO:0009611//response to wounding;GO:0009620//response to fungus;GO:0009414//response to water deprivation;GO:0009624//response to nematode;GO:0009753//response to jasmonic acid stimulus;GO:0042538//hyperosmotic salinity response;GO:0048765//root hair cell differentiation;GO:0009695//jasmonic acid biosynthetic process;GO:0009738//abscisic acid mediated signaling pathway;GO:0055085//transmembrane t…	GO:0015297//antiporter activity;GO:0008728//GTP diphosphokinase activity	GO:0005774//vacuolar membrane;GO:0009507//chloroplast;GO:0005886//plasma membrane	--
Unigene11990_All	662	46	1186	2.1946	57.3146	4.7069	Up	1.0626e-290	6.8003e-289	17	776	0.7706	38.1638	5.6301	Up	1.6634e-218	8.0283e-217	gi|224134687|ref|XP_002321883.1|	148.3	8e-35	predicted protein [Populus trichocarpa] >gi|222868879|gb|EEF06010.1| predicted protein [Populus trichocarpa]	gi|356520474|ref|XM_003528839.1|	91.7	8e-16	PREDICTED: Glycine max uncharacterized protein LOC100815990 (LOC100815990), mRNA	--	--	--	--	--	--	--	--	--	--	--	--	--	--	GO:0016998//cell wall macromolecule catabolic process	-	-	--
CL4404.Contig1_All	2165	474	11979	6.9147	177.011	4.678	Up	0	0	312	5658	4.3245	85.085	4.2983	Up	0	0	gi|359495139|ref|XP_002264394.2|	811.6	0	PREDICTED: laccase-14 [Vitis vinifera]	gi|224077331|ref|XM_002335761.1|	97.6	4e-17	Populus trichocarpa multicopper oxidase, mRNA	sp|Q9FY79|LAC14_ARATH	649	0	Laccase-14 OS=Arabidopsis thaliana GN=LAC14 PE=2 SV=1	YFL041w	154	6e-37	COG2132	Putative multicopper oxidases	K00423	2e-69	261	ppp:PHYPADRAFT_163787	L-ascorbate oxidase [EC:1.10.3.3]	GO:0009808//lignin metabolic process	GO:0046872//metal ion binding;GO:0016491//oxidoreductase activity	-	ko01100//Metabolic pathways;ko00053//Ascorbate and aldarate metabolism
CL10124.Contig1_All	724	95	2383	4.1442	105.299	4.6673	Up	0	0	22	509	0.9118	22.889	4.6498	Up	1.1666e-130	3.6446e-129	gi|225461146|ref|XP_002280066.1|	179.5	3e-44	PREDICTED: thioredoxin-like protein CXXS1 [Vitis vinifera] >gi|302143203|emb|CBI20498.3| unnamed protein product [Vitis vinifera]	gi|399605050|gb|JQ711531.1|	202	3e-49	Olea europaea clone I thioredoxin h mRNA, partial cds	sp|Q8LDI5|CXXS1_ARATH	154	5e-38	Thioredoxin-like protein CXXS1 OS=Arabidopsis thaliana GN=CXXS1 PE=2 SV=2	YCR083w	75.5	8e-14	COG0526	Thiol-disulfide isomerase and thioredoxins	K03671	3e-21	100	ppp:PHYPADRAFT_185663	thioredoxin 1	GO:0006467//protein thiol-disulfide exchange;GO:0045454//cell redox homeostasis;GO:0006662//glycerol ether metabolic process;GO:0006661//phosphatidylinositol biosynthetic process;GO:0080058//protein deglutathionylation	GO:0009055//electron carrier activity;GO:0003756//protein disulfide isomerase activity;GO:0015035//protein disulfide oxidoreductase activity	GO:0005829//cytosol	--
Unigene28954_All	401	13	326	1.0239	26.0083	4.6668	Up	1.2665e-80	2.8407e-79	4	373	0.2993	30.284	6.6608	Up	5.6455e-112	1.5603e-110	gi|225435321|ref|XP_002285165.1|	72.4	2e-12	PREDICTED: uncharacterized protein LOC100253658 [Vitis vinifera]	--	--	--	--	--	--	--	--	--	--	--	--	--	--	--	--	--	--	-	-	-	--
Unigene39634_All	613	2	50	0.103	2.6094	4.663	Up	2.3169e-13	1.4668e-12	1	21	0.049	1.1153	4.5085	Up	2.377e-06	8.2324e-06	gi|357508695|ref|XP_003624636.1|	258.1	6e-68	Exostosin-like protein [Medicago truncatula] >gi|87162615|gb|ABD28410.1| Exostosin-like [Medicago truncatula] >gi|116831751|gb|ABK28848.1| exostosin-like protein [Medicago truncatula] >gi|355499651|gb|AES80854.1| Exostosin-like protein [Medicago truncatula]	gi|123711602|emb|AM451509.1|	65.9	4e-08	Vitis vinifera, whole genome shotgun sequence, contig VV78X156517.4, clone ENTAV 115	sp|Q3E7Q9|GLYT6_ARATH	80.1	9e-16	Probable glycosyltransferase At5g25310 OS=Arabidopsis thaliana GN=At5g25310 PE=3 SV=2	--	--	--	--	--	--	--	--	--	--	-	GO:0016740//transferase activity	GO:0016020//membrane	--
CL5181.Contig1_All	1242	3	75	0.0763	1.9319	4.6622	Up	1.6984e-19	1.381e-18	25	149	0.604	3.9058	2.693	Up	3.3055e-25	2.9028e-24	gi|301119899|ref|XP_002907677.1|	459.5	4e-128	fructose-bisphosphate aldolase [Phytophthora infestans T30-4] >gi|262106189|gb|EEY64241.1| fructose-bisphosphate aldolase [Phytophthora infestans T30-4]	gi|56112310|gb|AY699819.1|	135	1e-28	Heterocapsa triquetra cytosolic class II fructose bisphosphate aldolase (fbaCY) mRNA, partial cds	sp|Q9FPQ6|GP1_CHLRE	122	3e-28	Vegetative cell wall protein gp1 OS=Chlamydomonas reinhardtii GN=GP1 PE=2 SV=1	YKL060c	505	5e-143	COG0191	Fructose/tagatose bisphosphate aldolase	K01624	1e-110	398	olu:OSTLU_94831	fructose-bisphosphate aldolase, class II [EC:4.1.2.13]	GO:0005975//carbohydrate metabolic process	GO:0016832//aldehyde-lyase activity	-	ko01100//Metabolic pathways;ko00565//Ether lipid metabolism;ko00710//Carbon fixation in photosynthetic organisms;ko01110//Biosynthesis of secondary metabolites;ko04144//Endocytosis;ko00564//Glycerophospholipid metabolism;ko00030//Pentose phosphate pathway;ko00010//Glycolysis / Gluconeogenesis;ko00051//Fructose and mannose metabolism
Unigene22721_All	377	1	25	0.0838	2.1215	4.662	Up	3.5494e-07	1.4861e-06	0	36	0	3.1089	11.6022	Up	3.1225e-12	1.6509e-11	--	--	--	--	--	--	--	--	--	--	--	--	--	--	--	--	--	--	--	--	--	--	-	-	-	--
CL4786.Contig5_All	610	1	25	0.0518	1.3111	4.6617	Up	3.5494e-07	1.4862e-06	0	12	0	0.6405	9.3231	Up	0.00014216	0.00039771	--	--	--	--	--	--	--	--	--	--	--	--	--	--	--	--	--	--	--	--	--	--	-	-	-	--
Unigene15461_All	665	7	174	0.3325	8.3708	4.6539	Up	1.3415e-43	1.9028e-42	7	39	0.3159	1.9094	2.5956	Up	2.6428e-07	1.0005e-06	--	--	--	--	--	--	--	--	--	--	--	--	--	--	--	--	--	--	--	--	--	--	-	-	-	--
CL8747.Contig1_All	1994	9	223	0.1426	3.5778	4.649	Up	1.7976e-55	3.0497e-54	5	63	0.0752	1.0286	3.7738	Up	3.4883e-15	2.1361e-14	gi|255545116|ref|XP_002513619.1|	506.9	0	ATP binding protein, putative [Ricinus communis] >gi|223547527|gb|EEF49022.1| ATP binding protein, putative [Ricinus communis]	gi|356574525|ref|XM_003555349.1|	398	1e-108	PREDICTED: Glycine max G-type lectin S-receptor-like serine/threonine-protein kinase At5g24080-like (LOC100794281), mRNA	sp|Q9FLV4|Y5248_ARATH	504	0	G-type lectin S-receptor-like serine/threonine-protein kinase At5g24080 OS=Arabidopsis thaliana GN=At5g24080 PE=2 SV=1	CAC0404_1	84	9e-16	COG0515	Serine/threonine protein kinase	K13418	5e-58	185	aly:ARALYDRAFT_895025	somatic embryogenesis receptor kinase 1 [EC:2.7.10.1 2.7.11.1]	GO:0007252//I-kappaB phosphorylation;GO:0048544//recognition of pollen	GO:0008384//IkappaB kinase activity;GO:0008270//zinc ion binding;GO:0005524//ATP binding;GO:0004713//protein tyrosine kinase activity	GO:0005886//plasma membrane	ko04626//Plant-pathogen interaction
CL1989.Contig2_All	762	5	123	0.2072	5.164	4.6394	Up	3.9072e-31	4.3643e-30	0	53	0	2.2645	11.145	Up	1.1746e-17	7.9894e-17	gi|224081467|ref|XP_002306421.1|	243	3e-63	predicted protein [Populus trichocarpa] >gi|222855870|gb|EEE93417.1| predicted protein [Populus trichocarpa]	gi|308541318|gb|HQ222070.1|	123	3e-25	Sesamum indicum clone SiMS36 microsatellite sequence	--	--	--	--	--	--	--	--	--	K07088	3e-64	243	pop:POPTR_760338		GO:0046482//para-aminobenzoic acid metabolic process;GO:0009926//auxin polar transport;GO:0055085//transmembrane transport	GO:0009672//auxin:hydrogen symporter activity	GO:0016023//cytoplasmic membrane-bounded vesicle;GO:0016021//integral to membrane;GO:0009507//chloroplast	--
Unigene19110_All	230	1	24	0.1373	3.3383	4.6037	Up	6.8894e-07	2.8017e-06	0	14	0	1.9817	10.9525	Up	3.2704e-05	9.9684e-05	--	--	--	--	--	--	--	--	--	--	--	--	--	--	--	--	--	--	--	--	--	--	-	-	-	--
Unigene25245_All	305	1	24	0.1036	2.5174	4.6028	Up	6.8894e-07	2.8015e-06	1	14	0.0984	1.4944	3.9248	Up	0.00028798	0.00077081	--	--	--	--	--	--	--	--	--	--	--	--	--	--	--	--	--	--	--	--	--	--	-	-	-	--
Unigene29613_All	1826	386	9252	6.6764	162.096	4.6016	Up	0	0	280	2714	4.6015	48.3902	3.3945	Up	0	0	gi|296086430|emb|CBI32019.3|	525	1e-147	unnamed protein product [Vitis vinifera]	gi|225424903|ref|XM_002276426.1|	301	1e-78	PREDICTED: Vitis vinifera uncharacterized LOC100258620 (LOC100258620), mRNA	--	--	--	--	--	--	--	--	--	--	--	--	--	--	-	-	GO:0005739//mitochondrion;GO:0009507//chloroplast	--
Unigene9455_All	425	5	119	0.3716	8.9577	4.5913	Up	5.4735e-30	5.9503e-29	0	25	0	1.9151	10.9032	Up	1.0105e-08	4.295e-08	gi|147856812|emb|CAN81345.1|	58.9	2e-08	hypothetical protein VITISV_008699 [Vitis vinifera]	--	--	--	--	--	--	--	--	--	--	--	--	--	--	--	--	--	--	-	-	-	--
Unigene16922_All	905	28	666	0.9772	23.5431	4.5905	Up	1.464e-161	5.6887e-160	27	122	0.8953	4.3889	2.2934	Up	1.3315e-17	9.0353e-17	gi|307101736|ref|YP_003875484.1|	391	1e-107	NADH dehydrogenase subunit 6 [Silene latifolia] >gi|301338031|gb|ADK73323.1| NADH dehydrogenase subunit 6 [Silene latifolia]	gi|340007640|gb|JN098455.1|	1382	0	Mimulus guttatus mitochondrion, complete genome	sp|P60497|NU6M_ARATH	388	3e-108	NADH-ubiquinone oxidoreductase chain 6 OS=Arabidopsis thaliana GN=ND6 PE=2 SV=1	AGc2357	153	4e-37	COG0839	NADH:ubiquinone oxidoreductase subunit 6 (chain J)	K03884	2e-103	373	osa:6450132	NADH-ubiquinone oxidoreductase chain 6 [EC:1.6.5.3]	GO:0055114//oxidation-reduction process	GO:0008137//NADH dehydrogenase (ubiquinone) activity	GO:0016023//cytoplasmic membrane-bounded vesicle;GO:0005747//mitochondrial respiratory chain complex I;GO:0016021//integral to membrane	ko01100//Metabolic pathways;ko00190//Oxidative phosphorylation
Unigene39472_All	608	3	71	0.1558	3.7359	4.5837	Up	2.3861e-18	1.8654e-17	0	11	0	0.589	9.2021	Up	0.0002964	0.00079077	gi|225451881|ref|XP_002282509.1|	290.4	1e-77	PREDICTED: zinc finger protein CONSTANS-LIKE 2-like [Vitis vinifera]	gi|328686858|gb|HQ428341.1|	87.7	1e-14	Helianthus tuberosus isolate 29a CONSTANS-like 2 gene, partial cds	sp|Q96502|COL2_ARATH	204	3e-53	Zinc finger protein CONSTANS-LIKE 2 OS=Arabidopsis thaliana GN=COL2 PE=1 SV=1	--	--	--	--	--	K12135	3e-48	189	ath:AT5G15840	zinc finger protein CONSTANS	-	-	-	ko04712//Circadian rhythm - plant
Unigene36469_All	564	3	71	0.168	4.0273	4.5833	Up	2.3861e-18	1.8655e-17	7	27	0.3724	1.5586	2.0653	Up	0.00020518	0.00056109	--	--	--	--	--	--	--	--	--	--	--	--	--	--	--	--	--	--	--	--	--	--	-	-	-	--
CL49.Contig6_All	1905	70	1655	1.1605	27.7934	4.5819	Up	0	0	44	383	0.6931	6.5456	3.2394	Up	5.0016e-75	1.0018e-73	gi|255583291|ref|XP_002532409.1|	240.7	0	Xylose isomerase, putative [Ricinus communis] >gi|223527883|gb|EEF29973.1| Xylose isomerase, putative [Ricinus communis]	gi|359485033|ref|XM_002277484.2|	603	1e-169	PREDICTED: Vitis vinifera xylose isomerase-like (LOC100254769), mRNA	sp|Q9FKK7|XYLA_ARATH	543	0	Xylose isomerase OS=Arabidopsis thaliana GN=XYLA PE=2 SV=2	TM1667	348	2e-126	COG2115	Xylose isomerase	K01805	0	574	rcu:RCOM_0077940	xylose isomerase [EC:5.3.1.5]	GO:0006098//pentose-phosphate shunt;GO:0042732//D-xylose metabolic process	GO:0009045//xylose isomerase activity;GO:0000287//magnesium ion binding	GO:0005774//vacuolar membrane;GO:0016023//cytoplasmic membrane-bounded vesicle;GO:0005783//endoplasmic reticulum;GO:0005794//Golgi apparatus;GO:0005886//plasma membrane	ko01100//Metabolic pathways;ko00040//Pentose and glucuronate interconversions;ko00051//Fructose and mannose metabolism
Unigene21115_All	770	343	8096	14.0689	336.371	4.5795	Up	0	0	119	10925	4.6376	461.933	6.6382	Up	0	0	gi|85740435|gb|ABC79684.1|	202.6	4e-51	PIMP1 protein [Capsicum annuum]	--	--	--	--	sp|A1XGB4|PIMP1_CAPAN	201	5e-52	CASP-like protein PIMP1 OS=Capsicum annuum GN=PIMP1 PE=2 SV=1	--	--	--	--	--	--	--	--	--	--	GO:0006865//amino acid transport	-	GO:0044464//cell part;GO:0016020//membrane	--
CL1077.Contig14_All	2547	9	212	0.1116	2.6628	4.5765	Up	2.5428e-52	4.1355e-51	18	153	0.2121	1.9557	3.2049	Up	1.3671e-30	1.3809e-29	gi|224143875|ref|XP_002325105.1|	37	9e-47	predicted protein [Populus trichocarpa] >gi|118487180|gb|ABK95418.1| unknown [Populus trichocarpa] >gi|222866539|gb|EEF03670.1| predicted protein [Populus trichocarpa]	gi|359484875|ref|XM_002271812.2|	283	4e-73	PREDICTED: Vitis vinifera lactation elevated protein 1-like (LOC100260349), mRNA	--	--	--	--	BMEI0136	180	1e-44	COG1485	Predicted ATPase	K06916	9e-148	522	pop:POPTR_1106960		GO:0019243//methylglyoxal catabolic process to D-lactate;GO:0019375//galactolipid biosynthetic process;GO:0042631//cellular response to water deprivation;GO:0016036//cellular response to phosphate starvation	GO:0005516//calmodulin binding;GO:0005524//ATP binding;GO:0016887//ATPase activity	GO:0005739//mitochondrion;GO:0009507//chloroplast	--
Unigene1509_All	819	4	94	0.1543	3.6718	4.5727	Up	6.8846e-24	6.3957e-23	2	79	0.0733	3.1404	5.421	Up	5.4597e-23	4.4944e-22	gi|359489390|ref|XP_003633918.1|	329.7	2e-89	PREDICTED: probable carboxylesterase 9-like [Vitis vinifera]	gi|242087930|ref|XM_002439753.1|	60	4e-06	Sorghum bicolor hypothetical protein, mRNA	sp|O64641|CXE9_ARATH	285	3e-77	Probable carboxylesterase 9 OS=Arabidopsis thaliana GN=CXE9 PE=2 SV=1	Rv1399c	61.2	2e-09	COG0657	Esterase/lipase	K14493	5e-28	122	ppp:PHYPADRAFT_118478	gibberellin receptor GID1 [EC:3.-.-.-]	GO:0009827//plant-type cell wall modification;GO:0009860//pollen tube growth	-	-	ko04075//Plant hormone signal transduction
CL654.Contig1_All	355	5	116	0.4448	10.4537	4.5547	Up	3.9499e-29	4.1963e-28	1	57	0.0845	5.2275	5.951	Up	1.9382e-17	1.3049e-16	gi|255541548|ref|XP_002511838.1|	221.9	2e-57	synaptotagmin, putative [Ricinus communis] >gi|223549018|gb|EEF50507.1| synaptotagmin, putative [Ricinus communis]	gi|359489832|ref|XM_002271554.2|	115	3e-23	PREDICTED: Vitis vinifera multiple C2 and transmembrane domain-containing protein 1-like (LOC100253432), mRNA	--	--	--	--	--	--	--	--	--	--	--	--	--	--	-	GO:0004601//peroxidase activity	-	--
CL2362.Contig1_All	541	9	208	0.5254	12.3	4.5491	Up	3.5366e-51	5.6534e-50	10	64	0.5547	3.8515	2.7956	Up	5.0765e-12	2.6566e-11	gi|302143694|emb|CBI22555.3|	121.7	5e-27	unnamed protein product [Vitis vinifera]	gi|225316898|dbj|AK322652.1|	97.6	1e-17	Solanum lycopersicum cDNA, clone: LEFL1040BE08, HTC in leaf	sp|Q9SUQ3|Y4374_ARATH	95.1	2e-20	Probable inactive receptor kinase At4g23740 OS=Arabidopsis thaliana GN=At4g23740 PE=1 SV=1	--	--	--	--	--	--	--	--	--	--	GO:0006468//protein phosphorylation;GO:0010075//regulation of meristem growth;GO:0007169//transmembrane receptor protein tyrosine kinase signaling pathway	GO:0004674//protein serine/threonine kinase activity;GO:0016491//oxidoreductase activity;GO:0005524//ATP binding	GO:0005886//plasma membrane	--
Unigene6167_All	526	1	23	0.06	1.3989	4.5432	Up	1.3354e-06	5.261e-06	4	27	0.2282	1.6712	2.8725	Up	6.9851e-06	2.3065e-05	gi|359483498|ref|XP_002278731.2|	256.9	9e-68	PREDICTED: serine/threonine-protein kinase-like protein ACR4 [Vitis vinifera]	gi|359483497|ref|XM_002278695.2|	103	2e-19	PREDICTED: Vitis vinifera serine/threonine-protein kinase-like protein ACR4 (LOC100245261), mRNA	sp|Q9LX29|ACR4_ARATH	134	4e-32	Serine/threonine-protein kinase-like protein ACR4 OS=Arabidopsis thaliana GN=ACR4 PE=1 SV=1	--	--	--	--	--	K00924	5e-33	138	osa:4333525	[EC:2.7.1.-]	GO:0006468//protein phosphorylation;GO:0009693//ethylene biosynthetic process	GO:0004672//protein kinase activity;GO:0005524//ATP binding	GO:0016023//cytoplasmic membrane-bounded vesicle;GO:0005886//plasma membrane	ko04626//Plant-pathogen interaction
Unigene16135_All	399	2	46	0.1583	3.6883	4.5422	Up	3.2566e-12	1.9399e-11	2	21	0.1504	1.7135	3.5101	Up	1.5459e-05	4.9008e-05	--	--	--	--	--	--	--	--	--	--	--	--	--	--	--	--	--	--	--	--	--	--	-	-	-	--
Unigene37756_All	424	2	46	0.149	3.4708	4.5419	Up	3.2566e-12	1.9398e-11	0	12	0	0.9214	9.8477	Up	0.00014216	0.00039744	--	--	--	--	gi|340007640|gb|JN098455.1|	787	0	Mimulus guttatus mitochondrion, complete genome	--	--	--	--	--	--	--	--	--	--	--	--	--	--	-	-	-	--
Unigene12966_All	351	1	23	0.09	2.0963	4.5418	Up	1.3354e-06	5.2638e-06	0	13	0	1.2058	10.2358	Up	6.8186e-05	0.00019967	--	--	--	--	--	--	--	--	--	--	--	--	--	--	--	--	--	--	--	--	--	--	-	-	-	--
Unigene1840_All	646	1	23	0.0489	1.139	4.5418	Up	1.3354e-06	5.2636e-06	9	53	0.4181	2.6711	2.6755	Up	9.1246e-10	4.1806e-09	gi|225690806|gb|ACO06089.1|	164.5	1e-39	glutathione peroxidase [Triticum aestivum]	gi|156764468|dbj|AK287853.1|	107	1e-20	Oryza sativa Japonica Group cDNA, clone: J065196G09, full insert sequence	sp|O48646|GPX6_ARATH	152	2e-37	Probable phospholipid hydroperoxide glutathione peroxidase 6, mitochondrial OS=Arabidopsis thaliana GN=GPX6 PE=2 SV=2	YIR037w	178	6e-45	COG0386	Glutathione peroxidase	K00432	2e-40	163	vcn:VOLCADRAFT_79644	glutathione peroxidase [EC:1.11.1.9]	GO:0050896//response to stimulus	GO:0016491//oxidoreductase activity	GO:0043231//intracellular membrane-bounded organelle;GO:0044444//cytoplasmic part	ko00480//Glutathione metabolism;ko00590//Arachidonic acid metabolism
CL2732.Contig14_All	1972	20	454	0.3203	7.3652	4.5232	Up	1.2134e-109	3.4987e-108	20	373	0.3043	6.1581	4.3389	Up	4.152e-92	9.7155e-91	gi|357505741|ref|XP_003623159.1|	123.6	1e-26	hypothetical protein MTR_7g065150 [Medicago truncatula] >gi|355498174|gb|AES79377.1| hypothetical protein MTR_7g065150 [Medicago truncatula] >gi|388492720|gb|AFK34426.1| unknown [Medicago truncatula]	gi|160956729|emb|CU226296.1|	63.9	6e-07	Populus EST from severe drought-stressed leaves	--	--	--	--	--	--	--	--	--	--	--	--	--	--	GO:0009651//response to salt stress;GO:0006914//autophagy	-	GO:0005634//nucleus	--
Unigene8800_All	828	3	68	0.1144	2.6273	4.5214	Up	1.7219e-17	1.3e-16	14	58	0.5074	2.2806	2.1682	Up	1.49e-08	6.2605e-08	gi|255544111|ref|XP_002513118.1|	420.2	1e-116	Cytokinin dehydrogenase, putative [Ricinus communis] >gi|223548129|gb|EEF49621.1| Cytokinin dehydrogenase, putative [Ricinus communis]	gi|340248745|dbj|AB588039.1|	127	2e-26	Petunia x hybrida PhCKX1 mRNA for cytokinin oxidase, complete cds	sp|O22213|CKX1_ARATH	370	7e-103	Cytokinin dehydrogenase 1 OS=Arabidopsis thaliana GN=CKX1 PE=1 SV=1	--	--	--	--	--	K00279	2e-117	420	rcu:RCOM_1453990	cytokinin dehydrogenase [EC:1.5.99.12]	GO:0048507//meristem development;GO:0009690//cytokinin metabolic process;GO:0032940//secretion by cell;GO:0022900//electron transport chain	GO:0050660//flavin adenine dinucleotide binding;GO:0008762//UDP-N-acetylmuramate dehydrogenase activity;GO:0019139//cytokinin dehydrogenase activity	GO:0005773//vacuole;GO:0016023//cytoplasmic membrane-bounded vesicle	ko00908//Zeatin biosynthesis
CL11859.Contig2_All	320	2	45	0.1974	4.4988	4.5103	Up	6.2932e-12	3.6942e-11	1	38	0.0938	3.8662	5.3652	Up	1.5296e-11	7.7979e-11	--	--	--	--	--	--	--	--	--	--	--	--	--	--	--	--	--	--	--	--	--	--	-	-	-	--
Unigene21049_All	1385	13	291	0.2964	6.7217	4.5032	Up	1.2993e-70	2.6344e-69	14	164	0.3033	3.8552	3.668	Up	1.2206e-36	1.4135e-35	gi|296090410|emb|CBI40229.3|	682.9	0	unnamed protein product [Vitis vinifera]	gi|225449705|ref|XM_002265627.1|	127	3e-26	PREDICTED: Vitis vinifera lysine histidine transporter 1-like (LOC100266039), mRNA	sp|F4HW02|GAT1_ARATH	566	1e-161	GABA transporter 1 OS=Arabidopsis thaliana GN=GAT1 PE=1 SV=1	YJR001w	63.5	8e-10	COG0814	Amino acid permeases	K14209	4e-15	81.3	pop:POPTR_256101	solute carrier family 36 (proton-coupled amino acid transporter)	-	-	GO:0016021//integral to membrane	ko04075//Plant hormone signal transduction
CL4786.Contig3_All	636	2	44	0.0993	2.2133	4.4783	Up	1.2151e-11	7.0175e-11	0	13	0	0.6655	9.3783	Up	6.8186e-05	0.00019975	--	--	--	--	--	--	--	--	--	--	--	--	--	--	--	--	--	K14376	2e-06	50.8	rcu:RCOM_1001380	poly(A) polymerase [EC:2.7.7.19]	-	-	-	ko03015//mRNA surveillance pathway
Unigene1915_All	750	1	22	0.0421	0.9384	4.4783	Up	2.5846e-06	9.8851e-06	2	24	0.08	1.0418	3.7029	Up	2.1494e-06	7.4863e-06	gi|255549840|ref|XP_002515971.1|	379.8	2e-104	ATP-binding cassette transporter, putative [Ricinus communis] >gi|223544876|gb|EEF46391.1| ATP-binding cassette transporter, putative [Ricinus communis]	gi|394994947|gb|JQ808003.1|	111	1e-21	Nicotiana tabacum pleiotropic drug resistance transporter 5b (PDR5b) mRNA, complete cds	sp|Q9XIE2|AB36G_ARATH	291	2e-79	ABC transporter G family member 36 OS=Arabidopsis thaliana GN=ABCG36 PE=1 SV=1	SPAPB24D3.09c_2	49.3	7e-06	COG0842	ABC-type multidrug transport system, permease component	--	--	--	--	--	GO:0042344//indole glucosinolate catabolic process;GO:0015691//cadmium ion transport;GO:0009697//salicylic acid biosynthetic process;GO:0010363//regulation of plant-type hypersensitive response;GO:0010200//response to chitin;GO:0030003//cellular cation homeostasis;GO:0031348//negative regulation of defense response;GO:0071366//cellular response to indolebutyric acid stimulus;GO:0070838//divalent …	GO:0015416//organic phosphonate transmembrane-transporting ATPase activity;GO:0042299//lupeol synthase activity;GO:0015086//cadmium ion transmembrane transporter activity;GO:0005524//ATP binding;GO:0016791//phosphatase activity	GO:0005774//vacuolar membrane;GO:0005829//cytosol;GO:0009506//plasmodesma;GO:0009941//chloroplast envelope;GO:0005886//plasma membrane;GO:0005739//mitochondrion	--
CL20.Contig1_All	1364	19	418	0.4399	9.8039	4.4781	Up	1.9058e-100	5.117e-99	5	132	0.11	3.1507	4.8401	Up	1.1127e-35	1.2599e-34	gi|359473190|ref|XP_003631261.1|	320.1	4e-86	PREDICTED: probable inactive poly [ADP-ribose] polymerase SRO2-like [Vitis vinifera]	gi|359473189|ref|XM_003631213.1|	63.9	4e-07	PREDICTED: Vitis vinifera probable inactive poly [ADP-ribose] polymerase SRO2-like (LOC100852765), mRNA	sp|Q9ZUD9|SRO2_ARATH	258	7e-69	Probable inactive poly [ADP-ribose] polymerase SRO2 OS=Arabidopsis thaliana GN=SRO2 PE=1 SV=1	--	--	--	--	--	--	--	--	--	--	GO:0009407//toxin catabolic process;GO:0010583//response to cyclopentenone	-	-	--
Unigene16002_All	296	1	22	0.1067	2.3778	4.478	Up	2.5846e-06	9.8855e-06	2	22	0.2028	2.4198	3.5768	Up	8.0327e-06	2.6285e-05	--	--	--	--	--	--	--	--	--	--	--	--	--	--	--	--	--	--	--	--	--	--	-	-	-	--
CL1077.Contig2_All	1865	10	218	0.1693	3.7395	4.4652	Up	5.6437e-53	9.2579e-52	18	174	0.2896	3.0375	3.3908	Up	2.367e-36	2.7253e-35	gi|297743712|emb|CBI36595.3|	669.8	0	unnamed protein product [Vitis vinifera]	gi|359484875|ref|XM_002271812.2|	502	1e-139	PREDICTED: Vitis vinifera lactation elevated protein 1-like (LOC100260349), mRNA	--	--	--	--	BMEI0136	242	1e-63	COG1485	Predicted ATPase	K06916	0	668	pop:POPTR_1106960		GO:0019243//methylglyoxal catabolic process to D-lactate;GO:0019375//galactolipid biosynthetic process;GO:0042631//cellular response to water deprivation;GO:0016036//cellular response to phosphate starvation	GO:0005516//calmodulin binding;GO:0005524//ATP binding;GO:0016887//ATPase activity	GO:0005739//mitochondrion;GO:0009507//chloroplast	--
Unigene27385_All	634	21	457	1.0461	23.0603	4.4623	Up	1.9455e-109	5.5997e-108	50	415	2.3666	21.3112	3.1707	Up	1.4982e-79	3.1311e-78	gi|359477491|ref|XP_003631984.1|	137.5	1e-31	PREDICTED: uncharacterized protein LOC100854649 [Vitis vinifera] >gi|297736998|emb|CBI26199.3| unnamed protein product [Vitis vinifera]	gi|359477490|ref|XM_003631936.1|	89.7	3e-15	PREDICTED: Vitis vinifera uncharacterized LOC100854649 (LOC100854649), mRNA	--	--	--	--	--	--	--	--	--	--	--	--	--	--	-	-	-	--
Unigene25919_All	1132	10	217	0.279	6.1327	4.4582	Up	1.0867e-52	1.7763e-51	4	35	0.106	1.0066	3.2474	Up	4.8305e-08	1.947e-07	gi|297737466|emb|CBI26667.3|	58.2	2e-07	unnamed protein product [Vitis vinifera]	gi|89570855|emb|CT573504.2|	65.9	8e-08	Medicago truncatula chromosome 5 clone mth2-178o19, COMPLETE SEQUENCE	--	--	--	--	--	--	--	--	--	--	--	--	--	--	-	-	-	--
CL6430.Contig2_All	1622	59	1261	1.1488	24.8715	4.4363	Up	5.1414e-298	3.3793e-296	37	183	0.6845	3.6732	2.4239	Up	2.4843e-27	2.3125e-26	gi|356552737|ref|XP_003544719.1|	404.1	3e-111	PREDICTED: pirin-like protein-like [Glycine max]	gi|363808307|ref|NM_001255572.1|	180	3e-42	Glycine max pirin-like protein At1g50590-like (LOC100811930), mRNA	sp|Q9SEE4|PIRL_SOLLC	319	3e-87	Pirin-like protein OS=Solanum lycopersicum PE=2 SV=1	RSc0541	159	1e-38	COG1741	Pirin-related protein	K06911	3e-112	404	gmx:100790637		GO:0009737//response to abscisic acid stimulus	GO:0005516//calmodulin binding	GO:0005739//mitochondrion;GO:0009536//plastid;GO:0005886//plasma membrane	--
Unigene35743_All	1336	9	192	0.2128	4.5976	4.4333	Up	1.2813e-46	1.91e-45	5	112	0.1123	2.7294	4.6032	Up	1.2177e-29	1.2038e-28	gi|356494879|ref|XP_003516310.1|	47.8	1e-20	PREDICTED: uncharacterized protein LOC100775733 [Glycine max]	gi|160956729|emb|CU226296.1|	63.9	4e-07	Populus EST from severe drought-stressed leaves	--	--	--	--	--	--	--	--	--	--	--	--	--	--	GO:0009651//response to salt stress;GO:0006914//autophagy	-	GO:0005634//nucleus	--
Unigene1719_All	753	300	6396	12.5829	271.739	4.4327	Up	0	0	172	2199	6.8544	95.0776	3.794	Up	0	0	gi|359481878|ref|XP_003632684.1|	53.9	2e-06	PREDICTED: uncharacterized protein LOC100854383 [Vitis vinifera]	--	--	--	--	--	--	--	--	--	--	--	--	--	--	--	--	--	--	-	-	-	--
CL3409.Contig12_All	297	5	106	0.5317	11.4179	4.4245	Up	2.8032e-26	2.7824e-25	7	60	0.7073	6.5772	3.2171	Up	7.6519e-13	4.1818e-12	gi|298204452|emb|CBI16932.3|	156	1e-37	unnamed protein product [Vitis vinifera]	gi|349718434|emb|FQ387435.1|	161	5e-37	Vitis vinifera clone SS0AEB26YH21	--	--	--	--	mlr0515	47.4	6e-06	COG2761	Predicted dithiol-disulfide isomerase involved in polyketide biosynthesis	--	--	--	--	--	GO:0009627//systemic acquired resistance;GO:0034976//response to endoplasmic reticulum stress;GO:0009817//defense response to fungus, incompatible interaction;GO:0009723//response to ethylene stimulus	GO:0015035//protein disulfide oxidoreductase activity	GO:0005829//cytosol;GO:0009536//plastid	--
CL6228.Contig6_All	1929	156	3295	2.5542	54.6464	4.4192	Up	0	0	95	635	1.4778	10.7174	2.8584	Up	5.6656e-109	1.5254e-107	gi|224109544|ref|XP_002315231.1|	147.9	5e-34	predicted protein [Populus trichocarpa] >gi|118483816|gb|ABK93800.1| unknown [Populus trichocarpa] >gi|118485318|gb|ABK94518.1| unknown [Populus trichocarpa] >gi|222864271|gb|EEF01402.1| predicted protein [Populus trichocarpa]	gi|334847979|gb|JN017094.1|	706	0	Camellia oleifera UDP-glucuronate decarboxylase mRNA, complete cds	sp|Q2R1V8|GME2_ORYSJ	92.8	6e-19	GDP-mannose 3,5-epimerase 2 OS=Oryza sativa subsp. japonica GN=GME-2 PE=2 SV=2	alr0657	366	9e-101	COG0451	Nucleoside-diphosphate-sugar epimerases	K01710	2e-96	351	cme:CME136C	dTDP-glucose 4,6-dehydratase [EC:4.2.1.46]	GO:0042732//D-xylose metabolic process;GO:0009225//nucleotide-sugar metabolic process	GO:0048040//UDP-glucuronate decarboxylase activity;GO:0050662//coenzyme binding;GO:0000166//nucleotide binding	GO:0005886//plasma membrane	ko01100//Metabolic pathways;ko01110//Biosynthesis of secondary metabolites;ko00520//Amino sugar and nucleotide sugar metabolism
Unigene9715_All	352	1	21	0.0897	1.9086	4.4113	Up	4.9945e-06	1.8459e-05	1	19	0.0853	1.7574	4.3648	Up	9.4691e-06	3.0716e-05	--	--	--	--	--	--	--	--	--	--	--	--	--	--	--	--	--	--	--	--	--	--	-	-	-	--
Unigene32046_All	353	3	63	0.2684	5.7096	4.4109	Up	4.5861e-16	3.2705e-15	0	47	0	4.3348	12.0817	Up	9.6482e-16	6.042e-15	--	--	--	--	--	--	--	--	--	--	--	--	--	--	--	--	--	--	--	--	--	--	-	-	-	--
CL10258.Contig2_All	512	4084	85586	251.925	5347.75	4.4079	Up	0	0	585	28513	34.2866	1813.1	5.7247	Up	0	0	gi|284433788|gb|ADB85100.1|	117.9	6e-26	proteinase inhibitor [Jatropha curcas]	--	--	--	--	sp|P82381|ICI_LINUS	100	3e-22	Proteinase inhibitor OS=Linum usitatissimum PE=1 SV=1	--	--	--	--	--	--	--	--	--	--	GO:0009611//response to wounding;GO:0015824//proline transport;GO:0050832//defense response to fungus	GO:0004867//serine-type endopeptidase inhibitor activity	GO:0005576//extracellular region;GO:0005618//cell wall	--
CL11448.Contig5_All	2667	27	561	0.3197	6.7294	4.3957	Up	1.0233e-132	3.3961e-131	20	78	0.225	0.9522	2.0813	Up	1.4537e-10	7.0009e-10	gi|255560932|ref|XP_002521479.1|	154.5	7e-36	aldose 1-epimerase, putative [Ricinus communis] >gi|223539378|gb|EEF40969.1| aldose 1-epimerase, putative [Ricinus communis]	gi|225316009|dbj|AK321963.1|	71.9	3e-09	Solanum lycopersicum cDNA, clone: LEFL1031CH04, HTC in leaf	sp|Q40784|AAPC_CENCI	126	6e-30	Putative glucose-6-phosphate 1-epimerase OS=Cenchrus ciliaris PE=2 SV=1	--	--	--	--	--	K01792	2e-45	182	rcu:RCOM_1064700	glucose-6-phosphate 1-epimerase [EC:5.1.3.15]	GO:0009086//methionine biosynthetic process;GO:0006012//galactose metabolic process;GO:0000394//RNA splicing, via endonucleolytic cleavage and ligation	GO:0030246//carbohydrate binding;GO:0004034//aldose 1-epimerase activity	GO:0005634//nucleus	ko01100//Metabolic pathways;ko01110//Biosynthesis of secondary metabolites;ko00010//Glycolysis / Gluconeogenesis
CL7624.Contig1_All	1865	14	270	0.2253	4.7134	4.3868	Up	2.4817e-182	1.0528e-180	32	123	0.9268	3.8977	2.001	Up	1.4524e-67	2.6631e-66	gi|18253083|dbj|BAB83948.1|	627.5	2e-178	CIG1 [Nicotiana tabacum]	gi|225451906|ref|XM_002282733.1|	125	2e-25	PREDICTED: Vitis vinifera proline dehydrogenase 2, mitochondrial-like (LOC100254983), mRNA	sp|Q6NKX1|PROD2_ARATH	523	1e-148	Proline dehydrogenase 2, mitochondrial OS=Arabidopsis thaliana GN=POX2 PE=2 SV=1	SPCC70.03c	112	2e-24	COG0506	Proline dehydrogenase	K00318	3e-171	600	vvi:100254983	proline dehydrogenase [EC:1.5.99.8]	GO:0006537//glutamate biosynthetic process;GO:0006979//response to oxidative stress;GO:0006562//proline catabolic process;GO:0009628//response to abiotic stimulus;GO:0055114//oxidation-reduction process	GO:0004657//proline dehydrogenase activity	GO:0005739//mitochondrion	ko01100//Metabolic pathways;ko01110//Biosynthesis of secondary metabolites;ko00330//Arginine and proline metabolism
Unigene27249_All	456	43	886	2.9782	62.1595	4.3835	Up	2.7249e-208	1.2982e-206	12	913	0.7897	65.186	6.3671	Up	1.37e-268	7.839e-267	gi|38641280|gb|AAR26237.1|	78.6	3e-14	early dehydration inducible protein [Craterostigma plantagineum]	--	--	--	--	--	--	--	--	--	--	--	--	--	--	--	--	--	--	-	-	-	--
CL8194.Contig4_All	1201	129	2647	3.3924	70.5098	4.3774	Up	0	0	58	1371	1.4492	37.1657	4.6806	Up	0	0	gi|255541222|ref|XP_002511675.1|	160.2	5e-38	Auxin-induced protein X10A, putative [Ricinus communis] >gi|223548855|gb|EEF50344.1| Auxin-induced protein X10A, putative [Ricinus communis]	gi|224063728|ref|XM_002301236.1|	99.6	6e-18	Populus trichocarpa SAUR family protein (SAUR20), mRNA	sp|P33080|AX10A_SOYBN	68.6	7e-12	Auxin-induced protein X10A OS=Glycine max PE=2 SV=1	--	--	--	--	--	K14488	5e-39	160	rcu:RCOM_1611000	SAUR family protein	GO:0009862//systemic acquired resistance, salicylic acid mediated signaling pathway	-	-	ko04075//Plant hormone signal transduction
CL3906.Contig1_All	1131	2	41	0.0558	1.1597	4.3773	Up	8.699e-11	4.7789e-10	5	89	0.1327	2.562	4.271	Up	8.8983e-23	7.2693e-22	gi|326526633|dbj|BAK00705.1|	358.6	9e-98	predicted protein [Hordeum vulgare subsp. vulgare]	gi|326526632|dbj|AK369504.1|	93.7	4e-16	Hordeum vulgare subsp. vulgare mRNA for predicted protein, complete cds, clone: NIASHv2092J06	sp|Q9LK03|PERK2_ARATH	67.4	1e-11	Proline-rich receptor-like protein kinase PERK2 OS=Arabidopsis thaliana GN=PERK2 PE=2 SV=3	YEL060c	421	1e-117	COG1404	Subtilisin-like serine proteases	K01362	1e-25	115	olu:OSTLU_44226	[EC:3.4.21.-]	-	GO:0016787//hydrolase activity	-	ko04141//Protein processing in endoplasmic reticulum
CL1989.Contig3_All	1832	26	532	0.4482	9.2902	4.3735	Up	1.5738e-125	4.9915e-124	2	263	0.0328	4.6739	7.1548	Up	1.103e-80	2.3305e-79	gi|224081467|ref|XP_002306421.1|	559.3	6e-158	predicted protein [Populus trichocarpa] >gi|222855870|gb|EEE93417.1| predicted protein [Populus trichocarpa]	gi|308541318|gb|HQ222070.1|	123	6e-25	Sesamum indicum clone SiMS36 microsatellite sequence	--	--	--	--	YBR287w	92.4	2e-18	COG0679	Predicted permeases	K07088	6e-159	559	pop:POPTR_760338		GO:0046482//para-aminobenzoic acid metabolic process;GO:0009926//auxin polar transport;GO:0055085//transmembrane transport	GO:0009672//auxin:hydrogen symporter activity	GO:0016023//cytoplasmic membrane-bounded vesicle;GO:0016021//integral to membrane;GO:0009507//chloroplast	--
CL8194.Contig3_All	1323	139	2844	3.3183	68.7715	4.3733	Up	0	0	54	1294	1.2248	31.8436	4.7004	Up	0	0	gi|224063729|ref|XP_002301272.1|	161.4	2e-38	SAUR family protein [Populus trichocarpa] >gi|222842998|gb|EEE80545.1| SAUR family protein [Populus trichocarpa]	gi|224063728|ref|XM_002301236.1|	99.6	7e-18	Populus trichocarpa SAUR family protein (SAUR20), mRNA	sp|P33080|AX10A_SOYBN	68.6	8e-12	Auxin-induced protein X10A OS=Glycine max PE=2 SV=1	--	--	--	--	--	K14488	3e-39	161	pop:POPTR_798979	SAUR family protein	GO:0009862//systemic acquired resistance, salicylic acid mediated signaling pathway	-	-	ko04075//Plant hormone signal transduction
CL2322.Contig2_All	2022	746	14972	11.6523	236.885	4.3455	Up	0	0	1022	6490	15.1673	104.499	2.7845	Up	0	0	gi|52699549|gb|AAU86897.1|	764.6	0	glycosyl hydrolase family-like protein [Salvia miltiorrhiza]	gi|52699548|gb|AY738151.1|	1191	0	Salvia miltiorrhiza glycosyl hydrolase family-like protein mRNA, complete cds	sp|Q42656|AGAL_COFAR	521	6e-148	Alpha-galactosidase OS=Coffea arabica PE=1 SV=1	--	--	--	--	--	K07407	0	672	vvi:100248541	alpha-galactosidase [EC:3.2.1.22]	GO:0006635//fatty acid beta-oxidation;GO:0006891//intra-Golgi vesicle-mediated transport;GO:0009311//oligosaccharide metabolic process;GO:0006869//lipid transport;GO:0010351//lithium ion transport;GO:0016558//protein import into peroxisome matrix;GO:0009755//hormone-mediated signaling pathway;GO:0048767//root hair elongation;GO:0046477//glycosylceramide catabolic process;GO:0016139//glycoside cat…	GO:0043169//cation binding;GO:0052692//raffinose alpha-galactosidase activity	GO:0016023//cytoplasmic membrane-bounded vesicle;GO:0009505//plant-type cell wall;GO:0005773//vacuole;GO:0005576//extracellular region	ko00603//Glycosphingolipid biosynthesis - globo series;ko00052//Galactose metabolism;ko00561//Glycerolipid metabolism;ko00600//Sphingolipid metabolism
Unigene2040_All	682	1	20	0.0463	0.9382	4.3408	Up	9.6345e-06	3.4452e-05	5	56	0.22	2.6733	3.603	Up	3.4707e-13	1.9325e-12	--	--	--	--	--	--	--	--	--	--	--	--	--	--	--	--	--	--	--	--	--	--	-	-	-	--
Unigene16025_All	457	2	40	0.1382	2.8002	4.3407	Up	1.6733e-10	9.0441e-10	2	18	0.1313	1.2823	3.2878	Up	0.00010788	0.0003074	--	--	--	--	gi|269131364|gb|FJ816202.1|	60	2e-06	Daucus carota clone GSSR-93 microsatellite sequences	--	--	--	--	--	--	--	--	--	--	--	--	--	--	-	-	-	--
CL9325.Contig2_All	1163	5	100	0.1358	2.7508	4.3403	Up	1.4126e-24	1.3411e-23	8	67	0.2064	1.8756	3.1838	Up	4.5369e-14	2.6382e-13	gi|232278|sp|P30222.1|HS22C_PETHY	283.5	4e-75	RecName: Full=Small heat shock protein, chloroplastic; Flags: Precursor >gi|14158|emb|CAA38037.1| heat shock protein [Petunia x hybrida]	gi|54306588|gb|AY679589.1|	101	1e-18	Fragaria x ananassa heat shock protein mRNA, partial cds	sp|P30222|HS22C_PETHY	283	1e-76	Small heat shock protein, chloroplastic OS=Petunia hybrida GN=HSP22 PE=2 SV=1	TM0374	86.7	7e-17	COG0071	Molecular chaperone (small heat shock protein)	K13993	2e-34	144	ppp:PHYPADRAFT_81689	HSP20 family protein	GO:0006457//protein folding;GO:0009644//response to high light intensity;GO:0010286//heat acclimation;GO:0042542//response to hydrogen peroxide	-	GO:0009507//chloroplast	ko04141//Protein processing in endoplasmic reticulum
Unigene6257_All	747	1	20	0.0423	0.8565	4.3397	Up	9.6345e-06	3.4428e-05	5	79	0.2009	3.4431	4.0992	Up	7.87e-20	5.8046e-19	gi|156070784|gb|ABU45197.1|	284.3	1e-75	unknown [Petunia integrifolia subsp. inflata]	gi|212658109|gb|FJ404770.1|	127	2e-26	Antirrhinum majus clone BAC 38j15 genomic sequence	sp|P02854|VCLB_PEA	59.7	2e-09	Provicilin (Fragment) OS=Pisum sativum PE=1 SV=1	--	--	--	--	--	--	--	--	--	--	-	-	-	--
CL5156.Contig1_All	1362	7	139	0.1623	3.2649	4.3303	Up	1.272e-33	1.5035e-32	12	57	0.2644	1.3625	2.3655	Up	3.1928e-09	1.4095e-08	gi|317106703|dbj|BAJ53203.1|	77	6e-138	JHL06B08.4 [Jatropha curcas]	gi|359481802|ref|XM_003632627.1|	91.7	2e-15	PREDICTED: Vitis vinifera zeatin O-glucosyltransferase-like (LOC100253778), mRNA	sp|Q9ZSK5|ZOG_PHALU	425	3e-119	Zeatin O-glucosyltransferase OS=Phaseolus lunatus GN=ZOG1 PE=2 SV=1	--	--	--	--	--	K13495	3e-134	476	vvi:100262460	cis-zeatin O-glucosyltransferase [EC:2.4.1.215]	-	GO:0016758//transferase activity, transferring hexosyl groups	-	ko00908//Zeatin biosynthesis
CL10124.Contig2_All	990	50	987	1.5951	31.8948	4.3216	Up	1.0771e-229	5.5746e-228	8	242	0.2425	7.9584	5.0364	Up	1.1157e-65	2.0063e-64	gi|399605051|gb|AFP49341.1|	139	9e-32	thioredoxin h, partial [Olea europaea]	gi|399605050|gb|JQ711531.1|	186	3e-44	Olea europaea clone I thioredoxin h mRNA, partial cds	sp|Q8LDI5|CXXS1_ARATH	120	2e-27	Thioredoxin-like protein CXXS1 OS=Arabidopsis thaliana GN=CXXS1 PE=2 SV=2	YCR083w	79.7	7e-15	COG0526	Thiol-disulfide isomerase and thioredoxins	K03671	1e-17	89	ppp:PHYPADRAFT_185663	thioredoxin 1	GO:0006467//protein thiol-disulfide exchange;GO:0045454//cell redox homeostasis;GO:0006662//glycerol ether metabolic process	GO:0009055//electron carrier activity;GO:0003756//protein disulfide isomerase activity;GO:0015035//protein disulfide oxidoreductase activity	GO:0005829//cytosol	--
CL2732.Contig4_All	3639	41	795	0.3558	6.9891	4.296	Up	1.322e-184	5.6825e-183	27	668	0.2226	5.9764	4.7468	Up	4.7279e-173	1.8801e-171	gi|146454606|gb|ABQ41969.1|	149.8	2e-34	protease inhibitor/seed storage/lipid transfer protein (LTP) family protein [Sonneratia alba]	gi|160956729|emb|CU226296.1|	63.9	1e-06	Populus EST from severe drought-stressed leaves	--	--	--	--	--	--	--	--	--	--	--	--	--	--	GO:0006869//lipid transport;GO:0006508//proteolysis	GO:0008289//lipid binding;GO:0008233//peptidase activity	GO:0005576//extracellular region	--
Unigene15827_All	564	4	77	0.224	4.3677	4.2853	Up	4.721e-19	3.7837e-18	6	47	0.3192	2.7131	3.0874	Up	5.5616e-10	2.5838e-09	--	--	--	--	--	--	--	--	--	--	--	--	--	--	--	--	--	--	--	--	--	--	-	-	-	--
Unigene3212_All	240	4	77	0.5264	10.264	4.2853	Up	4.721e-19	3.7833e-18	3	78	0.3751	10.5811	4.8181	Up	1.5987e-21	1.2543e-20	--	--	--	--	--	--	--	--	--	--	--	--	--	--	--	--	--	--	--	--	--	--	-	-	-	--
CL1773.Contig2_All	818	122	2343	4.7104	91.6342	4.282	Up	0	0	68	1312	2.4946	52.219	4.3877	Up	0	0	gi|315932728|gb|ADU55794.1|	276.6	2e-73	HSP18.1B [Citrullus lanatus]	gi|186694324|gb|EU636239.1|	234	1e-58	Malus x domestica cultivar Fuji heat shock protein 17.5 mRNA, complete cds	sp|P27880|HSP12_MEDSA	251	4e-67	18.2 kDa class I heat shock protein OS=Medicago sativa GN=HSP18.2 PE=2 SV=1	TM0374	92	1e-18	COG0071	Molecular chaperone (small heat shock protein)	K13993	4e-72	269	vvi:100263355	HSP20 family protein	-	-	-	ko04141//Protein processing in endoplasmic reticulum
CL6228.Contig3_All	601	38	728	1.9969	38.7521	4.2784	Up	9.9329e-169	3.9578e-167	35	149	1.7476	8.0716	2.2075	Up	2.8512e-20	2.139e-19	gi|224109544|ref|XP_002315231.1|	185.3	4e-46	predicted protein [Populus trichocarpa] >gi|118483816|gb|ABK93800.1| unknown [Populus trichocarpa] >gi|118485318|gb|ABK94518.1| unknown [Populus trichocarpa] >gi|222864271|gb|EEF01402.1| predicted protein [Populus trichocarpa]	gi|334847979|gb|JN017094.1|	230	1e-57	Camellia oleifera UDP-glucuronate decarboxylase mRNA, complete cds	sp|Q67WR2|FCL1_ORYSJ	52.8	1e-07	Probable GDP-L-fucose synthase 1 OS=Oryza sativa subsp. japonica GN=Os06g0652400 PE=2 SV=1	alr0657	107	1e-23	COG0451	Nucleoside-diphosphate-sugar epimerases	K01710	2e-16	83.6	cme:CME136C	dTDP-glucose 4,6-dehydratase [EC:4.2.1.46]	GO:0042732//D-xylose metabolic process;GO:0009225//nucleotide-sugar metabolic process	GO:0048040//UDP-glucuronate decarboxylase activity;GO:0050662//coenzyme binding;GO:0000166//nucleotide binding	GO:0005886//plasma membrane	ko01100//Metabolic pathways;ko01110//Biosynthesis of secondary metabolites;ko00053//Ascorbate and aldarate metabolism;ko00051//Fructose and mannose metabolism;ko00520//Amino sugar and nucleotide sugar metabolism
CL6228.Contig2_All	1608	301	5728	5.912	113.961	4.2687	Up	0	0	166	1298	3.0979	26.2807	3.0846	Up	1.2915e-238	6.6786e-237	gi|48093461|gb|AAT40107.1|	662.5	0	UDP-glucuronate decarboxylase 1 [Nicotiana tabacum]	gi|334847979|gb|JN017094.1|	876	0	Camellia oleifera UDP-glucuronate decarboxylase mRNA, complete cds	sp|Q9LH76|RHM3_ARATH	105	7e-23	Probable rhamnose biosynthetic enzyme 3 OS=Arabidopsis thaliana GN=RHM3 PE=1 SV=1	alr0657	439	5e-123	COG0451	Nucleoside-diphosphate-sugar epimerases	K01710	2e-119	427	cme:CME136C	dTDP-glucose 4,6-dehydratase [EC:4.2.1.46]	GO:0042732//D-xylose metabolic process;GO:0009225//nucleotide-sugar metabolic process	GO:0048040//UDP-glucuronate decarboxylase activity;GO:0050662//coenzyme binding;GO:0000166//nucleotide binding	GO:0005886//plasma membrane	ko01100//Metabolic pathways;ko01110//Biosynthesis of secondary metabolites;ko00520//Amino sugar and nucleotide sugar metabolism
Unigene8173_All	683	1	19	0.0462	0.89	4.2678	Up	1.855e-05	6.3865e-05	2	49	0.0879	2.3357	4.7318	Up	8.2626e-14	4.7427e-13	gi|326513472|dbj|BAK06976.1|	210.3	1e-53	predicted protein [Hordeum vulgare subsp. vulgare]	gi|32992604|dbj|AK107395.1|	961	0	Oryza sativa Japonica Group cDNA clone:002-127-D04, full insert sequence	sp|Q56WD9|THIK2_ARATH	191	2e-49	3-ketoacyl-CoA thiolase 2, peroxisomal OS=Arabidopsis thaliana GN=PED1 PE=1 SV=2	DR1428	182	6e-46	COG0183	Acetyl-CoA acetyltransferase	K07513	1e-51	201	zma:100192501	acetyl-CoA acyltransferase 1 [EC:2.3.1.16]	-	GO:0016746//transferase activity, transferring acyl groups	GO:0043231//intracellular membrane-bounded organelle;GO:0044444//cytoplasmic part;GO:0016020//membrane	ko01100//Metabolic pathways;ko01110//Biosynthesis of secondary metabolites;ko00592//alpha-Linolenic acid metabolism;ko00071//Fatty acid metabolism;ko04146//Peroxisome;ko01040//Biosynthesis of unsaturated fatty acids;ko00280//Valine, leucine and isoleucine degradation
CL3456.Contig4_All	2714	87	1654	1.0124	19.4968	4.2674	Up	0	0	37	1212	0.4091	14.5392	5.1514	Up	0	0	gi|5814093|gb|AAD52097.1|AF088885_1	911.8	0	receptor-like kinase CHRK1 [Nicotiana tabacum]	gi|5814092|gb|AF088885.1|AF088885	170	5e-39	Nicotiana tabacum receptor-like kinase CHRK1 (Chrk1) mRNA, complete cds	sp|Q39086|SD17_ARATH	342	8e-94	Receptor-like serine/threonine-protein kinase SD1-7 OS=Arabidopsis thaliana GN=SD17 PE=1 SV=1	ECU01g0630	94.7	7e-19	COG0515	Serine/threonine protein kinase	K01183	9e-91	333	rcu:RCOM_0701150	chitinase [EC:3.2.1.14]	GO:0006468//protein phosphorylation	GO:0004553//hydrolase activity, hydrolyzing O-glycosyl compounds;GO:0005524//ATP binding;GO:0004674//protein serine/threonine kinase activity	-	ko01110//Biosynthesis of secondary metabolites;ko00520//Amino sugar and nucleotide sugar metabolism
CL7748.Contig1_All	574	2	38	0.11	2.1179	4.2671	Up	6.1713e-10	3.2099e-09	2	26	0.1046	1.4747	3.8175	Up	5.6905e-07	2.0954e-06	gi|84314120|gb|ABC55672.1|	183	2e-45	dehydrin DH2a [Coffea canephora]	gi|84314119|gb|DQ323989.1|	95.6	4e-17	Coffea canephora dehydrin DH2a mRNA, complete cds	sp|P21298|DHLE_RAPSA	157	4e-39	Late embryogenesis abundant protein OS=Raphanus sativus PE=2 SV=1	--	--	--	--	--	--	--	--	--	--	-	-	-	--
Unigene18818_All	552	2	38	0.1144	2.2023	4.2669	Up	6.1713e-10	3.2097e-09	11	42	0.598	2.4772	2.0505	Up	3.5498e-06	1.2098e-05	--	--	--	--	--	--	--	--	--	--	--	--	--	--	--	--	--	--	--	--	--	--	-	-	-	--
Unigene25244_All	408	2	38	0.1548	2.9796	4.2666	Up	6.1713e-10	3.2095e-09	1	24	0.0735	1.9151	4.7035	Up	2.9516e-07	1.1131e-06	--	--	--	--	--	--	--	--	--	--	--	--	--	--	--	--	--	--	--	--	--	--	-	-	-	--
Unigene21106_All	390	17	323	1.3767	26.4958	4.2665	Up	1.388e-75	2.9745e-74	9	59	0.6925	4.9253	2.8303	Up	2.6163e-11	1.3168e-10	gi|224109544|ref|XP_002315231.1|	124	6e-28	predicted protein [Populus trichocarpa] >gi|118483816|gb|ABK93800.1| unknown [Populus trichocarpa] >gi|118485318|gb|ABK94518.1| unknown [Populus trichocarpa] >gi|222864271|gb|EEF01402.1| predicted protein [Populus trichocarpa]	gi|334847979|gb|JN017094.1|	159	2e-36	Camellia oleifera UDP-glucuronate decarboxylase mRNA, complete cds	--	--	--	--	alr0657	63.9	7e-11	COG0451	Nucleoside-diphosphate-sugar epimerases	K01710	3e-06	48.5	cme:CME136C	dTDP-glucose 4,6-dehydratase [EC:4.2.1.46]	GO:0042732//D-xylose metabolic process;GO:0009225//nucleotide-sugar metabolic process	GO:0048040//UDP-glucuronate decarboxylase activity;GO:0050662//coenzyme binding;GO:0000166//nucleotide binding	GO:0005886//plasma membrane	ko01100//Metabolic pathways;ko01110//Biosynthesis of secondary metabolites
Unigene19545_All	320	6	114	0.5922	11.3971	4.2664	Up	1.5076e-27	1.5452e-26	2	23	0.1876	2.3401	3.6408	Up	4.1611e-06	1.4053e-05	--	--	--	--	gi|357466478|ref|XM_003603476.1|	71.9	4e-10	Medicago truncatula Cryptochrome DASH (MTR_3g108710) mRNA, complete cds	--	--	--	--	--	--	--	--	--	--	--	--	--	--	-	-	-	--
CL5645.Contig1_All	405	1	19	0.078	1.5008	4.2661	Up	1.855e-05	6.3897e-05	0	15	0	1.2058	10.2358	Up	1.5686e-05	4.9613e-05	gi|255581057|ref|XP_002531344.1|	169.5	1e-41	lactosylceramide 4-alpha-galactosyltransferase, putative [Ricinus communis] >gi|223529042|gb|EEF31028.1| lactosylceramide 4-alpha-galactosyltransferase, putative [Ricinus communis]	gi|356523287|ref|XM_003530224.1|	58	7e-06	PREDICTED: Glycine max uncharacterized protein LOC100812965 (LOC100812965), mRNA	--	--	--	--	--	--	--	--	--	K01988	1e-42	169	rcu:RCOM_1150980	lactosylceramide 4-alpha-galactosyltransferase [EC:2.4.1.228]	-	GO:0050512//lactosylceramide 4-alpha-galactosyltransferase activity	GO:0005795//Golgi stack;GO:0009536//plastid	ko01100//Metabolic pathways;ko00603//Glycosphingolipid biosynthesis - globo series
Unigene19228_All	404	1	19	0.0782	1.5046	4.2661	Up	1.855e-05	6.3888e-05	3	20	0.2228	1.6117	2.8548	Up	0.00012901	0.0003634	gi|242051903|ref|XP_002455097.1|	143.3	9e-34	hypothetical protein SORBIDRAFT_03g004270 [Sorghum bicolor] >gi|241927072|gb|EES00217.1| hypothetical protein SORBIDRAFT_03g004270 [Sorghum bicolor]	gi|37989572|dbj|AK119949.1|	599	1e-169	Oryza sativa Japonica Group cDNA clone:002-184-C03, full insert sequence	sp|P83291|NB5R2_ARATH	138	9e-34	NADH-cytochrome b5 reductase-like protein OS=Arabidopsis thaliana GN=CBR2 PE=1 SV=2	YKL150w	132	1e-31	COG0543	2-polyprenylphenol hydroxylase and related flavodoxin oxidoreductases	K00326	9e-35	143	sbi:SORBI_03g004270	cytochrome-b5 reductase [EC:1.6.2.2]	GO:0009651//response to salt stress;GO:0009266//response to temperature stimulus;GO:0006972//hyperosmotic response;GO:0006833//water transport;GO:0007030//Golgi organization;GO:0006096//glycolysis;GO:0046686//response to cadmium ion	GO:0005507//copper ion binding;GO:0016491//oxidoreductase activity	GO:0009505//plant-type cell wall;GO:0005758//mitochondrial intermembrane space;GO:0005794//Golgi apparatus	ko01110//Biosynthesis of secondary metabolites;ko00520//Amino sugar and nucleotide sugar metabolism
CL10668.Contig2_All	1691	186	3488	3.474	65.989	4.2476	Up	0	0	78	672	1.3842	12.9382	3.2245	Up	8.2689e-130	2.5694e-128	gi|359479629|ref|XP_003632307.1|	299.7	8e-80	PREDICTED: uncharacterized protein LOC100855273 [Vitis vinifera] >gi|296085215|emb|CBI28710.3| unnamed protein product [Vitis vinifera]	gi|349715934|emb|FQ391941.1|	117	4e-23	Vitis vinifera clone SS0AFA8YI23	--	--	--	--	--	--	--	--	--	--	--	--	--	--	-	-	-	--
Unigene14171_All	685	3	56	0.1383	2.6154	4.2412	Up	4.4114e-14	2.8848e-13	6	32	0.2628	1.5209	2.5329	Up	4.535e-06	1.5232e-05	gi|326513122|dbj|BAK06801.1|	100.1	2e-20	predicted protein [Hordeum vulgare subsp. vulgare]	--	--	--	--	sp|Q39524|HUP2_PARKE	90.9	6e-19	H(+)/hexose cotransporter 2 OS=Parachlorella kessleri GN=HUP2 PE=2 SV=1	araE	77.8	2e-14	COG0477	Permeases of the major facilitator superfamily	K08150	8e-18	88.6	rcu:RCOM_0573930	MFS transporter, SP family, solute carrier family 2 (myo-inositol transporter), member 13	GO:0006810//transport	GO:0022891//substrate-specific transmembrane transporter activity	GO:0016020//membrane	--
CL2322.Contig1_All	1677	513	9506	9.6614	181.344	4.2304	Up	0	0	671	4039	12.0068	78.4132	2.7072	Up	0	0	gi|52699549|gb|AAU86897.1|	765.4	0	glycosyl hydrolase family-like protein [Salvia miltiorrhiza]	gi|52699548|gb|AY738151.1|	1183	0	Salvia miltiorrhiza glycosyl hydrolase family-like protein mRNA, complete cds	sp|Q42656|AGAL_COFAR	521	6e-148	Alpha-galactosidase OS=Coffea arabica PE=1 SV=1	--	--	--	--	--	K07407	0	671	vvi:100248541	alpha-galactosidase [EC:3.2.1.22]	GO:0006635//fatty acid beta-oxidation;GO:0006891//intra-Golgi vesicle-mediated transport;GO:0009311//oligosaccharide metabolic process;GO:0006869//lipid transport;GO:0010351//lithium ion transport;GO:0016558//protein import into peroxisome matrix;GO:0009755//hormone-mediated signaling pathway;GO:0048767//root hair elongation;GO:0046477//glycosylceramide catabolic process;GO:0016139//glycoside cat…	GO:0043169//cation binding;GO:0052692//raffinose alpha-galactosidase activity	GO:0016023//cytoplasmic membrane-bounded vesicle;GO:0009505//plant-type cell wall;GO:0005773//vacuole;GO:0005576//extracellular region	ko00603//Glycosphingolipid biosynthesis - globo series;ko00052//Galactose metabolism;ko00561//Glycerolipid metabolism;ko00600//Sphingolipid metabolism
CL4909.Contig1_All	462	3	55	0.2051	3.8085	4.2148	Up	8.4435e-14	5.4595e-13	0	62	0	4.3692	12.0932	Up	1.5777e-20	1.1951e-19	gi|53748437|emb|CAH59412.1|	223.4	8e-58	hypothetical protein [Plantago major]	--	--	--	--	sp|O64640|CXE8_ARATH	105	1e-23	Probable carboxylesterase 8 OS=Arabidopsis thaliana GN=CXE8 PE=2 SV=1	--	--	--	--	--	K14493	2e-09	59.7	ppp:PHYPADRAFT_118478	gibberellin receptor GID1 [EC:3.-.-.-]	-	-	-	ko04075//Plant hormone signal transduction
CL582.Contig17_All	1092	7	128	0.2025	3.75	4.2109	Up	1.6102e-30	1.7721e-29	1	17	0.0275	0.5068	4.2039	Up	3.7407e-05	0.00011321	gi|225440392|ref|XP_002267559.1|	389.8	3e-107	PREDICTED: uncharacterized protein LOC100232886 [Vitis vinifera] >gi|7406669|emb|CAB85628.1| putative ripening-related protein [Vitis vinifera]	gi|349705058|emb|FQ384012.1|	157	3e-35	Vitis vinifera clone SS0AAG48YK23	--	--	--	--	BMEII0272	63.5	6e-10	COG1011	Predicted hydrolase (HAD superfamily)	K07025	2e-104	377	gmx:100796466	putative hydrolase of the HAD superfamily	-	GO:0016787//hydrolase activity	-	--
Unigene28920_All	489	4	73	0.2583	4.7759	4.2087	Up	6.3385e-18	4.858e-17	7	38	0.4296	2.53	2.5581	Up	4.71e-07	1.7446e-06	--	--	--	--	--	--	--	--	--	--	--	--	--	--	--	--	--	--	--	--	--	--	-	-	-	--
CL11199.Contig4_All	3875	198	3599	1.6138	29.7131	4.2026	Up	0	0	75	1556	0.5808	13.0733	4.4924	Up	0	0	gi|224101747|ref|XP_002312405.1|	61.6	1e-07	predicted protein [Populus trichocarpa] >gi|222852225|gb|EEE89772.1| predicted protein [Populus trichocarpa]	gi|399605228|gb|JQ711537.1|	87.7	8e-14	Olea europaea universal stress protein mRNA, partial cds	--	--	--	--	--	--	--	--	--	--	--	--	--	--	GO:0006950//response to stress;GO:0002238//response to molecule of fungal origin	-	GO:0005737//cytoplasm	--
CL11821.Contig5_All	1523	123	2844	93.7089	2.5837	4.197	Up	0	0	239	4756	2.5837	58.9773	4.5126	Up	0	0	gi|290750630|gb|ADD52195.1|	723.8	0	plastidic aldolase [Catharanthus roseus]	gi|4827250|dbj|AB027001.1|	807	0	Nicotiana paniculata mRNA for plastidic aldolase NPALDP1, complete cds	sp|Q944G9|ALFC2_ARATH	683	0	Probable fructose-bisphosphate aldolase 2, chloroplastic OS=Arabidopsis thaliana GN=FBA2 PE=1 SV=2	XF0826	312	1e-84	COG3588	Fructose-1,6-bisphosphate aldolase	K01623	0	716	vvi:100852851	fructose-bisphosphate aldolase, class I [EC:4.1.2.13]	GO:0046686//response to cadmium ion;GO:0009737//response to abscisic acid stimulus;GO:0006096//glycolysis	GO:0004332//fructose-bisphosphate aldolase activity	GO:0010287//plastoglobule;GO:0009941//chloroplast envelope;GO:0022626//cytosolic ribosome;GO:0031977//thylakoid lumen;GO:0016020//membrane;GO:0048046//apoplast	ko01100//Metabolic pathways;ko00710//Carbon fixation in photosynthetic organisms;ko01110//Biosynthesis of secondary metabolites;ko00030//Pentose phosphate pathway;ko00010//Glycolysis / Gluconeogenesis;ko00051//Fructose and mannose metabolism
CL11199.Contig3_All	3633	159	2876	1.3823	25.3257	4.1955	Up	0	0	41	1267	0.3387	11.3543	5.0671	Up	0	0	gi|297737805|emb|CBI27006.3|	60.5	2e-07	unnamed protein product [Vitis vinifera]	gi|399605228|gb|JQ711537.1|	87.7	7e-14	Olea europaea universal stress protein mRNA, partial cds	sp|Q8LGG8|USPAL_ARATH	60.5	7e-09	Universal stress protein A-like protein OS=Arabidopsis thaliana GN=At3g01520 PE=1 SV=2	all0634	61.2	1e-08	COG0589	Universal stress protein UspA and related nucleotide-binding proteins	--	--	--	--	--	GO:0006950//response to stress;GO:0002238//response to molecule of fungal origin	-	GO:0005737//cytoplasm	--
CL1115.Contig4_All	1849	287	5186	4.9023	89.7293	4.194	Up	0	0	469	3119	7.6116	54.9195	2.851	Up	0	0	gi|350534654|ref|NP_001233896.1|	168.3	1e-119	trehalose-6-phosphate synthase [Solanum lycopersicum] >gi|164457325|dbj|BAF98176.1| trehalose-6-phosphate synthase [Solanum lycopersicum]	gi|219109155|gb|EU603406.1|	127	4e-26	Rosa hybrid cultivar trehalose-6-phosphate synthase/phosphatase-like mRNA, partial sequence	sp|Q9ZV48|TPS11_ARATH	254	1e-103	Probable alpha,alpha-trehalose-phosphate synthase [UDP-forming] 11 OS=Arabidopsis thaliana GN=TPS11 PE=2 SV=1	SPAC19G12.15c_2	103	4e-38	COG1877	Trehalose-6-phosphatase	K16055	6e-112	268	bdi:100821815	trehalose 6-phosphate synthase/phosphatase [EC:2.4.1.15 3.1.3.12]	GO:0005992//trehalose biosynthetic process	GO:0003825//alpha,alpha-trehalose-phosphate synthase (UDP-forming) activity;GO:0004805//trehalose-phosphatase activity	GO:0009536//plastid;GO:0005739//mitochondrion	ko00500//Starch and sucrose metabolism
Unigene28803_All	426	1	18	0.0741	1.3518	4.1893	Up	3.5642e-05	0.000118	0	23	0	1.7578	10.7796	Up	4.3928e-08	1.7779e-07	gi|224014576|ref|XP_002296950.1|	134.4	4e-31	glucose-6-phosphate isomerase [Thalassiosira pseudonana CCMP1335] >gi|220968330|gb|EED86678.1| glucose-6-phosphate isomerase [Thalassiosira pseudonana CCMP1335]	gi|111609764|gb|DQ812889.1|	87.7	8e-15	Emiliania huxleyi cytosolic glucose-6-phosphate isomerase (GPI) mRNA, partial cds	sp|P54237|G6PI1_CLAMI	104	2e-23	Glucose-6-phosphate isomerase, cytosolic 1 OS=Clarkia mildrediae GN=PGIC1 PE=3 SV=1	SPBC1604.05	167	7e-42	COG0166	Glucose-6-phosphate isomerase	K01810	6e-25	110	smo:SELMODRAFT_104526	glucose-6-phosphate isomerase [EC:5.3.1.9]	GO:0006006//glucose metabolic process;GO:0044237//cellular metabolic process	GO:0016772//transferase activity, transferring phosphorus-containing groups;GO:0000166//nucleotide binding;GO:0016853//isomerase activity	-	ko01100//Metabolic pathways;ko01110//Biosynthesis of secondary metabolites;ko00500//Starch and sucrose metabolism;ko00030//Pentose phosphate pathway;ko00010//Glycolysis / Gluconeogenesis;ko00520//Amino sugar and nucleotide sugar metabolism
CL2187.Contig6_All	2165	6	108	0.0875	1.5959	4.1889	Up	7.3638e-26	7.2236e-25	9	40	0.1247	0.6015	2.2701	Up	1.4328e-06	5.0765e-06	gi|224057333|ref|XP_002299211.1|	203.8	4e-135	predicted protein [Populus trichocarpa] >gi|222846469|gb|EEE84016.1| predicted protein [Populus trichocarpa]	gi|47105192|gb|BT013777.1|	145	2e-31	Lycopersicon esculentum clone 132665F, mRNA sequence	sp|Q8L7A4|AGD11_ARATH	257	1e-125	Probable ADP-ribosylation factor GTPase-activating protein AGD11 OS=Arabidopsis thaliana GN=AGD11 PE=2 SV=1	YIL044c	95.1	4e-19	COG5347	GTPase-activating protein that regulates ARFs (ADP-ribosylation factors), involved in ARF-mediated vesicular transport	K12486	7e-21	100	pop:POPTR_1115910	stromal membrane-associated protein	-	-	-	ko04144//Endocytosis
CL5156.Contig2_All	1509	21	378	0.4395	8.0138	4.1886	Up	4.1047e-87	9.7877e-86	19	105	0.3778	2.2654	2.5841	Up	1.9674e-17	1.3241e-16	gi|225441890|ref|XP_002284381.1|	605.1	8e-172	PREDICTED: zeatin O-glucosyltransferase-like [Vitis vinifera]	gi|359481802|ref|XM_003632627.1|	91.7	2e-15	PREDICTED: Vitis vinifera zeatin O-glucosyltransferase-like (LOC100253778), mRNA	sp|Q9ZSK5|ZOG_PHALU	515	2e-146	Zeatin O-glucosyltransferase OS=Phaseolus lunatus GN=ZOG1 PE=2 SV=1	--	--	--	--	--	K13495	8e-173	605	vvi:100262460	cis-zeatin O-glucosyltransferase [EC:2.4.1.215]	-	GO:0016758//transferase activity, transferring hexosyl groups	-	ko00908//Zeatin biosynthesis
Unigene29300_All	565	4	72	0.2236	4.0768	4.1884	Up	1.2114e-17	9.1905e-17	0	23	0	1.3253	10.3721	Up	4.3928e-08	1.7779e-07	gi|357505741|ref|XP_003623159.1|	118.6	4e-26	hypothetical protein MTR_7g065150 [Medicago truncatula] >gi|355498174|gb|AES79377.1| hypothetical protein MTR_7g065150 [Medicago truncatula] >gi|388492720|gb|AFK34426.1| unknown [Medicago truncatula]	gi|160956729|emb|CU226296.1|	63.9	2e-07	Populus EST from severe drought-stressed leaves	--	--	--	--	--	--	--	--	--	--	--	--	--	--	GO:0009651//response to salt stress	-	-	--
CL3027.Contig1_All	874	8	144	0.2891	5.271	4.1884	Up	4.7293e-34	5.6441e-33	4	29	0.1373	1.0803	2.976	Up	2.0545e-06	7.178e-06	gi|34559256|gb|AAQ75384.1|	359	4e-98	putative opsin [Oryza sativa Indica Group]	gi|34559255|gb|AY307112.1|	91.7	1e-15	Oryza sativa (indica cultivar-group) putative opsin mRNA, complete cds	sp|Q9SN46|LRX5_ARATH	61.2	7e-10	Leucine-rich repeat extensin-like protein 5 OS=Arabidopsis thaliana GN=LRX5 PE=2 SV=2	VNG1467G	113	4e-25	COG5524	Bacteriorhodopsin	K14306	5e-07	53.1	rcu:RCOM_1609340	nuclear pore complex protein Nup62	-	-	-	ko03013//RNA transport
Unigene27444_All	1019	7	126	0.217	3.9558	4.1882	Up	5.8727e-30	6.3778e-29	4	59	0.1178	1.8851	4.0002	Up	7.0829e-15	4.2769e-14	--	--	--	--	--	--	--	--	--	--	--	--	--	--	--	--	--	--	--	--	--	--	-	-	-	--
CL9766.Contig1_All	965	2	36	0.0655	1.1935	4.1876	Up	2.2655e-09	1.1326e-08	5	93	0.1555	3.1376	4.3347	Up	5.8001e-24	4.9106e-23	gi|348680215|gb|EGZ20031.1|	334	2e-90	hypothetical protein PHYSODRAFT_350484 [Phytophthora sojae]	gi|151418946|dbj|AK250297.1|	825	0	Hordeum vulgare subsp. vulgare cDNA clone: FLbaf71o13, mRNA sequence	--	--	--	--	CC2406	228	9e-60	COG2057	Acyl CoA:acetate/3-ketoacid CoA transferase, beta subunit	--	--	--	--	--	-	GO:0016740//transferase activity	-	--
Unigene27459_All	1117	1	18	0.0283	0.5155	4.1871	Up	3.5642e-05	0.000118	10	58	0.2686	1.6905	2.6539	Up	1.7375e-10	8.3247e-10	gi|302843366|ref|XP_002953225.1|	56.2	9e-07	hypothetical protein VOLCADRAFT_63308 [Volvox carteri f. nagariensis] >gi|300261612|gb|EFJ45824.1| hypothetical protein VOLCADRAFT_63308 [Volvox carteri f. nagariensis]	--	--	--	--	--	--	--	--	--	--	--	--	--	--	--	--	--	--	-	-	-	--
CL11199.Contig2_All	2700	300	5381	3.5092	63.7584	4.1834	Up	0	0	93	2172	1.0336	26.1905	4.6633	Up	0	0	gi|224101747|ref|XP_002312405.1|	82.4	3e-14	predicted protein [Populus trichocarpa] >gi|222852225|gb|EEE89772.1| predicted protein [Populus trichocarpa]	--	--	--	--	--	--	--	--	--	--	--	--	--	--	--	--	--	--	GO:0006950//response to stress;GO:0002238//response to molecule of fungal origin	-	GO:0005737//cytoplasm	--
CL11199.Contig1_All	450	10	179	0.7018	12.7256	4.1805	Up	5.9763e-42	8.2607e-41	1	68	0.0667	4.9198	6.2048	Up	7.0882e-21	5.4342e-20	gi|224108456|ref|XP_002314854.1|	100.1	9e-21	predicted protein [Populus trichocarpa] >gi|222863894|gb|EEF01025.1| predicted protein [Populus trichocarpa]	gi|359472948|ref|XM_002283354.2|	63.9	1e-07	PREDICTED: Vitis vinifera universal stress protein A-like protein (LOC100257853), mRNA	sp|Q8LGG8|USPAL_ARATH	46.2	8e-06	Universal stress protein A-like protein OS=Arabidopsis thaliana GN=At3g01520 PE=1 SV=2	--	--	--	--	--	--	--	--	--	--	GO:0006950//response to stress	-	-	--
Unigene12030_All	1021	5	89	0.1547	2.7887	4.172	Up	1.7863e-21	1.5504e-20	7	89	0.2057	2.838	3.7863	Up	5.4573e-21	4.2019e-20	gi|384254184|gb|EIE27658.1|	138.7	1e-31	NAD(P)-binding protein [Coccomyxa subellipsoidea C-169]	gi|242385591|emb|FP098594.1|	347	1e-92	Phyllostachys edulis cDNA clone: bphyem126h23, full insert sequence	sp|P28643|FABG_CUPLA	126	2e-29	3-oxoacyl-[acyl-carrier-protein] reductase, chloroplastic OS=Cuphea lanceolata GN=CLKR27 PE=2 SV=1	SPAC8E11.10	230	3e-60	COG1028	Dehydrogenases with different specificities (related to short-chain alcohol dehydrogenases)	K00059	8e-29	125	sbi:SORBI_06g010860	3-oxoacyl-[acyl-carrier protein] reductase [EC:1.1.1.100]	-	GO:0016740//transferase activity	-	ko01100//Metabolic pathways;ko00061//Fatty acid biosynthesis;ko01040//Biosynthesis of unsaturated fatty acids
Unigene1073_All	1556	678	12061	13.7618	247.977	4.1715	Up	0	0	1154	12305	22.2554	257.466	3.5322	Up	0	0	gi|119331588|gb|ABL63120.1|	328.6	1e-88	AT-hook DNA-binding protein [Catharanthus roseus]	gi|338815362|gb|HM749648.1|	63.9	4e-07	Solanum tuberosum cultivar Superior RSI2 mRNA, complete cds	sp|Q9SN46|LRX5_ARATH	51.6	1e-06	Leucine-rich repeat extensin-like protein 5 OS=Arabidopsis thaliana GN=LRX5 PE=2 SV=2	--	--	--	--	--	K01051	5e-06	51.2	gmx:100776781	pectinesterase [EC:3.1.1.11]	-	-	-	ko01100//Metabolic pathways;ko00500//Starch and sucrose metabolism;ko00040//Pentose and glucuronate interconversions
Unigene26790_All	417	17	301	1.2876	23.0924	4.1647	Up	2.1068e-69	4.2102e-68	26	103	1.871	8.0417	2.1037	Up	1.1024e-13	6.2876e-13	--	--	--	--	--	--	--	--	--	--	--	--	--	--	--	--	--	--	--	--	--	--	-	-	-	--
Unigene15647_All	334	3	53	0.2837	5.0765	4.1614	Up	3.0852e-13	1.9398e-12	4	28	0.3594	2.7294	2.9249	Up	3.7954e-06	1.2881e-05	gi|283482282|emb|CAQ64456.1|	65.5	2e-10	cytosolic class I small heat shock protein type 2 [Rhododendron rubropunctatum]	gi|186694324|gb|EU636239.1|	87.7	6e-15	Malus x domestica cultivar Fuji heat shock protein 17.5 mRNA, complete cds	sp|P27880|HSP12_MEDSA	65.1	9e-12	18.2 kDa class I heat shock protein OS=Medicago sativa GN=HSP18.2 PE=2 SV=1	--	--	--	--	--	K13993	2e-11	65.5	rcu:RCOM_0497680	HSP20 family protein	GO:0006457//protein folding;GO:0051259//protein oligomerization;GO:0009651//response to salt stress;GO:0009408//response to heat	-	GO:0005737//cytoplasm	ko04141//Protein processing in endoplasmic reticulum
CL2732.Contig6_All	3509	38	668	0.342	6.0902	4.1544	Up	7.0754e-152	2.6224e-150	20	512	0.171	4.7504	4.796	Up	8.6865e-134	2.7641e-132	gi|255586976|ref|XP_002534085.1|	153.3	2e-35	conserved hypothetical protein [Ricinus communis] >gi|223525878|gb|EEF28301.1| conserved hypothetical protein [Ricinus communis]	gi|160956729|emb|CU226296.1|	63.9	1e-06	Populus EST from severe drought-stressed leaves	--	--	--	--	--	--	--	--	--	--	--	--	--	--	GO:0006869//lipid transport;GO:0006508//proteolysis	GO:0008289//lipid binding;GO:0008233//peptidase activity	GO:0005576//extracellular region	--
Unigene29615_All	1791	82	1439	1.446	25.7042	4.1519	Up	0	0	146	729	2.4462	13.252	2.4376	Up	1.0042e-104	2.6046e-103	gi|225468906|ref|XP_002268915.1|	698.7	0	PREDICTED: cytochrome P450 82C4 [Vitis vinifera] >gi|147794787|emb|CAN66846.1| hypothetical protein VITISV_002367 [Vitis vinifera]	gi|225468905|ref|XM_002268879.1|	75.8	1e-10	PREDICTED: Vitis vinifera cytochrome P450 82C4-like (LOC100265476), mRNA	sp|O49858|C82A3_SOYBN	548	4e-156	Cytochrome P450 82A3 OS=Glycine max GN=CYP82A3 PE=2 SV=1	BS_yetO_1	105	3e-22	COG2124	Cytochrome P450	K00517	3e-154	543	ath:AT4G31940	[EC:1.14.-.-]	GO:0055114//oxidation-reduction process	GO:0020037//heme binding;GO:0016705//oxidoreductase activity, acting on paired donors, with incorporation or reduction of molecular oxygen;GO:0005506//iron ion binding;GO:0004497//monooxygenase activity;GO:0009055//electron carrier activity	-	ko01100//Metabolic pathways;ko01110//Biosynthesis of secondary metabolites;ko00944//Flavone and flavonol biosynthesis;ko00941//Flavonoid biosynthesis;ko00943//Isoflavonoid biosynthesis;ko00940//Phenylpropanoid biosynthesis;ko00945//Stilbenoid, diarylheptanoid and gingerol biosynthesis;ko00903//Limonene and pinene degradation
Unigene15297_All	440	2	35	0.1436	2.5448	4.1474	Up	4.3325e-09	2.1243e-08	4	24	0.2728	1.7759	2.7026	Up	4.2465e-05	0.00012751	--	--	--	--	--	--	--	--	--	--	--	--	--	--	--	--	--	--	--	--	--	--	-	-	-	--
Unigene21730_All	731	87	1516	3.7589	66.3469	4.1416	Up	0	0	25	780	1.0263	34.7396	5.0811	Up	2.0545e-209	9.535e-208	gi|359491947|ref|XP_003634344.1|	134	1e-30	PREDICTED: uncharacterized protein LOC100267722 [Vitis vinifera]	--	--	--	--	--	--	--	--	--	--	--	--	--	--	--	--	--	--	-	-	GO:0005886//plasma membrane	--
CL1077.Contig6_All	2417	14	243	0.1829	3.2164	4.1363	Up	4.8125e-56	8.2279e-55	13	197	0.1614	2.6536	4.0392	Up	5.2073e-47	7.2879e-46	gi|224143875|ref|XP_002325105.1|	37	0	predicted protein [Populus trichocarpa] >gi|118487180|gb|ABK95418.1| unknown [Populus trichocarpa] >gi|222866539|gb|EEF03670.1| predicted protein [Populus trichocarpa]	gi|359484875|ref|XM_002271812.2|	283	4e-73	PREDICTED: Vitis vinifera lactation elevated protein 1-like (LOC100260349), mRNA	--	--	--	--	BMEI0136	228	3e-59	COG1485	Predicted ATPase	K06916	0	692	pop:POPTR_1106960		GO:0019243//methylglyoxal catabolic process to D-lactate;GO:0019375//galactolipid biosynthetic process;GO:0042631//cellular response to water deprivation;GO:0016036//cellular response to phosphate starvation	GO:0005516//calmodulin binding;GO:0005524//ATP binding;GO:0016887//ATPase activity	GO:0005739//mitochondrion;GO:0009507//chloroplast	--
Unigene2018_All	416	6	104	0.4555	7.9979	4.1341	Up	9.7495e-25	9.2871e-24	3	35	0.2164	2.7392	3.662	Up	9.0413e-09	3.8613e-08	--	--	--	--	--	--	--	--	--	--	--	--	--	--	--	--	--	--	--	--	--	--	-	-	-	--
Unigene10694_All	986	18	311	0.5766	10.0907	4.1293	Up	3.0525e-71	6.227e-70	9	87	0.2739	2.8727	3.3907	Up	7.3195e-19	5.2054e-18	gi|255571823|ref|XP_002526854.1|	311.6	1e-83	peroxisomal membrane protein pmp34, putative [Ricinus communis] >gi|223533753|gb|EEF35485.1| peroxisomal membrane protein pmp34, putative [Ricinus communis]	gi|359486714|ref|XM_002279452.2|	194	1e-46	PREDICTED: Vitis vinifera mitochondrial substrate carrier family protein Q-like (LOC100261501), mRNA	sp|Q93XM7|MCAT_ARATH	66.6	2e-11	Mitochondrial carnitine/acylcarnitine carrier-like protein OS=Arabidopsis thaliana GN=BOU PE=1 SV=1	--	--	--	--	--	K13354	1e-84	311	rcu:RCOM_0591310	solute carrier family 25 (peroxisomal adenine nucleotide transporter), member 17	GO:0006635//fatty acid beta-oxidation;GO:0043132//NAD transport;GO:0044375//regulation of peroxisome size	-	GO:0016021//integral to membrane;GO:0005743//mitochondrial inner membrane;GO:0005778//peroxisomal membrane;GO:0005774//vacuolar membrane	ko04146//Peroxisome
CL3476.Contig1_All	1739	94	1624	1.7072	29.8762	4.1293	Up	0	0	37	720	0.6385	13.4797	4.4	Up	6.0112e-178	2.4657e-176	gi|359492641|ref|XP_003634448.1|	639.4	0	PREDICTED: LOW QUALITY PROTEIN: cytochrome P450 82A3-like [Vitis vinifera]	gi|22652227|gb|AF410804.1|	133	6e-28	Scutellaria baicalensis clone 2239-54 cytochrome P450-like mRNA, partial cds	sp|O49858|C82A3_SOYBN	549	2e-156	Cytochrome P450 82A3 OS=Glycine max GN=CYP82A3 PE=2 SV=1	alr4833	110	8e-24	COG2124	Cytochrome P450	K00517	1e-147	521	ath:AT4G31940	[EC:1.14.-.-]	-	GO:0046872//metal ion binding;GO:0016491//oxidoreductase activity	-	ko01100//Metabolic pathways;ko01110//Biosynthesis of secondary metabolites;ko00944//Flavone and flavonol biosynthesis;ko00941//Flavonoid biosynthesis;ko00945//Stilbenoid, diarylheptanoid and gingerol biosynthesis;ko00903//Limonene and pinene degradation
Unigene25119_All	432	4	69	0.2924	5.1098	4.1273	Up	8.42e-17	6.1765e-16	1	22	0.0695	1.658	4.5763	Up	1.1878e-06	4.2375e-06	--	--	--	--	gi|147780139|emb|AM423281.2|	58	7e-06	Vitis vinifera contig VV78X224077.4, whole genome shotgun sequence	--	--	--	--	--	--	--	--	--	--	--	--	--	--	-	-	-	--
CL3039.Contig1_All	2279	16	276	0.2217	3.8744	4.1273	Up	2.2988e-63	4.2887e-62	49	238	0.6452	3.4	2.3977	Up	1.1761e-34	1.3031e-33	gi|357128765|ref|XP_003566040.1|	105.9	2e-21	PREDICTED: uncharacterized protein LOC100829785 [Brachypodium distachyon]	--	--	--	--	sp|Q9FPQ6|GP1_CHLRE	139	5e-33	Vegetative cell wall protein gp1 OS=Chlamydomonas reinhardtii GN=GP1 PE=2 SV=1	RSc1775	82	4e-15	COG3210	Large exoproteins involved in heme utilization or adhesion	K14709	2e-27	122	vcn:VOLCADRAFT_104214	solute carrier family 39 (zinc transporter), member 1/2/3	-	-	-	--
CL1805.Contig8_All	1454	5	86	0.1086	1.8922	4.123	Up	1.239e-20	1.046e-19	1	34	0.0206	0.7613	5.2077	Up	2.6079e-10	1.2349e-09	gi|255547924|ref|XP_002515019.1|	149.1	1e-76	protein binding protein, putative [Ricinus communis] >gi|223546070|gb|EEF47573.1| protein binding protein, putative [Ricinus communis]	gi|162809361|gb|AC215897.1|	61.9	2e-06	Populus trichocarpa clone POP034-F24, complete sequence	--	--	--	--	--	--	--	--	--	--	--	--	--	--	-	-	-	--
CL12248.Contig2_All	1401	78	1474	1.8126	31.5717	4.1225	Up	3.6317e-248	2.0114e-246	14	918	0.3197	20.6947	6.0164	Up	0	0	gi|225444357|ref|XP_002266056.1|	62.4	1e-08	PREDICTED: glucose-6-phosphate/phosphate translocator 2, chloroplastic [Vitis vinifera] >gi|302144079|emb|CBI23184.3| unnamed protein product [Vitis vinifera]	gi|2997592|gb|AF020816.1|AF020816	541	1e-151	Solanum tuberosum glucose-6-phosphate/phosphate-translocator precursor (GPT) mRNA, nuclear gene encoding plastid protein, partial cds	sp|Q94B38|GPT2_ARATH	413	1e-115	Glucose-6-phosphate/phosphate translocator 2, chloroplastic OS=Arabidopsis thaliana GN=GPT2 PE=2 SV=2	--	--	--	--	--	K15283	6e-117	419	vvi:100241727	solute carrier family 35, member E1	GO:0007276//gamete generation;GO:0009749//response to glucose stimulus;GO:0009744//response to sucrose stimulus;GO:0015713//phosphoglycerate transport;GO:0015760//glucose-6-phosphate transport;GO:0035436//triose phosphate transmembrane transport;GO:0010109//regulation of photosynthesis;GO:0009553//embryo sac development;GO:0034389//lipid particle organization;GO:0010152//pollen maturation;GO:0007…	GO:0015120//phosphoglycerate transmembrane transporter activity;GO:0005315//inorganic phosphate transmembrane transporter activity;GO:0071917//triose-phosphate transmembrane transporter activity;GO:0015152//glucose-6-phosphate transmembrane transporter activity;GO:0015297//antiporter activity	GO:0016021//integral to membrane;GO:0005774//vacuolar membrane;GO:0009507//chloroplast;GO:0005886//plasma membrane	--
CL11821.Contig4_All	1490	101	2077	3.7583	65.4338	4.1219	Up	0	0	172	3249	2.1686	44.0256	4.3435	Up	0	0	gi|354464671|gb|AER26531.1|	723.8	0	fructose 1,6 bisphosphate aldolase class 1 [Carica papaya]	gi|4827250|dbj|AB027001.1|	775	0	Nicotiana paniculata mRNA for plastidic aldolase NPALDP1, complete cds	sp|Q944G9|ALFC2_ARATH	683	0	Probable fructose-bisphosphate aldolase 2, chloroplastic OS=Arabidopsis thaliana GN=FBA2 PE=1 SV=2	XF0826	312	1e-84	COG3588	Fructose-1,6-bisphosphate aldolase	K01623	0	717	vvi:100852851	fructose-bisphosphate aldolase, class I [EC:4.1.2.13]	GO:0046686//response to cadmium ion;GO:0009737//response to abscisic acid stimulus;GO:0006096//glycolysis	GO:0004332//fructose-bisphosphate aldolase activity	GO:0010287//plastoglobule;GO:0009941//chloroplast envelope;GO:0022626//cytosolic ribosome;GO:0031977//thylakoid lumen;GO:0016020//membrane;GO:0048046//apoplast	ko01100//Metabolic pathways;ko00710//Carbon fixation in photosynthetic organisms;ko01110//Biosynthesis of secondary metabolites;ko00030//Pentose phosphate pathway;ko00010//Glycolysis / Gluconeogenesis;ko00051//Fructose and mannose metabolism
CL1077.Contig9_All	2250	16	274	0.2246	3.8959	4.1165	Up	8.327e-63	1.5452e-61	14	237	0.1867	3.4294	4.1992	Up	8.4761e-58	1.3858e-56	gi|79325316|ref|NP_001031737.1|	157.9	7e-172	AFG1-like protein [Arabidopsis thaliana] >gi|53850477|gb|AAU95415.1| At4g28070 [Arabidopsis thaliana] >gi|56790192|gb|AAW30013.1| At4g28070 [Arabidopsis thaliana] >gi|332660035|gb|AEE85435.1| AFG1-like protein [Arabidopsis thaliana]	gi|359484875|ref|XM_002271812.2|	351	2e-93	PREDICTED: Vitis vinifera lactation elevated protein 1-like (LOC100260349), mRNA	--	--	--	--	BMEI0136	180	6e-55	COG1485	Predicted ATPase	K06916	1e-139	495	pop:POPTR_1106960		GO:0019243//methylglyoxal catabolic process to D-lactate;GO:0019375//galactolipid biosynthetic process;GO:0042631//cellular response to water deprivation;GO:0016036//cellular response to phosphate starvation	GO:0005516//calmodulin binding;GO:0005524//ATP binding;GO:0016887//ATPase activity	GO:0005739//mitochondrion;GO:0009507//chloroplast	--
CL1805.Contig6_All	1325	3	51	0.0715	1.2314	4.1062	Up	1.1232e-12	6.8623e-12	0	19	0	0.4669	8.867	Up	8.3008e-07	3.0098e-06	gi|359473694|ref|XP_002272517.2|	269.2	9e-71	PREDICTED: uncharacterized protein LOC100245965 [Vitis vinifera]	gi|270140602|gb|BT107554.1|	63.9	4e-07	Picea glauca clone GQ03109_D04 mRNA sequence	--	--	--	--	--	--	--	--	--	--	--	--	--	--	-	-	-	--
Unigene2396_All	388	2	34	0.1628	2.8034	4.106	Up	8.2743e-09	3.9719e-08	1	28	0.0773	2.3495	4.9257	Up	1.7941e-08	7.494e-08	gi|242039707|ref|XP_002467248.1|	86.3	1e-16	hypothetical protein SORBIDRAFT_01g022020 [Sorghum bicolor] >gi|241921102|gb|EER94246.1| hypothetical protein SORBIDRAFT_01g022020 [Sorghum bicolor]	--	--	--	--	--	--	--	--	--	--	--	--	--	--	--	--	--	--	-	-	GO:0016020//membrane	--
Unigene11548_All	1526	2	34	0.0414	0.7128	4.1058	Up	8.2743e-09	3.9721e-08	34	185	0.6686	3.947	2.5615	Up	2.4369e-29	2.387e-28	gi|397614177|gb|EJK62643.1|	61.2	4e-08	hypothetical protein THAOC_16735, partial [Thalassiosira oceanica]	--	--	--	--	--	--	--	--	--	--	--	--	--	--	--	--	--	--	-	-	-	--
Unigene12832_All	394	1	17	0.0802	1.3804	4.1053	Up	6.8326e-05	0.00021742	2	22	0.1523	1.8179	3.5773	Up	8.0327e-06	2.6286e-05	--	--	--	--	--	--	--	--	--	--	--	--	--	--	--	--	--	--	--	--	--	--	-	-	-	--
CL395.Contig1_All	1030	1	17	0.0307	0.528	4.1042	Up	6.8326e-05	0.00021749	5	137	0.1457	4.3304	4.8934	Up	3.3789e-37	3.9612e-36	gi|323456065|gb|EGB11932.1|	251.5	1e-65	hypothetical protein AURANDRAFT_2200, partial [Aureococcus anophagefferens]	--	--	--	--	sp|P17202|BADH_SPIOL	226	2e-59	Betaine aldehyde dehydrogenase, chloroplastic OS=Spinacia oleracea PE=1 SV=1	BS_dhaS	216	5e-56	COG1012	NAD-dependent aldehyde dehydrogenases	K00130	2e-58	224	rcu:RCOM_1512620	betaine-aldehyde dehydrogenase [EC:1.2.1.8]	GO:0009414//response to water deprivation;GO:0009651//response to salt stress	GO:0016620//oxidoreductase activity, acting on the aldehyde or oxo group of donors, NAD or NADP as acceptor	GO:0005618//cell wall;GO:0005829//cytosol;GO:0009516//leucoplast	ko01100//Metabolic pathways;ko01110//Biosynthesis of secondary metabolites;ko00620//Pyruvate metabolism;ko00053//Ascorbate and aldarate metabolism;ko00040//Pentose and glucuronate interconversions;ko00010//Glycolysis / Gluconeogenesis;ko00330//Arginine and proline metabolism;ko00260//Glycine, serine and threonine metabolism;ko00310//Lysine degradation;ko00410//beta-Alanine metabolism;ko00340//His…
CL6228.Contig7_All	2226	184	3120	2.6106	44.8402	4.1023	Up	0	0	94	597	1.2672	8.7317	2.7846	Up	8.7276e-100	2.1683e-98	gi|224100953|ref|XP_002312082.1|	147.5	7e-34	predicted protein [Populus trichocarpa] >gi|118487220|gb|ABK95438.1| unknown [Populus trichocarpa] >gi|222851902|gb|EEE89449.1| predicted protein [Populus trichocarpa]	gi|334847979|gb|JN017094.1|	424	1e-115	Camellia oleifera UDP-glucuronate decarboxylase mRNA, complete cds	sp|Q2R1V8|GME2_ORYSJ	67.8	2e-11	GDP-mannose 3,5-epimerase 2 OS=Oryza sativa subsp. japonica GN=GME-2 PE=2 SV=2	alr0657	233	8e-61	COG0451	Nucleoside-diphosphate-sugar epimerases	K01710	9e-65	246	cme:CME136C	dTDP-glucose 4,6-dehydratase [EC:4.2.1.46]	GO:0009744//response to sucrose stimulus;GO:0042732//D-xylose metabolic process;GO:0009225//nucleotide-sugar metabolic process;GO:0009749//response to glucose stimulus;GO:0009750//response to fructose stimulus	GO:0048040//UDP-glucuronate decarboxylase activity;GO:0050662//coenzyme binding;GO:0000166//nucleotide binding	GO:0005886//plasma membrane;GO:0005829//cytosol	ko01100//Metabolic pathways;ko01110//Biosynthesis of secondary metabolites;ko00053//Ascorbate and aldarate metabolism;ko00520//Amino sugar and nucleotide sugar metabolism
CL1152.Contig8_All	201	1230	21249	195.771	3338.86	4.0921	Up	0	0	704	20023	114.031	2989.32	4.7123	Up	0	0	gi|75215431|sp|Q9XGN4.1|GOLS1_AJURE	127.5	5e-29	RecName: Full=Galactinol synthase 1; Short=ArGolS1; Short=GolS-1 >gi|5608497|emb|CAB51533.1| galactinol synthase, isoform GolS-1 [Ajuga reptans]	gi|146230137|gb|EF494115.1|	139	1e-30	Verbascum phoeniceum galactinol synthase 2 (GAS2) mRNA, complete cds	sp|Q9XGN4|GOLS1_AJURE	127	1e-30	Galactinol synthase 1 OS=Ajuga reptans GN=GOLS1 PE=1 SV=1	--	--	--	--	--	--	--	--	--	--	GO:0010325//raffinose family oligosaccharide biosynthetic process;GO:0006012//galactose metabolic process;GO:0052576;GO:0070417//cellular response to cold	GO:0046872//metal ion binding;GO:0047216//inositol 3-alpha-galactosyltransferase activity	GO:0005737//cytoplasm	--
Unigene16743_All	684	89	1496	4.1095	69.9703	4.0897	Up	0	0	44	3105	1.9303	147.793	6.2586	Up	0	0	gi|148278101|gb|ABQ53933.1|	196.1	3e-49	lipid transfer protein [Sesamum indicum]	gi|144601656|gb|EF187462.1|	161	1e-36	Salvia miltiorrhiza lipid transfer protein 2 mRNA, complete cds	sp|O24038|NLTP2_SOLPN	133	8e-32	Non-specific lipid-transfer protein 2 OS=Solanum pennellii GN=LTP2 PE=3 SV=1	--	--	--	--	--	--	--	--	--	--	-	-	-	--
CL8140.Contig2_All	1859	37	620	0.6286	10.6697	4.0852	Up	2.0002e-139	6.9e-138	2	122	0.0323	2.1366	6.0476	Up	2.4026e-36	2.7649e-35	gi|403084376|gb|AFR23372.1|	806.2	0	(+)-epi-alpha-bisabolol synthase [Phyla dulcis]	gi|403084375|gb|JQ731636.1|	438	1e-120	Phyla dulcis (+)-epi-alpha-bisabolol synthase mRNA, complete cds	sp|Q6PWU2|ATESY_VITVI	656	0	(-)-alpha-terpineol synthase OS=Vitis vinifera PE=1 SV=1	--	--	--	--	--	K12742	1e-143	508	pop:POPTR_1111628	isoprene synthase [EC:4.2.3.27]	GO:0050896//response to stimulus;GO:0016114//terpenoid biosynthetic process	GO:0046872//metal ion binding;GO:0010334//sesquiterpene synthase activity	-	ko01100//Metabolic pathways;ko01110//Biosynthesis of secondary metabolites;ko00900//Terpenoid backbone biosynthesis;ko00902//Monoterpenoid biosynthesis
CL3390.Contig2_All	1152	1436	24029	39.3693	667.301	4.0832	Up	0	0	1950	31831	50.795	899.593	4.1465	Up	0	0	gi|226713609|sp|A7NW78.1|CSPL5_VITVI	233	6e-60	RecName: Full=CASP-like protein VIT_05s0020g01820	--	--	--	--	sp|A7NW78|CSPL5_VITVI	233	2e-61	CASP-like protein VIT_05s0020g01820 OS=Vitis vinifera GN=VIT_05s0020g01820 PE=2 SV=1	--	--	--	--	--	--	--	--	--	--	-	GO:0043424//protein histidine kinase binding	GO:0009506//plasmodesma;GO:0005739//mitochondrion;GO:0005886//plasma membrane	--
Unigene20378_All	701	14	234	0.6308	10.6791	4.0815	Up	1.5711e-53	2.5983e-52	9	44	0.3853	2.0435	2.407	Up	1.5781e-07	6.0957e-07	gi|224124268|ref|XP_002329981.1|	93.6	2e-18	predicted protein [Populus trichocarpa] >gi|222871406|gb|EEF08537.1| predicted protein [Populus trichocarpa]	gi|269996064|gb|AC238905.5|	71.9	8e-10	Solanum lycopersicum strain Heinz 1706 chromosome 1 clone hba-111d21 map 1, complete sequence	--	--	--	--	--	--	--	--	--	--	--	--	--	--	-	-	-	--
CL6228.Contig1_All	1905	350	5844	5.8027	98.1417	4.0801	Up	0	0	176	1348	2.7724	23.0379	3.0548	Up	2.3056e-245	1.2239e-243	gi|48093461|gb|AAT40107.1|	223	1e-56	UDP-glucuronate decarboxylase 1 [Nicotiana tabacum]	gi|334847979|gb|JN017094.1|	595	1e-167	Camellia oleifera UDP-glucuronate decarboxylase mRNA, complete cds	sp|Q9SYM5|RHM1_ARATH	71.2	2e-12	Probable rhamnose biosynthetic enzyme 1 OS=Arabidopsis thaliana GN=RHM1 PE=1 SV=1	alr0657	307	5e-83	COG0451	Nucleoside-diphosphate-sugar epimerases	K01710	8e-88	323	cme:CME136C	dTDP-glucose 4,6-dehydratase [EC:4.2.1.46]	GO:0042732//D-xylose metabolic process;GO:0009225//nucleotide-sugar metabolic process	GO:0048040//UDP-glucuronate decarboxylase activity;GO:0050662//coenzyme binding;GO:0000166//nucleotide binding	GO:0005886//plasma membrane	ko01100//Metabolic pathways;ko01110//Biosynthesis of secondary metabolites;ko00520//Amino sugar and nucleotide sugar metabolism
CL1461.Contig2_All	2876	39	649	0.4283	7.2193	4.0752	Up	1.291e-145	4.6399e-144	45	249	0.4695	2.8188	2.5859	Up	2.3262e-39	2.8437e-38	gi|225458352|ref|XP_002281702.1|	488	3e-136	PREDICTED: uncharacterized protein LOC100264365 [Vitis vinifera] >gi|302142455|emb|CBI19658.3| unnamed protein product [Vitis vinifera]	gi|225458351|ref|XM_002281666.1|	129	2e-26	PREDICTED: Vitis vinifera uncharacterized LOC100264365 (LOC100264365), mRNA	sp|Q9SU08|AUXI1_ARATH	144	2e-34	Auxilin-related protein 1 OS=Arabidopsis thaliana GN=At4g12780 PE=1 SV=2	--	--	--	--	--	--	--	--	--	--	GO:0009902//chloroplast relocation	-	GO:0005737//cytoplasm	--
CL2732.Contig8_All	2895	33	549	0.36	6.0668	4.0749	Up	2.0232e-123	6.3483e-122	18	507	0.1866	5.7017	4.9334	Up	1.4197e-134	4.5428e-133	gi|388492094|gb|AFK34113.1|	76.6	2e-12	unknown [Medicago truncatula]	gi|160956729|emb|CU226296.1|	63.9	8e-07	Populus EST from severe drought-stressed leaves	--	--	--	--	--	--	--	--	--	--	--	--	--	--	-	-	-	--
CL1077.Contig12_All	1959	12	199	0.1935	3.2498	4.0699	Up	1.2027e-45	1.7625e-44	14	198	0.2145	3.2906	3.9393	Up	2.1162e-46	2.9327e-45	gi|224143875|ref|XP_002325105.1|	131	6e-29	predicted protein [Populus trichocarpa] >gi|118487180|gb|ABK95418.1| unknown [Populus trichocarpa] >gi|222866539|gb|EEF03670.1| predicted protein [Populus trichocarpa]	gi|359484875|ref|XM_002271812.2|	391	1e-105	PREDICTED: Vitis vinifera lactation elevated protein 1-like (LOC100260349), mRNA	--	--	--	--	BMEI0136	200	7e-51	COG1485	Predicted ATPase	K06916	5e-154	543	pop:POPTR_1106960		GO:0019243//methylglyoxal catabolic process to D-lactate;GO:0019375//galactolipid biosynthetic process;GO:0042631//cellular response to water deprivation;GO:0016036//cellular response to phosphate starvation	GO:0005516//calmodulin binding;GO:0005524//ATP binding;GO:0016887//ATPase activity	GO:0005739//mitochondrion;GO:0009507//chloroplast	--
CL10808.Contig2_All	584	2	34	0.1096	1.8387	4.0684	Up	1.2665e-08	5.9944e-08	0	136	0	6.9882	12.7707	Up	2.7292e-39	3.3322e-38	gi|225433870|ref|XP_002265252.1|	203	2e-51	PREDICTED: tetrapyrrole-binding protein, chloroplastic [Vitis vinifera] >gi|147779401|emb|CAN76796.1| hypothetical protein VITISV_030118 [Vitis vinifera]	gi|189011758|gb|AC226054.1|	61.9	6e-07	Musa balbisiana clone BAC MBP-8A2, complete sequence	sp|Q9LX31|GUN4C_ARATH	144	4e-35	Tetrapyrrole-binding protein, chloroplastic OS=Arabidopsis thaliana GN=GUN4 PE=1 SV=1	Rv3876	52.8	4e-07	COG0455	ATPases involved in chromosome partitioning	K01115	2e-10	63.9	vcn:VOLCADRAFT_99471	phospholipase D [EC:3.1.4.4]	GO:0006098//pentose-phosphate shunt;GO:0016117//carotenoid biosynthetic process;GO:0043085//positive regulation of catalytic activity;GO:0010207//photosystem II assembly;GO:0010019//chloroplast-nucleus signaling pathway;GO:0015995//chlorophyll biosynthetic process;GO:0009965//leaf morphogenesis;GO:0030154//cell differentiation;GO:0019344//cysteine biosynthetic process;GO:0045893//positive regulat…	GO:0046906//tetrapyrrole binding;GO:0019899//enzyme binding	GO:0009507//chloroplast	ko01100//Metabolic pathways;ko00565//Ether lipid metabolism;ko04144//Endocytosis;ko00564//Glycerophospholipid metabolism
Unigene4758_All	854	9	149	0.3328	5.5817	4.068	Up	1.6636e-34	2.0024e-33	10	127	0.3514	4.8417	3.7843	Up	2.2178e-29	2.1752e-28	gi|224119990|ref|XP_002331110.1|	276.9	2e-73	predicted protein [Populus trichocarpa] >gi|222872838|gb|EEF09969.1| predicted protein [Populus trichocarpa]	gi|147857310|emb|AM467558.2|	133	3e-28	Vitis vinifera contig VV78X059322.2, whole genome shotgun sequence	sp|Q9FLQ7|FH20_ARATH	32.3	2e-06	Formin-like protein 20 OS=Arabidopsis thaliana GN=FH20 PE=2 SV=3	--	--	--	--	--	--	--	--	--	--	-	-	GO:0005783//endoplasmic reticulum;GO:0005739//mitochondrion	--
CL4120.Contig1_All	1927	18	298	0.295	4.9474	4.0679	Up	1.2967e-67	2.5345e-66	6	56	0.0934	0.9461	3.3405	Up	1.9289e-12	1.0308e-11	gi|296089862|emb|CBI39681.3|	779.6	0	unnamed protein product [Vitis vinifera]	gi|356534942|ref|XM_003535962.1|	109	1e-20	PREDICTED: Glycine max probable peptide/nitrate transporter At1g59740-like (LOC100812867), mRNA	sp|Q8H157|PTR19_ARATH	434	9e-122	Nitrate transporter 1.2 OS=Arabidopsis thaliana GN=NRT1.2 PE=1 SV=1	ECU11g1050	79.3	2e-14	COG3104	Dipeptide/tripeptide permease	K14638	5e-104	377	smo:SELMODRAFT_97812	solute carrier family 15 (peptide/histidine transporter), member 3/4	GO:0006857//oligopeptide transport	GO:0005215//transporter activity	GO:0016020//membrane	--
CL8910.Contig2_All	523	6	99	0.3623	6.0558	4.0631	Up	2.4345e-23	2.2311e-22	2	55	0.1148	3.4238	4.8984	Up	1.2492e-15	7.7888e-15	--	--	--	--	--	--	--	--	--	--	--	--	--	--	--	--	--	--	--	--	--	--	-	-	-	--
CL1757.Contig1_All	265	2	33	0.2384	3.9839	4.0627	Up	1.578e-08	7.4184e-08	3	20	0.3397	2.4572	2.8547	Up	0.00012901	0.00036345	gi|302141758|emb|CBI18961.3|	62.8	1e-09	unnamed protein product [Vitis vinifera]	gi|21907939|dbj|AP004923.1|	63.9	7e-08	Lotus japonicus genomic DNA, chromosome 1, clone: LjT18O13, TM0078, complete sequence	sp|Q3ED78|C3H7_ARATH	52.4	6e-08	Zinc finger CCCH domain-containing protein 7 OS=Arabidopsis thaliana GN=At1g21570 PE=1 SV=1	--	--	--	--	--	--	--	--	--	--	-	-	-	--
CL885.Contig18_All	3431	29	477	0.267	4.4477	4.0581	Up	3.9065e-107	1.1058e-105	28	104	0.2449	0.9869	2.0107	Up	4.2297e-13	2.3446e-12	gi|399920240|gb|AFP55587.1|	183.7	1e-44	aldo-keto reductase [Rosa rugosa]	gi|349704809|emb|FQ383769.1|	250	8e-63	Vitis vinifera clone SS0ABG16YL13	sp|Q9M276|ATB12_ARATH	169	7e-42	Homeobox-leucine zipper protein ATHB-12 OS=Arabidopsis thaliana GN=ATHB-12 PE=2 SV=1	alr0300	179	4e-44	COG0667	Predicted oxidoreductases (related to aryl-alcohol dehydrogenases)	K09338	2e-41	169	ath:AT3G61890	homeobox-leucine zipper protein	GO:0006098//pentose-phosphate shunt;GO:0000023//maltose metabolic process;GO:0019252//starch biosynthetic process;GO:0019761//glucosinolate biosynthetic process;GO:0043085//positive regulation of catalytic activity	GO:0047006//17-alpha,20-alpha-dihydroxypregn-4-en-3-one dehydrogenase activity;GO:0004033//aldo-keto reductase (NADP) activity	GO:0009507//chloroplast	--
Unigene10609_All	991	39	641	1.2429	20.693	4.0574	Up	2.1797e-143	7.7394e-142	60	284	1.8168	9.3302	2.3605	Up	2.5758e-40	3.209e-39	gi|225459415|ref|XP_002285820.1|	392.9	3e-108	PREDICTED: transcription factor TGA4 [Vitis vinifera] >gi|302141896|emb|CBI19099.3| unnamed protein product [Vitis vinifera]	gi|47105631|gb|BT014216.1|	85.7	8e-14	Lycopersicon esculentum clone 133394F, mRNA sequence	sp|Q39234|TGA3_ARATH	360	7e-100	Transcription factor TGA3 OS=Arabidopsis thaliana GN=TGA3 PE=1 SV=1	--	--	--	--	--	K14431	4e-109	392	vvi:100255706	transcription factor TGA	GO:0031348//negative regulation of defense response;GO:0009867//jasmonic acid mediated signaling pathway;GO:0009697//salicylic acid biosynthetic process;GO:0035304//regulation of protein dephosphorylation;GO:0009862//systemic acquired resistance, salicylic acid mediated signaling pathway;GO:0010363//regulation of plant-type hypersensitive response;GO:0010310//regulation of hydrogen peroxide metab…	GO:0046983//protein dimerization activity;GO:0043565//sequence-specific DNA binding;GO:0003700//sequence-specific DNA binding transcription factor activity;GO:0005516//calmodulin binding	GO:0005634//nucleus	ko04075//Plant hormone signal transduction
Unigene3546_All	756	5	82	0.2089	3.47	4.0541	Up	1.6249e-19	1.3225e-18	0	45	0	1.9379	10.9203	Up	4.1941e-15	2.5593e-14	gi|255539182|ref|XP_002510656.1|	23.1	1e-07	conserved hypothetical protein [Ricinus communis] >gi|223551357|gb|EEF52843.1| conserved hypothetical protein [Ricinus communis]	gi|359492174|ref|XM_002285895.2|	165	8e-38	PREDICTED: Vitis vinifera uncharacterized LOC100252277 (LOC100252277), mRNA	--	--	--	--	--	--	--	--	--	--	--	--	--	--	-	-	-	--
Unigene29299_All	1031	11	180	0.337	5.5854	4.0508	Up	2.7667e-41	3.7786e-40	10	126	0.2911	3.9789	3.7728	Up	4.2914e-29	4.1805e-28	gi|255586976|ref|XP_002534085.1|	50.8	1e-32	conserved hypothetical protein [Ricinus communis] >gi|223525878|gb|EEF28301.1| conserved hypothetical protein [Ricinus communis]	gi|160956729|emb|CU226296.1|	63.9	3e-07	Populus EST from severe drought-stressed leaves	--	--	--	--	--	--	--	--	--	--	--	--	--	--	GO:0009651//response to salt stress;GO:0006914//autophagy	-	GO:0005634//nucleus	--
Unigene29608_All	2838	83	1355	0.9237	15.2744	4.0475	Up	1.1352e-300	7.5275e-299	64	628	0.6767	7.2044	3.4123	Up	7.5221e-128	2.3022e-126	gi|359481240|ref|XP_002266913.2|	763.5	0	PREDICTED: probable serine/threonine-protein kinase WNK5-like [Vitis vinifera] >gi|297735557|emb|CBI18051.3| unnamed protein product [Vitis vinifera]	gi|359481239|ref|XM_002266877.2|	365	2e-97	PREDICTED: Vitis vinifera probable serine/threonine-protein kinase WNK5-like (LOC100263648), mRNA	sp|Q9SCU5|WNK5_ARATH	611	6e-175	Probable serine/threonine-protein kinase WNK5 OS=Arabidopsis thaliana GN=WNK5 PE=1 SV=2	YAR019c	103	2e-21	COG0515	Serine/threonine protein kinase	K12132	2e-132	472	osa:4343678	serine/threonine-protein kinase WNK1 [EC:2.7.11.1]	GO:0006468//protein phosphorylation;GO:0048573//photoperiodism, flowering;GO:0050794//regulation of cellular process	GO:0004674//protein serine/threonine kinase activity;GO:0043424//protein histidine kinase binding	GO:0044424//intracellular part;GO:0005886//plasma membrane	ko04712//Circadian rhythm - plant
CL7084.Contig2_All	228	9	146	1.2467	20.486	4.0385	Up	1.1394e-33	1.3477e-32	3	34	0.3948	4.855	3.6203	Up	1.7437e-08	7.2913e-08	--	--	--	--	--	--	--	--	--	--	--	--	--	--	--	--	--	--	--	--	--	--	-	-	-	--
CL11821.Contig3_All	1539	131	2525	87.743	2.7231	4.0351	Up	0	0	253	4500	2.7231	51.8177	4.2501	Up	0	0	gi|354464671|gb|AER26531.1|	729.2	0	fructose 1,6 bisphosphate aldolase class 1 [Carica papaya]	gi|359475083|ref|XM_002267690.2|	831	0	PREDICTED: Vitis vinifera probable fructose-bisphosphate aldolase 1, chloroplastic-like (LOC100262354), mRNA	sp|Q944G9|ALFC2_ARATH	697	0	Probable fructose-bisphosphate aldolase 2, chloroplastic OS=Arabidopsis thaliana GN=FBA2 PE=1 SV=2	XF0826	308	2e-83	COG3588	Fructose-1,6-bisphosphate aldolase	K01623	0	725	vvi:100852851	fructose-bisphosphate aldolase, class I [EC:4.1.2.13]	GO:0046686//response to cadmium ion;GO:0009737//response to abscisic acid stimulus;GO:0006096//glycolysis	GO:0004332//fructose-bisphosphate aldolase activity	GO:0010287//plastoglobule;GO:0009941//chloroplast envelope;GO:0022626//cytosolic ribosome;GO:0031977//thylakoid lumen;GO:0016020//membrane;GO:0048046//apoplast	ko01100//Metabolic pathways;ko00710//Carbon fixation in photosynthetic organisms;ko01110//Biosynthesis of secondary metabolites;ko00030//Pentose phosphate pathway;ko00010//Glycolysis / Gluconeogenesis;ko00051//Fructose and mannose metabolism
Unigene35744_All	1453	13	210	0.2826	4.6237	4.0322	Up	8.8589e-48	1.3447e-46	11	115	0.2272	2.5768	3.5035	Up	3.5612e-25	3.124e-24	gi|356494879|ref|XP_003516310.1|	47.8	2e-20	PREDICTED: uncharacterized protein LOC100775733 [Glycine max]	gi|160956729|emb|CU226296.1|	63.9	4e-07	Populus EST from severe drought-stressed leaves	--	--	--	--	--	--	--	--	--	--	--	--	--	--	GO:0009651//response to salt stress;GO:0006914//autophagy	-	GO:0005634//nucleus	--
CL3456.Contig2_All	2470	69	1109	0.8823	14.3639	4.025	Up	2.0764e-245	1.137e-243	40	811	0.486	10.6899	4.4591	Up	5.8918e-202	2.6538e-200	gi|5814093|gb|AAD52097.1|AF088885_1	106.3	0	receptor-like kinase CHRK1 [Nicotiana tabacum]	gi|5814092|gb|AF088885.1|AF088885	170	4e-39	Nicotiana tabacum receptor-like kinase CHRK1 (Chrk1) mRNA, complete cds	sp|Q39086|SD17_ARATH	281	3e-89	Receptor-like serine/threonine-protein kinase SD1-7 OS=Arabidopsis thaliana GN=SD17 PE=1 SV=1	ECU01g0630	94.7	7e-19	COG0515	Serine/threonine protein kinase	K01183	8e-91	333	rcu:RCOM_0701150	chitinase [EC:3.2.1.14]	GO:0006468//protein phosphorylation	GO:0004553//hydrolase activity, hydrolyzing O-glycosyl compounds;GO:0005524//ATP binding;GO:0004674//protein serine/threonine kinase activity	-	ko01110//Biosynthesis of secondary metabolites;ko00520//Amino sugar and nucleotide sugar metabolism
CL3354.Contig4_All	1829	126	2022	2.1758	35.3676	4.0228	Up	0	0	19	489	0.3117	8.7045	4.8035	Up	5.8183e-128	1.7847e-126	gi|225452871|ref|XP_002283811.1|	141.4	2e-109	PREDICTED: NAC domain-containing protein 100-like [Vitis vinifera]	gi|21105756|gb|AF509877.1|	165	2e-37	Petunia x hybrida nam-like protein 14 (NH14) mRNA, partial cds	sp|Q9FLJ2|NC100_ARATH	282	5e-98	NAC domain-containing protein 100 OS=Arabidopsis thaliana GN=NAC100 PE=2 SV=1	--	--	--	--	--	--	--	--	--	--	GO:0007275//multicellular organismal development;GO:0006355//regulation of transcription, DNA-dependent	GO:0003700//sequence-specific DNA binding transcription factor activity;GO:0003677//DNA binding	GO:0005634//nucleus	--
CL8140.Contig1_All	1763	23	369	0.412	6.696	4.0226	Up	1.0589e-82	2.4204e-81	2	97	0.034	1.7913	5.7193	Up	1.4622e-28	1.4056e-27	gi|403084376|gb|AFR23372.1|	740.3	0	(+)-epi-alpha-bisabolol synthase [Phyla dulcis]	gi|403084375|gb|JQ731636.1|	438	1e-120	Phyla dulcis (+)-epi-alpha-bisabolol synthase mRNA, complete cds	sp|Q6PWU2|ATESY_VITVI	607	9e-174	(-)-alpha-terpineol synthase OS=Vitis vinifera PE=1 SV=1	--	--	--	--	--	K07385	5e-127	453	ath:AT3G25830	1,8-cineole synthase [EC:4.2.3.-]	GO:0050896//response to stimulus;GO:0008299//isoprenoid biosynthetic process	GO:0010333//terpene synthase activity	-	ko01100//Metabolic pathways;ko01110//Biosynthesis of secondary metabolites;ko00900//Terpenoid backbone biosynthesis;ko00902//Monoterpenoid biosynthesis
CL327.Contig1_All	605	688	11038	35.916	583.678	4.0225	Up	0	0	374	17868	18.5505	961.543	5.6958	Up	0	0	gi|148278101|gb|ABQ53933.1|	200.7	1e-50	lipid transfer protein [Sesamum indicum]	gi|148278100|gb|EF581317.1|	159	4e-36	Sesamum indicum lipid transfer protein (LTP4) mRNA, complete cds	sp|Q03461|NLTP2_TOBAC	139	1e-33	Non-specific lipid-transfer protein 2 OS=Nicotiana tabacum PE=3 SV=1	--	--	--	--	--	--	--	--	--	--	-	-	-	--
Unigene16150_All	362	1	16	0.0872	1.414	4.0193	Up	0.00013066	0.00039994	3	23	0.2487	2.0686	3.0562	Up	2.0255e-05	6.3244e-05	gi|16118825|gb|AAL14614.1|AF417109_1	101.3	4e-21	cysteine proteinase precursor [Vasconcellea cundinamarcensis]	gi|356564153|ref|XM_003550273.1|	61.9	4e-07	PREDICTED: Glycine max cysteine proteinase RD21a-like (LOC100805702), mRNA	sp|P43297|RD21A_ARATH	85.1	9e-18	Cysteine proteinase RD21a OS=Arabidopsis thaliana GN=RD21A PE=1 SV=1	--	--	--	--	--	K01376	2e-17	85.1	ath:AT1G47128	[EC:3.4.22.-]	-	GO:0008233//peptidase activity	GO:0044444//cytoplasmic part;GO:0043231//intracellular membrane-bounded organelle	--
Unigene12981_All	299	1	16	0.1056	1.7119	4.0189	Up	0.00013066	0.00039996	0	12	0	1.3066	10.3516	Up	0.00014216	0.0003976	--	--	--	--	--	--	--	--	--	--	--	--	--	--	--	--	--	--	--	--	--	--	-	-	-	--
CL10241.Contig1_All	372	1	16	0.0849	1.376	4.0186	Up	0.00013066	0.00040002	2	22	0.1613	1.9254	3.5773	Up	8.0327e-06	2.6293e-05	gi|255576465|ref|XP_002529124.1|	65.5	2e-10	conserved hypothetical protein [Ricinus communis] >gi|223531403|gb|EEF33237.1| conserved hypothetical protein [Ricinus communis]	--	--	--	--	--	--	--	--	--	--	--	--	--	--	--	--	--	--	-	-	-	--
CL3409.Contig11_All	311	10	160	1.0155	16.4588	4.0186	Up	1.2098e-36	1.5185e-35	9	81	0.8684	8.4795	3.2875	Up	3.3213e-17	2.2129e-16	gi|298204452|emb|CBI16932.3|	186	1e-46	unnamed protein product [Vitis vinifera]	gi|349718434|emb|FQ387435.1|	172	1e-40	Vitis vinifera clone SS0AEB26YH21	--	--	--	--	mlr0515	48.1	4e-06	COG2761	Predicted dithiol-disulfide isomerase involved in polyketide biosynthesis	K11649	1e-09	59.3	ota:Ot13g00290	SWI/SNF related-matrix-associated actin-dependent regulator of chromatin subfamily C	GO:0009627//systemic acquired resistance;GO:0034976//response to endoplasmic reticulum stress;GO:0009817//defense response to fungus, incompatible interaction;GO:0009723//response to ethylene stimulus	GO:0015035//protein disulfide oxidoreductase activity	GO:0005829//cytosol	--
CL5395.Contig2_All	476	1	16	0.0664	1.0754	4.0175	Up	0.00013066	0.0004	4	67	0.2522	4.5826	4.1835	Up	3.1887e-17	2.127e-16	gi|224148378|ref|XP_002336642.1|	70.1	1e-11	predicted protein [Populus trichocarpa] >gi|222836423|gb|EEE74830.1| predicted protein [Populus trichocarpa]	gi|212658109|gb|FJ404770.1|	61.9	5e-07	Antirrhinum majus clone BAC 38j15 genomic sequence	sp|Q84UQ1|RH42_ORYSJ	79.3	9e-16	DEAD-box ATP-dependent RNA helicase 42 OS=Oryza sativa subsp. japonica GN=Os08g0159900 PE=2 SV=1	infB	77	1e-14	COG0532	Translation initiation factor 2 (IF-2; GTPase)	K11984	2e-18	89.4	ppp:PHYPADRAFT_233757	U4/U6.U5 tri-snRNP-associated protein 1	-	-	-	ko03040//Spliceosome
CL5141.Contig1_All	1611	50	792	0.9802	15.7278	4.0041	Up	4.3995e-175	1.814e-173	68	319	1.2666	6.4468	2.3476	Up	8.4678e-45	1.1439e-43	gi|209954703|dbj|BAG80542.1|	284.6	0	glycosyltransferase [Lycium barbarum]	gi|147811442|emb|AM454507.2|	178	1e-41	Vitis vinifera contig VV78X118531.9, whole genome shotgun sequence	sp|Q9ZWJ3|U85A2_ARATH	365	2e-168	UDP-glycosyltransferase 85A2 OS=Arabidopsis thaliana GN=UGT85A2 PE=2 SV=1	--	--	--	--	--	K13030	1e-102	242	sbi:SORBI_01g001220	cyanohydrin beta-glucosyltransferase [EC:2.4.1.85]	GO:0008152//metabolic process	GO:0047213//anthocyanidin 3-O-glucosyltransferase activity;GO:0050502//cis-zeatin O-beta-D-glucosyltransferase activity;GO:0050403//trans-zeatin O-beta-D-glucosyltransferase activity	-	ko01110//Biosynthesis of secondary metabolites;ko00460//Cyanoamino acid metabolism;ko00908//Zeatin biosynthesis
CL1805.Contig7_All	1285	6	95	0.1475	2.3652	4.0032	Up	3.1629e-22	2.8076e-21	3	35	0.0701	0.8868	3.6611	Up	9.0413e-09	3.8616e-08	gi|255547924|ref|XP_002515019.1|	318.2	1e-85	protein binding protein, putative [Ricinus communis] >gi|223546070|gb|EEF47573.1| protein binding protein, putative [Ricinus communis]	gi|270140602|gb|BT107554.1|	63.9	4e-07	Picea glauca clone GQ03109_D04 mRNA sequence	--	--	--	--	SPBC17A3.10	57.4	5e-08	COG5574	RING-finger-containing E3 ubiquitin ligase	K10638	5e-06	50.8	vvi:100267660	E3 ubiquitin-protein ligase UHRF1 [EC:6.3.2.19]	-	GO:0046872//metal ion binding	GO:0016023//cytoplasmic membrane-bounded vesicle	--
CL582.Contig30_All	2224	23	364	0.3266	5.2361	4.0029	Up	2.5867e-81	5.8452e-80	8	39	0.1079	0.5709	2.4035	Up	8.4677e-07	3.0646e-06	gi|225440392|ref|XP_002267559.1|	113.6	6e-122	PREDICTED: uncharacterized protein LOC100232886 [Vitis vinifera] >gi|7406669|emb|CAB85628.1| putative ripening-related protein [Vitis vinifera]	gi|359481769|ref|XM_002267523.2|	137	5e-29	PREDICTED: Vitis vinifera ripening-related protein-like (GRIP21), mRNA	--	--	--	--	SPAC24B11.05	68.6	4e-11	COG1011	Predicted hydrolase (HAD superfamily)	K07025	2e-119	339	gmx:100796466	putative hydrolase of the HAD superfamily	-	GO:0003824//catalytic activity	-	--
CL12597.Contig1_All	653	3	47	0.1451	2.3026	3.9881	Up	1.4706e-11	8.4427e-11	0	25	0	1.2465	10.2837	Up	1.0105e-08	4.2991e-08	gi|281486606|gb|ADA70806.1|	218.4	6e-56	cytochrome P450 CYP71D177 [Scoparia dulcis]	gi|291045394|gb|AC238929.13|	67.9	1e-08	Solanum lycopersicum strain Heinz 1706 chromosome 1 clone hba-95m15 map 1, complete sequence	sp|Q6WKY9|C7D95_MENGR	215	1e-56	Cytochrome P450 71D95 OS=Mentha gracilis GN=CYP71D95 PE=1 SV=1	--	--	--	--	--	K13267	6e-39	158	gmx:100814284	cytochrome P450, family 71, subfamily D, polypeptide 9 (flavonoid 6-hydroxylase) [EC:1.14.13.-]	GO:0055114//oxidation-reduction process	GO:0046872//metal ion binding;GO:0018675//(S)-limonene 6-monooxygenase activity	GO:0005783//endoplasmic reticulum;GO:0044425//membrane part	ko01100//Metabolic pathways;ko01110//Biosynthesis of secondary metabolites;ko00943//Isoflavonoid biosynthesis;ko00945//Stilbenoid, diarylheptanoid and gingerol biosynthesis;ko00903//Limonene and pinene degradation
CL6228.Contig8_All	2267	207	3233	2.8839	45.6239	3.9837	Up	0	0	114	646	1.509	9.2775	2.6201	Up	6.0477e-101	1.5203e-99	gi|224100953|ref|XP_002312082.1|	147.5	8e-34	predicted protein [Populus trichocarpa] >gi|118487220|gb|ABK95438.1| unknown [Populus trichocarpa] >gi|222851902|gb|EEE89449.1| predicted protein [Populus trichocarpa]	gi|334847979|gb|JN017094.1|	424	1e-115	Camellia oleifera UDP-glucuronate decarboxylase mRNA, complete cds	sp|Q2R1V8|GME2_ORYSJ	67.8	3e-11	GDP-mannose 3,5-epimerase 2 OS=Oryza sativa subsp. japonica GN=GME-2 PE=2 SV=2	alr0657	233	8e-61	COG0451	Nucleoside-diphosphate-sugar epimerases	K01710	9e-65	246	cme:CME136C	dTDP-glucose 4,6-dehydratase [EC:4.2.1.46]	GO:0009744//response to sucrose stimulus;GO:0042732//D-xylose metabolic process;GO:0009225//nucleotide-sugar metabolic process;GO:0009749//response to glucose stimulus;GO:0009750//response to fructose stimulus	GO:0048040//UDP-glucuronate decarboxylase activity;GO:0050662//coenzyme binding;GO:0000166//nucleotide binding	GO:0005886//plasma membrane;GO:0005829//cytosol	ko01100//Metabolic pathways;ko01110//Biosynthesis of secondary metabolites;ko00053//Ascorbate and aldarate metabolism;ko00520//Amino sugar and nucleotide sugar metabolism
Unigene40013_All	1097	20	312	0.5758	9.0988	3.982	Up	1.1891e-69	2.3813e-68	39	250	1.0668	7.4196	2.7981	Up	5.9209e-43	7.7383e-42	gi|225441662|ref|XP_002277068.1|	139.4	8e-32	PREDICTED: NAC domain-containing protein 100-like [Vitis vinifera]	--	--	--	--	--	--	--	--	--	--	--	--	--	--	--	--	--	--	-	-	-	--
CL12893.Contig6_All	1582	95	1480	1.8966	29.9291	3.9801	Up	0	0	61	582	1.1571	11.9775	3.3717	Up	2.3402e-117	6.7188e-116	gi|224139190|ref|XP_002323002.1|	650.2	0	predicted protein [Populus trichocarpa] >gi|222867632|gb|EEF04763.1| predicted protein [Populus trichocarpa]	gi|467318|gb|L08188.1|RCCHCP	93.7	5e-16	Ricinus communis (clone ST330) hexose carrier protein (HEX6) mRNA, complete cds	sp|Q07423|HEX6_RICCO	642	0	Hexose carrier protein HEX6 OS=Ricinus communis GN=HEX6 PE=2 SV=1	L140856	202	1e-51	COG0477	Permeases of the major facilitator superfamily	K08150	9e-45	179	vvi:100268023	MFS transporter, SP family, solute carrier family 2 (myo-inositol transporter), member 13	GO:0055085//transmembrane transport;GO:0008643//carbohydrate transport;GO:0055114//oxidation-reduction process	GO:0005351//sugar:hydrogen symporter activity;GO:0032440//2-alkenal reductase [NAD(P)] activity	GO:0016021//integral to membrane	--
Unigene592_All	1533	55	855	1.1331	17.8428	3.977	Up	6.2266e-188	2.7186e-186	18	534	0.3523	11.3409	5.0086	Up	8.5803e-143	2.8773e-141	gi|359492538|ref|XP_002285423.2|	442.6	7e-123	PREDICTED: uncharacterized protein LOC100250545 [Vitis vinifera]	gi|170763648|gb|AC215434.2|	77.8	3e-11	Solanum lycopersicum chromosome 2 clone C02HBa0284G15, complete sequence	sp|Q9SY57|P2A10_ARATH	383	1e-106	Protein PHLOEM PROTEIN 2-LIKE A10 OS=Arabidopsis thaliana GN=PP2A10 PE=2 SV=1	--	--	--	--	--	--	--	--	--	--	-	-	-	--
Unigene15735_All	242	2	31	0.261	4.0981	3.9728	Up	5.7131e-08	2.5685e-07	1	16	0.124	2.1525	4.1176	Up	7.4077e-05	0.00021546	--	--	--	--	--	--	--	--	--	--	--	--	--	--	--	--	--	--	--	--	--	--	-	-	-	--
Unigene19213_All	654	4	62	0.1932	3.0329	3.9725	Up	7.558e-15	5.1229e-14	1	29	0.0459	1.4437	4.9751	Up	8.8831e-09	3.7965e-08	--	--	--	--	--	--	--	--	--	--	--	--	--	--	--	--	--	--	--	--	--	--	-	-	-	--
CL582.Contig23_All	1371	31	480	0.7141	11.2006	3.9713	Up	4.0847e-106	1.1465e-104	0	68	0	1.6148	10.6571	Up	1.9206e-22	1.5511e-21	gi|225440392|ref|XP_002267559.1|	47.8	1e-113	PREDICTED: uncharacterized protein LOC100232886 [Vitis vinifera] >gi|7406669|emb|CAB85628.1| putative ripening-related protein [Vitis vinifera]	gi|359481769|ref|XM_002267523.2|	174	1e-40	PREDICTED: Vitis vinifera ripening-related protein-like (GRIP21), mRNA	--	--	--	--	SPAC24B11.05	78.2	3e-14	COG1011	Predicted hydrolase (HAD superfamily)	K07025	1e-110	324	gmx:100796466	putative hydrolase of the HAD superfamily	-	GO:0016787//hydrolase activity	-	--
CL20.Contig2_All	1400	23	356	0.5189	8.1351	3.9706	Up	4.263e-79	9.412e-78	11	126	0.2358	2.9302	3.6354	Up	2.8233e-28	2.6974e-27	gi|359473190|ref|XP_003631261.1|	320.1	5e-86	PREDICTED: probable inactive poly [ADP-ribose] polymerase SRO2-like [Vitis vinifera]	gi|359473189|ref|XM_003631213.1|	63.9	4e-07	PREDICTED: Vitis vinifera probable inactive poly [ADP-ribose] polymerase SRO2-like (LOC100852765), mRNA	sp|Q9ZUD9|SRO2_ARATH	258	7e-69	Probable inactive poly [ADP-ribose] polymerase SRO2 OS=Arabidopsis thaliana GN=SRO2 PE=1 SV=1	--	--	--	--	--	--	--	--	--	--	GO:0009407//toxin catabolic process;GO:0010583//response to cyclopentenone	-	-	--
CL6430.Contig1_All	1187	107	1637	2.847	44.1201	3.9539	Up	0	0	46	228	1.1629	6.2536	2.427	Up	1.0053e-33	1.0902e-32	gi|356552737|ref|XP_003544719.1|	529.6	3e-149	PREDICTED: pirin-like protein-like [Glycine max]	gi|357494778|ref|XM_003617630.1|	299	3e-78	Medicago truncatula Pirin-like protein (MTR_5g094250) mRNA, complete cds	sp|Q9SEE4|PIRL_SOLLC	423	1e-118	Pirin-like protein OS=Solanum lycopersicum PE=2 SV=1	RSc0541	213	5e-55	COG1741	Pirin-related protein	K06911	3e-150	529	gmx:100790637		GO:0009737//response to abscisic acid stimulus	GO:0005516//calmodulin binding	GO:0005886//plasma membrane	--
CL1071.Contig3_All	1046	32	487	0.9662	14.8948	3.9463	Up	3.8533e-107	1.091e-105	25	310	0.7172	9.6489	3.7499	Up	3.747e-69	6.9817e-68	gi|350538063|ref|NP_001233813.1|	120.9	3e-26	methylesterase [Solanum lycopersicum] >gi|41814856|gb|AAS10488.1| methylesterase [Solanum lycopersicum]	gi|225318637|dbj|AK323596.1|	69.9	5e-09	Solanum lycopersicum cDNA, clone: LEFL1060BD10, HTC in leaf	sp|Q9SE93|PNAE_RAUSE	127	8e-30	Polyneuridine-aldehyde esterase OS=Rauvolfia serpentina GN=PNAE PE=1 SV=1	--	--	--	--	--	K08233	7e-26	116	ath:AT2G23600	polyneuridine-aldehyde esterase [EC:3.1.1.78]	-	GO:0016787//hydrolase activity	-	ko01110//Biosynthesis of secondary metabolites;ko00901//Indole alkaloid biosynthesis
CL3467.Contig5_All	1629	23	347	0.4459	6.8147	3.9339	Up	1.3129e-76	2.8373e-75	9	145	0.1658	2.898	4.1275	Up	1.7196e-35	1.9408e-34	gi|359490541|ref|XP_002267446.2|	740.7	0	PREDICTED: probable inactive receptor kinase At4g23740-like [Vitis vinifera]	gi|225316898|dbj|AK322652.1|	178	1e-41	Solanum lycopersicum cDNA, clone: LEFL1040BE08, HTC in leaf	sp|Q9SUQ3|Y4374_ARATH	615	2e-176	Probable inactive receptor kinase At4g23740 OS=Arabidopsis thaliana GN=At4g23740 PE=1 SV=1	YAR019c	77	9e-14	COG0515	Serine/threonine protein kinase	K10576	3e-69	261	vvi:100250088	ubiquitin-conjugating enzyme E2 H [EC:6.3.2.19]	GO:0006468//protein phosphorylation;GO:0010075//regulation of meristem growth;GO:0007169//transmembrane receptor protein tyrosine kinase signaling pathway	GO:0004674//protein serine/threonine kinase activity;GO:0005524//ATP binding	GO:0016021//integral to membrane;GO:0016023//cytoplasmic membrane-bounded vesicle;GO:0005886//plasma membrane	ko04120//Ubiquitin mediated proteolysis
CL6077.Contig4_All	1630	67	1010	1.2982	19.8231	3.9326	Up	7.7448e-220	3.8642e-218	8	540	0.1473	10.7858	6.1942	Up	4.9618e-158	1.824e-156	gi|388511014|gb|AFK43573.1|	332	1e-89	unknown [Lotus japonicus]	gi|210145876|dbj|AK244567.1|	246	6e-62	Glycine max cDNA, clone: GMFL01-06-O13	sp|P24805|TSJT1_TOBAC	99.4	5e-21	Stem-specific protein TSJT1 OS=Nicotiana tabacum GN=TSJT1 PE=2 SV=1	--	--	--	--	--	K14820	4e-10	64.7	pop:POPTR_579496	ribosome biogenesis protein BRX1	GO:0009862//systemic acquired resistance, salicylic acid mediated signaling pathway;GO:0010310//regulation of hydrogen peroxide metabolic process;GO:0001666//response to hypoxia	GO:0005515//protein binding	GO:0009506//plasmodesma;GO:0005886//plasma membrane;GO:0005634//nucleus;GO:0005829//cytosol	--
CL8545.Contig1_All	930	56	843	1.9018	28.999	3.9306	Up	1.053e-183	4.5001e-182	93	369	3.0008	12.9179	2.106	Up	3.1037e-45	4.2194e-44	--	--	--	--	--	--	--	--	--	--	--	--	--	--	--	--	--	--	--	--	--	--	-	-	-	--
Unigene1935_All	409	1	15	0.0772	1.1733	3.9258	Up	0.00024915	0.00072822	0	12	0	0.9552	9.8997	Up	0.00014216	0.00039754	gi|2388584|gb|AAB71465.1|	50.8	6e-06	EST gb|ATTS1136 comes from this gene [Arabidopsis thaliana]	--	--	--	--	--	--	--	--	YGR189c	48.1	4e-06	COG2273	Beta-glucanase/Beta-glucan synthetase	K11323	2e-06	49.3	vcn:VOLCADRAFT_121342	histone arginine demethylase JMJD6 [EC:1.14.11.-]	-	-	-	--
CL9241.Contig1_All	598	2	30	0.1056	1.6049	3.9258	Up	1.0844e-07	4.7599e-07	0	21	0	1.1433	10.159	Up	1.9095e-07	7.3195e-07	gi|224085593|ref|XP_002307630.1|	267.3	9e-71	proline transporter [Populus trichocarpa] >gi|222857079|gb|EEE94626.1| proline transporter [Populus trichocarpa]	gi|224085592|ref|XM_002307594.1|	157	1e-35	Populus trichocarpa proline transporter, mRNA	sp|F4HW02|GAT1_ARATH	103	7e-23	GABA transporter 1 OS=Arabidopsis thaliana GN=GAT1 PE=1 SV=1	--	--	--	--	--	K14209	9e-06	48.1	smo:SELMODRAFT_64916	solute carrier family 36 (proton-coupled amino acid transporter)	-	-	GO:0016021//integral to membrane	--
Unigene31964_All	313	3	45	0.3027	4.5995	3.9255	Up	5.2855e-11	2.9401e-10	0	19	0	1.9763	10.9486	Up	8.3008e-07	3.0084e-06	--	--	--	--	--	--	--	--	--	--	--	--	--	--	--	--	--	--	--	--	--	--	-	-	-	--
Unigene48881_All	247	1	15	0.1279	1.9428	3.925	Up	0.00024915	0.00072746	3	24	0.3645	3.1635	3.1175	Up	1.0833e-05	3.4949e-05	--	--	--	--	--	--	--	--	--	--	--	--	--	--	--	--	--	--	--	--	--	--	-	-	-	--
Unigene17093_All	1315	4	60	0.0961	1.4597	3.925	Up	2.7106e-14	1.7908e-13	29	121	0.6618	2.9958	2.1785	Up	1.7552e-16	1.1353e-15	gi|357128765|ref|XP_003566040.1|	54.3	4e-06	PREDICTED: uncharacterized protein LOC100829785 [Brachypodium distachyon]	--	--	--	--	sp|Q9FPQ6|GP1_CHLRE	87.8	1e-17	Vegetative cell wall protein gp1 OS=Chlamydomonas reinhardtii GN=GP1 PE=2 SV=1	mll2848	72	2e-12	COG5295	Autotransporter adhesin	K14306	8e-17	86.7	vcn:VOLCADRAFT_105669	nuclear pore complex protein Nup62	GO:0009987//cellular process;GO:0016043//cellular component organization	-	-	ko03013//RNA transport
Unigene28776_All	661	1	15	0.0478	0.726	3.9249	Up	0.00024915	0.00072814	2	54	0.0908	2.6597	4.8724	Up	2.5161e-15	1.5497e-14	gi|300123088|emb|CBK24095.2|	53.5	2e-06	unnamed protein product [Blastocystis hominis]	--	--	--	--	sp|Q9LK03|PERK2_ARATH	65.5	3e-11	Proline-rich receptor-like protein kinase PERK2 OS=Arabidopsis thaliana GN=PERK2 PE=2 SV=3	AGc4592	117	2e-26	COG3485	Protocatechuate 3,4-dioxygenase beta subunit	K03006	2e-08	57	sbi:SORBI_07g003680	DNA-directed RNA polymerase II subunit RPB1 [EC:2.7.7.6]	-	-	-	ko01100//Metabolic pathways;ko00565//Ether lipid metabolism;ko04144//Endocytosis;ko00564//Glycerophospholipid metabolism;ko00230//Purine metabolism;ko03020//RNA polymerase;ko00240//Pyrimidine metabolism
CL4337.Contig1_All	949	6	89	0.1997	3.0003	3.9092	Up	1.4547e-20	1.2254e-19	9	52	0.2846	1.784	2.6481	Up	1.6358e-09	7.3586e-09	gi|225449859|ref|XP_002265197.1|	480.3	1e-134	PREDICTED: uncharacterized membrane protein YLR241W-like [Vitis vinifera]	gi|225312462|dbj|AK327002.1|	349	3e-93	Solanum lycopersicum cDNA, clone: LEFL2018P07, HTC in fruit	--	--	--	--	SPAC2G11.09	89.4	8e-18	COG5594	Uncharacterized integral membrane protein	K03021	1e-07	55.5	ota:Ot01g06000	DNA-directed RNA polymerase III subunit RPC2 [EC:2.7.7.6]	GO:0009686//gibberellin biosynthetic process;GO:0009740//gibberellic acid mediated signaling pathway	-	GO:0016023//cytoplasmic membrane-bounded vesicle;GO:0009507//chloroplast;GO:0016020//membrane	ko01100//Metabolic pathways;ko00230//Purine metabolism;ko03020//RNA polymerase;ko00240//Pyrimidine metabolism
CL582.Contig15_All	1311	18	266	0.4336	6.4911	3.904	Up	9.6006e-59	1.7003e-57	4	35	0.0916	0.8692	3.2463	Up	4.8305e-08	1.9472e-07	gi|225440392|ref|XP_002267559.1|	113.6	1e-105	PREDICTED: uncharacterized protein LOC100232886 [Vitis vinifera] >gi|7406669|emb|CAB85628.1| putative ripening-related protein [Vitis vinifera]	gi|359481769|ref|XM_002267523.2|	137	3e-29	PREDICTED: Vitis vinifera ripening-related protein-like (GRIP21), mRNA	--	--	--	--	SPAC24B11.05	53.5	8e-07	COG1011	Predicted hydrolase (HAD superfamily)	K07025	2e-102	281	gmx:100796466	putative hydrolase of the HAD superfamily	-	GO:0003824//catalytic activity	-	--
CL5890.Contig3_All	989	139	2043	4.4389	66.0862	3.8961	Up	0	0	244	1545	7.4034	50.8605	2.7803	Up	6.808e-255	3.7422e-253	gi|255570388|ref|XP_002526153.1|	274.6	1e-72	conserved hypothetical protein [Ricinus communis] >gi|223534530|gb|EEF36229.1| conserved hypothetical protein [Ricinus communis]	gi|359492316|ref|XM_002263056.2|	81.8	1e-12	PREDICTED: Vitis vinifera pathogen-related protein-like (LOC100248978), mRNA	sp|P16273|PRPX_HORVU	213	1e-55	Pathogen-related protein OS=Hordeum vulgare PE=2 SV=2	--	--	--	--	--	--	--	--	--	--	-	-	-	--
CL582.Contig8_All	1269	14	205	0.3484	5.1681	3.8908	Up	1.7235e-45	2.5173e-44	3	21	0.0709	0.5388	2.9259	Up	6.992e-05	0.00020399	gi|225440392|ref|XP_002267559.1|	72.4	1e-110	PREDICTED: uncharacterized protein LOC100232886 [Vitis vinifera] >gi|7406669|emb|CAB85628.1| putative ripening-related protein [Vitis vinifera]	gi|359481769|ref|XM_002267523.2|	174	1e-40	PREDICTED: Vitis vinifera ripening-related protein-like (GRIP21), mRNA	--	--	--	--	mlr4841	69.7	1e-11	COG1011	Predicted hydrolase (HAD superfamily)	K07025	2e-107	338	gmx:100796466	putative hydrolase of the HAD superfamily	-	GO:0016787//hydrolase activity	-	--
CL885.Contig14_All	3388	34	496	0.317	4.6836	3.8851	Up	7.9681e-108	2.2739e-106	31	116	0.2746	1.1147	2.0213	Up	1.5314e-14	9.0923e-14	gi|225455264|ref|XP_002273477.1|	72.8	3e-11	PREDICTED: uncharacterized oxidoreductase At1g06690, chloroplastic-like [Vitis vinifera]	gi|359490730|ref|XM_002273441.2|	276	1e-70	PREDICTED: Vitis vinifera uncharacterized LOC100258867 (LOC100258867), mRNA	sp|Q9M276|ATB12_ARATH	169	7e-42	Homeobox-leucine zipper protein ATHB-12 OS=Arabidopsis thaliana GN=ATHB-12 PE=2 SV=1	alr0300	182	3e-45	COG0667	Predicted oxidoreductases (related to aryl-alcohol dehydrogenases)	K09338	2e-41	169	ath:AT3G61890	homeobox-leucine zipper protein	GO:0006098//pentose-phosphate shunt;GO:0000023//maltose metabolic process;GO:0019252//starch biosynthetic process;GO:0019761//glucosinolate biosynthetic process;GO:0043085//positive regulation of catalytic activity	GO:0047006//17-alpha,20-alpha-dihydroxypregn-4-en-3-one dehydrogenase activity;GO:0004033//aldo-keto reductase (NADP) activity	GO:0009507//chloroplast	--
Unigene35742_All	1049	12	175	0.3613	5.337	3.8848	Up	5.391e-39	7.0666e-38	11	122	0.3147	3.7865	3.5888	Up	3.8225e-27	3.5427e-26	gi|255586976|ref|XP_002534085.1|	50.8	1e-32	conserved hypothetical protein [Ricinus communis] >gi|223525878|gb|EEF28301.1| conserved hypothetical protein [Ricinus communis]	gi|160956729|emb|CU226296.1|	63.9	3e-07	Populus EST from severe drought-stressed leaves	--	--	--	--	--	--	--	--	--	--	--	--	--	--	GO:0009651//response to salt stress;GO:0006914//autophagy	-	GO:0005634//nucleus	--
CL7756.Contig1_All	1592	24	348	0.4761	6.9932	3.8766	Up	5.4522e-76	1.1728e-74	15	193	0.2827	3.947	3.8034	Up	4.3178e-44	5.7617e-43	gi|48209876|gb|AAT40482.1|	265.8	1e-69	hypothetical protein [Solanum demissum]	gi|23820716|gb|AC135288.1|	105	1e-19	Solanum demissum chromosome 5 BAC PGEC219 genomic sequence, complete sequence	--	--	--	--	--	--	--	--	--	--	--	--	--	--	GO:0009611//response to wounding;GO:0055085//transmembrane transport;GO:0006301//postreplication repair;GO:0015770//sucrose transport	GO:0003676//nucleic acid binding;GO:0008515//sucrose transmembrane transporter activity;GO:0000166//nucleotide binding	GO:0016021//integral to membrane	--
Unigene21473_All	657	4	58	0.1923	2.8242	3.8764	Up	9.6843e-14	6.2423e-13	8	35	0.3654	1.7344	2.2469	Up	7.6834e-06	2.521e-05	--	--	--	--	--	--	--	--	--	--	--	--	--	--	--	--	--	--	--	--	--	--	-	-	-	--
Unigene16019_All	402	4	58	0.3143	4.6157	3.8763	Up	9.6843e-14	6.2427e-13	5	70	0.3732	5.6692	3.9251	Up	3.3244e-17	2.2146e-16	--	--	--	--	gi|147819304|emb|AM425368.2|	61.9	4e-07	Vitis vinifera contig VV78X070573.12, whole genome shotgun sequence	--	--	--	--	--	--	--	--	--	--	--	--	--	--	-	-	-	--
CL3646.Contig2_All	2839	508	7361	5.6514	82.9488	3.8755	Up	0	0	398	3355	4.2068	38.4747	3.1931	Up	0	0	gi|224102629|ref|XP_002312754.1|	164.5	8e-39	predicted protein [Populus trichocarpa] >gi|222852574|gb|EEE90121.1| predicted protein [Populus trichocarpa]	gi|300068808|dbj|AB267825.2|	85.7	2e-13	Ipomoea nil In26 mRNA for integral membrane family protein, complete cds	sp|Q20BM9|CSPL1_PANGI	164	3e-40	CASP-like protein 1 OS=Panax ginseng PE=2 SV=1	--	--	--	--	--	--	--	--	--	--	GO:0009407//toxin catabolic process;GO:0010583//response to cyclopentenone;GO:0015706//nitrate transport;GO:0006865//amino acid transport;GO:0010167//response to nitrate	-	GO:0005768//endosome;GO:0005794//Golgi apparatus;GO:0005886//plasma membrane;GO:0016021//integral to membrane;GO:0005802//trans-Golgi network	--
CL2934.Contig1_All	1490	45	652	0.9539	13.9991	3.8754	Up	5.9603e-141	2.079e-139	19	180	0.3827	3.9331	3.3614	Up	2.8152e-37	3.3072e-36	gi|225440165|ref|XP_002283348.1|	622.1	6e-177	PREDICTED: auxin-induced protein 5NG4 isoform 1 [Vitis vinifera] >gi|297741692|emb|CBI32824.3| unnamed protein product [Vitis vinifera]	gi|52851165|emb|AJ843116.1|	846	0	Plantago major partial mRNA for nodulin-like protein (nlp1 gene)	sp|Q6J163|5NG4_PINTA	250	1e-66	Auxin-induced protein 5NG4 OS=Pinus taeda PE=2 SV=1	PAE1328	69.3	2e-11	COG0697	Permeases of the drug/metabolite transporter (DMT) superfamily	--	--	--	--	--	-	-	GO:0016020//membrane	--
CL1697.Contig5_All	553	11	159	0.6282	9.1984	3.8721	Up	1.806e-35	2.2177e-34	4	90	0.2171	5.2987	4.6092	Up	4.4574e-24	3.7879e-23	gi|302828406|ref|XP_002945770.1|	61.2	8e-09	pathogenesis-related protein 1-like protein [Volvox carteri f. nagariensis] >gi|300268585|gb|EFJ52765.1| pathogenesis-related protein 1-like protein [Volvox carteri f. nagariensis]	--	--	--	--	sp|P14918|EXTN_MAIZE	56.2	1e-08	Extensin OS=Zea mays GN=HRGP PE=2 SV=1	--	--	--	--	--	K01115	6e-07	52	vcn:VOLCADRAFT_99471	phospholipase D [EC:3.1.4.4]	GO:0009987//cellular process;GO:0044238//primary metabolic process;GO:0043170	-	-	ko01100//Metabolic pathways;ko00565//Ether lipid metabolism;ko04144//Endocytosis;ko00564//Glycerophospholipid metabolism;ko00500//Starch and sucrose metabolism;ko00040//Pentose and glucuronate interconversions;ko00190//Oxidative phosphorylation
CL3467.Contig4_All	1563	15	216	0.3031	4.4211	3.8665	Up	1.2346e-47	1.8684e-46	12	83	0.2304	1.7289	2.9076	Up	8.8733e-16	5.5646e-15	gi|359490541|ref|XP_002267446.2|	698	0	PREDICTED: probable inactive receptor kinase At4g23740-like [Vitis vinifera]	gi|225316898|dbj|AK322652.1|	178	1e-41	Solanum lycopersicum cDNA, clone: LEFL1040BE08, HTC in leaf	sp|Q9SUQ3|Y4374_ARATH	565	2e-161	Probable inactive receptor kinase At4g23740 OS=Arabidopsis thaliana GN=At4g23740 PE=1 SV=1	YAR019c	76.3	1e-13	COG0515	Serine/threonine protein kinase	K10576	2e-64	245	vvi:100250088	ubiquitin-conjugating enzyme E2 H [EC:6.3.2.19]	GO:0006468//protein phosphorylation;GO:0010075//regulation of meristem growth;GO:0007169//transmembrane receptor protein tyrosine kinase signaling pathway	GO:0004674//protein serine/threonine kinase activity;GO:0005524//ATP binding	GO:0016021//integral to membrane;GO:0016023//cytoplasmic membrane-bounded vesicle;GO:0005886//plasma membrane	ko04075//Plant hormone signal transduction;ko04120//Ubiquitin mediated proteolysis
CL3646.Contig3_All	2656	2127	30552	25.2927	368.002	3.8629	Up	0	0	1286	14228	14.5295	174.407	3.5854	Up	0	0	gi|341958560|sp|B9HMP5.1|CSPLD_POPTR	224.2	8e-57	RecName: Full=CASP-like protein POPTRDRAFT_820933	gi|300068808|dbj|AB267825.2|	85.7	2e-13	Ipomoea nil In26 mRNA for integral membrane family protein, complete cds	sp|B9HMP5|CSPLD_POPTR	224	3e-58	CASP-like protein POPTRDRAFT_820933 OS=Populus trichocarpa GN=POPTRDRAFT_820933 PE=3 SV=1	--	--	--	--	--	--	--	--	--	--	GO:0009407//toxin catabolic process;GO:0010583//response to cyclopentenone;GO:0015706//nitrate transport;GO:0006865//amino acid transport;GO:0010167//response to nitrate	-	GO:0005768//endosome;GO:0005794//Golgi apparatus;GO:0005886//plasma membrane;GO:0016021//integral to membrane;GO:0005802//trans-Golgi network	--
CL12237.Contig2_All	770	3	43	0.1231	1.7866	3.8593	Up	1.8902e-10	1.0165e-09	3	39	0.1169	1.649	3.8182	Up	6.4132e-10	2.9661e-09	gi|224134286|ref|XP_002321782.1|	69.3	6e-11	light harvesting-like protein 3 [Populus trichocarpa] >gi|222868778|gb|EEF05909.1| light harvesting-like protein 3 [Populus trichocarpa]	gi|147860239|emb|AM448425.2|	109	4e-21	Vitis vinifera contig VV78X224156.2, whole genome shotgun sequence	--	--	--	--	--	--	--	--	--	--	--	--	--	--	-	-	GO:0009507//chloroplast	--
CL1461.Contig1_All	2955	46	656	0.4916	7.1021	3.8527	Up	3.6454e-141	1.2734e-139	50	236	0.5078	2.6002	2.3563	Up	1.0579e-33	1.1465e-32	gi|225458352|ref|XP_002281702.1|	236.9	1e-131	PREDICTED: uncharacterized protein LOC100264365 [Vitis vinifera] >gi|302142455|emb|CBI19658.3| unnamed protein product [Vitis vinifera]	gi|225458351|ref|XM_002281666.1|	129	2e-26	PREDICTED: Vitis vinifera uncharacterized LOC100264365 (LOC100264365), mRNA	sp|Q0WQ57|AUXI2_ARATH	134	3e-31	Auxilin-related protein 2 OS=Arabidopsis thaliana GN=At4g12770 PE=1 SV=1	--	--	--	--	--	--	--	--	--	--	GO:0009904//chloroplast accumulation movement;GO:0009903//chloroplast avoidance movement	-	GO:0005737//cytoplasm	--
CL5181.Contig3_All	1057	8	114	0.239	3.4504	3.8517	Up	1.0415e-25	1.0185e-24	5	46	0.1419	1.4169	3.3198	Up	2.2016e-10	1.0478e-09	gi|301119901|ref|XP_002907678.1|	443.7	2e-123	fructose-bisphosphate aldolase [Phytophthora infestans T30-4] >gi|262106190|gb|EEY64242.1| fructose-bisphosphate aldolase [Phytophthora infestans T30-4]	gi|56112310|gb|AY699819.1|	101	1e-18	Heterocapsa triquetra cytosolic class II fructose bisphosphate aldolase (fbaCY) mRNA, partial cds	sp|Q9LK03|PERK2_ARATH	67.8	1e-11	Proline-rich receptor-like protein kinase PERK2 OS=Arabidopsis thaliana GN=PERK2 PE=2 SV=3	YKL060c	479	3e-135	COG0191	Fructose/tagatose bisphosphate aldolase	K01624	2e-109	393	olu:OSTLU_94831	fructose-bisphosphate aldolase, class II [EC:4.1.2.13]	GO:0005975//carbohydrate metabolic process	GO:0016832//aldehyde-lyase activity	-	ko01100//Metabolic pathways;ko00710//Carbon fixation in photosynthetic organisms;ko01110//Biosynthesis of secondary metabolites;ko00030//Pentose phosphate pathway;ko00010//Glycolysis / Gluconeogenesis;ko00051//Fructose and mannose metabolism;ko00903//Limonene and pinene degradation
Unigene11281_All	902	120	1710	4.2017	60.6496	3.8515	Up	0	0	107	2038	3.5597	73.5607	4.3691	Up	0	0	gi|225435002|ref|XP_002281193.1|	437.6	1e-121	PREDICTED: osmotin-like protein [Vitis vinifera]	gi|349715094|emb|FQ386983.1|	228	7e-57	Vitis vinifera clone SS0AEB28YB17	sp|Q41350|OLP1_SOLLC	418	2e-117	Osmotin-like protein OS=Solanum lycopersicum PE=1 SV=1	SPBC28F2.12	57	4e-08	COG0086	DNA-directed RNA polymerase, beta' subunit/160 kD subunit	K03006	8e-09	59.3	cre:CHLREDRAFT_196948	DNA-directed RNA polymerase II subunit RPB1 [EC:2.7.7.6]	GO:0051322//anaphase;GO:0042545//cell wall modification;GO:0000911//cytokinesis by cell plate formation;GO:0009664//plant-type cell wall organization;GO:0051707//response to other organism	-	GO:0009505//plant-type cell wall;GO:0009506//plasmodesma;GO:0016023//cytoplasmic membrane-bounded vesicle;GO:0005576//extracellular region	ko01100//Metabolic pathways;ko00230//Purine metabolism;ko03020//RNA polymerase;ko00240//Pyrimidine metabolism
CL10451.Contig2_All	953	295	4204	9.7765	141.126	3.8515	Up	0	0	321	1946	10.1077	66.4811	2.7175	Up	0	0	gi|224071519|ref|XP_002303499.1|	239.2	6e-62	predicted protein [Populus trichocarpa] >gi|222840931|gb|EEE78478.1| predicted protein [Populus trichocarpa]	gi|359490208|ref|XM_003634002.1|	85.7	7e-14	PREDICTED: Vitis vinifera 23.6 kDa heat shock protein, mitochondrial-like, transcript variant 2 (LOC100253548), mRNA	sp|P46254|HS22M_PEA	215	3e-56	Heat shock 22 kDa protein, mitochondrial OS=Pisum sativum GN=HSP22 PE=2 SV=1	TM0374	69.7	7e-12	COG0071	Molecular chaperone (small heat shock protein)	K13993	8e-47	185	vvi:100248906	HSP20 family protein	GO:0006457//protein folding;GO:0009644//response to high light intensity;GO:0034976//response to endoplasmic reticulum stress;GO:0046686//response to cadmium ion;GO:0042542//response to hydrogen peroxide;GO:0009408//response to heat	-	GO:0005739//mitochondrion	ko04141//Protein processing in endoplasmic reticulum
Unigene6256_All	368	4	57	0.3433	4.9552	3.8514	Up	1.8277e-13	1.1624e-12	1	23	0.0815	2.0348	4.6419	Up	5.9254e-07	2.177e-06	gi|359496494|ref|XP_002269459.2|	82.4	1e-15	PREDICTED: probable glycosyltransferase At5g03795-like [Vitis vinifera]	--	--	--	--	--	--	--	--	--	--	--	--	--	--	--	--	--	--	-	-	-	--
Unigene32074_All	546	5	71	0.2892	4.1601	3.8465	Up	1.8184e-16	1.3182e-15	2	51	0.1099	3.0411	4.7903	Up	2.0485e-14	1.2089e-13	--	--	--	--	--	--	--	--	--	--	--	--	--	--	--	--	--	--	--	--	--	--	-	-	-	--
CL885.Contig24_All	3148	38	538	0.3812	5.4675	3.8423	Up	7.9319e-116	2.3863e-114	32	136	0.305	1.4065	2.2052	Up	1.3192e-18	9.2825e-18	gi|225455264|ref|XP_002273477.1|	244.6	7e-63	PREDICTED: uncharacterized oxidoreductase At1g06690, chloroplastic-like [Vitis vinifera]	gi|359490730|ref|XM_002273441.2|	361	3e-96	PREDICTED: Vitis vinifera uncharacterized LOC100258867 (LOC100258867), mRNA	sp|Q9M276|ATB12_ARATH	169	7e-42	Homeobox-leucine zipper protein ATHB-12 OS=Arabidopsis thaliana GN=ATHB-12 PE=2 SV=1	alr0300	218	5e-56	COG0667	Predicted oxidoreductases (related to aryl-alcohol dehydrogenases)	K09338	2e-41	169	ath:AT3G61890	homeobox-leucine zipper protein	GO:0006098//pentose-phosphate shunt;GO:0000023//maltose metabolic process;GO:0019252//starch biosynthetic process;GO:0019761//glucosinolate biosynthetic process;GO:0043085//positive regulation of catalytic activity	GO:0047006//17-alpha,20-alpha-dihydroxypregn-4-en-3-one dehydrogenase activity;GO:0004033//aldo-keto reductase (NADP) activity	GO:0009507//chloroplast	--
Unigene5550_All	670	21	296	0.9899	14.1337	3.8357	Up	2.4034e-64	4.5178e-63	2	81	0.0896	3.936	5.4571	Up	1.3177e-23	1.1038e-22	gi|255536801|ref|XP_002509467.1|	249.2	3e-65	conserved hypothetical protein [Ricinus communis] >gi|223549366|gb|EEF50854.1| conserved hypothetical protein [Ricinus communis]	gi|225468408|ref|XM_002263155.1|	97.6	1e-17	PREDICTED: Vitis vinifera uncharacterized LOC100261530 (LOC100261530), mRNA	--	--	--	--	--	--	--	--	--	--	--	--	--	--	-	-	-	--
CL582.Contig21_All	1275	12	169	0.2973	4.2405	3.8342	Up	2.4069e-37	3.0592e-36	3	19	0.0706	0.4852	2.7808	Up	0.0002368	0.00064165	gi|225440392|ref|XP_002267559.1|	72.4	2e-97	PREDICTED: uncharacterized protein LOC100232886 [Vitis vinifera] >gi|7406669|emb|CAB85628.1| putative ripening-related protein [Vitis vinifera]	gi|359481769|ref|XM_002267523.2|	109	7e-21	PREDICTED: Vitis vinifera ripening-related protein-like (GRIP21), mRNA	--	--	--	--	--	--	--	--	--	K07025	8e-95	201	gmx:100796466	putative hydrolase of the HAD superfamily	-	GO:0016787//hydrolase activity	-	--
CL2732.Contig16_All	3890	45	631	0.3654	5.1894	3.828	Up	3.4656e-135	1.1641e-133	19	537	0.1466	4.4944	4.9382	Up	1.5969e-142	5.3496e-141	gi|146454606|gb|ABQ41969.1|	149.8	2e-34	protease inhibitor/seed storage/lipid transfer protein (LTP) family protein [Sonneratia alba]	gi|160956729|emb|CU226296.1|	63.9	1e-06	Populus EST from severe drought-stressed leaves	--	--	--	--	--	--	--	--	--	--	--	--	--	--	GO:0006869//lipid transport;GO:0006508//proteolysis	GO:0008289//lipid binding;GO:0008233//peptidase activity	GO:0005576//extracellular region	--
Unigene38867_All	427	2	28	0.1479	2.0978	3.8262	Up	3.8854e-07	1.6202e-06	4	28	0.2811	2.1349	2.925	Up	3.7954e-06	1.288e-05	--	--	--	--	--	--	--	--	--	--	--	--	--	--	--	--	--	--	--	--	--	--	-	-	-	--
Unigene15823_All	545	2	28	0.1159	1.6436	3.8259	Up	3.8854e-07	1.6205e-06	0	61	0	3.644	11.8313	Up	3.2894e-20	2.4606e-19	gi|224115756|ref|XP_002332049.1|	171	7e-42	predicted protein [Populus trichocarpa] >gi|222831935|gb|EEE70412.1| predicted protein [Populus trichocarpa]	gi|186898204|gb|EU627002.1|	105	4e-20	Hevea brasiliensis heat-shock protein 70 (HSP70) mRNA, complete cds	sp|P26791|HSP70_DAUCA	144	2e-35	Heat shock 70 kDa protein OS=Daucus carota GN=HSP70 PE=3 SV=1	SPAC13G7.02c	91.7	7e-19	COG0443	Molecular chaperone	K03283	1e-39	160	rcu:RCOM_1442270	heat shock 70kDa protein 1/8	GO:0009408//response to heat;GO:0055114//oxidation-reduction process	GO:0005524//ATP binding;GO:0032440//2-alkenal reductase [NAD(P)] activity	GO:0005886//plasma membrane;GO:0005618//cell wall;GO:0009507//chloroplast	ko04144//Endocytosis;ko04141//Protein processing in endoplasmic reticulum;ko03040//Spliceosome
CL582.Contig13_All	1265	16	224	0.3995	5.6649	3.8258	Up	5.8767e-49	9.0891e-48	6	31	0.1423	0.7978	2.4871	Up	8.044e-06	2.6305e-05	gi|225440392|ref|XP_002267559.1|	402.1	8e-111	PREDICTED: uncharacterized protein LOC100232886 [Vitis vinifera] >gi|7406669|emb|CAB85628.1| putative ripening-related protein [Vitis vinifera]	gi|349705058|emb|FQ384012.1|	157	3e-35	Vitis vinifera clone SS0AAG48YK23	--	--	--	--	BMEII0272	63.5	7e-10	COG1011	Predicted hydrolase (HAD superfamily)	K07025	1e-107	388	gmx:100796466	putative hydrolase of the HAD superfamily	-	GO:0016787//hydrolase activity	-	--
Unigene37535_All	253	2	28	0.2497	3.5406	3.8257	Up	3.8854e-07	1.6204e-06	1	14	0.1186	1.8016	3.9251	Up	0.00028798	0.00077064	--	--	--	--	--	--	--	--	--	--	--	--	--	--	--	--	--	--	--	--	--	--	-	-	-	--
Unigene20671_All	782	694	9695	28.029	396.625	3.8228	Up	0	0	194	3442	7.4445	143.302	4.2667	Up	0	0	gi|111073733|dbj|BAF02555.1|	155.6	6e-37	hypothetical protein [Nicotiana benthamiana]	gi|55297460|dbj|AP006584.3|	71.9	9e-10	Oryza sativa Japonica Group genomic DNA, chromosome 6, BAC clone:B1197G05	sp|P13240|DR206_PEA	58.9	3e-09	Disease resistance response protein 206 OS=Pisum sativum GN=PI206 PE=2 SV=2	--	--	--	--	--	--	--	--	--	--	-	-	-	--
CL3390.Contig1_All	778	248	3441	10.0676	141.496	3.813	Up	0	0	389	4445	15.0041	186.012	3.632	Up	0	0	gi|297736906|emb|CBI26107.3|	152.1	7e-36	unnamed protein product [Vitis vinifera]	gi|330250293|gb|CP002685.1|	61.9	9e-07	Arabidopsis thaliana chromosome 2, complete sequence	sp|A7NW78|CSPL5_VITVI	152	3e-37	CASP-like protein VIT_05s0020g01820 OS=Vitis vinifera GN=VIT_05s0020g01820 PE=2 SV=1	--	--	--	--	--	--	--	--	--	--	-	GO:0043424//protein histidine kinase binding	GO:0009506//plasmodesma;GO:0005886//plasma membrane	--
Unigene28119_All	736	7	97	0.3004	4.2163	3.811	Up	6.7013e-22	5.8802e-21	3	32	0.1223	1.4155	3.5328	Up	6.4452e-08	2.5743e-07	gi|147799241|emb|CAN77004.1|	275	7e-73	hypothetical protein VITISV_027305 [Vitis vinifera]	gi|225311537|dbj|AK326476.1|	69.9	3e-09	Solanum lycopersicum cDNA, clone: LEFL2008A14, HTC in fruit	sp|O81832|Y4729_ARATH	225	2e-59	G-type lectin S-receptor-like serine/threonine-protein kinase At4g27290 OS=Arabidopsis thaliana GN=At4g27290 PE=2 SV=4	--	--	--	--	--	K00924	4e-13	73.2	aly:ARALYDRAFT_313416	[EC:2.7.1.-]	GO:0009987//cellular process	GO:0004672//protein kinase activity	-	ko04626//Plant-pathogen interaction
CL3646.Contig1_All	1435	1846	25571	40.6289	570.078	3.8106	Up	0	0	1139	12275	23.8183	278.495	3.5475	Up	0	0	gi|226713780|sp|A7NW79.2|CSPL7_VITVI	104	5e-21	RecName: Full=CASP-like protein VIT_05s0020g01830	gi|300068808|dbj|AB267825.2|	85.7	1e-13	Ipomoea nil In26 mRNA for integral membrane family protein, complete cds	sp|A7NW79|CSPL7_VITVI	124	2e-28	CASP-like protein VIT_05s0020g01830 OS=Vitis vinifera GN=VIT_05s0020g01830 PE=2 SV=2	--	--	--	--	--	--	--	--	--	--	GO:0009407//toxin catabolic process;GO:0010583//response to cyclopentenone;GO:0015706//nitrate transport;GO:0006865//amino acid transport;GO:0010167//response to nitrate	-	GO:0005768//endosome;GO:0005794//Golgi apparatus;GO:0005886//plasma membrane;GO:0016021//integral to membrane;GO:0005802//trans-Golgi network	--
CL11045.Contig3_All	634	5	69	0.2491	3.4818	3.805	Up	6.4489e-16	4.5608e-15	7	41	0.3313	2.1054	2.6679	Up	8.237e-08	3.2623e-07	gi|225428598|ref|XP_002281159.1|	230.7	1e-59	PREDICTED: allene oxide synthase, chloroplastic [Vitis vinifera]	--	--	--	--	sp|P48417|CP74_LINUS	201	4e-52	Allene oxide synthase, chloroplastic OS=Linum usitatissimum GN=CYP74A PE=1 SV=1	--	--	--	--	--	K01723	1e-53	207	gmx:100810890	hydroperoxide dehydratase [EC:4.2.1.92]	GO:0055114//oxidation-reduction process	GO:0020037//heme binding;GO:0016705//oxidoreductase activity, acting on paired donors, with incorporation or reduction of molecular oxygen;GO:0004497//monooxygenase activity;GO:0005506//iron ion binding;GO:0009055//electron carrier activity	-	ko01100//Metabolic pathways;ko00592//alpha-Linolenic acid metabolism
CL2732.Contig7_All	3486	59	807	0.5345	7.406	3.7924	Up	3.6803e-171	1.4897e-169	29	595	0.2496	5.557	4.4766	Up	5.762e-149	2.0044e-147	gi|146454606|gb|ABQ41969.1|	149.8	2e-34	protease inhibitor/seed storage/lipid transfer protein (LTP) family protein [Sonneratia alba]	gi|160956729|emb|CU226296.1|	63.9	1e-06	Populus EST from severe drought-stressed leaves	--	--	--	--	--	--	--	--	--	--	--	--	--	--	GO:0006869//lipid transport;GO:0006508//proteolysis	GO:0008289//lipid binding;GO:0008233//peptidase activity	GO:0005576//extracellular region	--
CL582.Contig43_All	1280	35	475	0.8636	11.872	3.7811	Up	3.4251e-101	9.25e-100	1	72	0.0234	1.8313	6.2902	Up	3.9626e-22	3.1722e-21	gi|225440392|ref|XP_002267559.1|	113.6	4e-118	PREDICTED: uncharacterized protein LOC100232886 [Vitis vinifera] >gi|7406669|emb|CAB85628.1| putative ripening-related protein [Vitis vinifera]	gi|359481769|ref|XM_002267523.2|	174	1e-40	PREDICTED: Vitis vinifera ripening-related protein-like (GRIP21), mRNA	--	--	--	--	SPAC24B11.05	78.2	3e-14	COG1011	Predicted hydrolase (HAD superfamily)	K07025	3e-115	324	gmx:100796466	putative hydrolase of the HAD superfamily	-	GO:0016787//hydrolase activity	-	--
Unigene9252_All	735	7	95	0.3008	4.135	3.781	Up	2.3673e-21	2.0449e-20	5	26	0.2041	1.1517	2.4964	Up	4.4227e-05	0.00013245	gi|1143381|emb|CAA88846.1|	332.4	3e-90	polygalacturonase inhibitor [Actinidia deliciosa]	gi|1143380|emb|Z49063.1|	73.8	2e-10	A.deliciosa pgip mRNA for polygalacturonase inhibitor	sp|A7PW81|PGIP_VITVI	283	4e-81	Polygalacturonase inhibitor OS=Vitis vinifera GN=pgip PE=1 SV=1	alr0124_1	75.5	9e-14	COG4886	Leucine-rich repeat (LRR) protein	K13416	1e-24	111	rcu:RCOM_1534760	brassinosteroid insensitive 1-associated receptor kinase 1 [EC:2.7.10.1 2.7.11.1]	GO:0006952//defense response	GO:0090353//polygalacturonase inhibitor activity	GO:0005576//extracellular region;GO:0016020//membrane;GO:0009505//plant-type cell wall	ko04075//Plant hormone signal transduction;ko04626//Plant-pathogen interaction
CL1077.Contig10_All	1765	13	176	0.2326	3.1901	3.7777	Up	2.1149e-38	2.743e-37	18	173	0.306	3.1912	3.3825	Up	4.4774e-36	5.1201e-35	gi|79325316|ref|NP_001031737.1|	118.2	4e-160	AFG1-like protein [Arabidopsis thaliana] >gi|53850477|gb|AAU95415.1| At4g28070 [Arabidopsis thaliana] >gi|56790192|gb|AAW30013.1| At4g28070 [Arabidopsis thaliana] >gi|332660035|gb|AEE85435.1| AFG1-like protein [Arabidopsis thaliana]	gi|359484875|ref|XM_002271812.2|	351	1e-93	PREDICTED: Vitis vinifera lactation elevated protein 1-like (LOC100260349), mRNA	--	--	--	--	BMEI0136	180	4e-53	COG1485	Predicted ATPase	K06916	1e-139	495	pop:POPTR_1106960		GO:0019243//methylglyoxal catabolic process to D-lactate;GO:0019375//galactolipid biosynthetic process;GO:0042631//cellular response to water deprivation;GO:0016036//cellular response to phosphate starvation	GO:0005516//calmodulin binding;GO:0005524//ATP binding;GO:0016887//ATPase activity	GO:0005739//mitochondrion;GO:0009507//chloroplast	--
CL5141.Contig2_All	1696	54	731	1.0056	13.7889	3.7774	Up	1.011e-154	3.8036e-153	69	301	1.2208	5.7781	2.2428	Up	3.822e-40	4.7399e-39	gi|209954703|dbj|BAG80542.1|	761.5	0	glycosyltransferase [Lycium barbarum]	gi|147811442|emb|AM454507.2|	178	1e-41	Vitis vinifera contig VV78X118531.9, whole genome shotgun sequence	sp|Q9ZWJ3|U85A2_ARATH	643	0	UDP-glycosyltransferase 85A2 OS=Arabidopsis thaliana GN=UGT85A2 PE=2 SV=1	--	--	--	--	--	K13030	1e-114	411	sbi:SORBI_01g001220	cyanohydrin beta-glucosyltransferase [EC:2.4.1.85]	GO:0008152//metabolic process	GO:0047213//anthocyanidin 3-O-glucosyltransferase activity;GO:0050502//cis-zeatin O-beta-D-glucosyltransferase activity;GO:0050403//trans-zeatin O-beta-D-glucosyltransferase activity	-	ko01110//Biosynthesis of secondary metabolites;ko00460//Cyanoamino acid metabolism;ko00402//Benzoxazinoid biosynthesis;ko00908//Zeatin biosynthesis;ko00940//Phenylpropanoid biosynthesis
Unigene6169_All	536	2	27	0.1178	1.6115	3.774	Up	7.3331e-07	2.9733e-06	3	39	0.168	2.3689	3.8177	Up	6.4132e-10	2.9657e-09	gi|357478983|ref|XP_003609777.1|	224.2	7e-58	Disease resistance response protein [Medicago truncatula] >gi|355510832|gb|AES91974.1| Disease resistance response protein [Medicago truncatula]	gi|255556385|ref|XM_002519181.1|	58	9e-06	Ricinus communis Disease resistance response protein, putative, mRNA	sp|P13240|DR206_PEA	76.3	1e-14	Disease resistance response protein 206 OS=Pisum sativum GN=PI206 PE=2 SV=2	--	--	--	--	--	--	--	--	--	--	-	-	-	--
CL10362.Contig1_All	1596	6	81	0.1187	1.6236	3.7738	Up	2.3073e-18	1.8057e-17	60	305	1.1281	6.2218	2.4634	Up	2.4369e-45	3.3244e-44	gi|2388584|gb|AAB71465.1|	63.5	1e-08	EST gb|ATTS1136 comes from this gene [Arabidopsis thaliana]	--	--	--	--	--	--	--	--	YGL028c	52.4	2e-06	COG5309	Exo-beta-1,3-glucanase	K14306	7e-12	70.5	bdi:100835393	nuclear pore complex protein Nup62	-	-	-	ko03013//RNA transport
CL7660.Contig2_All	917	6	81	0.2067	2.8259	3.7731	Up	2.3073e-18	1.8055e-17	4	38	0.1309	1.3492	3.3656	Up	7.1413e-09	3.0737e-08	gi|302843366|ref|XP_002953225.1|	60.1	5e-08	hypothetical protein VOLCADRAFT_63308 [Volvox carteri f. nagariensis] >gi|300261612|gb|EFJ45824.1| hypothetical protein VOLCADRAFT_63308 [Volvox carteri f. nagariensis]	--	--	--	--	sp|Q9SN46|LRX5_ARATH	67	1e-11	Leucine-rich repeat extensin-like protein 5 OS=Arabidopsis thaliana GN=LRX5 PE=2 SV=2	SPBC28F2.12	67	4e-11	COG0086	DNA-directed RNA polymerase, beta' subunit/160 kD subunit	K03006	7e-13	72.8	sbi:SORBI_05g019520	DNA-directed RNA polymerase II subunit RPB1 [EC:2.7.7.6]	-	-	-	ko01100//Metabolic pathways;ko00230//Purine metabolism;ko03020//RNA polymerase;ko00240//Pyrimidine metabolism
CL3646.Contig5_All	2895	605	8132	6.6003	89.8643	3.7671	Up	0	0	436	3723	4.5194	41.869	3.2117	Up	0	0	gi|224102629|ref|XP_002312754.1|	164.5	8e-39	predicted protein [Populus trichocarpa] >gi|222852574|gb|EEE90121.1| predicted protein [Populus trichocarpa]	gi|300068808|dbj|AB267825.2|	85.7	2e-13	Ipomoea nil In26 mRNA for integral membrane family protein, complete cds	sp|Q20BM9|CSPL1_PANGI	164	3e-40	CASP-like protein 1 OS=Panax ginseng PE=2 SV=1	--	--	--	--	--	--	--	--	--	--	GO:0009407//toxin catabolic process;GO:0010583//response to cyclopentenone;GO:0015706//nitrate transport;GO:0006865//amino acid transport;GO:0010167//response to nitrate	-	GO:0005768//endosome;GO:0005794//Golgi apparatus;GO:0005886//plasma membrane;GO:0016021//integral to membrane;GO:0005802//trans-Golgi network	--
CL325.Contig4_All	1205	113	1551	3.0001	40.6518	3.7602	Up	0	0	67	1780	1.8102	44.3273	4.614	Up	0	0	gi|356501755|ref|XP_003519689.1|	511.9	7e-144	PREDICTED: chlorophyll a-b binding protein 3, chloroplastic-like [Glycine max]	gi|7271946|gb|AF241525.1|AF241525	557	1e-156	Alonsoa meridionalis chlorophyll a/b-binding protein type III mRNA, partial cds	sp|P27522|CB13_SOLLC	507	6e-144	Chlorophyll a-b binding protein 8, chloroplastic OS=Solanum lycopersicum GN=CAB8 PE=3 SV=1	--	--	--	--	--	K08909	1e-139	494	aly:ARALYDRAFT_475174	light-harvesting complex I chlorophyll a/b binding protein 3	GO:0009765//photosynthesis, light harvesting;GO:0019344//cysteine biosynthetic process	GO:0016168//chlorophyll binding	GO:0010287//plastoglobule;GO:0030076//light-harvesting complex;GO:0009535//chloroplast thylakoid membrane	ko00196//Photosynthesis - antenna proteins
CL8215.Contig2_All	281	6	80	0.6744	9.108	3.7555	Up	4.3317e-18	3.3445e-17	0	32	0	3.7076	11.8563	Up	5.9004e-11	2.9137e-10	--	--	--	--	--	--	--	--	--	--	--	--	--	--	--	--	--	--	--	--	--	--	-	-	-	--
CL582.Contig42_All	1282	21	279	0.5174	6.9623	3.7502	Up	1.0712e-59	1.9178e-58	4	46	0.0936	1.1682	3.6416	Up	3.9858e-11	1.9876e-10	gi|225440392|ref|XP_002267559.1|	417.5	2e-115	PREDICTED: uncharacterized protein LOC100232886 [Vitis vinifera] >gi|7406669|emb|CAB85628.1| putative ripening-related protein [Vitis vinifera]	gi|349705058|emb|FQ384012.1|	188	9e-45	Vitis vinifera clone SS0AAG48YK23	--	--	--	--	BMEII0272	72.8	1e-12	COG1011	Predicted hydrolase (HAD superfamily)	K07025	3e-112	403	gmx:100796466	putative hydrolase of the HAD superfamily	-	GO:0016787//hydrolase activity	-	--
CL582.Contig12_All	1479	11	146	0.2349	3.1581	3.7489	Up	6.5992e-32	7.5041e-31	2	21	0.0406	0.4623	3.5093	Up	1.5459e-05	4.9011e-05	gi|225440392|ref|XP_002267559.1|	115.5	6e-106	PREDICTED: uncharacterized protein LOC100232886 [Vitis vinifera] >gi|7406669|emb|CAB85628.1| putative ripening-related protein [Vitis vinifera]	gi|359481769|ref|XM_002267523.2|	147	4e-32	PREDICTED: Vitis vinifera ripening-related protein-like (GRIP21), mRNA	--	--	--	--	SPAC24B11.05	40.4	1e-07	COG1011	Predicted hydrolase (HAD superfamily)	K07025	1e-102	158	gmx:100796466	putative hydrolase of the HAD superfamily	GO:0008152//metabolic process	GO:0016787//hydrolase activity	-	--
Unigene32327_All	460	8	106	0.5493	7.372	3.7464	Up	1.6209e-23	1.4923e-22	7	45	0.4566	3.185	2.8023	Up	7.7131e-09	3.3112e-08	gi|356567612|ref|XP_003552011.1|	111.3	4e-24	PREDICTED: probable alpha,alpha-trehalose-phosphate synthase [UDP-forming] 10-like [Glycine max]	gi|225424706|ref|XM_002264837.1|	97.6	9e-18	PREDICTED: Vitis vinifera probable alpha,alpha-trehalose-phosphate synthase [UDP-forming] 10-like (LOC100246842), mRNA	sp|O80738|TPS10_ARATH	94.4	3e-20	Probable alpha,alpha-trehalose-phosphate synthase [UDP-forming] 10 OS=Arabidopsis thaliana GN=TPS10 PE=2 SV=1	--	--	--	--	--	K16055	5e-25	111	gmx:100775779	trehalose 6-phosphate synthase/phosphatase [EC:2.4.1.15 3.1.3.12]	GO:0009753//response to jasmonic acid stimulus;GO:0048440//carpel development;GO:0048507//meristem development;GO:0016099//monoterpenoid biosynthetic process;GO:0009611//response to wounding;GO:0080027//response to herbivore;GO:0010093//specification of floral organ identity;GO:0005992//trehalose biosynthetic process	GO:0003825//alpha,alpha-trehalose-phosphate synthase (UDP-forming) activity;GO:0004805//trehalose-phosphatase activity;GO:0000287//magnesium ion binding;GO:0034768//(E)-beta-ocimene synthase activity;GO:0050551//myrcene synthase activity	GO:0009507//chloroplast;GO:0005634//nucleus	ko00500//Starch and sucrose metabolism
Unigene1535_All	351	72	952	6.4786	86.7697	3.7434	Up	1.536e-199	7.0416e-198	24	548	2.0518	50.8302	4.6307	Up	3.2949e-140	1.0863e-138	--	--	--	--	--	--	--	--	--	--	--	--	--	--	--	--	--	--	--	--	--	--	-	-	-	--
CL1115.Contig2_All	1750	1038	13722	18.7333	250.852	3.7432	Up	0	0	1495	9337	25.6355	173.707	2.7604	Up	0	0	gi|350534654|ref|NP_001233896.1|	449.5	7e-125	trehalose-6-phosphate synthase [Solanum lycopersicum] >gi|164457325|dbj|BAF98176.1| trehalose-6-phosphate synthase [Solanum lycopersicum]	gi|219109155|gb|EU603406.1|	131	3e-27	Rosa hybrid cultivar trehalose-6-phosphate synthase/phosphatase-like mRNA, partial sequence	sp|Q9ZV48|TPS11_ARATH	390	1e-108	Probable alpha,alpha-trehalose-phosphate synthase [UDP-forming] 11 OS=Arabidopsis thaliana GN=TPS11 PE=2 SV=1	SPAC19G12.15c_2	172	2e-42	COG1877	Trehalose-6-phosphatase	K16055	5e-121	433	pop:POPTR_561404	trehalose 6-phosphate synthase/phosphatase [EC:2.4.1.15 3.1.3.12]	GO:0005992//trehalose biosynthetic process	GO:0003825//alpha,alpha-trehalose-phosphate synthase (UDP-forming) activity;GO:0004805//trehalose-phosphatase activity	GO:0009536//plastid;GO:0005739//mitochondrion	ko00500//Starch and sucrose metabolism
Unigene18519_All	977	26	343	0.8405	11.2315	3.7402	Up	6.9094e-73	1.4367e-71	8	339	0.2457	11.2967	5.5229	Up	1.7397e-95	4.1797e-94	gi|224131328|ref|XP_002321057.1|	79.3	8e-14	predicted protein [Populus trichocarpa] >gi|222861830|gb|EEE99372.1| predicted protein [Populus trichocarpa]	--	--	--	--	--	--	--	--	--	--	--	--	--	--	--	--	--	--	-	-	-	--
CL12298.Contig1_All	635	24	315	1.1937	15.8699	3.7328	Up	5.8627e-67	1.1372e-65	7	309	0.3308	15.8428	5.5817	Up	1.5161e-87	3.4065e-86	gi|148908697|gb|ABR17456.1|	26.9	1e-06	unknown [Picea sitchensis]	--	--	--	--	--	--	--	--	--	--	--	--	--	--	--	--	--	--	-	-	-	--
CL885.Contig10_All	3615	32	419	0.2796	3.708	3.7292	Up	1.731e-88	4.1758e-87	22	91	0.1826	0.8196	2.1662	Up	1.1697e-12	6.3268e-12	gi|399920240|gb|AFP55587.1|	77.8	1e-12	aldo-keto reductase [Rosa rugosa]	gi|356516110|ref|XM_003526692.1|	174	4e-40	PREDICTED: Glycine max uncharacterized protein LOC100791681 (LOC100791681), mRNA	sp|Q9M276|ATB12_ARATH	169	8e-42	Homeobox-leucine zipper protein ATHB-12 OS=Arabidopsis thaliana GN=ATHB-12 PE=2 SV=1	alr0300	179	4e-44	COG0667	Predicted oxidoreductases (related to aryl-alcohol dehydrogenases)	K09338	2e-41	169	ath:AT3G61890	homeobox-leucine zipper protein	GO:0006098//pentose-phosphate shunt;GO:0000023//maltose metabolic process;GO:0019252//starch biosynthetic process;GO:0019761//glucosinolate biosynthetic process;GO:0043085//positive regulation of catalytic activity	GO:0047006//17-alpha,20-alpha-dihydroxypregn-4-en-3-one dehydrogenase activity;GO:0004033//aldo-keto reductase (NADP) activity	GO:0009507//chloroplast	--
Unigene23363_All	1204	162	2121	4.2496	56.3576	3.7292	Up	0	0	78	743	1.944	20.0914	3.3695	Up	3.0028e-149	1.0468e-147	gi|296086536|emb|CBI32125.3|	310.1	4e-83	unnamed protein product [Vitis vinifera]	gi|225424706|ref|XM_002264837.1|	194	1e-46	PREDICTED: Vitis vinifera probable alpha,alpha-trehalose-phosphate synthase [UDP-forming] 10-like (LOC100246842), mRNA	sp|O80738|TPS10_ARATH	270	1e-72	Probable alpha,alpha-trehalose-phosphate synthase [UDP-forming] 10 OS=Arabidopsis thaliana GN=TPS10 PE=2 SV=1	SPAC19G12.15c_2	106	9e-23	COG1877	Trehalose-6-phosphatase	K16055	3e-82	303	rcu:RCOM_0993370	trehalose 6-phosphate synthase/phosphatase [EC:2.4.1.15 3.1.3.12]	GO:0009753//response to jasmonic acid stimulus;GO:0048440//carpel development;GO:0048507//meristem development;GO:0016099//monoterpenoid biosynthetic process;GO:0009611//response to wounding;GO:0080027//response to herbivore;GO:0010093//specification of floral organ identity;GO:0005992//trehalose biosynthetic process	GO:0003825//alpha,alpha-trehalose-phosphate synthase (UDP-forming) activity;GO:0004805//trehalose-phosphatase activity;GO:0000287//magnesium ion binding;GO:0034768//(E)-beta-ocimene synthase activity;GO:0050551//myrcene synthase activity	GO:0009507//chloroplast;GO:0005634//nucleus	ko00500//Starch and sucrose metabolism
CL2368.Contig4_All	691	31	405	1.4169	18.7506	3.7261	Up	1.5873e-85	3.7265e-84	18	146	0.7817	6.879	3.1375	Up	1.0702e-28	1.0325e-27	gi|147832539|emb|CAN74896.1|	46.6	1e-39	hypothetical protein VITISV_029986 [Vitis vinifera]	gi|343887266|dbj|AB573149.1|	143	3e-31	Citrus unshiu genomic DNA, polyembryony locus, cultivar: Miyagawa wase	sp|P10290|MYBC_MAIZE	84	9e-31	Anthocyanin regulatory C1 protein OS=Zea mays GN=C1 PE=2 SV=1	ECU11g1690	43.9	2e-13	COG5147	Myb superfamily proteins, including transcription factors and mRNA splicing factors	K09422	3e-40	94.4	vvi:100249722	myb proto-oncogene protein, plant	-	GO:0003677//DNA binding	-	--
CL2732.Contig5_All	3523	44	574	0.3945	5.2124	3.7239	Up	1.736e-120	5.3537e-119	30	430	0.2555	3.9738	3.9591	Up	2.2777e-99	5.6343e-98	gi|255586976|ref|XP_002534085.1|	152.9	3e-35	conserved hypothetical protein [Ricinus communis] >gi|223525878|gb|EEF28301.1| conserved hypothetical protein [Ricinus communis]	gi|160956729|emb|CU226296.1|	63.9	1e-06	Populus EST from severe drought-stressed leaves	--	--	--	--	--	--	--	--	--	--	--	--	--	--	GO:0006869//lipid transport;GO:0006508//proteolysis	GO:0008289//lipid binding;GO:0008233//peptidase activity	GO:0005576//extracellular region	--
CL9553.Contig2_All	552	2	26	0.1144	1.5069	3.7194	Up	1.381e-06	5.4331e-06	4	37	0.2175	2.1823	3.3268	Up	1.3537e-08	5.7022e-08	gi|255538668|ref|XP_002510399.1|	132.9	2e-30	transcription factor, putative [Ricinus communis] >gi|223551100|gb|EEF52586.1| transcription factor, putative [Ricinus communis]	gi|359495680|ref|XM_003635009.1|	77.8	1e-11	PREDICTED: Vitis vinifera ZF-HD homeobox protein At4g24660-like (LOC100853773), mRNA	sp|Q9SB61|Y4466_ARATH	107	3e-24	ZF-HD homeobox protein At4g24660 OS=Arabidopsis thaliana GN=At4g24660 PE=1 SV=1	--	--	--	--	--	--	--	--	--	--	GO:0006355//regulation of transcription, DNA-dependent	GO:0003677//DNA binding;GO:0003700//sequence-specific DNA binding transcription factor activity	GO:0005634//nucleus	--
CL2732.Contig1_All	1435	12	156	0.2641	3.4779	3.7191	Up	8.6097e-34	1.0212e-32	4	99	0.0836	2.2461	4.7478	Up	8.6161e-27	7.9097e-26	gi|356494879|ref|XP_003516310.1|	47.8	2e-20	PREDICTED: uncharacterized protein LOC100775733 [Glycine max]	gi|160956729|emb|CU226296.1|	63.9	4e-07	Populus EST from severe drought-stressed leaves	--	--	--	--	--	--	--	--	--	--	--	--	--	--	GO:0009651//response to salt stress;GO:0006914//autophagy	-	GO:0005634//nucleus	--
Unigene25565_All	393	3	39	0.2411	3.1748	3.719	Up	2.3775e-09	1.1871e-08	0	16	0	1.3255	10.3723	Up	7.5233e-06	2.4749e-05	--	--	--	--	--	--	--	--	--	--	--	--	--	--	--	--	--	--	--	--	--	--	-	-	-	--
CL9550.Contig1_All	776	7	91	0.2849	3.7516	3.719	Up	2.9297e-20	2.4452e-19	13	56	0.5027	2.3495	2.2246	Up	1.5813e-08	6.636e-08	gi|224130504|ref|XP_002320853.1|	126.7	3e-28	predicted protein [Populus trichocarpa] >gi|222861626|gb|EEE99168.1| predicted protein [Populus trichocarpa]	gi|147843640|emb|AM488444.2|	87.7	1e-14	Vitis vinifera contig VV78X269465.3, whole genome shotgun sequence	sp|Q8GV05|TRY_ARATH	105	3e-23	Transcription factor TRY OS=Arabidopsis thaliana GN=TRY PE=1 SV=1	--	--	--	--	--	K09422	7e-29	125	vvi:100258469	myb proto-oncogene protein, plant	GO:2000039//regulation of trichome morphogenesis;GO:0006355//regulation of transcription, DNA-dependent;GO:0009651//response to salt stress;GO:0010063//positive regulation of trichoblast fate specification;GO:0048629//trichome patterning;GO:0009753//response to jasmonic acid stimulus;GO:0009751//response to salicylic acid stimulus;GO:0048765//root hair cell differentiation;GO:0010228//vegetative …	GO:0005515//protein binding;GO:0003677//DNA binding;GO:0003700//sequence-specific DNA binding transcription factor activity	GO:0005634//nucleus	--
CL1077.Contig3_All	2085	14	182	0.2121	2.7926	3.7188	Up	3.428e-39	4.5105e-38	18	150	0.2591	2.3423	3.1763	Up	8.8958e-30	8.8269e-29	gi|224143875|ref|XP_002325105.1|	131	7e-29	predicted protein [Populus trichocarpa] >gi|118487180|gb|ABK95418.1| unknown [Populus trichocarpa] >gi|222866539|gb|EEF03670.1| predicted protein [Populus trichocarpa]	gi|359484875|ref|XM_002271812.2|	283	3e-73	PREDICTED: Vitis vinifera lactation elevated protein 1-like (LOC100260349), mRNA	--	--	--	--	BMEI0136	180	1e-44	COG1485	Predicted ATPase	K06916	7e-148	522	pop:POPTR_1106960		GO:0019243//methylglyoxal catabolic process to D-lactate;GO:0019375//galactolipid biosynthetic process;GO:0042631//cellular response to water deprivation;GO:0016036//cellular response to phosphate starvation	GO:0005516//calmodulin binding;GO:0005524//ATP binding;GO:0016887//ATPase activity	GO:0005739//mitochondrion;GO:0009507//chloroplast	--
CL7309.Contig3_All	3177	1403	18181	13.9475	183.079	3.7144	Up	0	0	417	2367	3.9387	24.2566	2.6226	Up	0	0	gi|5915696|sp|O24661.3|ASNS_TRIVS	1107.4	0	RecName: Full=Asparagine synthetase [glutamine-hydrolyzing]; AltName: Full=Glutamine-dependent asparagine synthetase >gi|2429280|gb|AAD05033.1| asparagine synthetase [Triphysaria versicolor] >gi|2429282|gb|AAD05034.1| asparagine synthetase [Triphysaria versicolor] >gi|2429284|gb|AAD05035.1| asparagine synthetase [Triphysaria versicolor]	gi|2429281|gb|AF014056.1|	1291	0	Triphysaria versicolor asparagine synthetase (AS) mRNA, complete cds	sp|O24661|ASNS_TRIVS	1107	0	Asparagine synthetase [glutamine-hydrolyzing] OS=Triphysaria versicolor GN=AS PE=2 SV=3	asnB	629	1e-179	COG0367	Asparagine synthase (glutamine-hydrolyzing)	K01953	0	1086	vvi:100241610	asparagine synthase (glutamine-hydrolysing) [EC:6.3.5.4]	GO:0009744//response to sucrose stimulus;GO:0006529//asparagine biosynthetic process;GO:0043617//cellular response to sucrose starvation;GO:0009749//response to glucose stimulus;GO:0009750//response to fructose stimulus	GO:0004066//asparagine synthase (glutamine-hydrolyzing) activity;GO:0005524//ATP binding	-	ko01100//Metabolic pathways;ko01110//Biosynthesis of secondary metabolites;ko00910//Nitrogen metabolism;ko00250//Alanine, aspartate and glutamate metabolism
CL7756.Contig3_All	1106	27	349	0.771	10.0951	3.7108	Up	1.127e-73	2.3682e-72	12	247	0.3256	7.2709	4.481	Up	9.2942e-63	1.6143e-61	gi|48209876|gb|AAT40482.1|	359.4	5e-98	hypothetical protein [Solanum demissum]	gi|225311460|dbj|AK326399.1|	119	6e-24	Solanum lycopersicum cDNA, clone: LEFL2006G12, HTC in fruit	--	--	--	--	--	--	--	--	--	--	--	--	--	--	GO:0009611//response to wounding;GO:0055085//transmembrane transport;GO:0006301//postreplication repair;GO:0015770//sucrose transport	GO:0003676//nucleic acid binding;GO:0008515//sucrose transmembrane transporter activity;GO:0000166//nucleotide binding	GO:0016021//integral to membrane	--
CL233.Contig2_All	1191	9	116	0.2387	3.1159	3.7064	Up	2.084e-25	2.0214e-24	2	28	0.0504	0.7654	3.9247	Up	1.4927e-07	5.7798e-07	gi|862342|dbj|BAA06731.1|	307.8	2e-82	NPK2 [Nicotiana tabacum]	gi|359488664|ref|XM_002274826.2|	167	3e-38	PREDICTED: Vitis vinifera mitogen-activated protein kinase kinase 6-like (LOC100257776), mRNA	--	--	--	--	--	--	--	--	--	--	--	--	--	--	GO:0009864//induced systemic resistance, jasmonic acid mediated signaling pathway;GO:0006468//protein phosphorylation;GO:0009866//induced systemic resistance, ethylene mediated signaling pathway;GO:0009814//defense response, incompatible interaction;GO:0000165//MAPK cascade	GO:0004707//MAP kinase activity;GO:0004708//MAP kinase kinase activity;GO:0005524//ATP binding	GO:0005886//plasma membrane	--
CL2368.Contig7_All	661	27	347	1.2901	16.7945	3.7024	Up	3.937e-73	8.2177e-72	12	129	0.5448	6.3538	3.5438	Up	2.4658e-28	2.3588e-27	gi|147832539|emb|CAN74896.1|	46.6	3e-40	hypothetical protein VITISV_029986 [Vitis vinifera]	gi|343887266|dbj|AB573149.1|	143	2e-31	Citrus unshiu genomic DNA, polyembryony locus, cultivar: Miyagawa wase	sp|Q9SEI0|WER_ARATH	87.8	5e-31	Transcription factor WER OS=Arabidopsis thaliana GN=WER PE=1 SV=1	ECU11g1690	43.9	2e-13	COG5147	Myb superfamily proteins, including transcription factors and mRNA splicing factors	K09422	4e-40	94.4	vvi:100249722	myb proto-oncogene protein, plant	-	GO:0003677//DNA binding	-	--
CL582.Contig29_All	1992	39	501	0.6183	8.0461	3.7019	Up	7.1879e-105	1.9985e-103	7	74	0.1055	1.2095	3.5191	Up	1.0024e-16	6.551e-16	gi|225440392|ref|XP_002267559.1|	474.6	2e-132	PREDICTED: uncharacterized protein LOC100232886 [Vitis vinifera] >gi|7406669|emb|CAB85628.1| putative ripening-related protein [Vitis vinifera]	gi|349705058|emb|FQ384012.1|	196	6e-47	Vitis vinifera clone SS0AAG48YK23	--	--	--	--	BMEII0272	87.4	8e-17	COG1011	Predicted hydrolase (HAD superfamily)	K07025	7e-130	462	gmx:100796466	putative hydrolase of the HAD superfamily	GO:0008152//metabolic process	GO:0016787//hydrolase activity	-	--
Unigene41882_All	440	6	77	0.4307	5.5986	3.7003	Up	2.8521e-17	2.1332e-16	4	31	0.2728	2.2938	3.0718	Up	5.958e-07	2.1883e-06	gi|52851166|emb|CAH58631.1|	249.2	1e-65	nodulin-like protein [Plantago major]	gi|52851165|emb|AJ843116.1|	418	1e-114	Plantago major partial mRNA for nodulin-like protein (nlp1 gene)	sp|Q6J163|5NG4_PINTA	93.6	4e-20	Auxin-induced protein 5NG4 OS=Pinus taeda PE=2 SV=1	--	--	--	--	--	--	--	--	--	--	-	-	GO:0016020//membrane	--
Unigene27919_All	964	6	77	0.1966	2.5554	3.7002	Up	2.8521e-17	2.1334e-16	2	22	0.0623	0.743	3.5761	Up	8.0327e-06	2.6281e-05	gi|242094128|ref|XP_002437554.1|	55.5	1e-06	hypothetical protein SORBIDRAFT_10g029260 [Sorghum bicolor] >gi|241915777|gb|EER88921.1| hypothetical protein SORBIDRAFT_10g029260 [Sorghum bicolor]	--	--	--	--	sp|Q9SN46|LRX5_ARATH	53.1	2e-07	Leucine-rich repeat extensin-like protein 5 OS=Arabidopsis thaliana GN=LRX5 PE=2 SV=2	--	--	--	--	--	K14306	1e-06	52	zma:100382913	nuclear pore complex protein Nup62	-	-	-	ko03013//RNA transport
CL582.Contig32_All	2083	34	433	0.5155	6.6502	3.6894	Up	1.3112e-90	3.2395e-89	9	66	0.1297	1.0316	2.9916	Up	3.7816e-13	2.1015e-12	gi|225440392|ref|XP_002267559.1|	72.4	2e-127	PREDICTED: uncharacterized protein LOC100232886 [Vitis vinifera] >gi|7406669|emb|CAB85628.1| putative ripening-related protein [Vitis vinifera]	gi|349705058|emb|FQ384012.1|	180	4e-42	Vitis vinifera clone SS0AAG48YK23	--	--	--	--	mlr4841	84.3	7e-16	COG1011	Predicted hydrolase (HAD superfamily)	K07025	6e-125	397	gmx:100796466	putative hydrolase of the HAD superfamily	-	GO:0016787//hydrolase activity	-	--
CL12298.Contig2_All	628	7	89	0.352	4.5339	3.6871	Up	1.0261e-19	8.4105e-19	4	106	0.1911	5.4953	4.8458	Up	6.5369e-29	6.3377e-28	gi|148908697|gb|ABR17456.1|	65.9	4e-10	unknown [Picea sitchensis]	--	--	--	--	--	--	--	--	--	--	--	--	--	--	--	--	--	--	-	-	-	--
Unigene28070_All	332	7	89	0.6659	8.5761	3.6869	Up	1.0261e-19	8.4098e-19	8	266	0.7231	26.0851	5.1729	Up	5.1243e-73	9.9799e-72	--	--	--	--	gi|164519404|gb|AC216455.1|	58	5e-06	Populus trichocarpa clone POP032-C02, complete sequence	--	--	--	--	--	--	--	--	--	--	--	--	--	--	-	-	-	--
CL10422.Contig1_All	1043	2	26	0.0613	0.7873	3.683	Up	1.908e-06	7.3971e-06	1	90	0.0312	2.5894	6.3749	Up	1.3658e-24	1.1797e-23	gi|255583893|ref|XP_002532696.1|	543.5	1e-153	amino acid transporter, putative [Ricinus communis] >gi|223527563|gb|EEF29681.1| amino acid transporter, putative [Ricinus communis]	gi|224080599|ref|XM_002306139.1|	533	1e-148	Populus trichocarpa auxin influx carrier component (PtrAUX5), mRNA	sp|Q8L883|LAX5_MEDTR	525	2e-149	Auxin transporter-like protein 5 OS=Medicago truncatula GN=LAX5 PE=2 SV=1	--	--	--	--	--	K13946	2e-154	543	rcu:RCOM_0714960	auxin influx carrier (AUX1 LAX family)	GO:0010075//regulation of meristem growth;GO:0009624//response to nematode;GO:0006865//amino acid transport;GO:0048829//root cap development	GO:0015171//amino acid transmembrane transporter activity	GO:0005886//plasma membrane;GO:0016021//integral to membrane	ko04075//Plant hormone signal transduction
CL8194.Contig5_All	919	104	1318	3.5742	45.8816	3.6822	Up	6.4679e-272	3.9196e-270	110	639	3.5918	22.6378	2.656	Up	2.2437e-101	5.6649e-100	gi|225453979|ref|XP_002280387.1|	142.9	6e-33	PREDICTED: uncharacterized protein LOC100260776 [Vitis vinifera]	gi|224063728|ref|XM_002301236.1|	89.7	4e-15	Populus trichocarpa SAUR family protein (SAUR20), mRNA	sp|P33081|AX15A_SOYBN	59.3	3e-09	Auxin-induced protein 15A OS=Glycine max PE=2 SV=1	--	--	--	--	--	K14488	6e-34	142	vvi:100260776	SAUR family protein	GO:0009862//systemic acquired resistance, salicylic acid mediated signaling pathway	-	-	ko04075//Plant hormone signal transduction
Unigene21690_All	530	38	481	2.2645	29.0341	3.6805	Up	2.7809e-100	7.4606e-99	13	385	0.736	23.6501	5.006	Up	2.446e-103	6.2778e-102	gi|225440524|ref|XP_002275314.1|	69.7	2e-11	PREDICTED: uncharacterized protein LOC100252790 isoform 1 [Vitis vinifera] >gi|359481721|ref|XP_003632663.1| PREDICTED: uncharacterized protein LOC100252790 isoform 2 [Vitis vinifera] >gi|297740289|emb|CBI30471.3| unnamed protein product [Vitis vinifera]	--	--	--	--	--	--	--	--	--	--	--	--	--	--	--	--	--	--	GO:0009651//response to salt stress	-	-	--
Unigene22411_All	307	5	63	0.5144	6.5651	3.6739	Up	2.8122e-14	1.8557e-13	3	30	0.2932	3.1815	3.4398	Up	2.3603e-07	8.9732e-07	--	--	--	--	--	--	--	--	--	--	--	--	--	--	--	--	--	--	--	--	--	--	-	-	-	--
Unigene30350_All	614	93	1164	4.7838	60.6489	3.6643	Up	2.1363e-239	1.1466e-237	15	1271	0.7331	67.3946	6.5225	Up	0	0	--	--	--	--	--	--	--	--	--	--	--	--	--	--	--	--	--	--	--	--	--	--	-	-	-	--
CL1805.Contig2_All	1369	6	75	0.1384	1.7527	3.6627	Up	9.9757e-17	7.2962e-16	4	53	0.0877	1.2604	3.8452	Up	3.9115e-13	2.1717e-12	gi|255547924|ref|XP_002515019.1|	303.1	6e-81	protein binding protein, putative [Ricinus communis] >gi|223546070|gb|EEF47573.1| protein binding protein, putative [Ricinus communis]	gi|270140602|gb|BT107554.1|	63.9	4e-07	Picea glauca clone GQ03109_D04 mRNA sequence	--	--	--	--	--	--	--	--	--	--	--	--	--	--	-	-	GO:0016023//cytoplasmic membrane-bounded vesicle	--
Unigene19041_All	318	2	25	0.1986	2.5151	3.6627	Up	2.5949e-06	9.9132e-06	9	35	0.8493	3.5833	2.0769	Up	2.0596e-05	6.4235e-05	gi|224079401|ref|XP_002305852.1|	80.9	5e-15	predicted protein [Populus trichocarpa] >gi|222848816|gb|EEE86363.1| predicted protein [Populus trichocarpa]	--	--	--	--	--	--	--	--	--	--	--	--	--	--	--	--	--	--	-	-	-	--
Unigene35849_All	494	2	25	0.1279	1.619	3.662	Up	2.5949e-06	9.9124e-06	0	14	0	0.9227	9.8497	Up	3.2704e-05	9.9663e-05	--	--	--	--	--	--	--	--	--	--	--	--	--	--	--	--	--	--	--	--	--	--	-	-	-	--
Unigene29385_All	2238	606	7572	8.552	108.24	3.6618	Up	0	0	52	2360	0.6972	34.3321	5.6218	Up	0	0	gi|359495139|ref|XP_002264394.2|	843.6	0	PREDICTED: laccase-14 [Vitis vinifera]	gi|359495138|ref|XM_002264358.2|	161	4e-36	PREDICTED: Vitis vinifera laccase-14-like (LOC100254477), mRNA	sp|Q9FY79|LAC14_ARATH	663	0	Laccase-14 OS=Arabidopsis thaliana GN=LAC14 PE=2 SV=1	YFL041w	156	2e-37	COG2132	Putative multicopper oxidases	K00423	2e-73	275	ppp:PHYPADRAFT_163787	L-ascorbate oxidase [EC:1.10.3.3]	GO:0046688//response to copper ion;GO:0009809//lignin biosynthetic process;GO:0046274//lignin catabolic process;GO:0055114//oxidation-reduction process	GO:0005507//copper ion binding;GO:0052716//hydroquinone:oxygen oxidoreductase activity	GO:0048046//apoplast	ko01100//Metabolic pathways;ko00053//Ascorbate and aldarate metabolism
CL582.Contig28_All	2315	26	324	0.3547	4.4775	3.658	Up	9.9382e-68	1.9457e-66	3	30	0.0389	0.4219	3.4391	Up	2.3603e-07	8.9739e-07	gi|225440392|ref|XP_002267559.1|	47.8	2e-117	PREDICTED: uncharacterized protein LOC100232886 [Vitis vinifera] >gi|7406669|emb|CAB85628.1| putative ripening-related protein [Vitis vinifera]	gi|359481769|ref|XM_002267523.2|	137	5e-29	PREDICTED: Vitis vinifera ripening-related protein-like (GRIP21), mRNA	--	--	--	--	SPAC24B11.05	68.6	5e-11	COG1011	Predicted hydrolase (HAD superfamily)	K07025	7e-115	339	gmx:100796466	putative hydrolase of the HAD superfamily	-	GO:0003824//catalytic activity	-	--
CL12086.Contig1_All	1163	9	112	0.2444	3.0809	3.656	Up	2.5414e-24	2.3934e-23	3	39	0.0774	1.0918	3.8182	Up	6.4132e-10	2.9662e-09	gi|359484440|ref|XP_003633109.1|	302	1e-80	PREDICTED: alpha-aminoadipic semialdehyde synthase-like [Vitis vinifera] >gi|297738495|emb|CBI27740.3| unnamed protein product [Vitis vinifera]	gi|359484439|ref|XM_003633061.1|	230	2e-57	PREDICTED: Vitis vinifera alpha-aminoadipic semialdehyde synthase-like (LOC100268037), mRNA	sp|Q9SMZ4|AASS_ARATH	266	1e-71	Alpha-aminoadipic semialdehyde synthase OS=Arabidopsis thaliana GN=LKR/SDH PE=1 SV=1	--	--	--	--	--	K14157	1e-81	301	vvi:100268037	alpha-aminoadipic semialdehyde synthase [EC:1.5.1.8 1.5.1.9]	GO:0019477//L-lysine catabolic process;GO:0055114//oxidation-reduction process	GO:0047130//saccharopine dehydrogenase (NADP+, L-lysine-forming) activity;GO:0004755//saccharopine dehydrogenase (NADP+, L-glutamate-forming) activity;GO:0000166//nucleotide binding	GO:0005829//cytosol	ko01100//Metabolic pathways;ko01110//Biosynthesis of secondary metabolites;ko00310//Lysine degradation
CL6077.Contig3_All	1710	48	596	0.8865	11.1504	3.6528	Up	4.1708e-123	1.3066e-121	1	246	0.0175	4.6837	8.0641	Up	3.9521e-77	8.0714e-76	gi|388511014|gb|AFK43573.1|	122.5	3e-85	unknown [Lotus japonicus]	gi|160957332|emb|CU226494.1|	178	1e-41	Populus EST from severe drought-stressed leaves	sp|P24805|TSJT1_TOBAC	99.4	6e-21	Stem-specific protein TSJT1 OS=Nicotiana tabacum GN=TSJT1 PE=2 SV=1	--	--	--	--	--	K14820	4e-10	64.7	pop:POPTR_579496	ribosome biogenesis protein BRX1	GO:0009862//systemic acquired resistance, salicylic acid mediated signaling pathway;GO:0010310//regulation of hydrogen peroxide metabolic process;GO:0001666//response to hypoxia	GO:0005515//protein binding	GO:0009506//plasmodesma;GO:0005886//plasma membrane;GO:0005634//nucleus;GO:0005829//cytosol	--
CL3936.Contig2_All	1911	165	2047	2.727	34.2685	3.6515	Up	0	0	249	1474	3.91	25.1122	2.6831	Up	4.7382e-234	2.4144e-232	--	--	--	--	--	--	--	--	--	--	--	--	--	--	--	--	--	--	--	--	--	--	-	-	-	--
Unigene10919_All	616	8	99	0.4102	5.1415	3.6478	Up	1.2988e-21	1.132e-20	11	44	0.5359	2.3255	2.1175	Up	1.2552e-06	4.4694e-06	--	--	--	--	--	--	--	--	--	--	--	--	--	--	--	--	--	--	--	--	--	--	-	-	-	--
CL6398.Contig2_All	931	11	136	0.3732	4.6733	3.6464	Up	3.4451e-29	3.6648e-28	11	54	0.3546	1.8884	2.4129	Up	5.5703e-09	2.4139e-08	gi|224105055|ref|XP_002313669.1|	71.6	3e-69	predicted protein [Populus trichocarpa] >gi|222850077|gb|EEE87624.1| predicted protein [Populus trichocarpa]	gi|225320300|dbj|AK324773.1|	91.7	1e-15	Solanum lycopersicum cDNA, clone: LEFL1085DF10, HTC in leaf	--	--	--	--	--	--	--	--	--	--	--	--	--	--	-	-	GO:0005739//mitochondrion	--
Unigene29021_All	224	3	37	0.423	5.2844	3.643	Up	8.3526e-09	4.0079e-08	2	30	0.2679	4.3604	4.0247	Up	3.8843e-08	1.5795e-07	--	--	--	--	--	--	--	--	--	--	--	--	--	--	--	--	--	--	--	--	--	--	-	-	-	--
Unigene22531_All	507	3	37	0.1869	2.3347	3.6429	Up	8.3526e-09	4.0085e-08	3	20	0.1776	1.2843	2.8543	Up	0.00012901	0.00036339	--	--	--	--	--	--	--	--	--	--	--	--	--	--	--	--	--	--	--	--	--	--	-	-	-	--
Unigene23773_All	318	3	37	0.298	3.7223	3.6428	Up	8.3526e-09	4.0083e-08	0	16	0	1.6381	10.6778	Up	7.5233e-06	2.475e-05	gi|225427991|ref|XP_002277796.1|	174.5	3e-43	PREDICTED: actin-depolymerizing factor 5 [Vitis vinifera] >gi|297744627|emb|CBI37889.3| unnamed protein product [Vitis vinifera]	gi|359475030|ref|XM_002277760.2|	200	6e-49	PREDICTED: Vitis vinifera actin-depolymerizing factor 5-like (LOC100245314), mRNA	sp|Q9ZNT3|ADF5_ARATH	147	2e-36	Actin-depolymerizing factor 5 OS=Arabidopsis thaliana GN=ADF5 PE=1 SV=1	--	--	--	--	--	K05765	5e-27	117	gmx:100819975	cofilin	GO:0009744//response to sucrose stimulus;GO:0009750//response to fructose stimulus;GO:0030041//actin filament polymerization	GO:0003779//actin binding	GO:0005737//cytoplasm	--
CL1077.Contig13_All	2421	16	197	0.2087	2.6032	3.6408	Up	1.3265e-41	1.8211e-40	16	177	0.1983	2.3803	3.5854	Up	1.0193e-38	1.2319e-37	gi|224143875|ref|XP_002325105.1|	37	9e-47	predicted protein [Populus trichocarpa] >gi|118487180|gb|ABK95418.1| unknown [Populus trichocarpa] >gi|222866539|gb|EEF03670.1| predicted protein [Populus trichocarpa]	gi|359484875|ref|XM_002271812.2|	391	1e-105	PREDICTED: Vitis vinifera lactation elevated protein 1-like (LOC100260349), mRNA	--	--	--	--	BMEI0136	200	8e-51	COG1485	Predicted ATPase	K06916	6e-154	543	pop:POPTR_1106960		GO:0019243//methylglyoxal catabolic process to D-lactate;GO:0019375//galactolipid biosynthetic process;GO:0042631//cellular response to water deprivation;GO:0016036//cellular response to phosphate starvation	GO:0005516//calmodulin binding;GO:0005524//ATP binding;GO:0016887//ATPase activity	GO:0005739//mitochondrion;GO:0009507//chloroplast	--
Unigene23015_All	1253	36	443	0.9074	11.3107	3.6398	Up	1.1721e-91	2.9249e-90	36	375	0.8622	9.7438	3.4984	Up	1.0717e-78	2.2193e-77	gi|255557405|ref|XP_002519733.1|	162.5	1e-38	WRKY transcription factor, putative [Ricinus communis] >gi|223541150|gb|EEF42706.1| WRKY transcription factor, putative [Ricinus communis]	gi|356510775|ref|XM_003524062.1|	85.7	1e-13	PREDICTED: Glycine max probable WRKY transcription factor 28-like (LOC100787050), mRNA	sp|Q8VWJ2|WRK28_ARATH	115	7e-26	Probable WRKY transcription factor 28 OS=Arabidopsis thaliana GN=WRKY28 PE=2 SV=1	--	--	--	--	--	K13424	5e-12	70.5	pop:POPTR_663578	WRKY transcription factor 33	GO:0044237//cellular metabolic process	GO:0043565//sequence-specific DNA binding;GO:0003700//sequence-specific DNA binding transcription factor activity	-	ko04626//Plant-pathogen interaction
CL519.Contig2_All	1000	141	1728	4.4532	55.2818	3.6339	Up	0	0	61	2018	1.8305	65.7006	5.1656	Up	0	0	gi|224057996|ref|XP_002299428.1|	435.6	5e-121	predicted protein [Populus trichocarpa] >gi|222846686|gb|EEE84233.1| predicted protein [Populus trichocarpa]	gi|356535269|ref|XM_003536123.1|	297	1e-77	PREDICTED: Glycine max methionine gamma-lyase-like (LOC100808736), mRNA	sp|P55217|METB_ARATH	123	2e-28	Cystathionine gamma-synthase, chloroplastic OS=Arabidopsis thaliana GN=CGS1 PE=2 SV=3	BH0542	145	8e-35	COG0626	Cystathionine beta-lyases/cystathionine gamma-synthases	K01761	5e-122	435	pop:POPTR_709036	methionine-gamma-lyase [EC:4.4.1.11]	GO:0019458//methionine catabolic process via 2-oxobutanoate;GO:0006730//one-carbon metabolic process	GO:0030170//pyridoxal phosphate binding;GO:0003962//cystathionine gamma-synthase activity;GO:0018826//methionine gamma-lyase activity	GO:0005829//cytosol	ko00270//Cysteine and methionine metabolism;ko00450//Selenocompound metabolism
Unigene433_All	2999	108	1318	1.1374	14.0597	3.6278	Up	1.3358e-268	7.9955e-267	37	489	0.3702	5.3086	3.842	Up	3.0573e-110	8.3115e-109	gi|357444799|ref|XP_003592677.1|	923.3	0	mscS family protein, putative [Medicago truncatula] >gi|355481725|gb|AES62928.1| mscS family protein, putative [Medicago truncatula]	gi|219817005|gb|FJ148069.1|	139	2e-29	Daucus carota subsp. sativus clone BAC C144H06 genomic sequence	sp|F4IME2|MSL8_ARATH	854	0	Mechanosensitive ion channel protein 8 OS=Arabidopsis thaliana GN=MSL8 PE=2 SV=2	SPAC2C4.17c	107	9e-23	COG0668	Small-conductance mechanosensitive channel	--	--	--	--	--	-	-	GO:0005774//vacuolar membrane;GO:0009506//plasmodesma;GO:0005886//plasma membrane	--
CL6080.Contig2_All	547	6	73	0.3464	4.2695	3.6236	Up	3.4763e-16	2.4919e-15	12	49	0.6583	2.9165	2.1474	Up	2.3964e-07	9.1043e-07	gi|297743970|emb|CBI36940.3|	82.8	2e-15	unnamed protein product [Vitis vinifera]	--	--	--	--	--	--	--	--	--	--	--	--	--	--	--	--	--	--	-	-	GO:0005886//plasma membrane	--
CL582.Contig27_All	1556	18	219	0.3654	4.5027	3.6232	Up	6.4838e-46	9.5361e-45	4	43	0.0771	0.8997	3.5446	Up	2.8277e-10	1.336e-09	gi|225440392|ref|XP_002267559.1|	47.8	8e-96	PREDICTED: uncharacterized protein LOC100232886 [Vitis vinifera] >gi|7406669|emb|CAB85628.1| putative ripening-related protein [Vitis vinifera]	gi|157838030|gb|EU180573.1|	111	2e-21	Solanum lycopersicum clone BAC C09HBa0142I14, complete sequence	--	--	--	--	--	--	--	--	--	K07025	2e-92	160	gmx:100796466	putative hydrolase of the HAD superfamily	-	GO:0016787//hydrolase activity	-	--
CL582.Contig22_All	1955	29	352	0.4685	5.7602	3.62	Up	7.8702e-73	1.6357e-71	5	38	0.0767	0.6328	3.0445	Up	3.3524e-08	1.3702e-07	gi|225440392|ref|XP_002267559.1|	474.9	1e-132	PREDICTED: uncharacterized protein LOC100232886 [Vitis vinifera] >gi|7406669|emb|CAB85628.1| putative ripening-related protein [Vitis vinifera]	gi|349705058|emb|FQ384012.1|	188	1e-44	Vitis vinifera clone SS0AAG48YK23	--	--	--	--	BMEII0272	87.4	8e-17	COG1011	Predicted hydrolase (HAD superfamily)	K07025	7e-130	462	gmx:100796466	putative hydrolase of the HAD superfamily	GO:0008152//metabolic process	GO:0016787//hydrolase activity	-	--
CL2732.Contig13_All	2125	52	629	0.7729	9.4696	3.6149	Up	9.986e-129	3.2336e-127	25	515	0.353	7.8904	4.4824	Up	2.952e-129	9.1436e-128	gi|255586976|ref|XP_002534085.1|	50.8	4e-32	conserved hypothetical protein [Ricinus communis] >gi|223525878|gb|EEF28301.1| conserved hypothetical protein [Ricinus communis]	gi|160956729|emb|CU226296.1|	63.9	6e-07	Populus EST from severe drought-stressed leaves	--	--	--	--	--	--	--	--	--	--	--	--	--	--	GO:0009651//response to salt stress;GO:0006914//autophagy	-	GO:0005634//nucleus	--
Unigene1258_All	1480	120	1451	2.5608	31.3649	3.6145	Up	1.2905e-294	8.3575e-293	74	1494	1.5004	32.8653	4.4531	Up	0	0	gi|255543212|ref|XP_002512669.1|	211.8	2e-53	AP2 domain transcription factor RAP2.3, putative [Ricinus communis] >gi|223548630|gb|EEF50121.1| AP2 domain transcription factor RAP2.3, putative [Ricinus communis]	gi|292668928|gb|GU732450.1|	163	6e-37	Malus x domestica AP2 domain class transcription factor (AP2D26) mRNA, complete cds	sp|Q9LYU3|EF113_ARATH	165	7e-41	Ethylene-responsive transcription factor ERF113 OS=Arabidopsis thaliana GN=ERF113 PE=2 SV=1	--	--	--	--	--	K09286	1e-26	119	mtr:MTR_8g022820	EREBP-like factor	GO:0009753//response to jasmonic acid stimulus;GO:0009414//response to water deprivation;GO:0009651//response to salt stress;GO:0009751//response to salicylic acid stimulus;GO:0071497//cellular response to freezing;GO:0009737//response to abscisic acid stimulus;GO:0009723//response to ethylene stimulus;GO:0045893//positive regulation of transcription, DNA-dependent	-	-	--
Unigene8788_All	735	23	278	0.9883	12.1003	3.6139	Up	9.1971e-58	1.604e-56	8	149	0.3266	6.6	4.3369	Up	1.2426e-37	1.47e-36	gi|224115444|ref|XP_002317036.1|	169.9	3e-41	predicted protein [Populus trichocarpa] >gi|222860101|gb|EEE97648.1| predicted protein [Populus trichocarpa]	gi|117606422|gb|AC182574.2|	111	1e-21	Mimulus guttatus clone MGBa-83E5, complete sequence	sp|Q9FGJ6|ATL79_ARATH	147	6e-36	RING-H2 finger protein ATL79 OS=Arabidopsis thaliana GN=ATL79 PE=2 SV=1	ECU07g0330	59.7	5e-09	COG5540	RING-finger-containing ubiquitin ligase	K05283	3e-13	73.6	aly:ARALYDRAFT_354960	phosphatidylinositol glycan, class W [EC:2.3.-.-]	-	-	-	ko01100//Metabolic pathways;ko00563//Glycosylphosphatidylinositol(GPI)-anchor biosynthesis
CL3409.Contig2_All	370	41	494	3.4998	42.7134	3.6093	Up	2.5305e-101	6.8397e-100	23	304	1.8654	26.7498	3.842	Up	3.9164e-69	7.296e-68	gi|298204452|emb|CBI16932.3|	145.6	1e-34	unnamed protein product [Vitis vinifera]	gi|147839929|emb|AM468165.2|	77.8	7e-12	Vitis vinifera contig VV78X218308.7, whole genome shotgun sequence	--	--	--	--	SMc00952	74.7	4e-14	COG2761	Predicted dithiol-disulfide isomerase involved in polyketide biosynthesis	--	--	--	--	--	GO:0009627//systemic acquired resistance;GO:0034976//response to endoplasmic reticulum stress;GO:0009817//defense response to fungus, incompatible interaction;GO:0009723//response to ethylene stimulus	GO:0015035//protein disulfide oxidoreductase activity	GO:0005829//cytosol;GO:0009536//plastid	--
Unigene25663_All	320	3	36	0.2961	3.5991	3.6035	Up	1.5615e-08	7.3439e-08	2	49	0.1876	4.9853	4.7319	Up	8.2626e-14	4.7433e-13	--	--	--	--	--	--	--	--	--	--	--	--	--	--	--	--	--	--	--	--	--	--	-	-	-	--
Unigene11777_All	210	10	120	1.504	18.281	3.6035	Up	1.1256e-25	1.0997e-24	7	48	1.0003	7.4417	2.8952	Up	1.269e-09	5.7524e-09	gi|255560009|ref|XP_002521023.1|	124	5e-28	trehalose-6-phosphate synthase, putative [Ricinus communis] >gi|223539860|gb|EEF41440.1| trehalose-6-phosphate synthase, putative [Ricinus communis]	gi|356567611|ref|XM_003551963.1|	117	4e-24	PREDICTED: Glycine max probable alpha,alpha-trehalose-phosphate synthase [UDP-forming] 10-like (LOC100775779), mRNA	sp|Q9LRA7|TPS9_ARATH	120	1e-28	Probable alpha,alpha-trehalose-phosphate synthase [UDP-forming] 9 OS=Arabidopsis thaliana GN=TPS9 PE=1 SV=1	YBR126c	47.4	6e-06	COG0380	Trehalose-6-phosphate synthase	K16055	4e-29	124	rcu:RCOM_0993370	trehalose 6-phosphate synthase/phosphatase [EC:2.4.1.15 3.1.3.12]	GO:0009744//response to sucrose stimulus;GO:0009750//response to fructose stimulus;GO:0005992//trehalose biosynthetic process	GO:0003825//alpha,alpha-trehalose-phosphate synthase (UDP-forming) activity;GO:0004805//trehalose-phosphatase activity	GO:0005634//nucleus	ko00500//Starch and sucrose metabolism
Unigene40112_All	503	2	24	0.1256	1.5264	3.6032	Up	4.8639e-06	1.8022e-05	1	15	0.0597	0.9709	4.0235	Up	0.00014628	0.00040749	--	--	--	--	--	--	--	--	--	--	--	--	--	--	--	--	--	--	--	--	--	--	-	-	-	--
CL7140.Contig2_All	718	4	48	0.176	2.1387	3.6031	Up	5.2708e-11	2.9321e-10	3	26	0.1254	1.179	3.233	Up	3.0646e-06	1.0506e-05	--	--	--	--	--	--	--	--	--	--	--	--	--	--	--	--	--	--	--	--	--	--	-	-	-	--
CL10842.Contig2_All	699	18	215	0.8133	9.8401	3.5968	Up	7.7682e-45	1.122e-43	11	119	0.4722	5.5427	3.5531	Up	2.6798e-26	2.4299e-25	gi|225424329|ref|XP_002281081.1|	251.9	5e-66	PREDICTED: protein PLANT CADMIUM RESISTANCE 2-like [Vitis vinifera]	gi|225424330|ref|XM_002284775.1|	93.7	2e-16	PREDICTED: Vitis vinifera protein PLANT CADMIUM RESISTANCE 2-like (LOC100256086), mRNA	sp|Q9LQU4|PCR2_ARATH	226	9e-60	Protein PLANT CADMIUM RESISTANCE 2 OS=Arabidopsis thaliana GN=PCR2 PE=1 SV=1	--	--	--	--	--	--	--	--	--	--	-	-	-	--
CL337.Contig1_All	611	4	49	0.2094	2.5329	3.5965	Up	5.111e-11	2.8459e-10	4	77	0.2131	3.7817	4.1494	Up	1.4592e-17	9.8821e-17	gi|356496925|ref|XP_003517315.1|	246.1	2e-64	PREDICTED: uncharacterized protein LOC100803555 [Glycine max]	gi|359807076|ref|NM_001254414.1|	157	2e-35	Glycine max uncharacterized LOC100817866 (LOC100817866), mRNA	sp|Q9LV48|PERK1_ARATH	61.6	3e-10	Proline-rich receptor-like protein kinase PERK1 OS=Arabidopsis thaliana GN=PERK1 PE=1 SV=1	Rv3876	53.1	3e-07	COG0455	ATPases involved in chromosome partitioning	K01115	3e-07	53.1	vcn:VOLCADRAFT_99471	phospholipase D [EC:3.1.4.4]	GO:0045492//xylan biosynthetic process;GO:0009834//secondary cell wall biogenesis;GO:0010413//glucuronoxylan metabolic process	-	GO:0005794//Golgi apparatus	ko01100//Metabolic pathways;ko00565//Ether lipid metabolism;ko04144//Endocytosis;ko00564//Glycerophospholipid metabolism;ko00500//Starch and sucrose metabolism;ko00040//Pentose and glucuronate interconversions
CL582.Contig10_All	1185	42	501	1.1194	13.5256	3.5949	Up	2.1426e-102	5.8482e-101	4	86	0.1013	2.3628	4.5438	Up	7.0844e-23	5.8117e-22	gi|225440392|ref|XP_002267559.1|	443.7	2e-123	PREDICTED: uncharacterized protein LOC100232886 [Vitis vinifera] >gi|7406669|emb|CAB85628.1| putative ripening-related protein [Vitis vinifera]	gi|349705058|emb|FQ384012.1|	188	8e-45	Vitis vinifera clone SS0AAG48YK23	--	--	--	--	BMEII0272	84.7	3e-16	COG1011	Predicted hydrolase (HAD superfamily)	K07025	1e-120	431	gmx:100796466	putative hydrolase of the HAD superfamily	GO:0008152//metabolic process	GO:0016787//hydrolase activity	-	--
CL582.Contig34_All	1997	39	463	0.6168	7.4172	3.588	Up	1.3313e-94	3.4141e-93	7	72	0.1052	1.1738	3.48	Up	3.6498e-16	2.3267e-15	gi|225440392|ref|XP_002267559.1|	206.1	3e-127	PREDICTED: uncharacterized protein LOC100232886 [Vitis vinifera] >gi|7406669|emb|CAB85628.1| putative ripening-related protein [Vitis vinifera]	gi|356567950|ref|XM_003552130.1|	149	1e-32	PREDICTED: Glycine max uncharacterized protein LOC100777400 (LOC100777400), mRNA	--	--	--	--	BMEII0272	51.6	2e-12	COG1011	Predicted hydrolase (HAD superfamily)	K07025	9e-125	266	gmx:100796466	putative hydrolase of the HAD superfamily	-	GO:0016787//hydrolase activity	-	--
CL675.Contig4_All	2258	70	829	0.9791	11.7454	3.5845	Up	6.3688e-168	2.5294e-166	76	332	1.01	4.787	2.2448	Up	3.6945e-44	4.9367e-43	gi|116265922|gb|ABJ91209.1|	173.3	0	CBL-interacting protein kinase 1 [Populus trichocarpa]	gi|148538743|dbj|AK247509.1|	244	3e-61	Solanum lycopersicum cDNA, clone: LEFL1037DF10, HTC in leaf	sp|Q8RWC9|CIPK1_ARATH	459	4e-166	CBL-interacting serine/threonine-protein kinase 1 OS=Arabidopsis thaliana GN=CIPK1 PE=1 SV=2	ECU01g0630	107	6e-32	COG0515	Serine/threonine protein kinase	K00924	4e-124	336	osa:4342410	[EC:2.7.1.-]	GO:0019722//calcium-mediated signaling;GO:0010118//stomatal movement;GO:0006468//protein phosphorylation;GO:0009737//response to abscisic acid stimulus;GO:0009651//response to salt stress	GO:0004683//calmodulin-dependent protein kinase activity;GO:0005515//protein binding;GO:0004713//protein tyrosine kinase activity;GO:0005524//ATP binding	GO:0005886//plasma membrane	ko04140//Regulation of autophagy
CL1805.Contig1_All	1370	6	71	0.1383	1.658	3.5836	Up	1.2067e-15	8.4358e-15	6	44	0.1314	1.0456	2.9923	Up	3.5427e-09	1.5582e-08	gi|255547924|ref|XP_002515019.1|	149.1	3e-81	protein binding protein, putative [Ricinus communis] >gi|223546070|gb|EEF47573.1| protein binding protein, putative [Ricinus communis]	gi|162809361|gb|AC215897.1|	61.9	2e-06	Populus trichocarpa clone POP034-F24, complete sequence	--	--	--	--	SPBC17A3.10	50.4	8e-08	COG5574	RING-finger-containing E3 ubiquitin ligase	K10638	5e-06	50.8	vvi:100267660	E3 ubiquitin-protein ligase UHRF1 [EC:6.3.2.19]	-	GO:0046872//metal ion binding	GO:0016023//cytoplasmic membrane-bounded vesicle	--
Unigene27117_All	737	65	764	2.7855	33.1638	3.5736	Up	1.6928e-154	6.3567e-153	38	381	1.5472	16.8308	3.4434	Up	7.6451e-79	1.5862e-77	gi|93280156|gb|ABF06706.1|	151	1e-35	UP-9A [Nicotiana tabacum]	gi|359490780|ref|XM_002269630.2|	105	6e-20	PREDICTED: Vitis vinifera uncharacterized LOC100267499 (LOC100267499), mRNA	--	--	--	--	--	--	--	--	--	--	--	--	--	--	-	-	-	--
Unigene44409_All	201	8	94	1.257	14.9613	3.5732	Up	2.9116e-20	2.4305e-19	7	34	1.0451	5.5072	2.3977	Up	4.5765e-06	1.5362e-05	--	--	--	--	gi|338826146|gb|HQ183593.1|	69.9	8e-10	Syngonanthus chrysanthus 23S ribosomal RNA (rrn23) gene, partial sequence; plastid	--	--	--	--	--	--	--	--	--	--	--	--	--	--	-	-	-	--
Unigene17372_All	1365	13543	158084	313.356	3705.05	3.5636	Up	0	0	15434	61397	339.301	1464.41	2.1097	Up	0	0	gi|8096279|dbj|BAA95794.1|	258.8	1e-67	DC1.2 homologue [Nicotiana tabacum]	gi|225466060|ref|XM_002264131.1|	85.7	1e-13	PREDICTED: Vitis vinifera 21 kDa protein-like (LOC100251832), mRNA	sp|P17407|21KD_DAUCA	168	6e-42	21 kDa protein OS=Daucus carota PE=2 SV=1	Rv3876	57.8	4e-08	COG0455	ATPases involved in chromosome partitioning	K02355	1e-24	112	vvi:100257414	elongation factor G	GO:0043086//negative regulation of catalytic activity	GO:0030599//pectinesterase activity;GO:0046910//pectinesterase inhibitor activity	-	ko01100//Metabolic pathways;ko00500//Starch and sucrose metabolism;ko00040//Pentose and glucuronate interconversions
Unigene31466_All	203	3	35	0.4667	5.5158	3.563	Up	2.9137e-08	1.3413e-07	0	49	0	7.8587	12.9401	Up	2.2195e-16	1.429e-15	--	--	--	--	--	--	--	--	--	--	--	--	--	--	--	--	--	--	--	--	--	--	-	-	-	--
CL2458.Contig1_All	784	6	70	0.2417	2.8564	3.5629	Up	2.2448e-15	1.5518e-14	7	66	0.2679	2.7408	3.3548	Up	1.7123e-14	1.0139e-13	gi|225450757|ref|XP_002279349.1|	63.5	3e-09	PREDICTED: acetylajmalan esterase [Vitis vinifera] >gi|296089708|emb|CBI39527.3| unnamed protein product [Vitis vinifera]	--	--	--	--	sp|Q3MKY2|AAE_RAUSE	58.5	4e-09	Acetylajmalan esterase OS=Rauvolfia serpentina GN=AAE PE=1 SV=1	--	--	--	--	--	--	--	--	--	--	-	-	-	--
CL582.Contig9_All	1183	15	175	0.4005	4.7325	3.5627	Up	1.7572e-36	2.1983e-35	2	17	0.0507	0.4679	3.2061	Up	0.00020449	0.00055981	gi|225440392|ref|XP_002267559.1|	419.5	4e-116	PREDICTED: uncharacterized protein LOC100232886 [Vitis vinifera] >gi|7406669|emb|CAB85628.1| putative ripening-related protein [Vitis vinifera]	gi|349705058|emb|FQ384012.1|	188	8e-45	Vitis vinifera clone SS0AAG48YK23	--	--	--	--	BMEII0272	72.8	1e-12	COG1011	Predicted hydrolase (HAD superfamily)	K07025	9e-113	405	gmx:100796466	putative hydrolase of the HAD superfamily	-	GO:0016787//hydrolase activity	-	--
[truncated: 4,438 more rows]
