# Supplementary material for: Transcriptome-Wide Profiling and Expression Analysis of Diploid and Autotetraploid Paulownia tomentosa × Paulownia fortunei under Drought Stress
Source: PLoS One. 2014 Nov 18;9(11):e113313. doi: 10.1371/journal.pone.0113313 (PMC4236183; doi:10.1371/journal.pone.0113313)
Supplement: Table S9 — Consistently differentially expressed genes in both the PTF4W vs. PTF2W and PTF4T vs. PTF2T comparisons. PTF4W, well-watered tetraploid; PTF2W, well-watered diploid; PTF4T, 20 days drought-treated tetraploid; PTF2T, 20 days drought-treated diploid. (XLSX) [file pone.0113313.s011.xlsx]

## Sheet: Sheet1
Supplemental Table 9 Consistently differentially expressed genes in both PTF4W vs PTF2W and PTF4T vs PTF2T
geneID	geneLength	PTF2W_rawfragments(31662451)	PTF4W_rawfragments(33324315)	PTF2W_FPKM	PTF4W_FPKM	log2(PTF4W_FPKM/PTF2W_FPKM)	up/down	pvalue	FDR	PTF2T_rawfragments(31258022)	PTF4T_rawfragments(30715094)	PTF2T_FPKM	PTF4T_FPKM	log2(PTF4T_FPKM/PTF2T_FPKM)	up/down	pvalue	FDR	Nr-ID	Nr-Score	Nr-Evalue	Nr-annotation	Nt-ID	Nt-Score	Nt-Evalue	Nt-annotation	Swissprot-ID	Swissprot-Score	Swissprot-Evalue	Swissprot-annotation	COG-Protein-or-Domain	COG-Score	COG-Evalue	COG-ID	COG-Function-Description	KO_id	KEGG-Evalue	KEGG-Score	KEGG-Gene	ko_definition	GO-BiologicalProcess	GO-MolecularFunction	Go-CellularComponent	Pathway ID//Pathway
CL5668.Contig1_All	804	0	140	0	5.2253	12.3513	Up	2.5238e-41	7.1868e-40	0	13	0	0.5264	9.04	Up	0.00010792	0.00054394	gi|326492740|dbj|BAJ90226.1|	357.8	9e-98	predicted protein [Hordeum vulgare subsp. vulgare]	gi|32995864|dbj|AK110655.1|	159	5e-36	Oryza sativa Japonica Group cDNA clone:002-169-E07, full insert sequence	sp|O65731|RS5_CICAR	284	4e-77	40S ribosomal protein S5 (Fragment) OS=Cicer arietinum GN=RPS5 PE=2 SV=1	YJR123w	278	8e-75	COG0049	Ribosomal protein S7	K02989	6e-79	291	vcn:VOLCADRAFT_120316	small subunit ribosomal protein S5e	GO:0006412//translation	GO:0003735//structural constituent of ribosome;GO:0003723//RNA binding	GO:0022626//cytosolic ribosome;GO:0005773//vacuole;GO:0005886//plasma membrane;GO:0005618//cell wall;GO:0015935//small ribosomal subunit;GO:0009507//chloroplast	ko03010//Ribosome
Unigene8051_All	996	0	151	0	4.5494	12.1515	Up	1.6269e-44	4.9465e-43	1	111	0.0321	3.6284	6.8206	Up	8.2653e-33	2.4415e-31	--	--	--	--	gi|340007640|gb|JN098455.1|	79.8	5e-12	Mimulus guttatus mitochondrion, complete genome	--	--	--	--	--	--	--	--	--	--	--	--	--	--	-	-	-	--
CL5004.Contig1_All	376	0	53	0	4.2299	12.0464	Up	4.341e-16	5.3329e-15	0	34	0	2.944	11.5236	Up	4.2779e-11	4.737e-10	--	--	--	--	--	--	--	--	--	--	--	--	--	--	--	--	--	--	--	--	--	--	-	-	-	--
Unigene29107_All	241	0	25	0	3.1129	11.604	Up	5.7461e-08	3.8343e-07	1	16	0.1327	2.1615	4.0258	Up	0.0001258	0.00062432	--	--	--	--	--	--	--	--	--	--	--	--	--	--	--	--	--	--	--	--	--	--	-	-	-	--
Unigene2945_All	459	0	39	0	2.5497	11.3161	Up	4.9944e-12	4.7033e-11	0	52	0	3.6884	11.8488	Up	1.3928e-16	2.2127e-15	--	--	--	--	--	--	--	--	--	--	--	--	--	--	--	--	--	--	--	--	--	--	-	-	-	--
CL5227.Contig2_All	503	0	38	0	2.267	11.1466	Up	9.7397e-12	8.982e-11	0	32	0	2.0712	11.0163	Up	1.7415e-10	1.8329e-09	--	--	--	--	--	--	--	--	--	--	--	--	--	--	--	--	--	--	--	--	--	--	-	-	-	--
Unigene25899_All	355	0	24	0	2.0287	10.9863	Up	1.1206e-07	7.2489e-07	0	14	0	1.2839	10.3263	Up	5.3488e-05	0.00028674	--	--	--	--	--	--	--	--	--	--	--	--	--	--	--	--	--	--	--	--	--	--	-	-	-	--
Unigene400_All	314	0	13	0	1.2424	10.2789	Up	0.00017384	0.00072437	1	16	0.1019	1.659	4.0251	Up	0.0001258	0.00062429	--	--	--	--	--	--	--	--	--	--	--	--	--	--	--	--	--	--	--	--	--	--	-	-	-	--
CL9467.Contig1_All	579	0	23	0	1.192	10.2192	Up	2.1853e-07	1.3707e-06	8	33	0.442	1.8556	2.0698	Up	5.442e-05	0.00029077	gi|302836776|ref|XP_002949948.1|	52.8	3e-06	hypothetical protein VOLCADRAFT_104492 [Volvox carteri f. nagariensis] >gi|300264857|gb|EFJ49051.1| hypothetical protein VOLCADRAFT_104492 [Volvox carteri f. nagariensis]	--	--	--	--	sp|Q9LV48|PERK1_ARATH	54.7	4e-08	Proline-rich receptor-like protein kinase PERK1 OS=Arabidopsis thaliana GN=PERK1 PE=1 SV=1	--	--	--	--	--	K14306	3e-08	56.6	zma:100382913	nuclear pore complex protein Nup62	-	-	-	ko03013//RNA transport
Unigene30500_All	627	0	23	0	1.1008	10.1043	Up	2.1853e-07	1.3704e-06	0	37	0	1.9212	10.9078	Up	5.208e-12	6.179e-11	gi|332322141|emb|CCA66050.1|	132.1	5e-30	hypothetical protein [Beta vulgaris subsp. vulgaris]	--	--	--	--	sp|P0C2F6|RNHX1_ARATH	79.3	2e-15	Putative ribonuclease H protein At1g65750 OS=Arabidopsis thaliana GN=At1g65750 PE=3 SV=1	--	--	--	--	--	K14327	1e-24	110	vvi:100258101	regulator of nonsense transcripts 2	-	-	-	ko03013//RNA transport;ko03008//Ribosome biogenesis in eukaryotes;ko03018//RNA degradation;ko03015//mRNA surveillance pathway
Unigene5783_All	652	0	21	0	0.9665	9.9166	Up	8.3105e-07	4.8631e-06	1	28	0.0491	1.3982	4.8317	Up	4.5104e-08	3.7636e-07	gi|113205274|gb|ABI34321.1|	88.6	7e-17	RNase H family protein [Solanum demissum]	--	--	--	--	sp|P0C2F6|RNHX1_ARATH	69.3	2e-12	Putative ribonuclease H protein At1g65750 OS=Arabidopsis thaliana GN=At1g65750 PE=3 SV=1	--	--	--	--	--	--	--	--	--	--	-	-	-	--
Unigene16016_All	541	0	17	0	0.943	9.8811	Up	1.2019e-05	6.0219e-05	1	29	0.0591	1.7452	4.8841	Up	2.3076e-08	1.9909e-07	--	--	--	--	--	--	--	--	--	--	--	--	--	--	--	--	--	--	--	--	--	--	-	-	-	--
Unigene8401_All	670	0	20	0	0.8958	9.807	Up	1.6207e-06	9.153e-06	1	28	0.0477	1.3606	4.8341	Up	4.5104e-08	3.7632e-07	gi|112253710|gb|ABI14439.1|	77	2e-13	squalene synthase [Taxus cuspidata]	--	--	--	--	sp|P53799|FDFT_ARATH	65.1	3e-11	Squalene synthase OS=Arabidopsis thaliana GN=SQS1 PE=2 SV=1	SPBC646.05c	118	1e-26	COG1562	Phytoene/squalene synthetase	K00801	2e-15	80.9	cme:CMG178C	farnesyl-diphosphate farnesyltransferase [EC:2.5.1.21]	-	-	-	ko01100//Metabolic pathways;ko01110//Biosynthesis of secondary metabolites;ko00909//Sesquiterpenoid and triterpenoid biosynthesis
Unigene9295_All	499	0	14	0	0.8419	9.7175	Up	8.914e-05	0.00039062	3	33	0.1923	2.1531	3.485	Up	9.3709e-08	7.541e-07	gi|326533420|dbj|BAK05241.1|	249.6	1e-65	predicted protein [Hordeum vulgare subsp. vulgare]	gi|151559142|dbj|AP006499.2|	61.9	5e-07	Cyanidioschyzon merolae DNA, chromosome 17, complete genome, complete sequence	sp|P49077|PYRB_ARATH	144	3e-35	Aspartate carbamoyltransferase, chloroplastic OS=Arabidopsis thaliana GN=PYRB PE=2 SV=2	YJL130c_4	216	1e-56	COG0540	Aspartate carbamoyltransferase, catalytic chain	K11541	2e-49	192	cme:CMQ255C	carbamoyl-phosphate synthase / aspartate carbamoyltransferase [EC:6.3.5.5 2.1.3.2]	GO:0006164//purine nucleotide biosynthetic process;GO:0009220//pyrimidine ribonucleotide biosynthetic process;GO:0006520//cellular amino acid metabolic process;GO:0016036//cellular response to phosphate starvation	GO:0004070//aspartate carbamoyltransferase activity;GO:0005515//protein binding;GO:0016597//amino acid binding	GO:0005829//cytosol;GO:0009570//chloroplast stroma	ko01100//Metabolic pathways;ko00250//Alanine, aspartate and glutamate metabolism;ko00240//Pyrimidine metabolism
CL9696.Contig1_All	475	0	13	0	0.8213	9.6818	Up	0.00017384	0.00072452	3	32	0.2021	2.1933	3.44	Up	1.7418e-07	1.3557e-06	gi|310877892|gb|ADP37177.1|	108.6	3e-23	putative vacuolar glucose transporter [Vitis vinifera]	--	--	--	--	sp|Q6AWX0|XYLL2_ARATH	100	3e-22	D-xylose-proton symporter-like 2 OS=Arabidopsis thaliana GN=At5g17010 PE=1 SV=1	L140856	98.2	5e-21	COG0477	Permeases of the major facilitator superfamily	K08150	1e-21	100	ppp:PHYPADRAFT_229701	MFS transporter, SP family, solute carrier family 2 (myo-inositol transporter), member 13	GO:0008643//carbohydrate transport	GO:0051119//sugar transmembrane transporter activity	GO:0016020//membrane	--
CL9342.Contig1_All	733	0	19	0	0.7778	9.6033	Up	3.1605e-06	1.7185e-05	0	40	0	1.7767	10.795	Up	6.3404e-13	8.058e-12	--	--	--	--	--	--	--	--	--	--	--	--	--	--	--	--	--	--	--	--	--	--	-	-	-	--
Unigene22359_All	638	0	15	0	0.7055	9.4625	Up	4.571e-05	0.00020985	3	39	0.1504	1.9902	3.726	Up	2.1784e-09	2.0849e-08	--	--	--	--	--	--	--	--	--	--	--	--	--	--	--	--	--	--	--	--	--	--	-	-	-	--
Unigene15267_All	1473	0	34	0	0.6927	9.4361	Up	1.4086e-10	1.1918e-09	0	79	0	1.7461	10.7699	Up	8.183e-25	1.8434e-23	gi|77555695|gb|ABA98491.1|	257.7	3e-67	retrotransposon protein, putative, unclassified [Oryza sativa Japonica Group]	--	--	--	--	--	--	--	--	--	--	--	--	--	K14321	1e-60	232	vvi:100243153	nucleoporin-like protein 2	-	-	-	ko01100//Metabolic pathways;ko01110//Biosynthesis of secondary metabolites;ko03013//RNA transport;ko03008//Ribosome biogenesis in eukaryotes;ko03018//RNA degradation;ko00300//Lysine biosynthesis
Unigene48840_All	675	0	15	0	0.6668	9.3811	Up	4.571e-05	0.0002096	2	38	0.0948	1.8329	4.2731	Up	5.6555e-10	5.7027e-09	gi|302836776|ref|XP_002949948.1|	71.6	9e-12	hypothetical protein VOLCADRAFT_104492 [Volvox carteri f. nagariensis] >gi|300264857|gb|EFJ49051.1| hypothetical protein VOLCADRAFT_104492 [Volvox carteri f. nagariensis]	--	--	--	--	sp|Q9FPQ6|GP1_CHLRE	90.1	1e-18	Vegetative cell wall protein gp1 OS=Chlamydomonas reinhardtii GN=GP1 PE=2 SV=1	YHR064c	189	5e-48	COG0443	Molecular chaperone	K09490	4e-18	89.7	osa:4338866	heat shock 70kDa protein 5	-	-	-	ko04144//Endocytosis;ko03060//Protein export;ko04141//Protein processing in endoplasmic reticulum;ko03040//Spliceosome
CL12317.Contig2_All	814	0	18	0	0.6636	9.3742	Up	6.1634e-06	3.2277e-05	0	86	0	3.4397	11.7481	Up	6.0111e-27	1.4587e-25	gi|296086145|emb|CBI31586.3|	166.8	3e-40	unnamed protein product [Vitis vinifera]	gi|147820223|emb|AM430390.2|	61.9	9e-07	Vitis vinifera contig VV78X184233.28, whole genome shotgun sequence	--	--	--	--	--	--	--	--	--	--	--	--	--	--	-	-	-	--
Unigene49598_All	659	0	14	0	0.6375	9.3163	Up	8.914e-05	0.00039063	32	143	1.5535	7.0648	2.1851	Up	1.3415e-18	2.3544e-17	gi|302844289|ref|XP_002953685.1|	54.3	1e-06	hypothetical protein VOLCADRAFT_94396 [Volvox carteri f. nagariensis] >gi|300261094|gb|EFJ45309.1| hypothetical protein VOLCADRAFT_94396 [Volvox carteri f. nagariensis]	--	--	--	--	sp|Q9SX31|PERK9_ARATH	68.2	4e-12	Proline-rich receptor-like protein kinase PERK9 OS=Arabidopsis thaliana GN=PERK9 PE=2 SV=1	Rv3876	59.3	5e-09	COG0455	ATPases involved in chromosome partitioning	K14709	7e-11	65.5	vcn:VOLCADRAFT_104214	solute carrier family 39 (zinc transporter), member 1/2/3	-	GO:0003824//catalytic activity	-	--
Unigene17968_All	870	0	17	0	0.5864	9.1957	Up	1.2019e-05	6.0216e-05	15	76	0.5516	2.8441	2.3663	Up	1.881e-11	2.139e-10	gi|302816485|ref|XP_002989921.1|	115.9	7e-25	hypothetical protein SELMODRAFT_184925 [Selaginella moellendorffii] >gi|300142232|gb|EFJ08934.1| hypothetical protein SELMODRAFT_184925 [Selaginella moellendorffii]	--	--	--	--	sp|Q8LPG9|IQD14_ARATH	47.8	8e-06	Protein IQ-DOMAIN 14 OS=Arabidopsis thaliana GN=IQD14 PE=1 SV=1	SPAC22A12.08c_1	155	8e-38	COG0647	Predicted sugar phosphatases of the HAD superfamily	--	--	--	--	--	-	GO:0046914//transition metal ion binding	-	--
Unigene12658_All	901	0	16	0	0.5329	9.0577	Up	2.3439e-05	0.00011223	11	85	0.3906	3.0714	2.9751	Up	7.389e-16	1.1323e-14	gi|293331887|ref|NP_001168862.1|	71.2	2e-11	uncharacterized protein LOC100382667 precursor [Zea mays]	--	--	--	--	sp|P24152|EXTN_SORBI	48.5	5e-06	Extensin OS=Sorghum bicolor GN=HRGP PE=3 SV=1	XF1267	53.1	6e-07	COG5297	Cellobiohydrolase A (1,4-beta-cellobiosidase A)	K11323	5e-09	60.1	vcn:VOLCADRAFT_121342	histone arginine demethylase JMJD6 [EC:1.14.11.-]	GO:0009987//cellular process;GO:0016043//cellular component organization	-	-	--
Unigene25351_All	887	0	14	0	0.4736	8.8875	Up	8.914e-05	0.00039093	4	110	0.1443	4.0375	4.8063	Up	1.3446e-28	3.4657e-27	gi|212275977|ref|NP_001130697.1|	104.4	2e-21	uncharacterized protein LOC100191800 [Zea mays]	--	--	--	--	sp|Q9FFW5|PERK8_ARATH	63.9	1e-10	Proline-rich receptor-like protein kinase PERK8 OS=Arabidopsis thaliana GN=PERK8 PE=1 SV=1	Rv0312	52	1e-06	COG0443	Molecular chaperone	K01115	3e-07	54.3	vcn:VOLCADRAFT_99471	phospholipase D [EC:3.1.4.4]	-	-	-	ko01100//Metabolic pathways;ko00565//Ether lipid metabolism;ko00564//Glycerophospholipid metabolism;ko04144//Endocytosis
Unigene44480_All	1677	1	406	0.0188	7.2649	8.5941	Up	3.5043e-116	2.5436e-114	1	20	0.0191	0.3883	4.3455	Up	9.1898e-06	5.6449e-05	gi|298708906|emb|CBJ30862.1|	97.1	8e-19	conserved unknown protein [Ectocarpus siliculosus]	--	--	--	--	sp|Q9ZQI0|EPR1_ARATH	92.8	5e-19	Proline-rich extensin-like protein EPR1 OS=Arabidopsis thaliana GN=EPR1 PE=2 SV=1	XF0818	87	9e-17	COG2730	Endoglucanase	K14306	2e-14	79.3	aly:ARALYDRAFT_483630	nuclear pore complex protein Nup62	-	-	-	ko01100//Metabolic pathways;ko00565//Ether lipid metabolism;ko00564//Glycerophospholipid metabolism;ko04144//Endocytosis;ko03013//RNA transport
CL1694.Contig2_All	786	1	296	0.0407	11.8939	8.191	Up	7.8234e-87	1.8605e-85	35	172	1.4498	6.5667	2.1793	Up	9.1502e-21	6.987e-20	gi|356547549|ref|XP_003542174.1|	72.8	5e-12	PREDICTED: uncharacterized protein LOC100792196 [Glycine max]	gi|123712936|emb|AM475490.1|	165	8e-38	Vitis vinifera, whole genome shotgun sequence, contig VV78X278502.11, clone ENTAV 115	sp|Q00451|PRF1_SOLLC	262	1e-70	36.4 kDa proline-rich protein OS=Solanum lycopersicum GN=TPRP-F1 PE=2 SV=1	PA0197	62	1e-09	COG0810	Periplasmic protein TonB, links inner and outer membranes	K01115	1e-12	71.6	vcn:VOLCADRAFT_99471	phospholipase D [EC:3.1.4.4]	-	-	-	ko01100//Metabolic pathways;ko00565//Ether lipid metabolism;ko04144//Endocytosis;ko00564//Glycerophospholipid metabolism
CL926.Contig2_All	286	1	148	0.1104	15.5287	7.1361	Up	8.8795e-42	2.5534e-40	0	13	0	1.4799	10.5313	Up	0.00010792	0.00054383	gi|326492680|dbj|BAJ90196.1|	192.6	1e-48	predicted protein [Hordeum vulgare subsp. vulgare]	gi|255090682|gb|GQ240708.1|	163	1e-37	Eucalyptus camaldulensis isolate AtcoN1C1I2 elongation factor 1-alpha-like gene, partial sequence	sp|Q8LPC4|EF1A_PORYE	158	6e-40	Elongation factor 1-alpha OS=Porphyra yezoensis PE=2 SV=1	YPR080w	166	1e-41	COG5256	Translation elongation factor EF-1alpha (GTPase)	K03231	6e-40	160	smo:SELMODRAFT_169717	elongation factor 1-alpha	GO:0006414//translational elongation;GO:0006184//GTP catabolic process	GO:0003746//translation elongation factor activity;GO:0003924//GTPase activity;GO:0005525//GTP binding	GO:0005737//cytoplasm	ko03013//RNA transport
Unigene12786_All	444	1	137	0.0711	9.2593	7.0249	Up	1.2772e-38	3.4258e-37	0	143	0	10.4858	13.3561	Up	2.5259e-44	9.686e-43	--	--	--	--	--	--	--	--	--	--	--	--	--	--	--	--	--	--	--	--	--	--	-	-	-	--
Unigene4204_All	2186	4	361	0.0578	4.9556	6.4218	Up	8.3267e-98	5.0875e-96	2	105	0.0293	1.5638	5.738	Up	1.4523e-29	3.8657e-28	gi|115434274|ref|NP_001041895.1|	751.1	0	Os01g0126100 [Oryza sativa Japonica Group] >gi|113531426|dbj|BAF03809.1| Os01g0126100 [Oryza sativa Japonica Group]	gi|242056600|ref|XM_002457401.1|	60	1e-05	Sorghum bicolor hypothetical protein, mRNA	sp|A2Y9C2|LAC20_ORYSI	50.4	4e-06	Laccase-20 OS=Oryza sativa subsp. indica GN=LAC20 PE=2 SV=1	BS_cotA	346	1e-94	COG2132	Putative multicopper oxidases	--	--	--	--	--	GO:0009620//response to fungus;GO:0009926//auxin polar transport;GO:0009640//photomorphogenesis;GO:0010073//meristem maintenance;GO:0010311//lateral root formation;GO:0009733//response to auxin stimulus;GO:0048283//indeterminate inflorescence morphogenesis;GO:0009826//unidimensional cell growth;GO:0016036//cellular response to phosphate starvation;GO:0080167//response to karrikin	GO:0016682//oxidoreductase activity, acting on diphenols and related substances as donors, oxygen as acceptor;GO:0005507//copper ion binding	GO:0005829//cytosol;GO:0005618//cell wall;GO:0009506//plasmodesma;GO:0016023//cytoplasmic membrane-bounded vesicle;GO:0005576//extracellular region;GO:0016020//membrane;GO:0005794//Golgi apparatus;GO:0005783//endoplasmic reticulum	--
CL12248.Contig3_All	1240	12	1013	0.3096	25.8014	6.3809	Up	4.6001e-279	2.8391e-277	70	1636	1.8379	39.5914	4.4291	Up	0	0	gi|225444357|ref|XP_002266056.1|	475.7	6e-133	PREDICTED: glucose-6-phosphate/phosphate translocator 2, chloroplastic [Vitis vinifera] >gi|302144079|emb|CBI23184.3| unnamed protein product [Vitis vinifera]	gi|2997592|gb|AF020816.1|AF020816	563	1e-157	Solanum tuberosum glucose-6-phosphate/phosphate-translocator precursor (GPT) mRNA, nuclear gene encoding plastid protein, partial cds	sp|Q94B38|GPT2_ARATH	472	2e-133	Glucose-6-phosphate/phosphate translocator 2, chloroplastic OS=Arabidopsis thaliana GN=GPT2 PE=2 SV=2	ECU06g1290	50.8	5e-06	COG0697	Permeases of the drug/metabolite transporter (DMT) superfamily	K15283	6e-134	475	vvi:100241727	solute carrier family 35, member E1	GO:0007276//gamete generation;GO:0009749//response to glucose stimulus;GO:0009744//response to sucrose stimulus;GO:0015713//phosphoglycerate transport;GO:0015760//glucose-6-phosphate transport;GO:0035436//triose phosphate transmembrane transport;GO:0010109//regulation of photosynthesis;GO:0009553//embryo sac development;GO:0034389//lipid particle organization;GO:0010152//pollen maturation;GO:0007…	GO:0015120//phosphoglycerate transmembrane transporter activity;GO:0005315//inorganic phosphate transmembrane transporter activity;GO:0071917//triose-phosphate transmembrane transporter activity;GO:0015152//glucose-6-phosphate transmembrane transporter activity;GO:0015297//antiporter activity	GO:0016021//integral to membrane;GO:0005774//vacuolar membrane;GO:0009507//chloroplast;GO:0005886//plasma membrane	--
CL1694.Contig3_All	785	5	404	0.2038	16.2543	6.3175	Up	9.3585e-112	2.7416e-110	31	238	1.2857	9.098	2.823	Up	2.2526e-37	2.6514e-36	gi|356547549|ref|XP_003542174.1|	68.6	1e-10	PREDICTED: uncharacterized protein LOC100792196 [Glycine max]	gi|123712936|emb|AM475490.1|	165	8e-38	Vitis vinifera, whole genome shotgun sequence, contig VV78X278502.11, clone ENTAV 115	sp|Q00451|PRF1_SOLLC	268	3e-72	36.4 kDa proline-rich protein OS=Solanum lycopersicum GN=TPRP-F1 PE=2 SV=1	Rv3876	62.4	8e-10	COG0455	ATPases involved in chromosome partitioning	K01115	1e-11	68.6	vcn:VOLCADRAFT_99471	phospholipase D [EC:3.1.4.4]	-	-	-	ko01100//Metabolic pathways;ko00565//Ether lipid metabolism;ko04144//Endocytosis;ko00564//Glycerophospholipid metabolism
CL10149.Contig2_All	656	1	65	0.0488	3.1294	6.0029	Up	1.3978e-18	1.1015e-17	1	38	0.0496	1.7383	5.1312	Up	3.403e-10	1.6012e-09	gi|225434500|ref|XP_002275567.1|	260.4	1e-68	PREDICTED: cell surface receptor daf-1 [Vitis vinifera] >gi|297745851|emb|CBI15907.3| unnamed protein product [Vitis vinifera]	gi|356553097|ref|XM_003544847.1|	107	1e-20	PREDICTED: Glycine max mitogen-activated protein kinase kinase kinase 10-like (LOC100798384), mRNA	--	--	--	--	--	--	--	--	--	--	--	--	--	--	GO:0010413//glucuronoxylan metabolic process;GO:0006468//protein phosphorylation;GO:0045492//xylan biosynthetic process;GO:0009832//plant-type cell wall biogenesis	GO:0004712//protein serine/threonine/tyrosine kinase activity;GO:0005524//ATP binding;GO:0004713//protein tyrosine kinase activity	GO:0005737//cytoplasm;GO:0005886//plasma membrane	--
Unigene21811_All	354	19	1101	1.6951	93.3303	5.7829	Up	3.2828e-285	6.1298e-283	1	89	0.0904	8.1853	6.5006	Up	3.3952e-26	8.0328e-25	--	--	--	--	--	--	--	--	--	--	--	--	--	--	--	--	--	--	--	--	--	--	-	-	-	--
CL10149.Contig1_All	1544	3	149	0.0622	3.0479	5.6148	Up	2.6826e-40	3.6029e-39	13	101	0.2741	1.963	2.8403	Up	9.3066e-17	6.091e-16	gi|225434500|ref|XP_002275567.1|	765	0	PREDICTED: cell surface receptor daf-1 [Vitis vinifera] >gi|297745851|emb|CBI15907.3| unnamed protein product [Vitis vinifera]	gi|225434499|ref|XM_002275531.1|	170	3e-39	PREDICTED: Vitis vinifera cell surface receptor daf-1-like (LOC100265561), mRNA	sp|C0LGJ1|Y1743_ARATH	76.3	5e-14	Probable LRR receptor-like serine/threonine-protein kinase At1g74360 OS=Arabidopsis thaliana GN=At1g74360 PE=1 SV=1	BS_yloP_1	54.3	6e-07	COG0515	Serine/threonine protein kinase	K13414	4e-09	61.2	pop:POPTR_1071643	mitogen-activated protein kinase kinase kinase 1, plant [EC:2.7.11.25]	GO:0010413//glucuronoxylan metabolic process;GO:0006468//protein phosphorylation;GO:0045492//xylan biosynthetic process;GO:0009832//plant-type cell wall biogenesis	GO:0004712//protein serine/threonine/tyrosine kinase activity;GO:0005524//ATP binding;GO:0004715//non-membrane spanning protein tyrosine kinase activity	GO:0005737//cytoplasm;GO:0005886//plasma membrane	ko04626//Plant-pathogen interaction
Unigene1351_All	526	30	1412	1.8246	84.7821	5.5381	Up	0	0	176	3486	10.8937	198.875	4.1903	Up	0	0	gi|27752361|gb|AAO19451.1|	149.1	2e-35	glucose-6-phosphate/phosphate translocator 2 [Solanum tuberosum]	gi|356564521|ref|XM_003550454.1|	121	7e-25	PREDICTED: Glycine max glucose-6-phosphate/phosphate translocator 2, chloroplastic-like (LOC100820126), mRNA	sp|Q94B38|GPT2_ARATH	111	3e-25	Glucose-6-phosphate/phosphate translocator 2, chloroplastic OS=Arabidopsis thaliana GN=GPT2 PE=2 SV=2	--	--	--	--	--	K15283	5e-29	125	pop:POPTR_855723	solute carrier family 35, member E1	GO:0007276//gamete generation;GO:0009749//response to glucose stimulus;GO:0009744//response to sucrose stimulus;GO:0015713//phosphoglycerate transport;GO:0015760//glucose-6-phosphate transport;GO:0035436//triose phosphate transmembrane transport;GO:0010109//regulation of photosynthesis;GO:0009643//photosynthetic acclimation;GO:0080167//response to karrikin;GO:0009624//response to nematode;GO:0015…	GO:0015120//phosphoglycerate transmembrane transporter activity;GO:0005315//inorganic phosphate transmembrane transporter activity;GO:0071917//triose-phosphate transmembrane transporter activity;GO:0003824//catalytic activity;GO:0015152//glucose-6-phosphate transmembrane transporter activity;GO:0015297//antiporter activity	GO:0005774//vacuolar membrane;GO:0009507//chloroplast	--
Unigene12776_All	494	1	43	0.0639	2.612	5.3532	Up	7.7482e-12	7.1949e-11	0	64	0	4.2179	12.0423	Up	3.0597e-20	5.788e-19	gi|157086546|gb|ABV21218.1|	79.7	1e-14	At4g21420 [Arabidopsis thaliana]	--	--	--	--	sp|P0C2F6|RNHX1_ARATH	56.6	7e-09	Putative ribonuclease H protein At1g65750 OS=Arabidopsis thaliana GN=At1g65750 PE=3 SV=1	--	--	--	--	--	--	--	--	--	--	-	-	-	--
Unigene31203_All	251	34	1255	4.2782	150.041	5.1322	Up	#NUM!	4.0905e-306	1	104	0.1275	13.4899	6.7252	Up	1.0561e-30	2.9072e-29	--	--	--	--	--	--	--	--	--	--	--	--	--	--	--	--	--	--	--	--	--	--	-	-	-	--
CL5227.Contig1_All	385	1	36	0.082	2.806	5.0967	Up	7.0476e-10	5.6498e-09	0	43	0	3.6363	11.8283	Up	7.7191e-14	1.0462e-12	--	--	--	--	--	--	--	--	--	--	--	--	--	--	--	--	--	--	--	--	--	--	-	-	-	--
Unigene22373_All	634	3	93	0.1494	4.4018	4.8808	Up	1.9113e-23	3.2732e-22	0	79	0	4.0568	11.9861	Up	8.183e-25	1.843e-23	--	--	--	--	--	--	--	--	--	--	--	--	--	--	--	--	--	--	--	--	--	--	-	-	-	--
Unigene22320_All	824	1	28	0.0383	1.0197	4.7347	Up	1.1722e-07	7.5671e-07	9	58	0.3494	2.2917	2.7135	Up	2.5119e-10	2.6126e-09	gi|384251344|gb|EIE24822.1|	334.3	1e-90	flagellar associated protein [Coccomyxa subellipsoidea C-169]	gi|159482947|ref|XM_001699475.1|	83.8	2e-13	Chlamydomonas reinhardtii flagellar associated protein (FAP151) mRNA, complete cds	sp|Q9FJH6|AB1F_ARATH	280	5e-76	ABC transporter F family member 1 OS=Arabidopsis thaliana GN=ABCF1 PE=1 SV=1	YER036c	425	4e-119	COG0488	ATPase components of ABC transporters with duplicated ATPase domains	K06185	4e-91	332	vcn:VOLCADRAFT_93958	ATP-binding cassette, subfamily F, member 2	GO:0008152//metabolic process	GO:0017111//nucleoside-triphosphatase activity;GO:0000166//nucleotide binding	GO:0009536//plastid	--
Unigene9041_All	482	1	25	0.0655	1.5564	4.5706	Up	7.8535e-07	4.6122e-06	3	31	0.1991	2.0939	3.3946	Up	3.2303e-07	2.4356e-06	gi|242080845|ref|XP_002445191.1|	136.7	1e-31	hypothetical protein SORBIDRAFT_07g005700 [Sorghum bicolor] >gi|241941541|gb|EES14686.1| hypothetical protein SORBIDRAFT_07g005700 [Sorghum bicolor]	gi|301117529|ref|XM_002906447.1|	63.9	1e-07	Phytophthora infestans T30-4 GTPase, putative (PITG_03424) mRNA, complete cds	--	--	--	--	SPAC27E2.03c	183	1e-46	COG0012	Predicted GTPase, probable translation factor	K06942	1e-32	136	zma:100283841	0	GO:0006623//protein targeting to vacuole;GO:0009651//response to salt stress;GO:0006096//glycolysis;GO:0006094//gluconeogenesis;GO:0046686//response to cadmium ion	-	GO:0005829//cytosol;GO:0009506//plasmodesma	--
Unigene29071_All	326	15	327	1.4532	30.1002	4.3725	Up	1.8848e-74	9.0298e-73	2	22	0.1963	2.1971	3.4845	Up	1.6127e-05	9.5066e-05	gi|218186829|gb|EEC69256.1|	52.4	2e-06	hypothetical protein OsI_38287 [Oryza sativa Indica Group]	--	--	--	--	--	--	--	--	--	--	--	--	--	K15382	8e-06	34.3	cme:CMF105C	solute carrier family 50 (sugar transporter)	-	-	-	--
Unigene2238_All	814	8	170	0.3104	6.2671	4.3356	Up	3.732e-39	1.0129e-37	42	384	1.6507	15.3587	3.2179	Up	8.3704e-72	5.0118e-70	--	--	--	--	--	--	--	--	--	--	--	--	--	--	--	--	--	--	--	--	--	--	-	-	-	--
CL8428.Contig1_All	1615	20	373	0.3962	7.2944	4.2025	Up	1.0345e-84	2.41e-83	52	641	1.0483	11.9103	3.5061	Up	4.1146e-120	1.2032e-118	gi|225450423|ref|XP_002276091.1|	533.5	3e-150	PREDICTED: uncharacterized protein LOC100240910 [Vitis vinifera]	gi|302398946|gb|HM122629.1|	315	7e-83	Malus x domestica MYB domain class transcription factor (MYB40) mRNA, complete cds	sp|Q8LPH6|MYB86_ARATH	254	1e-67	Transcription factor MYB86 OS=Arabidopsis thaliana GN=MYB86 PE=2 SV=1	ECU11g1690	121	4e-27	COG5147	Myb superfamily proteins, including transcription factors and mRNA splicing factors	K09422	3e-151	533	vvi:100240910	myb proto-oncogene protein, plant	-	-	-	--
Unigene11349_All	1326	32	615	0.7622	13.9178	4.1906	Up	7.3356e-135	6.1847e-133	1	16	0.0241	0.3928	4.0267	Up	0.0001258	0.00062438	gi|225437893|ref|XP_002265999.1|	555.8	5e-157	PREDICTED: GDSL esterase/lipase At4g28780 [Vitis vinifera] >gi|297744266|emb|CBI37236.3| unnamed protein product [Vitis vinifera]	gi|225321049|dbj|AK325260.1|	167	3e-38	Solanum lycopersicum cDNA, clone: LEFL1094AF02, HTC in leaf	sp|Q8LB81|GDL79_ARATH	511	4e-145	GDSL esterase/lipase At5g33370 OS=Arabidopsis thaliana GN=At5g33370 PE=2 SV=1	all3634	75.9	2e-13	COG3240	Phospholipase/lecithinase/hemolysin	K01206	8e-20	96.7	ath:AT1G67830	alpha-L-fucosidase [EC:3.2.1.51]	GO:0006629//lipid metabolic process	GO:0016788//hydrolase activity, acting on ester bonds	-	ko01100//Metabolic pathways;ko01110//Biosynthesis of secondary metabolites;ko00906//Carotenoid biosynthesis;ko00511//Other glycan degradation
Unigene11019_All	1496	20	366	0.4222	7.3416	4.1201	Up	6.0082e-80	3.064e-78	32	326	0.6843	7.0947	3.374	Up	7.4288e-64	3.9853e-62	gi|297742976|emb|CBI35843.3|	278.1	2e-73	unnamed protein product [Vitis vinifera]	--	--	--	--	sp|Q9LPT1|Y1061_ARATH	186	3e-47	Probably inactive leucine-rich repeat receptor-like protein kinase At1g50610 OS=Arabidopsis thaliana GN=At1g50610 PE=2 SV=1	--	--	--	--	--	K10576	2e-25	115	vvi:100250088	ubiquitin-conjugating enzyme E2 H [EC:6.3.2.19]	GO:0016310//phosphorylation	GO:0016301//kinase activity;GO:0000166//nucleotide binding	GO:0016020//membrane	ko04626//Plant-pathogen interaction;ko04120//Ubiquitin mediated proteolysis
CL481.Contig4_All	494	1	18	0.0639	1.0934	4.0969	Up	6.3218e-05	0.00028396	6	197	0.3886	12.9834	5.0622	Up	1.3747e-51	6.0881e-50	gi|356511349|ref|XP_003524389.1|	51.2	6e-06	PREDICTED: leucine-rich repeat extensin-like protein 5-like [Glycine max]	--	--	--	--	sp|Q9LK03|PERK2_ARATH	58.9	1e-09	Proline-rich receptor-like protein kinase PERK2 OS=Arabidopsis thaliana GN=PERK2 PE=2 SV=3	PA5037_2	50.1	2e-06	COG3266	Uncharacterized protein conserved in bacteria	K12447	2e-07	53.5	cre:CHLREDRAFT_32796	UDP-sugar pyrophosphorylase [EC:2.7.7.64]	-	-	-	ko01100//Metabolic pathways;ko01110//Biosynthesis of secondary metabolites;ko00565//Ether lipid metabolism;ko00500//Starch and sucrose metabolism;ko00564//Glycerophospholipid metabolism;ko04144//Endocytosis;ko00040//Pentose and glucuronate interconversions;ko00520//Amino sugar and nucleotide sugar metabolism
Unigene22297_All	312	1	18	0.1012	1.7312	4.0965	Up	6.3218e-05	0.00028391	2	35	0.2051	3.6523	4.1544	Up	3.9984e-09	3.7272e-08	--	--	--	--	gi|32994763|dbj|AK109554.1|	163	1e-37	Oryza sativa Japonica Group cDNA clone:002-125-C07, full insert sequence	--	--	--	--	--	--	--	--	--	--	--	--	--	--	-	-	-	--
CL3315.Contig2_All	1135	16	272	0.451	7.5688	4.0689	Up	8.216e-61	1.4899e-59	13	733	0.3729	19.3797	5.6996	Up	2.8112e-185	1.1869e-183	gi|156481280|gb|ABU68406.1|	347.1	2e-94	putative MYB transcription factor [Avicennia marina]	gi|189163215|dbj|AP010449.1|	137	3e-29	Lotus japonicus genomic DNA, chromosome 2, clone: LjT53O13, TM1716, complete sequence	sp|Q2V9B0|MY1R1_SOLTU	135	4e-32	Transcription factor MYB1R1 OS=Solanum tuberosum PE=2 SV=1	--	--	--	--	--	--	--	--	--	--	-	GO:0008270//zinc ion binding;GO:0003677//DNA binding	-	--
CL3124.Contig1_All	511	1	17	0.0618	0.9983	4.0138	Up	0.00011743	0.00050445	5	36	0.313	2.2937	2.8734	Up	3.3362e-07	2.5112e-06	--	--	--	--	--	--	--	--	--	--	--	--	--	--	--	--	--	--	--	--	--	--	-	-	-	--
CL3124.Contig2_All	587	1	17	0.0538	0.8691	4.0138	Up	0.00011743	0.00050443	3	57	0.1635	3.1614	4.2732	Up	2.0228e-14	2.8494e-13	--	--	--	--	--	--	--	--	--	--	--	--	--	--	--	--	--	--	--	--	--	--	-	-	-	--
Unigene11548_All	1526	2	34	0.0414	0.6686	4.0134	Up	2.3609e-08	1.6396e-07	34	185	0.7128	3.947	2.4692	Up	3.811e-27	9.3105e-26	gi|397614177|gb|EJK62643.1|	61.2	4e-08	hypothetical protein THAOC_16735, partial [Thalassiosira oceanica]	--	--	--	--	--	--	--	--	--	--	--	--	--	--	--	--	--	--	-	-	-	--
CL6278.Contig1_All	1030	3	44	0.092	1.2819	3.8005	Up	3.7964e-10	3.1038e-09	14	122	0.4348	3.8563	3.1488	Up	2.3372e-23	4.983e-22	gi|302843366|ref|XP_002953225.1|	53.5	5e-06	hypothetical protein VOLCADRAFT_63308 [Volvox carteri f. nagariensis] >gi|300261612|gb|EFJ45824.1| hypothetical protein VOLCADRAFT_63308 [Volvox carteri f. nagariensis]	--	--	--	--	sp|Q9SN46|LRX5_ARATH	74.3	1e-13	Leucine-rich repeat extensin-like protein 5 OS=Arabidopsis thaliana GN=LRX5 PE=2 SV=2	SPBC28F2.12	63.9	4e-10	COG0086	DNA-directed RNA polymerase, beta' subunit/160 kD subunit	K03006	5e-13	73.6	bdi:100841250	DNA-directed RNA polymerase II subunit RPB1 [EC:2.7.7.6]	-	GO:0003824//catalytic activity	-	ko01100//Metabolic pathways;ko03020//RNA polymerase;ko03013//RNA transport;ko00240//Pyrimidine metabolism;ko00230//Purine metabolism
CL8428.Contig2_All	1717	26	346	0.4844	6.3645	3.7158	Up	6.5329e-72	1.346e-70	61	589	1.1567	10.294	3.1537	Up	1.4973e-100	3.7484e-99	gi|225450423|ref|XP_002276091.1|	472.2	1e-131	PREDICTED: uncharacterized protein LOC100240910 [Vitis vinifera]	gi|109639398|gb|DQ778723.1|	305	8e-80	Coffea canephora microsatellite ES11 sequence	sp|P81395|MYB30_ANTMA	263	3e-70	Myb-related protein 330 OS=Antirrhinum majus GN=MYB330 PE=2 SV=1	ECU11g1690	113	1e-24	COG5147	Myb superfamily proteins, including transcription factors and mRNA splicing factors	K09422	9e-133	472	vvi:100240910	myb proto-oncogene protein, plant	-	-	-	--
CL11731.Contig2_All	1152	443	5864	12.3024	160.767	3.708	Up	0	0	513	8007	14.4982	208.572	3.8466	Up	0	0	gi|225444667|ref|XP_002277280.1|	495.7	5e-139	PREDICTED: chlorophyll a-b binding protein, chloroplastic [Vitis vinifera] >gi|297738533|emb|CBI27778.3| unnamed protein product [Vitis vinifera]	gi|225444666|ref|XM_002277244.1|	444	1e-122	PREDICTED: Vitis vinifera chlorophyll a-b binding protein, chloroplastic-like (LOC100243962), mRNA	sp|P13869|CB12_PETHY	323	9e-89	Chlorophyll a-b binding protein, chloroplastic OS=Petunia hybrida PE=2 SV=1	--	--	--	--	--	K08908	5e-140	495	vvi:100243962	light-harvesting complex I chlorophyll a/b binding protein 2	GO:0010155//regulation of proton transport;GO:0006098//pentose-phosphate shunt;GO:0010218//response to far red light;GO:0009744//response to sucrose stimulus;GO:0010114//response to red light;GO:0030003//cellular cation homeostasis;GO:0019288//isopentenyl diphosphate biosynthetic process, mevalonate-independent pathway;GO:0009765//photosynthesis, light harvesting;GO:0009637//response to blue ligh…	GO:0016168//chlorophyll binding	GO:0016020//membrane;GO:0009507//chloroplast;GO:0030076//light-harvesting complex	ko00196//Photosynthesis - antenna proteins
CL11570.Contig2_All	1383	1023	13223	23.6642	301.97	3.6736	Up	0	0	3548	49493	83.5237	1073.89	3.6845	Up	0	0	gi|346426991|gb|AEO27875.1|	387.9	1e-106	SOD2 [Scutellaria baicalensis]	gi|346426990|gb|HQ395747.1|	565	1e-158	Scutellaria baicalensis SOD2 mRNA, complete cds	sp|O65199|SODCP_VITVI	331	5e-91	Superoxide dismutase [Cu-Zn], chloroplastic OS=Vitis vinifera GN=SODCP PE=2 SV=1	YJR104c	174	4e-43	COG2032	Cu/Zn superoxide dismutase	K04565	4e-92	337	vvi:100233100	Cu/Zn superoxide dismutase [EC:1.15.1.1]	GO:0006979//response to oxidative stress;GO:0046688//response to copper ion;GO:0006801//superoxide metabolic process;GO:0010039//response to iron ion;GO:0009416//response to light stimulus;GO:0055114//oxidation-reduction process	GO:0046872//metal ion binding;GO:0004784//superoxide dismutase activity	GO:0009570//chloroplast stroma;GO:0009579//thylakoid;GO:0048046//apoplast	ko04146//Peroxisome
Unigene12615_All	559	2	26	0.113	1.3957	3.6266	Up	3.061e-06	1.6688e-05	7	42	0.4006	2.4462	2.6103	Up	1.5234e-07	1.1925e-06	--	--	--	--	--	--	--	--	--	--	--	--	--	--	--	--	--	--	--	--	--	--	-	-	-	--
Unigene28757_All	909	2	25	0.0695	0.8253	3.5698	Up	5.573e-06	2.937e-05	10	72	0.3519	2.5788	2.8735	Up	3.3209e-13	4.3036e-12	gi|150406467|ref|YP_001315111.1|	275	1e-72	NADH dehydrogenase subunit 10 [Chlorokybus atmophyticus] >gi|126507704|gb|ABO15101.1| NADH dehydrogenase subunit 10 [Chlorokybus atmophyticus]	gi|1235606|emb|X96671.1|	139	5e-30	S.tuberosum mRNA for NADH-ubiquinone oxidoreductase subunit	sp|Q42577|NDUS7_ARATH	268	2e-72	NADH dehydrogenase [ubiquinone] iron-sulfur protein 7, mitochondrial OS=Arabidopsis thaliana GN=At5g11770 PE=1 SV=1	XF0306	253	2e-67	COG0377	NADH:ubiquinone oxidoreductase 20 kD subunit and related Fe-S oxidoreductases	K03940	8e-73	271	ota:OstapMp19	NADH dehydrogenase (ubiquinone) Fe-S protein 7 [EC:1.6.5.3 1.6.99.3]	GO:0006511//ubiquitin-dependent protein catabolic process;GO:0019684//photosynthesis, light reaction;GO:0051788//response to misfolded protein;GO:0080129//proteasome core complex assembly;GO:0006120//mitochondrial electron transport, NADH to ubiquinone;GO:0006486//protein glycosylation;GO:0009853//photorespiration	GO:0048038//quinone binding;GO:0008270//zinc ion binding;GO:0008137//NADH dehydrogenase (ubiquinone) activity;GO:0051539//4 iron, 4 sulfur cluster binding;GO:0005506//iron ion binding	GO:0005747//mitochondrial respiratory chain complex I;GO:0005886//plasma membrane	ko01100//Metabolic pathways;ko00190//Oxidative phosphorylation
Unigene19054_All	486	2	25	0.13	1.5436	3.5697	Up	5.573e-06	2.9371e-05	1	20	0.0658	1.3398	4.3478	Up	9.1898e-06	5.6457e-05	gi|302833864|ref|XP_002948495.1|	22.7	3e-06	hypothetical protein VOLCADRAFT_101814 [Volvox carteri f. nagariensis] >gi|300266182|gb|EFJ50370.1| hypothetical protein VOLCADRAFT_101814 [Volvox carteri f. nagariensis]	--	--	--	--	sp|Q9FJH6|AB1F_ARATH	57.4	4e-09	ABC transporter F family member 1 OS=Arabidopsis thaliana GN=ABCF1 PE=1 SV=1	YER036c	102	4e-22	COG0488	ATPase components of ABC transporters with duplicated ATPase domains	K06185	4e-10	62	bdi:100840133	ATP-binding cassette, subfamily F, member 2	GO:0009056//catabolic process	GO:0016787//hydrolase activity	GO:0044464//cell part	--
Unigene11210_All	1043	16	191	0.4908	5.7837	3.5588	Up	5.3144e-39	6.9671e-38	41	364	1.2798	10.4726	3.0326	Up	1.7621e-60	2.9842e-59	gi|9954116|gb|AAG08961.1|AF122053_1	317	2e-85	tuber-specific and sucrose-responsive element binding factor [Solanum tuberosum]	gi|123703206|emb|AM486383.1|	151	2e-33	Vitis vinifera, whole genome shotgun sequence, contig VV78X003670.12, clone ENTAV 115	sp|Q9FDW1|MYB44_ARATH	179	3e-45	Transcription factor MYB44 OS=Arabidopsis thaliana GN=MYB44 PE=2 SV=1	ECU11g1690	127	2e-29	COG5147	Myb superfamily proteins, including transcription factors and mRNA splicing factors	K09422	5e-48	189	sbi:SORBI_02g013010	myb proto-oncogene protein, plant	GO:0009414//response to water deprivation;GO:0009753//response to jasmonic acid stimulus;GO:0009739//response to gibberellin stimulus;GO:0046686//response to cadmium ion;GO:0010200//response to chitin;GO:0009751//response to salicylic acid stimulus;GO:0009733//response to auxin stimulus;GO:0009737//response to abscisic acid stimulus;GO:0009723//response to ethylene stimulus;GO:0009651//response t…	GO:0003677//DNA binding	GO:0005634//nucleus	--
Unigene573_All	1922	62	760	1.0188	11.8659	3.5419	Up	2.9729e-146	2.71e-144	7	104	0.1165	1.7617	3.9186	Up	6.2922e-24	1.3734e-22	gi|225456548|ref|XP_002265203.1|	340.5	5e-92	PREDICTED: squamosa promoter-binding-like protein 6-like [Vitis vinifera]	gi|225321729|dbj|AK325769.1|	170	3e-39	Solanum lycopersicum cDNA, clone: LEFL2025G24, HTC in fruit	sp|Q94JW8|SPL6_ARATH	160	3e-39	Squamosa promoter-binding-like protein 6 OS=Arabidopsis thaliana GN=SPL6 PE=2 SV=2	--	--	--	--	--	--	--	--	--	--	GO:0006355//regulation of transcription, DNA-dependent	GO:0003700//sequence-specific DNA binding transcription factor activity;GO:0003677//DNA binding	GO:0005634//nucleus	--
CL1117.Contig1_All	1916	878	10141	14.6601	167.163	3.5113	Up	0	0	1502	17421	25.5225	272.845	3.4182	Up	0	0	gi|3402282|emb|CAA04449.1|	520	4e-146	proline-rich protein [Solanum tuberosum]	gi|3402281|emb|AJ000997.1|	95.6	2e-16	Solanum tuberosum mRNA for guard cell proline-rich protein	sp|Q9T0I5|PRP4_ARATH	400	1e-111	Proline-rich protein 4 OS=Arabidopsis thaliana GN=PRP4 PE=2 SV=1	Rv3876	98.2	4e-20	COG0455	ATPases involved in chromosome partitioning	K01115	2e-26	119	vcn:VOLCADRAFT_99471	phospholipase D [EC:3.1.4.4]	-	-	-	ko01100//Metabolic pathways;ko00565//Ether lipid metabolism;ko04144//Endocytosis;ko00564//Glycerophospholipid metabolism
CL3900.Contig2_All	2235	5	58	0.0707	0.7787	3.4613	Up	3.5248e-12	3.3531e-11	25	240	0.3578	3.4961	3.2885	Up	2.3596e-46	9.4693e-45	gi|326512804|dbj|BAK03309.1|	404.8	2e-111	predicted protein [Hordeum vulgare subsp. vulgare]	--	--	--	--	sp|P24792|ASO_CUCMA	192	7e-49	L-ascorbate oxidase OS=Cucurbita maxima GN=AAO PE=1 SV=2	SPAC1F7.08	202	3e-51	COG2132	Putative multicopper oxidases	K00423	2e-54	212	rcu:RCOM_0657480	L-ascorbate oxidase [EC:1.10.3.3]	-	-	-	ko01100//Metabolic pathways;ko00053//Ascorbate and aldarate metabolism
CL3436.Contig2_All	865	4	46	0.146	1.5958	3.4502	Up	7.1703e-10	5.7434e-09	3	30	0.111	1.1292	3.3467	Up	5.976e-07	4.3462e-06	gi|225444893|ref|XP_002279486.1|	263.8	2e-69	PREDICTED: putative transcription factor bHLH041 [Vitis vinifera] >gi|297738655|emb|CBI27900.3| unnamed protein product [Vitis vinifera]	--	--	--	--	sp|Q9CAD0|EGL1_ARATH	62	4e-10	Transcription factor EGL1 OS=Arabidopsis thaliana GN=BHLH2 PE=1 SV=1	--	--	--	--	--	K13422	8e-09	59.3	aly:ARALYDRAFT_890840	transcription factor MYC2	-	-	-	ko04626//Plant-pathogen interaction;ko04075//Plant hormone signal transduction;ko04712//Circadian rhythm - plant
CL1292.Contig2_All	1146	4	46	0.1102	1.2045	3.4502	Up	7.1703e-10	5.7439e-09	9	93	0.2512	2.6421	3.3948	Up	2.5783e-19	4.6715e-18	gi|224284362|gb|ACN39916.1|	440.3	2e-122	unknown [Picea sitchensis]	gi|32996421|dbj|AK111212.1|	355	6e-95	Oryza sativa Japonica Group cDNA clone:002-179-A09, full insert sequence	sp|Q5QMN3|RH20_ORYSJ	422	2e-118	DEAD-box ATP-dependent RNA helicase 20 OS=Oryza sativa subsp. japonica GN=Os01g0197200 PE=3 SV=2	ECU08g1080	310	2e-84	COG0513	Superfamily II DNA and RNA helicases	K12823	4e-123	439	ppp:PHYPADRAFT_182655	ATP-dependent RNA helicase DDX5/DBP2 [EC:3.6.4.13]	-	GO:0004386//helicase activity;GO:0000166//nucleotide binding	-	ko03040//Spliceosome
Unigene21809_All	636	2	23	0.0993	1.0852	3.45	Up	1.8336e-05	8.941e-05	7	59	0.3521	3.0203	3.1006	Up	8.3081e-12	9.7174e-11	gi|302834904|ref|XP_002949014.1|	107.5	1e-22	hypothetical protein VOLCADRAFT_80411 [Volvox carteri f. nagariensis] >gi|300265759|gb|EFJ49949.1| hypothetical protein VOLCADRAFT_80411 [Volvox carteri f. nagariensis]	--	--	--	--	sp|Q76E23|IF4G1_ARATH	94	6e-20	Eukaryotic translation initiation factor 4G OS=Arabidopsis thaliana GN=EIF4G PE=1 SV=2	--	--	--	--	--	K03260	1e-23	107	vcn:VOLCADRAFT_80411	translation initiation factor 4G	-	-	-	ko03013//RNA transport
Unigene49416_All	1074	2	23	0.0588	0.6426	3.45	Up	1.8336e-05	8.9387e-05	5	153	0.1489	4.638	4.9611	Up	6.0508e-40	2.0953e-38	gi|238480901|ref|NP_001154263.1|	85.5	1e-15	bifunctional inhibitor/lipid-transfer protein/seed storage 2S albumin-like protein [Arabidopsis thaliana] >gi|332659213|gb|AEE84613.1| bifunctional inhibitor/lipid-transfer protein/seed storage 2S albumin-like protein [Arabidopsis thaliana]	--	--	--	--	sp|Q9SX31|PERK9_ARATH	90.1	2e-18	Proline-rich receptor-like protein kinase PERK9 OS=Arabidopsis thaliana GN=PERK9 PE=2 SV=1	Cgl2013	60.5	5e-09	COG0552	Signal recognition particle GTPase	K01115	6e-14	76.6	vcn:VOLCADRAFT_99471	phospholipase D [EC:3.1.4.4]	-	-	-	ko01100//Metabolic pathways;ko00565//Ether lipid metabolism;ko00564//Glycerophospholipid metabolism;ko04144//Endocytosis
CL481.Contig10_All	557	3	33	0.1701	1.7779	3.3857	Up	2.7047e-07	1.6786e-06	17	773	0.9764	45.1827	5.5322	Up	8.8117e-207	1.5674e-204	gi|323455845|gb|EGB11713.1|	55.5	4e-07	hypothetical protein AURANDRAFT_61600 [Aureococcus anophagefferens]	--	--	--	--	sp|Q4VZL0|YCF1_CUCSA	48.1	3e-06	Putative membrane protein ycf1 OS=Cucumis sativus GN=ycf1-A PE=3 SV=2	--	--	--	--	--	--	--	--	--	--	-	-	-	--
Unigene32284_All	1046	2	22	0.0604	0.6311	3.3852	Up	3.3121e-05	0.00015524	0	59	0	1.8364	10.8427	Up	1.0232e-18	1.8022e-17	gi|326501236|dbj|BAJ98849.1|	206.8	4e-52	predicted protein [Hordeum vulgare subsp. vulgare]	--	--	--	--	sp|O04278|GPA1_PEA	166	2e-41	Guanine nucleotide-binding protein alpha-1 subunit OS=Pisum sativum GN=GPA1 PE=2 SV=1	--	--	--	--	--	K04640	3e-41	167	vvi:100244127	guanine nucleotide-binding protein subunit alpha, other	GO:0071704;GO:0010033//response to organic substance;GO:0044237//cellular metabolic process;GO:0007165//signal transduction;GO:0044238//primary metabolic process	GO:0000166//nucleotide binding	-	--
Unigene31838_All	364	3	32	0.2603	2.6381	3.3413	Up	4.8599e-07	2.9273e-06	0	30	0	2.6833	11.3898	Up	7.0898e-10	7.0729e-09	gi|323456752|gb|EGB12618.1|	56.2	1e-07	hypothetical protein AURANDRAFT_70520 [Aureococcus anophagefferens]	--	--	--	--	sp|Q9SEE9|SR45_ARATH	52.8	5e-08	Arginine/serine-rich protein 45 OS=Arabidopsis thaliana GN=SR45 PE=1 SV=1	SPAC140.02	57	8e-09	COG0724	RNA-binding proteins (RRM domain)	K11294	7e-11	63.5	zma:100273020	nucleolin	-	-	-	ko03013//RNA transport;ko03015//mRNA surveillance pathway
CL9010.Contig1_All	979	2	21	0.0645	0.6437	3.319	Up	5.9649e-05	0.00026893	8	104	0.2614	3.4586	3.7259	Up	4.5271e-23	9.5476e-22	gi|2674193|gb|AAB88705.1|	238	1e-61	galactose-1-phosphate uridylyltransferase [Gracilaria gracilis]	--	--	--	--	sp|Q9FK51|GALT_ARATH	76.6	2e-14	Probable galactose-1-phosphate uridyltransferase OS=Arabidopsis thaliana GN=At5g18200 PE=1 SV=1	YBR018c	250	2e-66	COG1085	Galactose-1-phosphate uridylyltransferase	K00965	8e-58	222	cme:CMQ030C	UDPglucose--hexose-1-phosphate uridylyltransferase [EC:2.7.7.12]	-	GO:0016779//nucleotidyltransferase activity	-	ko01100//Metabolic pathways;ko01110//Biosynthesis of secondary metabolites;ko00052//Galactose metabolism;ko00520//Amino sugar and nucleotide sugar metabolism
CL2958.Contig1_All	786	2	21	0.0804	0.8017	3.3178	Up	5.9649e-05	0.00026897	2	55	0.0814	2.2782	4.8067	Up	7.3808e-15	1.0689e-13	gi|300122197|emb|CBK22771.2|	172.2	7e-42	unnamed protein product [Blastocystis hominis]	--	--	--	--	sp|Q9SN46|LRX5_ARATH	61.2	6e-10	Leucine-rich repeat extensin-like protein 5 OS=Arabidopsis thaliana GN=LRX5 PE=2 SV=2	YGR189c	58.5	2e-09	COG2273	Beta-glucanase/Beta-glucan synthetase	K10249	1e-25	114	ota:Ot09g02550	elongation of very long chain fatty acids protein 4	-	-	-	ko00062//Fatty acid elongation
Unigene1361_All	607	5	52	0.2602	2.5707	3.3045	Up	1.1771e-10	1.0021e-09	10	241	0.527	12.9264	4.6164	Up	8.8735e-60	4.5003e-58	gi|302853456|ref|XP_002958243.1|	52.8	3e-06	hypothetical protein VOLCADRAFT_121694 [Volvox carteri f. nagariensis] >gi|300256431|gb|EFJ40697.1| hypothetical protein VOLCADRAFT_121694 [Volvox carteri f. nagariensis]	--	--	--	--	--	--	--	--	--	--	--	--	--	--	--	--	--	--	-	-	-	--
CL7347.Contig2_All	304	3	30	0.3157	3.1168	3.3034	Up	9.1756e-07	3.6825e-06	6	29	0.6426	2.8626	2.1553	Up	0.00018306	0.00050404	gi|224056431|ref|XP_002298853.1|	87	8e-17	predicted protein [Populus trichocarpa] >gi|222846111|gb|EEE83658.1| predicted protein [Populus trichocarpa]	gi|356501611|ref|XM_003519570.1|	85.7	2e-14	PREDICTED: Glycine max probable WRKY transcription factor 20-like (LOC100816583), mRNA	sp|Q93WV0|WRK20_ARATH	85.1	8e-18	Probable WRKY transcription factor 20 OS=Arabidopsis thaliana GN=WRKY20 PE=2 SV=1	--	--	--	--	--	K13424	2e-06	48.5	zma:100279301	WRKY transcription factor 33	GO:0009616//virus induced gene silencing;GO:0009611//response to wounding;GO:0010050//vegetative phase change;GO:0009961//response to 1-aminocyclopropane-1-carboxylic acid;GO:0045893//positive regulation of transcription, DNA-dependent	GO:0043565//sequence-specific DNA binding;GO:0003700//sequence-specific DNA binding transcription factor activity	GO:0005634//nucleus	ko04626//Plant-pathogen interaction
CL9090.Contig1_All	984	151	1486	4.9093	47.6957	3.2803	Up	2.0052e-272	1.2174e-270	153	2840	5.0623	86.6088	4.0966	Up	0	0	gi|14275859|emb|CAC39620.1|	271.6	1e-71	ferredoxin-thioredoxin-reductase catalytic subunit B [Solanum tuberosum]	gi|160959883|emb|CU227841.1|	222	5e-55	Populus EST from severe drought-stressed leaves	sp|P41349|FTRC2_SPIOL	239	2e-63	Ferredoxin-thioredoxin reductase catalytic chain, chloroplastic OS=Spinacia oleracea PE=2 SV=1	alr4065	176	6e-44	COG4802	Ferredoxin-thioredoxin reductase, catalytic subunit	--	--	--	--	--	GO:0055114//oxidation-reduction process;GO:0000023//maltose metabolic process;GO:0019252//starch biosynthetic process;GO:0043085//positive regulation of catalytic activity	GO:0046872//metal ion binding;GO:0008937//ferredoxin-NAD(P) reductase activity;GO:0051539//4 iron, 4 sulfur cluster binding;GO:0030385//ferredoxin:thioredoxin reductase activity	GO:0009941//chloroplast envelope;GO:0009570//chloroplast stroma	--
Unigene47258_All	881	344	3319	12.4917	118.984	3.2517	Up	0	0	581	4923	21.4708	167.684	2.9653	Up	0	0	gi|3402282|emb|CAA04449.1|	68.6	1e-10	proline-rich protein [Solanum tuberosum]	gi|3402281|emb|AJ000997.1|	75.8	6e-11	Solanum tuberosum mRNA for guard cell proline-rich protein	sp|Q9T0I5|PRP4_ARATH	223	9e-59	Proline-rich protein 4 OS=Arabidopsis thaliana GN=PRP4 PE=2 SV=1	Rv3876	59.3	8e-09	COG0455	ATPases involved in chromosome partitioning	K01115	3e-08	57.4	vcn:VOLCADRAFT_99471	phospholipase D [EC:3.1.4.4]	GO:0019344//cysteine biosynthetic process	-	-	ko01100//Metabolic pathways;ko00565//Ether lipid metabolism;ko04144//Endocytosis;ko00564//Glycerophospholipid metabolism;ko03040//Spliceosome
Unigene18928_All	438	2	20	0.1442	1.3702	3.2482	Up	0.00010707	0.00046292	8	40	0.5843	2.9733	2.3473	Up	1.4631e-06	1.011e-05	--	--	--	--	--	--	--	--	--	--	--	--	--	--	--	--	--	--	--	--	--	--	-	-	-	--
Unigene23362_All	587	3	29	0.1614	1.4825	3.1993	Up	2.7797e-06	1.523e-05	4	96	0.218	5.3245	4.6102	Up	1.4792e-24	3.3002e-23	gi|288300158|gb|ADC45382.1|	99.8	2e-20	phosphate-repressible phosphate permease [Cleistogenes songorica]	--	--	--	--	--	--	--	--	YBR296c	76.6	3e-14	COG0306	Phosphate/sulphate permeases	K11323	3e-08	56.2	vcn:VOLCADRAFT_121342	histone arginine demethylase JMJD6 [EC:1.14.11.-]	-	-	-	--
CL5730.Contig1_All	1095	2	19	0.0577	0.5207	3.1738	Up	0.00019151	0.00078894	11	191	0.3214	5.6789	4.1432	Up	1.5358e-44	5.9147e-43	gi|302843366|ref|XP_002953225.1|	70.9	3e-11	hypothetical protein VOLCADRAFT_63308 [Volvox carteri f. nagariensis] >gi|300261612|gb|EFJ45824.1| hypothetical protein VOLCADRAFT_63308 [Volvox carteri f. nagariensis]	--	--	--	--	sp|Q9FPQ6|GP1_CHLRE	70.5	2e-12	Vegetative cell wall protein gp1 OS=Chlamydomonas reinhardtii GN=GP1 PE=2 SV=1	slr0599	50.1	7e-06	COG0515	Serine/threonine protein kinase	K01115	3e-09	61.2	vcn:VOLCADRAFT_99471	phospholipase D [EC:3.1.4.4]	-	-	-	ko01100//Metabolic pathways;ko00565//Ether lipid metabolism;ko00564//Glycerophospholipid metabolism;ko04144//Endocytosis;ko03020//RNA polymerase;ko00240//Pyrimidine metabolism;ko00230//Purine metabolism
Unigene7527_All	707	4	36	0.181	1.6082	3.1514	Up	1.269e-07	5.5366e-07	15	152	0.6907	6.4515	3.2235	Up	1.3875e-27	1.3006e-26	gi|224145552|ref|XP_002325683.1|	201.4	9e-51	predicted protein [Populus trichocarpa] >gi|222862558|gb|EEF00065.1| predicted protein [Populus trichocarpa]	gi|226500069|ref|NM_001153629.1|	61.9	8e-07	Zea mays LOC100280710 (TIDP3391), mRNA >gi|195607213|gb|EU953319.1| Zea mays clone 1398728 MYB2 mRNA, complete cds	sp|Q7XBH4|MYB4_ORYSJ	165	2e-41	Myb-related protein Myb4 OS=Oryza sativa subsp. japonica GN=MYB4 PE=2 SV=2	ECU11g1690	107	1e-23	COG5147	Myb superfamily proteins, including transcription factors and mRNA splicing factors	K09422	9e-52	201	pop:POPTR_780893	myb proto-oncogene protein, plant	GO:0006952//defense response;GO:0009753//response to jasmonic acid stimulus;GO:0044249//cellular biosynthetic process;GO:0044238//primary metabolic process;GO:0009651//response to salt stress;GO:0009733//response to auxin stimulus;GO:0010200//response to chitin;GO:0009755//hormone-mediated signaling pathway;GO:0009737//response to abscisic acid stimulus;GO:0009723//response to ethylene stimulus;G…	-	-	--
CL2830.Contig2_All	213	3	28	0.4448	3.9447	3.1487	Up	4.9451e-06	2.6277e-05	1	48	0.1502	7.3369	5.6102	Up	5.9359e-14	8.0914e-13	gi|255563431|ref|XP_002522718.1|	38.9	2e-11	conserved hypothetical protein [Ricinus communis] >gi|223538068|gb|EEF39680.1| conserved hypothetical protein [Ricinus communis]	--	--	--	--	--	--	--	--	--	--	--	--	--	--	--	--	--	--	-	-	GO:0009536//plastid	--
CL7124.Contig1_All	1440	3	28	0.0658	0.5835	3.1486	Up	4.9451e-06	2.6276e-05	24	346	0.5332	7.8228	3.8749	Up	9.0421e-76	5.6901e-74	gi|302843366|ref|XP_002953225.1|	72	2e-11	hypothetical protein VOLCADRAFT_63308 [Volvox carteri f. nagariensis] >gi|300261612|gb|EFJ45824.1| hypothetical protein VOLCADRAFT_63308 [Volvox carteri f. nagariensis]	gi|32993350|dbj|AK108141.1|	1905	0	Oryza sativa Japonica Group cDNA clone:002-139-E09, full insert sequence	sp|Q9FPQ6|GP1_CHLRE	95.5	7e-20	Vegetative cell wall protein gp1 OS=Chlamydomonas reinhardtii GN=GP1 PE=2 SV=1	PA2462	56.6	1e-07	COG3210	Large exoproteins involved in heme utilization or adhesion	K14709	3e-13	75.1	vcn:VOLCADRAFT_104214	solute carrier family 39 (zinc transporter), member 1/2/3	-	-	-	ko01100//Metabolic pathways;ko00565//Ether lipid metabolism;ko00564//Glycerophospholipid metabolism;ko04144//Endocytosis;ko03020//RNA polymerase;ko00240//Pyrimidine metabolism;ko00230//Purine metabolism
Unigene7885_All	572	70	653	3.8651	34.2575	3.1478	Up	2.4968e-113	1.7815e-111	12	81	0.6712	4.6104	2.7801	Up	3.0254e-14	4.207e-13	gi|225431741|ref|XP_002269079.1|	124.4	9e-28	PREDICTED: phylloplanin [Vitis vinifera] >gi|296083359|emb|CBI22995.3| unnamed protein product [Vitis vinifera]	--	--	--	--	sp|Q56S59|PHYLL_TOBAC	74.3	4e-14	Phylloplanin OS=Nicotiana tabacum PE=1 SV=1	--	--	--	--	--	--	--	--	--	--	-	-	-	--
Unigene20555_All	1518	662	5694	13.9516	118.468	3.086	Up	0	0	1168	9559	25.0507	188.964	2.9152	Up	0	0	gi|302141995|emb|CBI19198.3|	525.4	8e-148	unnamed protein product [Vitis vinifera]	gi|349715292|emb|FQ380594.1|	392	1e-106	Vitis vinifera clone SS0ACG47YF13	sp|Q9THX6|TL29_SOLLC	512	2e-145	Thylakoid lumenal 29 kDa protein, chloroplastic OS=Solanum lycopersicum GN=CLEB3J9 PE=3 SV=1	--	--	--	--	--	K00434	1e-139	494	pop:POPTR_864655	L-ascorbate peroxidase [EC:1.11.1.11]	GO:0010103//stomatal complex morphogenesis;GO:0019684//photosynthesis, light reaction;GO:0006098//pentose-phosphate shunt;GO:0010218//response to far red light;GO:0019760//glucosinolate metabolic process;GO:0019252//starch biosynthetic process;GO:0010114//response to red light;GO:0019288//isopentenyl diphosphate biosynthetic process, mevalonate-independent pathway;GO:0015995//chlorophyll biosynth…	GO:0005515//protein binding;GO:0020037//heme binding;GO:0016688//L-ascorbate peroxidase activity	GO:0009543//chloroplast thylakoid lumen;GO:0009535//chloroplast thylakoid membrane;GO:0005634//nucleus	ko00053//Ascorbate and aldarate metabolism;ko00480//Glutathione metabolism
Unigene23593_All	1053	9	80	0.2699	2.2798	3.0784	Up	7.884e-15	9.0038e-14	20	200	0.6076	6.1837	3.3473	Up	1.7461e-39	6.0017e-38	gi|212276059|ref|NP_001130763.1|	125.9	9e-28	uncharacterized protein LOC100191867 precursor [Zea mays]	gi|32994763|dbj|AK109554.1|	1193	0	Oryza sativa Japonica Group cDNA clone:002-125-C07, full insert sequence	sp|Q9LK03|PERK2_ARATH	67.8	1e-11	Proline-rich receptor-like protein kinase PERK2 OS=Arabidopsis thaliana GN=PERK2 PE=2 SV=3	mll1106	52.4	1e-06	COG3827	Uncharacterized protein conserved in bacteria	K01051	5e-08	57	gmx:100776781	pectinesterase [EC:3.1.1.11]	-	-	-	ko01100//Metabolic pathways;ko01110//Biosynthesis of secondary metabolites;ko00500//Starch and sucrose metabolism;ko00040//Pentose and glucuronate interconversions;ko03020//RNA polymerase;ko03013//RNA transport;ko00240//Pyrimidine metabolism;ko00520//Amino sugar and nucleotide sugar metabolism;ko00230//Purine metabolism
CL11741.Contig1_All	1918	15	133	0.247	2.0809	3.0746	Up	9.2589e-24	1.6053e-22	39	401	0.6505	6.8068	3.3874	Up	1.8756e-78	1.2295e-76	gi|326487618|dbj|BAK05481.1|	236.1	1e-60	predicted protein [Hordeum vulgare subsp. vulgare]	--	--	--	--	sp|Q9FPQ6|GP1_CHLRE	73.2	5e-13	Vegetative cell wall protein gp1 OS=Chlamydomonas reinhardtii GN=GP1 PE=2 SV=1	XF1267	59.7	2e-08	COG5297	Cellobiohydrolase A (1,4-beta-cellobiosidase A)	K14306	6e-13	74.3	rcu:RCOM_1609340	nuclear pore complex protein Nup62	-	-	-	ko03013//RNA transport
Unigene5524_All	909	147	1286	5.1075	42.4537	3.0552	Up	3.5325e-215	4.9067e-213	7	34	0.2464	1.2178	2.3052	Up	1.1749e-05	7.0957e-05	gi|225444639|ref|XP_002276089.1|	219.2	6e-56	PREDICTED: 21 kDa protein-like [Vitis vinifera]	gi|359484590|ref|XM_002276053.2|	79.8	4e-12	PREDICTED: Vitis vinifera 21 kDa protein-like (LOC100267888), mRNA	sp|P17407|21KD_DAUCA	133	2e-31	21 kDa protein OS=Daucus carota PE=2 SV=1	--	--	--	--	--	K01051	8e-15	79.3	rcu:RCOM_0417480	pectinesterase [EC:3.1.1.11]	GO:0043086//negative regulation of catalytic activity	GO:0030599//pectinesterase activity;GO:0046910//pectinesterase inhibitor activity	GO:0009507//chloroplast	ko01100//Metabolic pathways;ko00500//Starch and sucrose metabolism;ko00040//Pentose and glucuronate interconversions
Unigene20735_All	768	1030	8549	42.3576	334.036	2.9793	Up	0	0	51	411	2.1245	17.4232	3.0358	Up	1.2909e-72	7.8207e-71	--	--	--	--	--	--	--	--	--	--	--	--	--	--	--	--	--	--	--	--	--	--	-	-	-	--
Unigene12767_All	913	3	24	0.1038	0.7888	2.9259	Up	4.8029e-05	0.00021972	6	84	0.2102	2.9954	3.8329	Up	2.8806e-19	5.2066e-18	gi|298711998|emb|CBJ32938.1|	94	3e-18	conserved unknown protein [Ectocarpus siliculosus]	gi|32993377|dbj|AK108168.1|	1112	0	Oryza sativa Japonica Group cDNA clone:002-139-H08, full insert sequence	sp|Q9FPQ6|GP1_CHLRE	68.9	4e-12	Vegetative cell wall protein gp1 OS=Chlamydomonas reinhardtii GN=GP1 PE=2 SV=1	SPBC28F2.12	53.9	4e-07	COG0086	DNA-directed RNA polymerase, beta' subunit/160 kD subunit	K01115	3e-09	60.8	vcn:VOLCADRAFT_99471	phospholipase D [EC:3.1.4.4]	-	-	-	ko01100//Metabolic pathways;ko00565//Ether lipid metabolism;ko00500//Starch and sucrose metabolism;ko00564//Glycerophospholipid metabolism;ko04144//Endocytosis;ko00040//Pentose and glucuronate interconversions
CL2101.Contig2_All	2018	8	63	0.1252	0.9368	2.9035	Up	2.3755e-11	2.1271e-10	34	262	0.539	4.227	2.9713	Up	6.7273e-46	2.6733e-44	gi|357448011|ref|XP_003594281.1|	58.9	3e-07	Proline-rich protein [Medicago truncatula] >gi|355483329|gb|AES64532.1| Proline-rich protein [Medicago truncatula]	--	--	--	--	sp|Q9SN46|LRX5_ARATH	76.6	5e-14	Leucine-rich repeat extensin-like protein 5 OS=Arabidopsis thaliana GN=LRX5 PE=2 SV=2	YPO2725	53.5	1e-06	COG3501	Uncharacterized protein conserved in bacteria	K14306	7e-15	80.9	bdi:100835393	nuclear pore complex protein Nup62	-	-	-	ko03013//RNA transport
Unigene1916_All	910	6	47	0.2082	1.5499	2.8961	Up	9.4331e-09	6.8023e-08	8	55	0.2812	1.9677	2.8068	Up	3.6343e-10	3.7294e-09	gi|302843366|ref|XP_002953225.1|	53.1	6e-06	hypothetical protein VOLCADRAFT_63308 [Volvox carteri f. nagariensis] >gi|300261612|gb|EFJ45824.1| hypothetical protein VOLCADRAFT_63308 [Volvox carteri f. nagariensis]	--	--	--	--	--	--	--	--	--	--	--	--	--	--	--	--	--	--	-	-	-	--
CL12231.Contig2_All	1046	4	31	0.1208	0.8893	2.88	Up	3.9535e-06	2.1248e-05	11	64	0.3364	1.992	2.566	Up	1.122e-10	1.2009e-09	gi|359491334|ref|XP_002267867.2|	388.3	1e-106	PREDICTED: probable WRKY transcription factor 72 [Vitis vinifera]	gi|356519040|ref|XM_003528135.1|	270	3e-69	PREDICTED: Glycine max probable WRKY transcription factor 72-like (LOC100804403), mRNA	sp|Q9LXG8|WRK72_ARATH	265	3e-71	Probable WRKY transcription factor 72 OS=Arabidopsis thaliana GN=WRKY72 PE=2 SV=1	--	--	--	--	--	K13424	2e-22	104	zma:100281558	WRKY transcription factor 33	-	-	-	ko04626//Plant-pathogen interaction
Unigene13194_All	1111	51	378	1.4686	10.7457	2.8712	Up	4.0554e-62	7.4655e-61	57	1334	1.6704	36.0314	4.431	Up	3.0698e-295	1.9193e-293	gi|225455475|ref|XP_002280043.1|	245.4	1e-63	PREDICTED: ethylene-responsive transcription factor ERF025-like [Vitis vinifera]	gi|292668908|gb|GU732440.1|	85.7	9e-14	Malus x domestica AP2 domain class transcription factor (AP2D16) mRNA, complete cds	sp|Q9FJ90|ERF25_ARATH	216	2e-56	Ethylene-responsive transcription factor ERF025 OS=Arabidopsis thaliana GN=ERF025 PE=2 SV=1	--	--	--	--	--	K09286	1e-33	142	ath:AT4G25490	EREBP-like factor	GO:0006355//regulation of transcription, DNA-dependent;GO:0050832//defense response to fungus	-	-	--
CL2643.Contig1_All	1691	10	77	0.1868	1.3664	2.8708	Up	1.8569e-13	1.9319e-12	18	318	0.3405	6.1225	4.1684	Up	1.6519e-73	1.0127e-71	gi|293334769|ref|NP_001169070.1|	263.1	9e-69	uncharacterized protein LOC100382911 precursor [Zea mays]	gi|32994293|dbj|AK109084.1|	61.9	2e-06	Oryza sativa Japonica Group cDNA clone:002-154-H08, full insert sequence	sp|Q9FPQ6|GP1_CHLRE	97.4	2e-20	Vegetative cell wall protein gp1 OS=Chlamydomonas reinhardtii GN=GP1 PE=2 SV=1	YPO2725	68.6	3e-11	COG3501	Uncharacterized protein conserved in bacteria	K14306	4e-17	88.2	bdi:100835393	nuclear pore complex protein Nup62	-	-	-	ko03013//RNA transport
Unigene15944_All	472	3	23	0.2007	1.4623	2.8651	Up	8.4046e-05	0.00037039	3	33	0.2033	2.2763	3.485	Up	9.3709e-08	7.5429e-07	gi|307104295|gb|EFN52550.1|	161.4	4e-39	hypothetical protein CHLNCDRAFT_138996 [Chlorella variabilis]	gi|32993701|dbj|AK108492.1|	149	3e-33	Oryza sativa Japonica Group cDNA clone:002-143-G03, full insert sequence	sp|Q4VZL0|YCF1_CUCSA	53.9	4e-08	Putative membrane protein ycf1 OS=Cucumis sativus GN=ycf1-A PE=3 SV=2	--	--	--	--	--	K03250	5e-36	147	ppp:PHYPADRAFT_199296	translation initiation factor 3 subunit E	GO:0009628//response to abiotic stimulus;GO:0009791//post-embryonic development;GO:0006412//translation	-	GO:0005737//cytoplasm;GO:0043234//protein complex;GO:0005634//nucleus	ko03013//RNA transport
CL7539.Contig2_All	3908	52	377	0.4257	3.0468	2.8394	Up	2.9282e-61	5.3389e-60	52	376	0.4332	2.8872	2.7366	Up	2.5698e-56	4.1161e-55	gi|225438990|ref|XP_002279613.1|	1145.2	0	PREDICTED: formin-like protein 6-like [Vitis vinifera]	gi|225438989|ref|XM_002279577.1|	545	1e-151	PREDICTED: Vitis vinifera formin-like protein 6-like (LOC100249049), mRNA	sp|Q9FJX6|FH6_ARATH	911	0	Formin-like protein 6 OS=Arabidopsis thaliana GN=FH6 PE=1 SV=1	mlr2363	56.2	4e-07	COG0515	Serine/threonine protein kinase	K01115	1e-10	67.8	vcn:VOLCADRAFT_99471	phospholipase D [EC:3.1.4.4]	GO:0016043//cellular component organization	-	GO:0005730//nucleolus;GO:0009524//phragmoplast;GO:0005886//plasma membrane;GO:0005618//cell wall;GO:0005819//spindle	ko01100//Metabolic pathways;ko00565//Ether lipid metabolism;ko04144//Endocytosis;ko00564//Glycerophospholipid metabolism
CL4472.Contig1_All	1297	24	179	0.5844	4.1414	2.8251	Up	4.8582e-29	1.0068e-27	48	408	1.184	10.2416	3.1127	Up	7.4642e-74	4.5934e-72	gi|357128765|ref|XP_003566040.1|	53.5	7e-06	PREDICTED: uncharacterized protein LOC100829785 [Brachypodium distachyon]	--	--	--	--	sp|Q9SN46|LRX5_ARATH	51.6	1e-06	Leucine-rich repeat extensin-like protein 5 OS=Arabidopsis thaliana GN=LRX5 PE=2 SV=2	--	--	--	--	--	--	--	--	--	--	-	-	-	--
Unigene15955_All	445	12	88	0.8517	5.9342	2.8006	Up	7.5669e-15	8.6519e-14	3	73	0.2157	5.3409	4.63	Up	5.3912e-19	9.6283e-18	gi|224093304|ref|XP_002309874.1|	78.6	2e-14	predicted protein [Populus trichocarpa] >gi|222852777|gb|EEE90324.1| predicted protein [Populus trichocarpa]	--	--	--	--	sp|Q9LK03|PERK2_ARATH	51.6	2e-07	Proline-rich receptor-like protein kinase PERK2 OS=Arabidopsis thaliana GN=PERK2 PE=2 SV=3	--	--	--	--	--	--	--	--	--	--	-	-	-	--
CL6283.Contig1_All	852	8	56	0.3004	2.0759	2.7888	Up	4.337e-10	2.2785e-09	9	83	0.3439	2.9233	3.0875	Up	4.313e-15	2.6282e-14	gi|48057667|gb|AAT39966.1|	384.8	8e-106	Putative isopenicillin N epimerase, identical [Solanum demissum]	gi|359487586|ref|XM_002279759.2|	97.6	2e-17	PREDICTED: Vitis vinifera isopenicillin N epimerase-like, transcript variant 1 (LOC100244282), mRNA	sp|Q9FFW5|PERK8_ARATH	67.8	7e-12	Proline-rich receptor-like protein kinase PERK8 OS=Arabidopsis thaliana GN=PERK8 PE=1 SV=1	RSp0696	124	2e-28	COG0520	Selenocysteine lyase	K01115	3e-09	60.5	vcn:VOLCADRAFT_99471	phospholipase D [EC:3.1.4.4]	GO:0009684//indoleacetic acid biosynthetic process;GO:0009610//response to symbiotic fungus;GO:0006569//tryptophan catabolic process;GO:0046482//para-aminobenzoic acid metabolic process;GO:0019344//cysteine biosynthetic process	GO:0045439;GO:0030170//pyridoxal phosphate binding	-	ko01100//Metabolic pathways;ko00565//Ether lipid metabolism;ko04144//Endocytosis;ko00564//Glycerophospholipid metabolism;ko00500//Starch and sucrose metabolism;ko00040//Pentose and glucuronate interconversions
Unigene17572_All	1109	4	29	0.1139	0.7847	2.7844	Up	1.194e-05	5.9858e-05	9	74	0.2596	2.1724	3.0649	Up	2.4035e-14	3.3666e-13	--	--	--	--	--	--	--	--	--	--	--	--	--	--	--	--	--	--	--	--	--	--	-	-	-	--
CL3043.Contig1_All	745	8	58	0.3391	2.3362	2.7844	Up	3.6947e-10	3.0231e-09	6	60	0.2577	2.6221	3.347	Up	9.1901e-13	1.1547e-11	gi|226499830|ref|NP_001140942.1|	80.5	2e-14	uncharacterized protein LOC100273020 [Zea mays]	--	--	--	--	sp|Q6Z1C0|NUCL1_ORYSJ	142	2e-34	Nucleolin 1 OS=Oryza sativa subsp. japonica GN=Os08g0192900 PE=2 SV=1	SPAC140.02	202	4e-52	COG0724	RNA-binding proteins (RRM domain)	K11294	7e-64	241	zma:100273020	nucleolin	GO:0006364//rRNA processing;GO:0010051//xylem and phloem pattern formation;GO:0048367//shoot development	-	GO:0043231//intracellular membrane-bounded organelle;GO:0044444//cytoplasmic part	--
CL2932.Contig2_All	548	6	41	0.3458	2.2451	2.6988	Up	2.5138e-07	1.5659e-06	5	35	0.2919	2.0794	2.8326	Up	5.9522e-07	4.3308e-06	gi|224058425|ref|XP_002299503.1|	196.4	1e-49	predicted protein [Populus trichocarpa] >gi|222846761|gb|EEE84308.1| predicted protein [Populus trichocarpa]	gi|224072054|ref|XM_002303580.1|	77.8	1e-11	Populus trichocarpa predicted protein, mRNA	--	--	--	--	--	--	--	--	--	--	--	--	--	--	-	-	GO:0016020//membrane	--
Unigene24969_All	1001	11	75	0.3471	2.2484	2.6955	Up	2.1766e-12	2.1052e-11	12	149	0.3835	4.8462	3.6596	Up	4.9432e-32	1.4231e-30	gi|326502030|dbj|BAK06507.1|	462.2	5e-129	predicted protein [Hordeum vulgare subsp. vulgare]	gi|226514636|gb|CP001323.1|	117	2e-23	Micromonas sp. RCC299 chromosome 2, complete sequence	sp|Q94AH9|MD36A_ARATH	410	6e-115	Mediator of RNA polymerase II transcription subunit 36a OS=Arabidopsis thaliana GN=MED36A PE=1 SV=2	YDL014w	450	2e-126	COG1889	Fibrillarin-like rRNA methylase	K14563	3e-123	439	ppp:PHYPADRAFT_196367	rRNA 2'-O-methyltransferase fibrillarin [EC:2.1.1.-]	GO:0001510//RNA methylation;GO:0006164//purine nucleotide biosynthetic process;GO:0006364//rRNA processing;GO:0008033//tRNA processing;GO:0009220//pyrimidine ribonucleotide biosynthetic process	GO:0030515//snoRNA binding;GO:0008168//methyltransferase activity	GO:0005730//nucleolus;GO:0016592//mediator complex;GO:0016020//membrane	ko03008//Ribosome biogenesis in eukaryotes
CL481.Contig8_All	577	4	27	0.2189	1.4042	2.6814	Up	3.5561e-05	0.00016591	15	459	0.8317	25.8991	4.9607	Up	3.6451e-117	3.5746e-115	gi|226529377|ref|NP_001144990.1|	58.9	4e-08	uncharacterized protein LOC100278149 [Zea mays]	--	--	--	--	sp|Q9LK03|PERK2_ARATH	50.1	9e-07	Proline-rich receptor-like protein kinase PERK2 OS=Arabidopsis thaliana GN=PERK2 PE=2 SV=3	--	--	--	--	--	--	--	--	--	--	-	-	-	--
CL928.Contig1_All	1015	8	53	0.2489	1.5669	2.6543	Up	5.4789e-09	4.0406e-08	5	186	0.1576	5.9662	5.2425	Up	1.3601e-49	5.8249e-48	gi|288300158|gb|ADC45382.1|	174.5	2e-42	phosphate-repressible phosphate permease [Cleistogenes songorica]	--	--	--	--	sp|Q38954|PHT21_ARATH	103	1e-22	Inorganic phosphate transporter 2-1, chloroplastic OS=Arabidopsis thaliana GN=PHT2-1 PE=1 SV=1	YBR296c	188	1e-47	COG0306	Phosphate/sulphate permeases	K14640	4e-33	140	ppp:PHYPADRAFT_65121	solute carrier family 20 (sodium-dependent phosphate transporter)	-	-	-	--
CL9474.Contig1_All	1016	5	33	0.1554	0.9747	2.649	Up	5.0782e-06	2.6936e-05	19	127	0.5983	4.0697	2.766	Up	1.8438e-21	3.6717e-20	gi|356546630|ref|XP_003541727.1|	54.3	3e-06	PREDICTED: uncharacterized protein LOC100780133, partial [Glycine max]	gi|32995799|dbj|AK110590.1|	202	5e-49	Oryza sativa Japonica Group cDNA clone:002-168-F06, full insert sequence	--	--	--	--	YGR189c	50.8	4e-06	COG2273	Beta-glucanase/Beta-glucan synthetase	K14306	6e-09	60.1	bdi:100835393	nuclear pore complex protein Nup62	-	-	-	ko03013//RNA transport
CL6729.Contig3_All	956	26	171	0.859	5.3676	2.6435	Up	5.3331e-26	1.0034e-24	75	512	2.5098	17.4365	2.7965	Up	7.1235e-83	4.9351e-81	gi|7440684|pir||T04865	265	1e-69	ribosomal protein L11, cytosolic - Arabidopsis thaliana >gi|550547|emb|CAA57396.1| ribosomal protein L16 [Arabidopsis thaliana] >gi|4539392|emb|CAB37458.1| ribosomal protein L11, cytosolic [Arabidopsis thaliana] >gi|7268667|emb|CAB78875.1| ribosomal protein L11, cytosolic [Arabidopsis thaliana]	gi|32992834|dbj|AK107625.1|	125	8e-26	Oryza sativa Japonica Group cDNA clone:002-131-D09, full insert sequence	sp|P42794|RL112_ARATH	263	1e-70	60S ribosomal protein L11-2 OS=Arabidopsis thaliana GN=RPL11B PE=2 SV=2	SPBC17G9.10	276	3e-74	COG0094	Ribosomal protein L5	K02868	4e-70	263	ath:AT3G58700	large subunit ribosomal protein L11e	GO:0001510//RNA methylation;GO:0006412//translation	GO:0003735//structural constituent of ribosome	GO:0005730//nucleolus;GO:0009506//plasmodesma;GO:0009507//chloroplast;GO:0005773//vacuole;GO:0016020//membrane;GO:0022625//cytosolic large ribosomal subunit;GO:0005794//Golgi apparatus	ko03010//Ribosome
CL10410.Contig1_All	1177	62	404	1.6637	10.3002	2.6302	Up	4.9902e-59	1.9535e-57	6	48	0.1631	1.3277	3.0251	Up	1.2452e-09	1.2161e-08	gi|225429975|ref|XP_002283985.1|	524.6	1e-147	PREDICTED: bark storage protein A [Vitis vinifera]	gi|225312346|dbj|AK319887.1|	250	3e-63	Solanum lycopersicum cDNA, clone: LEFL1003AC09, HTC in leaf	sp|Q07469|BSPA_POPDE	132	4e-31	Bark storage protein A OS=Populus deltoides GN=BSPA PE=2 SV=1	CC2266	143	7e-34	COG0775	Nucleoside phosphorylase	--	--	--	--	--	GO:0009116//nucleoside metabolic process	GO:0003824//catalytic activity	GO:0016023//cytoplasmic membrane-bounded vesicle;GO:0005886//plasma membrane	--
CL10289.Contig1_All	1791	10	64	0.1763	1.0723	2.6046	Up	2.0719e-10	1.7274e-09	26	188	0.4644	3.4175	2.8795	Up	2.3537e-32	6.8488e-31	gi|357448011|ref|XP_003594281.1|	76.6	1e-12	Proline-rich protein [Medicago truncatula] >gi|355483329|gb|AES64532.1| Proline-rich protein [Medicago truncatula]	--	--	--	--	sp|Q9SN46|LRX5_ARATH	108	1e-23	Leucine-rich repeat extensin-like protein 5 OS=Arabidopsis thaliana GN=LRX5 PE=2 SV=2	Rv3876	72	3e-12	COG0455	ATPases involved in chromosome partitioning	K01115	4e-18	91.7	vcn:VOLCADRAFT_99471	phospholipase D [EC:3.1.4.4]	-	-	-	ko01100//Metabolic pathways;ko00565//Ether lipid metabolism;ko00564//Glycerophospholipid metabolism;ko04144//Endocytosis
CL7134.Contig1_All	1087	259	1589	7.6227	46.1689	2.5985	Up	1.588e-229	8.2055e-228	213	2054	6.3797	56.7035	3.1519	Up	0	0	gi|225430722|ref|XP_002265594.1|	478.8	5e-134	PREDICTED: putative glucose-6-phosphate 1-epimerase [Vitis vinifera] >gi|297735137|emb|CBI17499.3| unnamed protein product [Vitis vinifera]	gi|225316790|dbj|AK322544.1|	432	1e-118	Solanum lycopersicum cDNA, clone: LEFL1039AC11, HTC in leaf	sp|Q40784|AAPC_CENCI	151	6e-37	Putative glucose-6-phosphate 1-epimerase OS=Cenchrus ciliaris PE=2 SV=1	VC2001	114	3e-25	COG0676	Uncharacterized enzymes related to aldose 1-epimerase	K01792	2e-100	363	ppp:PHYPADRAFT_155277	glucose-6-phosphate 1-epimerase [EC:5.1.3.15]	GO:0006012//galactose metabolic process	GO:0030246//carbohydrate binding;GO:0004034//aldose 1-epimerase activity	GO:0009570//chloroplast stroma;GO:0048046//apoplast	ko01100//Metabolic pathways;ko01110//Biosynthesis of secondary metabolites;ko00010//Glycolysis / Gluconeogenesis
CL4158.Contig4_All	1139	413	2615	11.452	68.8948	2.5888	Up	0	0	14	91	0.3932	2.6012	2.7258	Up	1.5343e-15	2.3056e-14	gi|393715850|dbj|BAM28759.1|	212.2	1e-53	ROX1 homologue [Nicotiana tabacum]	gi|161789314|gb|AC215632.1|	65.9	8e-08	Populus trichocarpa clone POP074-O07, complete sequence	sp|Q01197|E6_GOSHI	120	1e-27	Protein E6 OS=Gossypium hirsutum GN=E6 PE=2 SV=1	Rv0312	57.4	5e-08	COG0443	Molecular chaperone	--	--	--	--	--	-	-	-	--
CL4158.Contig5_All	1133	498	3128	13.8821	82.8468	2.5772	Up	0	0	17	140	0.48	4.023	3.0672	Up	5.7051e-26	1.3387e-24	gi|393715850|dbj|BAM28759.1|	210.7	3e-53	ROX1 homologue [Nicotiana tabacum]	gi|161789314|gb|AC215632.1|	65.9	8e-08	Populus trichocarpa clone POP074-O07, complete sequence	sp|Q01197|E6_GOSHI	124	1e-28	Protein E6 OS=Gossypium hirsutum GN=E6 PE=2 SV=1	Rv0312	57.4	5e-08	COG0443	Molecular chaperone	--	--	--	--	--	-	-	-	--
CL552.Contig9_All	1403	166	995	3.7852	22.3986	2.565	Up	2.3999e-142	8.4652e-141	70	962	1.6244	20.5758	3.663	Up	4.786e-186	2.0313e-184	gi|75324836|sp|Q6V4H0.1|10HGO_CATRO	562.4	5e-159	RecName: Full=8-hydroxygeraniol dehydrogenase; Short=Cr10HGO >gi|34013695|gb|AAQ55962.1| 10-hydroxygeraniol oxidoreductase [Catharanthus roseus]	gi|82581147|emb|AM159094.1|	153	6e-34	Plantago major partial mRNA for sinapyl alcohol dehydrogenase (sad1 gene)	sp|Q6V4H0|10HGO_CATRO	562	2e-160	8-hydroxygeraniol dehydrogenase OS=Catharanthus roseus GN=10HGO PE=1 SV=1	SMc00680	332	1e-90	COG1064	Zn-dependent alcohol dehydrogenases	K00083	1e-150	531	pop:POPTR_667694	cinnamyl-alcohol dehydrogenase [EC:1.1.1.195]	GO:0009626//plant-type hypersensitive response;GO:0009617//response to bacterium;GO:0009809//lignin biosynthetic process;GO:0055114//oxidation-reduction process	GO:0045551//cinnamyl-alcohol dehydrogenase activity;GO:0018456//aryl-alcohol dehydrogenase (NAD+) activity;GO:0008270//zinc ion binding;GO:0000166//nucleotide binding	-	ko01100//Metabolic pathways;ko01110//Biosynthesis of secondary metabolites;ko00940//Phenylpropanoid biosynthesis
CL4617.Contig3_All	628	5	31	0.2515	1.4813	2.5582	Up	1.4766e-05	7.3021e-05	5	86	0.2547	4.4585	4.1297	Up	1.0213e-20	1.9748e-19	gi|326513122|dbj|BAK06801.1|	107.1	1e-22	predicted protein [Hordeum vulgare subsp. vulgare]	--	--	--	--	sp|Q9SBA7|STP8_ARATH	88.2	3e-18	Sugar transport protein 8 OS=Arabidopsis thaliana GN=STP8 PE=2 SV=2	SPAC1348.14c	139	5e-33	COG0477	Permeases of the major facilitator superfamily	K01115	7e-15	78.6	vcn:VOLCADRAFT_99471	phospholipase D [EC:3.1.4.4]	GO:0009987//cellular process;GO:0006810//transport	GO:0015145//monosaccharide transmembrane transporter activity	GO:0016020//membrane	ko01100//Metabolic pathways;ko00565//Ether lipid metabolism;ko00564//Glycerophospholipid metabolism;ko04144//Endocytosis
Unigene26530_All	668	6	37	0.2837	1.6621	2.5506	Up	2.1262e-06	1.1822e-05	6	38	0.2874	1.8521	2.688	Up	4.039e-07	3.001e-06	--	--	--	--	--	--	--	--	--	--	--	--	--	--	--	--	--	--	--	--	--	--	-	-	-	--
CL7652.Contig2_All	998	16	93	0.5129	2.9431	2.5206	Up	2.1299e-14	1.4123e-13	14	89	0.4567	2.6761	2.5508	Up	1.907e-13	1.0747e-12	gi|297739654|emb|CBI29836.3|	293.1	4e-78	unnamed protein product [Vitis vinifera]	gi|255577249|ref|XM_002529461.1|	61.9	1e-06	Ricinus communis DNA binding protein, putative, mRNA	sp|Q8GWK2|AP2L4_ARATH	190	9e-49	AP2-like ethylene-responsive transcription factor At2g41710 OS=Arabidopsis thaliana GN=At2g41710 PE=2 SV=2	--	--	--	--	--	K09285	4e-79	293	vvi:100248718	AP2-like factor, ANT lineage	GO:0008152//metabolic process	-	-	--
CL3474.Contig1_All	254	7	42	0.8704	4.962	2.5112	Up	5.2335e-07	3.1401e-06	17	154	2.1412	19.7395	3.2046	Up	1.389e-29	3.7004e-28	gi|195608816|gb|ACG26238.1|	69.7	1e-11	hypothetical protein [Zea mays]	gi|195608815|gb|EU954120.1|	58	4e-06	Zea mays clone 1456281 hypothetical protein mRNA, complete cds	--	--	--	--	--	--	--	--	--	--	--	--	--	--	-	-	-	--
Unigene29110_All	820	4	24	0.1541	0.8783	2.5108	Up	0.00017731	0.00073624	3	98	0.117	3.891	5.0556	Up	2.9967e-26	7.1038e-25	gi|302836945|ref|XP_002950032.1|	54.3	2e-06	hypothetical protein VOLCADRAFT_90463 [Volvox carteri f. nagariensis] >gi|300264505|gb|EFJ48700.1| hypothetical protein VOLCADRAFT_90463 [Volvox carteri f. nagariensis]	--	--	--	--	sp|Q9LK03|PERK2_ARATH	47.8	8e-06	Proline-rich receptor-like protein kinase PERK2 OS=Arabidopsis thaliana GN=PERK2 PE=2 SV=3	--	--	--	--	--	K09060	9e-06	48.9	bdi:100822385	plant G-box-binding factor	-	-	-	--
CL82.Contig1_All	1355	12	64	0.2658	1.4918	2.4886	Up	1.472e-10	1.2439e-09	1494	22920	35.8971	541.145	3.9141	Up	0	0	gi|224130924|ref|XP_002320958.1|	530	3e-149	predicted protein [Populus trichocarpa] >gi|222861731|gb|EEE99273.1| predicted protein [Populus trichocarpa]	gi|306485882|gb|GQ497220.1|	389	1e-105	Coffea arabica galactinol synthase (GolS2) mRNA, complete cds	sp|C7G304|GOLS2_SOLLC	519	1e-147	Galactinol synthase 2 OS=Solanum lycopersicum GN=GOLS2 PE=2 SV=1	SPBC4C3.08	67	7e-11	COG5597	Alpha-N-acetylglucosamine transferase	K00750	2e-17	89	rcu:RCOM_1590700	glycogenin glucosyltransferase [EC:2.4.1.186]	GO:0009414//response to water deprivation;GO:0009644//response to high light intensity;GO:0009409//response to cold;GO:0042542//response to hydrogen peroxide;GO:0006012//galactose metabolic process;GO:0009408//response to heat	GO:0046872//metal ion binding;GO:0047216//inositol 3-alpha-galactosyltransferase activity	GO:0005737//cytoplasm	--
Unigene501_All	544	18	105	1.045	5.792	2.4706	Up	2.1323e-15	2.5186e-14	42	318	2.47	19.0316	2.9458	Up	6.5862e-55	3.0821e-53	gi|323457195|gb|EGB13061.1|	103.2	1e-21	hypothetical protein AURANDRAFT_19173 [Aureococcus anophagefferens]	gi|388516036|gb|BT146286.1|	109	3e-21	Medicago truncatula clone JCVI-FLMt-5H10 unknown mRNA	sp|P46302|RS28_MAIZE	89.4	1e-18	40S ribosomal protein S28 OS=Zea mays GN=RPS28 PE=3 SV=1	SPCC285.15c	120	2e-27	COG2053	Ribosomal protein S28E/S33	K02979	5e-22	102	cme:CMO024C	small subunit ribosomal protein S28e	GO:0006412//translation;GO:0006407//rRNA export from nucleus	GO:0003735//structural constituent of ribosome	GO:0005618//cell wall;GO:0022627//cytosolic small ribosomal subunit;GO:0033009;GO:0005886//plasma membrane	ko03010//Ribosome
CL2185.Contig2_All	1330	5	29	0.1187	0.6543	2.4626	Up	4.2291e-05	0.00019516	25	104	0.6013	2.5458	2.082	Up	3.6248e-13	4.6886e-12	gi|212720962|ref|NP_001131204.1|	736.9	0	uncharacterized protein LOC100192512 [Zea mays]	gi|212720961|ref|NM_001137732.1|	509	1e-141	Zea mays uncharacterized LOC100192512 (LOC100192512), mRNA >gi|194690859|gb|BT034509.1| Zea mays full-length cDNA clone ZM_BFc0182A06 mRNA, complete cds	sp|Q60FC6|SAT_PORYE	139	5e-33	Sulfate adenylyltransferase OS=Porphyra yezoensis GN=atps PE=1 SV=3	YJR010w	514	1e-145	COG2046	ATP sulfurylase (sulfate adenylyltransferase)	K00958	0	736	zma:100192512	sulfate adenylyltransferase [EC:2.7.7.4]	-	-	-	ko01100//Metabolic pathways;ko00230//Purine metabolism;ko00450//Selenocompound metabolism;ko00920//Sulfur metabolism
Unigene25012_All	1003	8	46	0.2519	1.3762	2.4498	Up	2.17e-07	1.3618e-06	9	164	0.2871	5.3234	4.2127	Up	7.2913e-39	2.4773e-37	gi|302843366|ref|XP_002953225.1|	97.1	4e-19	hypothetical protein VOLCADRAFT_63308 [Volvox carteri f. nagariensis] >gi|300261612|gb|EFJ45824.1| hypothetical protein VOLCADRAFT_63308 [Volvox carteri f. nagariensis]	--	--	--	--	sp|Q9FPQ6|GP1_CHLRE	81.6	6e-16	Vegetative cell wall protein gp1 OS=Chlamydomonas reinhardtii GN=GP1 PE=2 SV=1	mlr2363	59.3	1e-08	COG0515	Serine/threonine protein kinase	K01115	1e-10	65.9	vcn:VOLCADRAFT_99471	phospholipase D [EC:3.1.4.4]	-	-	-	ko01100//Metabolic pathways;ko00565//Ether lipid metabolism;ko00564//Glycerophospholipid metabolism;ko04144//Endocytosis
CL9394.Contig1_All	1405	40	224	0.8992	4.7842	2.4116	Up	2.0208e-30	4.3555e-29	3	38	0.0683	0.8806	3.6885	Up	4.0962e-09	3.8158e-08	gi|356547153|ref|XP_003541981.1|	274.2	3e-72	PREDICTED: uncharacterized protein LOC100806513 [Glycine max]	gi|41688358|dbj|AP006673.1|	99.6	7e-18	Lotus japonicus genomic DNA, chromosome 3, clone: LjT30L06, TM0369b, complete sequence	sp|P13983|EXTN_TOBAC	57.4	2e-08	Extensin OS=Nicotiana tabacum GN=HRGPNT3 PE=2 SV=1	--	--	--	--	--	K12831	2e-07	55.5	vvi:100251324	splicing factor 3B subunit 4	-	-	-	ko01100//Metabolic pathways;ko00565//Ether lipid metabolism;ko00500//Starch and sucrose metabolism;ko00564//Glycerophospholipid metabolism;ko04144//Endocytosis;ko00040//Pentose and glucuronate interconversions;ko03040//Spliceosome
Unigene5528_All	710	13	71	0.5783	3.0008	2.3755	Up	2.0583e-10	1.7166e-09	6	34	0.2704	1.5591	2.5275	Up	3.7622e-06	2.4512e-05	gi|225451019|ref|XP_002281041.1|	181	1e-44	PREDICTED: receptor-like serine/threonine-protein kinase ALE2 [Vitis vinifera] >gi|296088299|emb|CBI36744.3| unnamed protein product [Vitis vinifera]	--	--	--	--	sp|Q8VYY5|NCRK_ARATH	68.9	3e-12	Receptor-like serine/threonine-protein kinase NCRK OS=Arabidopsis thaliana GN=NCRK PE=1 SV=1	--	--	--	--	--	K04733	4e-08	56.6	smo:SELMODRAFT_159261	interleukin-1 receptor-associated kinase 4 [EC:2.7.11.1]	GO:0009653//anatomical structure morphogenesis;GO:0044260;GO:0016310//phosphorylation;GO:0009913//epidermal cell differentiation;GO:0048468//cell development;GO:0071841;GO:0071554;GO:0016043//cellular component organization;GO:0010089//xylem development	GO:0000166//nucleotide binding;GO:0051020//GTPase binding;GO:0004672//protein kinase activity	GO:0012505//endomembrane system;GO:0005886//plasma membrane;GO:0010008//endosome membrane	ko04626//Plant-pathogen interaction;ko04075//Plant hormone signal transduction
CL11885.Contig1_All	512	61	327	3.7628	19.1653	2.3486	Up	2.1289e-42	6.194e-41	6	74	0.3749	4.7055	3.6498	Up	1.5832e-16	2.5073e-15	gi|225427023|ref|XP_002271461.1|	214.5	5e-55	PREDICTED: 14 kDa proline-rich protein DC2.15 isoform 1 [Vitis vinifera]	gi|349727355|emb|FQ388937.1|	178	3e-42	Vitis vinifera clone SS0AEB21YG16	sp|P14009|14KD_DAUCA	149	1e-36	14 kDa proline-rich protein DC2.15 OS=Daucus carota PE=2 SV=1	--	--	--	--	--	--	--	--	--	--	GO:0006869//lipid transport	-	-	--
Unigene31929_All	987	6	32	0.192	0.9729	2.3412	Up	2.8456e-05	0.00013461	6	114	0.1945	3.7604	4.273	Up	1.1663e-27	2.9009e-26	gi|302852717|ref|XP_002957877.1|	37.4	6e-08	hypothetical protein VOLCADRAFT_99023 [Volvox carteri f. nagariensis] >gi|300256754|gb|EFJ41013.1| hypothetical protein VOLCADRAFT_99023 [Volvox carteri f. nagariensis]	--	--	--	--	--	--	--	--	--	--	--	--	--	K14317	2e-07	54.7	olu:OSTLU_15396	nuclear pore complex protein Nup214	-	-	-	ko03013//RNA transport;ko03018//RNA degradation
CL1152.Contig8_All	201	7	33	0.1808	0.8969	2.3106	Up	0	0	5	136	0.1401	3.7443	4.7402	Up	0	0	gi|75215431|sp|Q9XGN4.1|GOLS1_AJURE	127.5	5e-29	RecName: Full=Galactinol synthase 1; Short=ArGolS1; Short=GolS-1 >gi|5608497|emb|CAB51533.1| galactinol synthase, isoform GolS-1 [Ajuga reptans]	gi|146230137|gb|EF494115.1|	139	1e-30	Verbascum phoeniceum galactinol synthase 2 (GAS2) mRNA, complete cds	sp|Q9XGN4|GOLS1_AJURE	127	1e-30	Galactinol synthase 1 OS=Ajuga reptans GN=GOLS1 PE=1 SV=1	--	--	--	--	--	--	--	--	--	--	GO:0010325//raffinose family oligosaccharide biosynthetic process;GO:0006012//galactose metabolic process;GO:0052576;GO:0070417//cellular response to cold	GO:0046872//metal ion binding;GO:0047216//inositol 3-alpha-galactosyltransferase activity	GO:0005737//cytoplasm	--
Unigene44566_All	840	5	26	0.188	0.9288	2.3046	Up	0.00019846	0.00081508	14	82	0.5332	3.1782	2.5755	Up	2.2907e-13	2.9987e-12	gi|302843366|ref|XP_002953225.1|	60.8	2e-08	hypothetical protein VOLCADRAFT_63308 [Volvox carteri f. nagariensis] >gi|300261612|gb|EFJ45824.1| hypothetical protein VOLCADRAFT_63308 [Volvox carteri f. nagariensis]	--	--	--	--	sp|Q9LK03|PERK2_ARATH	98.6	4e-21	Proline-rich receptor-like protein kinase PERK2 OS=Arabidopsis thaliana GN=PERK2 PE=2 SV=3	YPO2725	75.9	8e-14	COG3501	Uncharacterized protein conserved in bacteria	K01115	4e-18	90.1	vcn:VOLCADRAFT_99471	phospholipase D [EC:3.1.4.4]	-	-	-	ko01100//Metabolic pathways;ko00565//Ether lipid metabolism;ko00564//Glycerophospholipid metabolism;ko04144//Endocytosis
Unigene15118_All	342	6	31	0.5541	2.72	2.2954	Up	4.7252e-05	0.00021639	19	1118	1.7773	106.43	5.9041	Up	2e-306	5.2266e-304	gi|348665023|gb|EGZ04859.1|	54.3	5e-07	hypothetical protein PHYSODRAFT_289996 [Phytophthora sojae] >gi|348665026|gb|EGZ04862.1| hypothetical protein PHYSODRAFT_290431 [Phytophthora sojae] >gi|348665037|gb|EGZ04873.1| hypothetical protein PHYSODRAFT_290508 [Phytophthora sojae]	gi|325196391|emb|FR827180.1|	490	1e-136	Albugo laibachii Nc14, genomic contig CONTIG_4347_NC14_v4_255_39	--	--	--	--	--	--	--	--	--	--	--	--	--	--	-	-	-	--
Unigene30031_All	1660	7	36	0.1332	0.6508	2.2886	Up	1.1376e-05	5.7208e-05	4	107	0.0771	2.0986	4.7666	Up	9.9323e-28	2.4761e-26	gi|302754040|ref|XP_002960444.1|	137.9	4e-31	hypothetical protein SELMODRAFT_73523 [Selaginella moellendorffii] >gi|300171383|gb|EFJ37983.1| hypothetical protein SELMODRAFT_73523 [Selaginella moellendorffii]	--	--	--	--	sp|Q9FPQ6|GP1_CHLRE	85.5	8e-17	Vegetative cell wall protein gp1 OS=Chlamydomonas reinhardtii GN=GP1 PE=2 SV=1	YDL140c	65.9	2e-10	COG0086	DNA-directed RNA polymerase, beta' subunit/160 kD subunit	K14306	5e-17	87.8	gmx:100781711	nuclear pore complex protein Nup62	-	-	-	ko01100//Metabolic pathways;ko03020//RNA polymerase;ko03013//RNA transport;ko00240//Pyrimidine metabolism;ko00230//Purine metabolism
CL11157.Contig1_All	2012	22	112	0.3453	1.6704	2.2743	Up	6.0441e-15	6.9627e-14	79	499	1.2561	8.0746	2.6844	Up	2.2025e-77	1.4218e-75	gi|293334769|ref|NP_001169070.1|	590.5	3e-167	uncharacterized protein LOC100382911 precursor [Zea mays]	gi|226491347|ref|NM_001148781.1|	79.8	1e-11	Zea mays uncharacterized LOC100274422 (LOC100274422), mRNA >gi|194707853|gb|BT043006.1| Zea mays full-length cDNA clone ZM_BFc0076B21 mRNA, complete cds	sp|Q9SN46|LRX5_ARATH	95.1	1e-19	Leucine-rich repeat extensin-like protein 5 OS=Arabidopsis thaliana GN=LRX5 PE=2 SV=2	YPO2725	65.9	3e-10	COG3501	Uncharacterized protein conserved in bacteria	K14306	2e-20	99.4	bdi:100835393	nuclear pore complex protein Nup62	-	-	-	ko03013//RNA transport
CL3051.Contig1_All	780	17	86	0.6884	3.3086	2.2649	Up	9.8056e-12	9.0393e-11	20	229	0.8203	9.5585	3.5426	Up	3.2542e-47	1.3317e-45	gi|323451117|gb|EGB06995.1|	100.9	2e-20	hypothetical protein AURANDRAFT_28296, partial [Aureococcus anophagefferens]	--	--	--	--	sp|Q7XYA7|RL14_GRIJA	78.6	4e-15	60S ribosomal protein L14 OS=Griffithsia japonica GN=RPL14 PE=2 SV=1	YKL006w	123	4e-28	COG2163	Ribosomal protein L14E/L6E/L27E	K02875	2e-18	91.3	ppp:PHYPADRAFT_198630	large subunit ribosomal protein L14e	-	-	-	ko03010//Ribosome
Unigene8455_All	274	22	111	2.5359	12.1566	2.2612	Up	9.8875e-15	1.1218e-13	9	36	1.0508	4.2776	2.0253	Up	3.1527e-05	0.00017633	gi|224121884|ref|XP_002330677.1|	90.9	5e-18	flavonoid o-methyltransferase related [Populus trichocarpa] >gi|222872281|gb|EEF09412.1| flavonoid o-methyltransferase related [Populus trichocarpa]	gi|147820466|emb|AM450702.2|	95.6	2e-17	Vitis vinifera contig VV78X132256.9, whole genome shotgun sequence	sp|B6VJS4|ROMT_VITVI	84.3	1e-17	Trans-resveratrol di-O-methyltransferase OS=Vitis vinifera GN=ROMT PE=1 SV=2	--	--	--	--	--	K16040	4e-17	84.3	vvi:100233030	trans-resveratrol di-O-methyltransferase [EC:2.1.1.240]	GO:0032259//methylation	GO:0046983//protein dimerization activity;GO:0050630	-	ko00945//Stilbenoid, diarylheptanoid and gingerol biosynthesis
Unigene13881_All	608	34	171	1.7662	8.4398	2.2566	Up	6.9325e-22	1.1233e-20	68	544	3.578	29.1302	3.0253	Up	3.0012e-95	2.3804e-93	gi|397567353|gb|EJK45539.1|	95.9	3e-19	hypothetical protein THAOC_35843 [Thalassiosira oceanica]	gi|303278847|ref|XM_003058671.1|	79.8	3e-12	Micromonas pusilla CCMP1545 ribosomal protein, mRNA	sp|P49689|RS30_ARATH	80.1	9e-16	40S ribosomal protein S30 OS=Arabidopsis thaliana GN=RPS30A PE=1 SV=3	--	--	--	--	--	K02983	2e-17	87	vcn:VOLCADRAFT_78308	small subunit ribosomal protein S30e	GO:0006412//translation	GO:0003735//structural constituent of ribosome	GO:0005730//nucleolus;GO:0022627//cytosolic small ribosomal subunit	ko03010//Ribosome
CL4250.Contig2_All	1258	7	35	0.1757	0.8349	2.2485	Up	1.8767e-05	9.1355e-05	0	169	0	4.3738	12.0947	Up	2.9942e-52	1.3425e-50	gi|575427|gb|AAA53173.1|	248.8	1e-64	similar to S. cerevisiae PTR2 gene, GenBank Accession Number L11994 [Arabidopsis thaliana]	--	--	--	--	sp|Q9M390|PTR1_ARATH	76.6	3e-14	Peptide transporter PTR1 OS=Arabidopsis thaliana GN=PTR1 PE=2 SV=1	SPBC13A2.04c	271	1e-72	COG3104	Dipeptide/tripeptide permease	K14638	5e-23	107	vcn:VOLCADRAFT_70090	solute carrier family 15 (peptide/histidine transporter), member 3/4	-	-	-	--
Unigene9553_All	1072	7	35	0.2062	0.9797	2.2483	Up	1.8767e-05	9.1346e-05	1	68	0.0298	2.0652	6.1148	Up	6.6098e-20	1.227e-18	gi|168004575|ref|XP_001754987.1|	410.2	2e-113	predicted protein [Physcomitrella patens subsp. patens] >gi|162694091|gb|EDQ80441.1| predicted protein [Physcomitrella patens subsp. patens]	gi|226517984|gb|CP001327.1|	137	3e-29	Micromonas sp. RCC299 chromosome 6, complete sequence	sp|Q9MAB3|NOP5B_ARATH	271	5e-73	Probable nucleolar protein 5-2 OS=Arabidopsis thaliana GN=NOP5-2 PE=2 SV=1	SPBC646.10c	446	2e-125	COG1498	Protein implicated in ribosomal biogenesis, Nop56p homolog	K14564	2e-114	410	ppp:PHYPADRAFT_203676	nucleolar protein 56	-	-	GO:0044464//cell part	ko03008//Ribosome biogenesis in eukaryotes
CL3897.Contig2_All	1728	10	50	0.1828	0.8683	2.2479	Up	2.7244e-07	1.69e-06	10	206	0.1851	3.8813	4.3902	Up	9.0927e-50	3.9114e-48	gi|2388584|gb|AAB71465.1|	55.8	2e-06	EST gb|ATTS1136 comes from this gene [Arabidopsis thaliana]	gi|116013773|dbj|AK240822.1|	63.9	5e-07	Oryza sativa Japonica Group cDNA, clone: J065013D07, full insert sequence	--	--	--	--	--	--	--	--	--	K01115	5e-06	51.2	rcu:RCOM_1613030	phospholipase D [EC:3.1.4.4]	-	-	-	ko01100//Metabolic pathways;ko00565//Ether lipid metabolism;ko00564//Glycerophospholipid metabolism;ko04144//Endocytosis;ko03013//RNA transport
Unigene18134_All	218	89	440	12.894	60.5668	2.2318	Up	3.4025e-53	1.2229e-51	7	31	1.0273	4.6297	2.1721	Up	5.6114e-05	0.0002989	--	--	--	--	--	--	--	--	--	--	--	--	--	--	--	--	--	--	--	--	--	--	-	-	-	--
Unigene16495_All	825	132	652	5.0533	23.7155	2.2305	Up	5.8991e-78	2.9354e-76	10	52	0.3878	2.0521	2.4037	Up	2.3064e-08	1.9904e-07	gi|351727290|ref|NP_001235876.1|	168.3	1e-40	uncharacterized protein LOC100305984 [Glycine max]	gi|53748488|emb|AJ844008.1|	99.6	4e-18	Plantago major mRNA for glutaredoxin 1 (glx1 gene)	sp|O04341|GRXS9_ARATH	163	1e-40	Monothiol glutaredoxin-S9 OS=Arabidopsis thaliana GN=GRXS9 PE=2 SV=1	YDR513w	53.9	3e-07	COG0695	Glutaredoxin and related proteins	K03676	2e-22	103	bdi:100821530	glutaredoxin 3	GO:0045454//cell redox homeostasis;GO:0048653//anther development	GO:0009055//electron carrier activity;GO:0008794//arsenate reductase (glutaredoxin) activity;GO:0015035//protein disulfide oxidoreductase activity	GO:0005737//cytoplasm	--
Unigene634_All	1250	320	1575	8.0853	37.8102	2.2254	Up	3.224e-185	3.8235e-183	14	102	0.3583	2.6567	2.8904	Up	2.9066e-18	5.0182e-17	gi|6942324|gb|AAF32410.1|AF230277_1	501.5	1e-140	alpha-expansin 2 [Triphysaria versicolor]	gi|7580483|gb|AF230277.2|AF230277	712	0	Triphysaria versicolor clone TvEXP2 alpha-expansin 2 mRNA, complete cds	sp|Q38865|EXPA6_ARATH	452	2e-127	Expansin-A6 OS=Arabidopsis thaliana GN=EXPA6 PE=2 SV=2	--	--	--	--	--	--	--	--	--	--	GO:0009664//plant-type cell wall organization;GO:0006949//syncytium formation	-	GO:0005576//extracellular region;GO:0016020//membrane;GO:0009505//plant-type cell wall	--
CL7186.Contig2_All	791	7	34	0.2795	1.2899	2.2063	Up	3.0833e-05	0.00014525	8	99	0.3236	4.0748	3.6544	Up	1.0455e-21	2.106e-20	--	--	--	--	--	--	--	--	--	--	--	--	--	--	--	--	--	--	--	--	--	--	-	-	-	--
CL5075.Contig2_All	2933	49	235	0.5276	2.4043	2.1881	Up	1.7782e-28	3.6101e-27	121	680	1.3198	7.5482	2.5158	Up	1.4665e-97	1.1922e-95	gi|357448011|ref|XP_003594281.1|	118.2	7e-25	Proline-rich protein [Medicago truncatula] >gi|355483329|gb|AES64532.1| Proline-rich protein [Medicago truncatula]	--	--	--	--	sp|Q9ZQI0|EPR1_ARATH	137	3e-32	Proline-rich extensin-like protein EPR1 OS=Arabidopsis thaliana GN=EPR1 PE=2 SV=1	YPO2725	81.6	7e-15	COG3501	Uncharacterized protein conserved in bacteria	K09252	1e-33	143	rcu:RCOM_1833740	feruloyl esterase [EC:3.1.1.73]	-	-	-	--
Unigene10829_All	1347	19	91	0.4455	2.0273	2.1861	Up	7.1027e-12	6.6126e-11	58	766	1.3775	18.5144	3.7485	Up	1.4635e-161	2.0036e-159	gi|357128765|ref|XP_003566040.1|	61.6	3e-08	PREDICTED: uncharacterized protein LOC100829785 [Brachypodium distachyon]	--	--	--	--	sp|Q9FPQ6|GP1_CHLRE	102	4e-22	Vegetative cell wall protein gp1 OS=Chlamydomonas reinhardtii GN=GP1 PE=2 SV=1	slr1403_2	63.5	8e-10	COG2931	RTX toxins and related Ca2+-binding proteins	K01115	4e-20	97.8	vcn:VOLCADRAFT_99471	phospholipase D [EC:3.1.4.4]	-	-	-	ko01100//Metabolic pathways;ko00565//Ether lipid metabolism;ko00564//Glycerophospholipid metabolism;ko04144//Endocytosis
Unigene7473_All	788	46	211	1.8675	8.4569	2.179	Up	3.4824e-26	3.446e-25	13	166	0.5371	6.3215	3.557	Up	1.4014e-32	1.4797e-31	gi|1235896|gb|AAB63310.1|	253.8	1e-66	18.6 kDa heat-shock protein [Helianthus annuus]	gi|241988491|dbj|AK335749.1|	93.7	2e-16	Triticum aestivum cDNA, clone: WT013_K23, cultivar: Chinese Spring	sp|P05478|HSP16_SOYBN	224	3e-59	18.5 kDa class I heat shock protein OS=Glycine max GN=HSP18.5-C PE=3 SV=1	TM0374	89.7	5e-18	COG0071	Molecular chaperone (small heat shock protein)	K13993	9e-59	224	gmx:100499727	HSP20 family protein	GO:0006457//protein folding;GO:0051259//protein oligomerization;GO:0009651//response to salt stress;GO:0009408//response to heat	-	GO:0005737//cytoplasm	ko04141//Protein processing in endoplasmic reticulum
CL1767.Contig4_All	1743	67	316	1.214	5.4404	2.1639	Up	2.9218e-37	7.572e-36	326	1422	5.9835	26.5614	2.1503	Up	2.6056e-167	3.7241e-165	gi|402746071|gb|AFQ93770.1|	693.3	0	cytochrome c oxidase subunit 1, partial (mitochondrion) [Trebouxiophyceae sp. MX-AZ01]	gi|325196018|emb|FR826808.1|	504	1e-139	Albugo laibachii Nc14, genomic contig CONTIG_3975_NC14_v4_286_11	sp|P26856|COX1_MARPO	679	0	Cytochrome c oxidase subunit 1 OS=Marchantia polymorpha GN=COX1 PE=3 SV=2	Q0045	651	0	COG0843	Heme/copper-type cytochrome/quinol oxidases, subunit 1	K02256	0	685	ota:OstapMp40	cytochrome c oxidase subunit 1 [EC:1.9.3.1]	GO:0006810//transport;GO:0022900//electron transport chain;GO:0009060//aerobic respiration	GO:0005507//copper ion binding;GO:0004129//cytochrome-c oxidase activity;GO:0009055//electron carrier activity;GO:0020037//heme binding;GO:0005506//iron ion binding	GO:0016021//integral to membrane;GO:0005743//mitochondrial inner membrane;GO:0070469//respiratory chain;GO:0005886//plasma membrane	ko01100//Metabolic pathways;ko00190//Oxidative phosphorylation
Unigene14335_All	434	45	210	3.2748	14.5201	2.1486	Up	4.5767e-25	8.3111e-24	66	570	4.8651	42.7596	3.1357	Up	3.0694e-103	2.6524e-101	gi|326512730|dbj|BAK03272.1|	129	1e-29	predicted protein [Hordeum vulgare subsp. vulgare]	gi|195596104|gb|EU943750.1|	129	2e-27	Zea mays clone 1684680 mRNA sequence	sp|Q8GYL5|RS253_ARATH	90.9	3e-19	40S ribosomal protein S25-3 OS=Arabidopsis thaliana GN=RPS25D PE=3 SV=2	SPAC694.05c	106	2e-23	COG4901	Ribosomal protein S25	K02975	7e-20	94	osa:4349810	small subunit ribosomal protein S25e	GO:0006412//translation	GO:0003735//structural constituent of ribosome	GO:0005794//Golgi apparatus;GO:0022627//cytosolic small ribosomal subunit	ko03010//Ribosome
Unigene332_All	3123	105	470	1.0756	4.7531	2.1437	Up	2.8447e-55	4.8126e-54	84	506	0.8757	4.862	2.473	Up	2.265e-67	4.14e-66	gi|359474547|ref|XP_002277503.2|	1483.4	0	PREDICTED: alpha,alpha-trehalose-phosphate synthase [UDP-forming] 5-like [Vitis vinifera]	gi|189406781|dbj|AP010802.1|	985	0	Solanum lycopersicum DNA, chromosome 8, clone: C08SLm0015J19, complete sequence	sp|O23617|TPS5_ARATH	1377	0	Alpha,alpha-trehalose-phosphate synthase [UDP-forming] 5 OS=Arabidopsis thaliana GN=TPS5 PE=1 SV=2	YBR126c	350	9e-96	COG0380	Trehalose-6-phosphate synthase	K16055	0	1471	pop:POPTR_757196	trehalose 6-phosphate synthase/phosphatase [EC:2.4.1.15 3.1.3.12]	GO:0019252//starch biosynthetic process;GO:0043085//positive regulation of catalytic activity;GO:0000023//maltose metabolic process;GO:0005992//trehalose biosynthetic process	GO:0003825//alpha,alpha-trehalose-phosphate synthase (UDP-forming) activity;GO:0004805//trehalose-phosphatase activity	GO:0005739//mitochondrion	ko00500//Starch and sucrose metabolism
CL8715.Contig2_All	1641	19	85	0.3704	1.6359	2.1429	Up	3.5484e-11	1.9954e-10	29	168	0.5754	3.0721	2.4166	Up	8.1744e-23	6.6874e-22	gi|86155943|gb|ABC86709.1|	423.7	3e-117	putative WRKY1a transcription factor [Coffea arabica]	gi|225444290|ref|XM_002263079.1|	190	3e-45	PREDICTED: Vitis vinifera WRKY transcription factor 6-like (LOC100255611), mRNA	sp|Q9C519|WRKY6_ARATH	367	8e-102	WRKY transcription factor 6 OS=Arabidopsis thaliana GN=WRKY6 PE=1 SV=1	--	--	--	--	--	K13424	6e-25	114	pop:POPTR_577093	WRKY transcription factor 33	-	-	-	ko04626//Plant-pathogen interaction
Unigene26878_All	883	16	74	0.5723	2.5148	2.1356	Up	1.1798e-09	9.2735e-09	28	313	1.0145	11.5407	3.5079	Up	1.8604e-63	9.9258e-62	gi|302843366|ref|XP_002953225.1|	56.6	5e-07	hypothetical protein VOLCADRAFT_63308 [Volvox carteri f. nagariensis] >gi|300261612|gb|EFJ45824.1| hypothetical protein VOLCADRAFT_63308 [Volvox carteri f. nagariensis]	--	--	--	--	sp|Q9FFW5|PERK8_ARATH	62.4	3e-10	Proline-rich receptor-like protein kinase PERK8 OS=Arabidopsis thaliana GN=PERK8 PE=1 SV=1	--	--	--	--	--	K01115	3e-07	53.9	vcn:VOLCADRAFT_99471	phospholipase D [EC:3.1.4.4]	-	-	GO:0044464//cell part	ko01100//Metabolic pathways;ko00565//Ether lipid metabolism;ko00500//Starch and sucrose metabolism;ko00564//Glycerophospholipid metabolism;ko04144//Endocytosis;ko00040//Pentose and glucuronate interconversions
Unigene18079_All	1247	7	32	0.1773	0.7701	2.1189	Up	8.2153e-05	0.00036271	22	103	0.5644	2.6892	2.2524	Up	2.9331e-14	4.0815e-13	gi|90101285|sp|Q6YW46.2|EF1G2_ORYSJ	186.4	7e-46	RecName: Full=Elongation factor 1-gamma 2; Short=EF-1-gamma 2; AltName: Full=eEF-1B gamma 2	--	--	--	--	sp|Q6YW46|EF1G2_ORYSJ	186	2e-47	Elongation factor 1-gamma 2 OS=Oryza sativa subsp. japonica GN=Os02g0220500 PE=2 SV=2	YPL048w	312	9e-85	COG0625	Glutathione S-transferase	K03233	1e-46	185	pop:POPTR_745518	elongation factor 1-gamma	-	-	GO:0044464//cell part	--
CL1119.Contig1_All	1214	7	32	0.1821	0.791	2.1189	Up	8.2153e-05	0.00036275	28	195	0.7379	5.2295	2.8252	Up	7.0826e-33	2.0991e-31	gi|348683808|gb|EGZ23623.1|	362.5	7e-99	putative transaldolase [Phytophthora sojae]	gi|226507093|ref|NM_001147588.1|	611	1e-172	Zea mays uncharacterized LOC100273141 (LOC100273141), mRNA >gi|194702451|gb|BT040305.1| Zea mays full-length cDNA clone ZM_BFc0080D10 mRNA, complete cds	sp|Q9FPQ6|GP1_CHLRE	125	6e-29	Vegetative cell wall protein gp1 OS=Chlamydomonas reinhardtii GN=GP1 PE=2 SV=1	YLR354c	408	1e-113	COG0176	Transaldolase	K00616	1e-66	252	zma:100273141	transaldolase [EC:2.2.1.2]	GO:0005975//carbohydrate metabolic process	GO:0016740//transferase activity	GO:0005737//cytoplasm	ko01100//Metabolic pathways;ko01110//Biosynthesis of secondary metabolites;ko00030//Pentose phosphate pathway
CL7369.Contig1_All	1132	11	50	0.3069	1.3254	2.1106	Up	7.6672e-07	4.5093e-06	10	104	0.2826	2.9911	3.4038	Up	1.7115e-21	3.413e-20	gi|224141781|ref|XP_002324243.1|	306.6	4e-82	predicted protein [Populus trichocarpa] >gi|222865677|gb|EEF02808.1| predicted protein [Populus trichocarpa]	gi|226524189|gb|CP001577.1|	61.9	1e-06	Micromonas sp. RCC299 chromosome 12, complete sequence	sp|P18616|RPB1_ARATH	63.9	2e-10	DNA-directed RNA polymerase II subunit RPB1 OS=Arabidopsis thaliana GN=RPB205 PE=1 SV=3	SPBC28F2.12	57	6e-08	COG0086	DNA-directed RNA polymerase, beta' subunit/160 kD subunit	K15029	4e-83	306	pop:POPTR_825689	translation initiation factor 3 subunit L	-	-	GO:0009506//plasmodesma;GO:0005886//plasma membrane;GO:0005829//cytosol	--
CL14.Contig2_All	2287	34	154	0.4695	2.0207	2.1057	Up	2.467e-18	3.411e-17	106	618	1.4828	8.7977	2.5688	Up	6.2858e-91	4.8057e-89	gi|326501636|dbj|BAK02607.1|	159.1	2e-37	predicted protein [Hordeum vulgare subsp. vulgare]	--	--	--	--	sp|Q9FPQ6|GP1_CHLRE	148	1e-35	Vegetative cell wall protein gp1 OS=Chlamydomonas reinhardtii GN=GP1 PE=2 SV=1	Rv3876	86.3	2e-16	COG0455	ATPases involved in chromosome partitioning	K01115	2e-24	113	vcn:VOLCADRAFT_99471	phospholipase D [EC:3.1.4.4]	-	-	-	ko01100//Metabolic pathways;ko00565//Ether lipid metabolism;ko00564//Glycerophospholipid metabolism;ko04144//Endocytosis;ko03013//RNA transport
Unigene5629_All	373	14	61	1.2008	5.1651	2.1048	Up	3.1696e-08	1.4543e-07	13	96	1.1347	7.7233	2.7669	Up	1.3341e-15	8.3064e-15	gi|255546868|ref|XP_002514492.1|	51.6	3e-06	LRX2, putative [Ricinus communis] >gi|223546391|gb|EEF47892.1| LRX2, putative [Ricinus communis]	--	--	--	--	sp|O48809|LRX2_ARATH	101	1e-22	Leucine-rich repeat extensin-like protein 2 OS=Arabidopsis thaliana GN=LRX2 PE=1 SV=1	Rv1078	49.3	2e-06	COG1714	Predicted membrane protein/domain	K01115	6e-12	67	vcn:VOLCADRAFT_99471	phospholipase D [EC:3.1.4.4]	GO:0010054//trichoblast differentiation;GO:0016049//cell growth;GO:0000902//cell morphogenesis;GO:0060560//developmental growth involved in morphogenesis;GO:0048468//cell development	-	GO:0005618//cell wall	ko01100//Metabolic pathways;ko00565//Ether lipid metabolism;ko04144//Endocytosis;ko00564//Glycerophospholipid metabolism
Unigene30756_All	1503	779	3507	16.3694	70.0189	2.0967	Up	0	0	13	59	0.2767	1.278	2.2075	Up	1.5174e-08	1.3337e-07	gi|297733630|emb|CBI14877.3|	490.7	2e-137	unnamed protein product [Vitis vinifera]	gi|225321118|dbj|AK325329.1|	85.7	1e-13	Solanum lycopersicum cDNA, clone: LEFL1095BB12, HTC in leaf	sp|Q9STM6|GDL57_ARATH	412	3e-115	GDSL esterase/lipase At3g48460 OS=Arabidopsis thaliana GN=At3g48460 PE=2 SV=1	all3634	72	3e-12	COG3240	Phospholipase/lecithinase/hemolysin	K00514	4e-50	197	rcu:RCOM_1428040	zeta-carotene desaturase [EC:1.3.5.6]	-	GO:0004091//carboxylesterase activity	GO:0005576//extracellular region;GO:0016023//cytoplasmic membrane-bounded vesicle	ko01100//Metabolic pathways;ko01110//Biosynthesis of secondary metabolites;ko00906//Carotenoid biosynthesis;ko00511//Other glycan degradation
CL3075.Contig1_All	1688	10	45	0.1871	0.8	2.0962	Up	3.1119e-06	1.6937e-05	9	162	0.1706	3.1246	4.195	Up	2.6701e-38	8.9689e-37	gi|168044424|ref|XP_001774681.1|	439.1	9e-122	predicted protein [Physcomitrella patens subsp. patens] >gi|162673981|gb|EDQ60496.1| predicted protein [Physcomitrella patens subsp. patens]	gi|126742449|gb|EF119231.1|	83.8	5e-13	Mesostigma viride cytosolic 3-hydroxy-3-methylglutaryl-CoA synthase (HMGS) mRNA, partial cds	sp|P54873|HMCS_ARATH	413	1e-115	Hydroxymethylglutaryl-CoA synthase OS=Arabidopsis thaliana GN=HMGS PE=1 SV=2	YML126c	549	6e-156	COG3425	3-hydroxy-3-methylglutaryl CoA synthase	K01641	8e-123	439	ppp:PHYPADRAFT_219750	hydroxymethylglutaryl-CoA synthase [EC:2.3.3.10]	-	GO:0016740//transferase activity	-	ko01100//Metabolic pathways;ko01110//Biosynthesis of secondary metabolites;ko00280//Valine, leucine and isoleucine degradation;ko00650//Butanoate metabolism;ko00072//Synthesis and degradation of ketone bodies;ko00900//Terpenoid backbone biosynthesis
CL3420.Contig2_All	2140	80	359	1.1807	5.0341	2.0921	Up	2.0228e-40	5.6519e-39	87	838	1.3006	12.7491	3.2931	Up	4.749e-158	6.3851e-156	gi|8918240|dbj|BAA97566.1|	696	0	hsp70 [Blastocystis hominis]	gi|32992547|dbj|AK107338.1|	442	1e-121	Oryza sativa Japonica Group cDNA clone:002-126-F12, full insert sequence	sp|P37899|HSP70_PYRSA	685	0	Heat shock 70 kDa protein OS=Pyrenomonas salina GN=HSP70 PE=3 SV=1	YDL229w	918	0	COG0443	Molecular chaperone	K03283	0	684	cme:CMP145C	heat shock 70kDa protein 1/8	GO:0006950//response to stress	GO:0000166//nucleotide binding	GO:0016020//membrane;GO:0009536//plastid;GO:0071944//cell periphery	ko04144//Endocytosis;ko04141//Protein processing in endoplasmic reticulum;ko03040//Spliceosome
Unigene23219_All	1674	64	282	1.2075	5.0551	2.0657	Up	1.3446e-31	3.0075e-30	69	753	1.3187	14.6449	3.4732	Up	4.2616e-149	5.3671e-147	gi|326511343|dbj|BAJ87685.1|	628.6	8e-179	predicted protein [Hordeum vulgare subsp. vulgare]	gi|226514636|gb|CP001323.1|	256	6e-65	Micromonas sp. RCC299 chromosome 2, complete sequence	sp|Q9CAI7|IF4A3_ARATH	557	7e-159	Eukaryotic initiation factor 4A-3 OS=Arabidopsis thaliana GN=TIF4A-3 PE=1 SV=1	SPAC1006.07	659	0	COG0513	Superfamily II DNA and RNA helicases	K03257	2e-158	557	olu:OSTLU_32748	translation initiation factor 4A	GO:0006413//translational initiation;GO:0009749//response to glucose stimulus;GO:0009744//response to sucrose stimulus;GO:0009750//response to fructose stimulus	GO:0003743//translation initiation factor activity;GO:0008026//ATP-dependent helicase activity;GO:0005524//ATP binding	GO:0005829//cytosol;GO:0009505//plant-type cell wall;GO:0005774//vacuolar membrane;GO:0005794//Golgi apparatus	ko03013//RNA transport
Unigene7400_All	620	31	136	1.5792	6.5824	2.0594	Up	6.0887e-16	7.4102e-15	35	342	1.806	17.959	3.3138	Up	7.4414e-66	4.0819e-64	gi|356555056|ref|XP_003545855.1|	181.4	7e-45	PREDICTED: 60S ribosomal protein L26-1-like [Glycine max]	gi|32993534|dbj|AK108325.1|	1150	0	Oryza sativa Japonica Group cDNA clone:002-141-H06, full insert sequence	sp|Q9FJX2|RL262_ARATH	173	8e-44	60S ribosomal protein L26-2 OS=Arabidopsis thaliana GN=RPL26B PE=2 SV=1	SPBC29B5.03c	164	1e-40	COG0198	Ribosomal protein L24	K02898	8e-46	181	gmx:100775705	large subunit ribosomal protein L26e	GO:0001510//RNA methylation;GO:0006412//translation;GO:0009409//response to cold	GO:0003735//structural constituent of ribosome;GO:0005515//protein binding	GO:0005730//nucleolus;GO:0005774//vacuolar membrane;GO:0009507//chloroplast;GO:0022625//cytosolic large ribosomal subunit;GO:0005794//Golgi apparatus;GO:0005886//plasma membrane	ko03010//Ribosome
CL10530.Contig3_All	818	30	131	1.1583	4.8057	2.0527	Up	2.3871e-15	2.8133e-14	48	385	1.8773	15.3234	3.029	Up	5.6265e-68	3.1593e-66	gi|388516469|gb|AFK46296.1|	199.1	5e-50	unknown [Lotus japonicus]	gi|32995844|dbj|AK110635.1|	224	1e-55	Oryza sativa Japonica Group cDNA clone:002-169-C03, full insert sequence	sp|Q9C505|IF5A3_ARATH	179	2e-45	Eukaryotic translation initiation factor 5A-3 OS=Arabidopsis thaliana GN=At1g69410 PE=2 SV=1	YEL034w	228	1e-59	COG0231	Translation elongation factor P (EF-P)/translation initiation factor 5A (eIF-5A)	K03263	5e-45	179	ath:AT1G69410	translation initiation factor 5A	GO:0006413//translational initiation;GO:0006414//translational elongation;GO:0045727//positive regulation of translation	GO:0003743//translation initiation factor activity	GO:0005737//cytoplasm	--
Unigene26775_All	646	25	109	1.2223	5.0633	2.0505	Up	5.506e-13	5.5541e-12	52	233	2.5752	11.7428	2.189	Up	1.9619e-29	5.1982e-28	gi|388502964|gb|AFK39548.1|	87	2e-16	unknown [Lotus japonicus]	gi|255537796|ref|XM_002509919.1|	63.9	2e-07	Ricinus communis conserved hypothetical protein, mRNA	--	--	--	--	--	--	--	--	--	--	--	--	--	--	-	-	-	--
CL5075.Contig3_All	2912	54	234	0.5857	2.4114	2.0416	Up	4.1668e-26	7.8687e-25	114	616	1.2524	6.8871	2.4592	Up	2.8066e-86	2.034e-84	gi|357448011|ref|XP_003594281.1|	67	1e-09	Proline-rich protein [Medicago truncatula] >gi|355483329|gb|AES64532.1| Proline-rich protein [Medicago truncatula]	--	--	--	--	sp|Q9ZQI0|EPR1_ARATH	134	4e-31	Proline-rich extensin-like protein EPR1 OS=Arabidopsis thaliana GN=EPR1 PE=2 SV=1	YPO2725	81.6	7e-15	COG3501	Uncharacterized protein conserved in bacteria	K09252	1e-33	143	rcu:RCOM_1833740	feruloyl esterase [EC:3.1.1.73]	-	-	-	--
Unigene31566_All	501	12	52	0.7565	3.1146	2.0416	Up	7.8949e-07	4.6342e-06	2	34	0.1277	2.2095	4.1129	Up	7.6542e-09	6.9457e-08	gi|225431637|ref|XP_002263124.1|	167.2	8e-41	PREDICTED: gibberellin 3-beta-dioxygenase 4-like [Vitis vinifera]	--	--	--	--	sp|Q9FFQ4|FLS5_ARATH	64.7	3e-11	Probable flavonol synthase 5 OS=Arabidopsis thaliana GN=FLS5 PE=2 SV=1	--	--	--	--	--	K04124	2e-10	63.2	pop:POPTR_548646	gibberellin 3-beta-dioxygenase [EC:1.14.11.15]	-	GO:0051213//dioxygenase activity	-	ko01100//Metabolic pathways;ko01110//Biosynthesis of secondary metabolites;ko00941//Flavonoid biosynthesis;ko00904//Diterpenoid biosynthesis
CL5992.Contig3_All	493	7	30	0.4484	1.8261	2.0259	Up	0.00021481	0.00087771	19	79	1.2329	5.2171	2.0812	Up	2.5522e-10	2.654e-09	gi|54039491|sp|Q7XYB0.1|RS29_GRIJA	94	9e-19	RecName: Full=40S ribosomal protein S29 >gi|32400973|gb|AAP80692.1| ribosome protein S29 [Griffithsia japonica]	gi|89242344|gb|DQ401084.1|	89.7	2e-15	Chlamydomonas sp. ICE-L ribosomal protein S29 subunit mRNA, complete cds	sp|Q7XYB0|RS29_GRIJA	94	4e-20	40S ribosomal protein S29 OS=Griffithsia japonica GN=RPS29 PE=3 SV=1	YLR388w	100	2e-21	COG0199	Ribosomal protein S14	K02980	3e-18	89	cre:CHLREDRAFT_195607	small subunit ribosomal protein S29e	GO:0006412//translation	GO:0046872//metal ion binding;GO:0003735//structural constituent of ribosome	GO:0022627//cytosolic small ribosomal subunit	ko03010//Ribosome
CL6274.Contig1_All	1193	18	77	0.4765	1.9368	2.0231	Up	2.0294e-09	1.5629e-08	31	197	0.8313	5.3762	2.6931	Up	1.299e-31	3.6894e-30	gi|358346811|ref|XP_003637458.1|	72.4	1e-11	Transcription elongation factor SPT6 [Medicago truncatula] >gi|355503393|gb|AES84596.1| Transcription elongation factor SPT6 [Medicago truncatula]	--	--	--	--	sp|O65639|CSP1_ARATH	145	4e-35	Cold shock protein 1 OS=Arabidopsis thaliana GN=CSP1 PE=2 SV=1	SPAC13D6.02c	197	3e-50	COG5082	Arginine methyltransferase-interacting protein, contains RING Zn-finger	K09250	2e-38	158	aly:ARALYDRAFT_480687	cellular nucleic acid-binding protein	GO:0016070//RNA metabolic process;GO:0034645//cellular macromolecule biosynthetic process;GO:0009628//response to abiotic stimulus;GO:0010467//gene expression;GO:0006950//response to stress	GO:0003677//DNA binding	-	--
Unigene7255_All	822	9	37	0.3503	1.4216	2.0209	Up	3.0084e-05	0.00010077	10	47	0.3961	1.7158	2.1149	Up	2.068e-06	7.2184e-06	gi|225446010|ref|XP_002268176.1|	297.7	1e-79	PREDICTED: putative glucose-6-phosphate 1-epimerase [Vitis vinifera] >gi|297735418|emb|CBI17858.3| unnamed protein product [Vitis vinifera]	gi|225320936|dbj|AK325147.1|	196	2e-47	Solanum lycopersicum cDNA, clone: LEFL1092BD11, HTC in leaf	sp|Q40784|AAPC_CENCI	265	3e-71	Putative glucose-6-phosphate 1-epimerase OS=Cenchrus ciliaris PE=2 SV=1	VC2001	94	3e-19	COG0676	Uncharacterized enzymes related to aldose 1-epimerase	K01792	1e-80	297	vvi:100259893	glucose-6-phosphate 1-epimerase [EC:5.1.3.15]	GO:0005975//carbohydrate metabolic process;GO:0009737//response to abscisic acid stimulus	GO:0030246//carbohydrate binding;GO:0016853//isomerase activity	GO:0009505//plant-type cell wall;GO:0005886//plasma membrane	ko01100//Metabolic pathways;ko01110//Biosynthesis of secondary metabolites;ko00010//Glycolysis / Gluconeogenesis
Unigene1027_All	639	30	128	1.4828	6.011	2.0193	Up	9.6032e-15	1.0905e-13	96	418	4.8063	21.2973	2.1477	Up	2.3564e-50	1.0231e-48	gi|384249261|gb|EIE22743.1|	149.1	4e-35	60S ribosomal protein L37a [Coccomyxa subellipsoidea C-169]	gi|192335921|gb|EU829534.1|	69.9	3e-09	Linum usitatissimum clone LU0027C02 mRNA sequence	sp|Q9ZRS8|RL37A_PSEMZ	137	4e-33	60S ribosomal protein L37a OS=Pseudotsuga menziesii GN=RPL37A PE=3 SV=1	YPR043w	144	1e-34	COG1997	Ribosomal protein L37AE/L43A	K02921	5e-33	139	ppp:PHYPADRAFT_193569	large subunit ribosomal protein L37Ae	GO:0006412//translation	GO:0003735//structural constituent of ribosome	GO:0022625//cytosolic large ribosomal subunit;GO:0005739//mitochondrion	ko03010//Ribosome
CL11887.Contig1_All	1418	8	34	0.1782	0.7195	2.0135	Up	8.3623e-05	0.00036866	0	157	0	3.6047	11.8157	Up	1.363e-48	5.7268e-47	gi|326505284|dbj|BAK03029.1|	278.9	1e-73	predicted protein [Hordeum vulgare subsp. vulgare]	gi|224581810|gb|FJ744543.1|	60	6e-06	Elaeis oleifera delta-12 fatty acid desaturase (FAD2) mRNA, partial cds	sp|P46313|FAD6E_ARATH	255	5e-68	Omega-6 fatty acid desaturase, endoplasmic reticulum OS=Arabidopsis thaliana GN=FAD2 PE=2 SV=1	all1597	183	7e-46	COG3239	Fatty acid desaturase	K10256	2e-70	265	osa:4330523	omega-6 fatty acid desaturase (delta-12 desaturase) [EC:1.14.19.-]	-	-	-	ko01040//Biosynthesis of unsaturated fatty acids
CL11295.Contig1_All	745	25	106	1.0598	4.2696	2.0103	Up	2.2161e-12	2.1421e-11	18	285	0.773	12.4548	4.0101	Up	2.8389e-64	1.5323e-62	gi|242063702|ref|XP_002453140.1|	127.9	1e-28	hypothetical protein SORBIDRAFT_04g000750 [Sorghum bicolor] >gi|241932971|gb|EES06116.1| hypothetical protein SORBIDRAFT_04g000750 [Sorghum bicolor]	--	--	--	--	sp|Q944W6|TCTP_BRAOL	122	2e-28	Translationally-controlled tumor protein homolog OS=Brassica oleracea GN=TCTP PE=2 SV=1	--	--	--	--	--	K13171	7e-07	52.4	vvi:100262120	serine/arginine repetitive matrix protein 1	GO:0090333//regulation of stomatal closure;GO:0010252//auxin homeostasis;GO:0009819//drought recovery;GO:0001558//regulation of cell growth;GO:0008283//cell proliferation;GO:0042742//defense response to bacterium;GO:0031117//positive regulation of microtubule depolymerization;GO:0048527//lateral root development;GO:0009790//embryo development;GO:0046686//response to cadmium ion;GO:0048768//root h…	GO:0008017//microtubule binding	GO:0005774//vacuolar membrane;GO:0048046//apoplast;GO:0009507//chloroplast;GO:0005794//Golgi apparatus;GO:0005829//cytosol;GO:0009579//thylakoid;GO:0090406//pollen tube;GO:0009506//plasmodesma;GO:0005886//plasma membrane;GO:0005634//nucleus	ko03013//RNA transport;ko03015//mRNA surveillance pathway
CL8438.Contig1_All	982	51	216	1.6403	6.6006	2.0086	Up	9.7069e-24	1.6814e-22	77	580	2.5085	19.2294	2.9384	Up	1.5338e-98	1.2596e-96	gi|6012952|emb|CAB57309.1|	179.5	6e-44	60S ribosomal protein L6 (YL 16 like) [Cyanophora paradoxa]	--	--	--	--	sp|Q9C9C6|RL62_ARATH	174	5e-44	60S ribosomal protein L6-2 OS=Arabidopsis thaliana GN=RPL6B PE=2 SV=1	YML073c	184	3e-46	COG2163	Ribosomal protein L14E/L6E/L27E	K02934	1e-43	175	aly:ARALYDRAFT_476546	large subunit ribosomal protein L6e	GO:0001510//RNA methylation;GO:0006412//translation	GO:0003735//structural constituent of ribosome	GO:0005730//nucleolus;GO:0009506//plasmodesma;GO:0009507//chloroplast;GO:0022625//cytosolic large ribosomal subunit;GO:0005783//endoplasmic reticulum;GO:0005886//plasma membrane	ko03010//Ribosome
CL2932.Contig1_All	595	18	76	0.9555	3.833	2.0041	Up	3.2279e-09	2.4379e-08	12	76	0.6452	4.1586	2.6883	Up	5.0808e-13	6.4961e-12	gi|224058425|ref|XP_002299503.1|	209.5	2e-53	predicted protein [Populus trichocarpa] >gi|222846761|gb|EEE84308.1| predicted protein [Populus trichocarpa]	gi|224072054|ref|XM_002303580.1|	79.8	3e-12	Populus trichocarpa predicted protein, mRNA	sp|Q9LS46|ALMT9_ARATH	53.5	8e-08	Aluminum-activated malate transporter 9 OS=Arabidopsis thaliana GN=ALMT9 PE=2 SV=1	--	--	--	--	--	--	--	--	--	--	-	-	GO:0016020//membrane	--
Unigene18462_All	1025	136	573	4.1905	16.7753	2.0011	Up	4.5183e-60	1.7965e-58	3	24	0.0936	0.7623	3.0258	Up	2.2559e-05	0.00012957	gi|255548203|ref|XP_002515158.1|	412.9	3e-114	catalytic, putative [Ricinus communis] >gi|223545638|gb|EEF47142.1| catalytic, putative [Ricinus communis]	gi|359480229|ref|XM_002280720.2|	208	8e-51	PREDICTED: Vitis vinifera suppressor of disruption of TFIIS-like (LOC100257326), mRNA	--	--	--	--	BMEII0272	95.9	1e-19	COG1011	Predicted hydrolase (HAD superfamily)	K07025	3e-115	412	rcu:RCOM_1342600	putative hydrolase of the HAD superfamily	GO:0010167//response to nitrate;GO:0015706//nitrate transport	GO:0016787//hydrolase activity	GO:0005634//nucleus	--
CL1075.Contig16_All	2589	297	78	3.6231	0.9041	-2.0027	Down	6.5331e-34	1.5576e-32	1183	272	14.6181	3.4205	-2.0955	Down	3.1816e-132	3.5162e-130	gi|296084540|emb|CBI25561.3|	180.3	6e-121	unnamed protein product [Vitis vinifera]	gi|156447070|gb|AC209003.1|	135	2e-28	Populus trichocarpa clone POP041-D17, complete sequence	sp|Q9FZP1|HPSE3_ARATH	241	2e-104	Heparanase-like protein 3 OS=Arabidopsis thaliana GN=At5g34940 PE=2 SV=2	--	--	--	--	--	K07964	6e-99	226	gmx:100792087	heparanase 1 [EC:3.2.1.166]	-	GO:0004566//beta-glucuronidase activity	GO:0005576//extracellular region;GO:0016023//cytoplasmic membrane-bounded vesicle;GO:0009505//plant-type cell wall	ko01100//Metabolic pathways;ko00531//Glycosaminoglycan degradation
CL2779.Contig28_All	1914	92	24	1.5181	0.3763	-2.0123	Down	1.4412e-11	1.3138e-10	379	85	6.3348	1.4459	-2.1313	Down	1.8832e-44	7.2387e-43	gi|242088755|ref|XP_002440210.1|	261.2	1e-140	hypothetical protein SORBIDRAFT_09g027830 [Sorghum bicolor] >gi|241945495|gb|EES18640.1| hypothetical protein SORBIDRAFT_09g027830 [Sorghum bicolor]	gi|225316291|dbj|AK322244.1|	200	4e-48	Solanum lycopersicum cDNA, clone: LEFL1035BD04, HTC in leaf	sp|Q9LYT3|TT12_ARATH	151	2e-70	Protein TRANSPARENT TESTA 12 OS=Arabidopsis thaliana GN=TT12 PE=2 SV=1	SPCC4B3.13	122	2e-27	COG0534	Na+-driven multidrug efflux pump	K03327	1e-141	263	sbi:SORBI_09g027830	multidrug resistance protein, MATE family	GO:0050896//response to stimulus;GO:0055085//transmembrane transport	GO:0022857//transmembrane transporter activity	GO:0044464//cell part;GO:0016020//membrane	--
CL2218.Contig3_All	2348	73	19	0.9819	0.2428	-2.0158	Down	1.8055e-09	1.3963e-08	2166	356	29.512	4.9363	-2.5798	Down	0	0	gi|255574013|ref|XP_002527924.1|	112.1	3e-23	multidrug resistance pump, putative [Ricinus communis] >gi|223532699|gb|EEF34481.1| multidrug resistance pump, putative [Ricinus communis]	gi|359495910|ref|XM_002272215.2|	63.9	7e-07	PREDICTED: Vitis vinifera protein TRANSPARENT TESTA 12-like (LOC100251130), mRNA	sp|Q9LYT3|TT12_ARATH	300	2e-81	Protein TRANSPARENT TESTA 12 OS=Arabidopsis thaliana GN=TT12 PE=2 SV=1	SPCC4B3.13	157	1e-37	COG0534	Na+-driven multidrug efflux pump	K03327	5e-151	533	rcu:RCOM_0024820	multidrug resistance protein, MATE family	GO:0009611//response to wounding;GO:0009620//response to fungus;GO:0009414//response to water deprivation;GO:0009624//response to nematode;GO:0009753//response to jasmonic acid stimulus;GO:0006855//drug transmembrane transport;GO:0042538//hyperosmotic salinity response;GO:0048765//root hair cell differentiation;GO:0009695//jasmonic acid biosynthetic process;GO:0009738//abscisic acid mediated sign…	GO:0015297//antiporter activity;GO:0008728//GTP diphosphokinase activity;GO:0015238//drug transmembrane transporter activity	GO:0005774//vacuolar membrane;GO:0009507//chloroplast;GO:0005886//plasma membrane	--
CL3084.Contig1_All	1880	221	57	3.7127	0.9098	-2.0288	Down	4.8006e-26	9.0442e-25	374	68	6.3643	1.1776	-2.4342	Down	2.5016e-51	1.1029e-49	gi|224106846|ref|XP_002314304.1|	35.8	2e-120	predicted protein [Populus trichocarpa] >gi|222850712|gb|EEE88259.1| predicted protein [Populus trichocarpa]	gi|359479342|ref|XM_002274673.2|	135	2e-28	PREDICTED: Vitis vinifera RING finger and CHY zinc finger domain-containing protein 1-like (LOC100258546), mRNA	--	--	--	--	--	--	--	--	--	K10144	2e-121	362	pop:POPTR_558319	RING finger and CHY zinc finger domain-containing protein 1 [EC:6.3.2.19]	-	GO:0008270//zinc ion binding	GO:0005634//nucleus	ko04120//Ubiquitin mediated proteolysis
Unigene19597_All	1526	43	11	0.89	0.2163	-2.0408	Down	3.6199e-06	1.954e-05	203	36	4.2558	0.7681	-2.4701	Down	4.8996e-29	1.2804e-27	gi|328930000|gb|AEB69789.1|	162.2	3e-131	cinnamoyl-CoA reductase [Salvia miltiorrhiza]	gi|328929999|gb|JF784010.1|	224	2e-55	Salvia miltiorrhiza cinnamoyl-CoA reductase (CCR-2) mRNA, complete cds	sp|Q500U8|TKPR1_ARATH	119	8e-52	Tetraketide alpha-pyrone reductase 1 OS=Arabidopsis thaliana GN=TKPR1 PE=2 SV=1	mll1975	77.4	5e-23	COG0451	Nucleoside-diphosphate-sugar epimerases	K09753	3e-74	179	pop:POPTR_828721	cinnamoyl-CoA reductase [EC:1.2.1.44]	GO:0046686//response to cadmium ion;GO:0044237//cellular metabolic process	GO:0016491//oxidoreductase activity	-	ko01100//Metabolic pathways;ko01110//Biosynthesis of secondary metabolites;ko00940//Phenylpropanoid biosynthesis
CL3084.Contig7_All	1840	260	66	4.4628	1.0764	-2.0517	Down	8.5747e-31	1.8681e-29	523	69	9.0933	1.2209	-2.8969	Down	7.8128e-86	5.6329e-84	gi|225441157|ref|XP_002268193.1|	114.8	3e-134	PREDICTED: RING finger and CHY zinc finger domain-containing protein 1 isoform 2 [Vitis vinifera] >gi|225441159|ref|XP_002268149.1| PREDICTED: RING finger and CHY zinc finger domain-containing protein 1 isoform 1 [Vitis vinifera] >gi|297739980|emb|CBI30162.3| unnamed protein product [Vitis vinifera]	gi|359479342|ref|XM_002274673.2|	226	6e-56	PREDICTED: Vitis vinifera RING finger and CHY zinc finger domain-containing protein 1-like (LOC100258546), mRNA	--	--	--	--	--	--	--	--	--	K10144	8e-135	392	pop:POPTR_558319	RING finger and CHY zinc finger domain-containing protein 1 [EC:6.3.2.19]	-	GO:0008270//zinc ion binding	GO:0005634//nucleus	ko04120//Ubiquitin mediated proteolysis
Unigene15343_All	381	83	21	6.8803	1.654	-2.0565	Down	7.8943e-11	6.8073e-10	28	6	2.3511	0.5127	-2.1971	Down	0.0001433	0.0006997	gi|255577779|ref|XP_002529764.1|	109	1e-23	kinase, putative [Ricinus communis] >gi|223530762|gb|EEF32630.1| kinase, putative [Ricinus communis]	--	--	--	--	--	--	--	--	--	--	--	--	--	--	--	--	--	--	GO:0016310//phosphorylation	GO:0004672//protein kinase activity;GO:0000166//nucleotide binding	-	--
CL3817.Contig5_All	1112	299	75	8.4922	2.0239	-2.069	Down	1.5341e-35	3.8003e-34	262	63	7.5376	1.8445	-2.0309	Down	1.9505e-29	5.1706e-28	gi|224068432|ref|XP_002326119.1|	403.7	2e-111	predicted protein [Populus trichocarpa] >gi|222833312|gb|EEE71789.1| predicted protein [Populus trichocarpa]	gi|359484431|ref|XM_002279083.2|	287	1e-74	PREDICTED: Vitis vinifera mps one binder kinase activator-like 1 (LOC100245566), mRNA	sp|Q8GYX0|MOB1_ARATH	372	2e-103	MOB kinase activator-like 1 OS=Arabidopsis thaliana GN=At4g19045 PE=2 SV=1	--	--	--	--	--	K06685	2e-112	403	vvi:100245566	maintenance of ploidy protein MOB1 (MPS1 binder 1)	GO:0016310//phosphorylation	GO:0016301//kinase activity	GO:0005634//nucleus	--
CL2779.Contig24_All	2040	64	16	0.9908	0.2354	-2.0735	Down	9.9761e-09	7.1768e-08	249	59	3.9049	0.9416	-2.0521	Down	2.0651e-28	5.2821e-27	gi|242088755|ref|XP_002440210.1|	250.4	2e-137	hypothetical protein SORBIDRAFT_09g027830 [Sorghum bicolor] >gi|241945495|gb|EES18640.1| hypothetical protein SORBIDRAFT_09g027830 [Sorghum bicolor]	gi|225316291|dbj|AK322244.1|	200	4e-48	Solanum lycopersicum cDNA, clone: LEFL1035BD04, HTC in leaf	sp|Q9LYT3|TT12_ARATH	148	2e-69	Protein TRANSPARENT TESTA 12 OS=Arabidopsis thaliana GN=TT12 PE=2 SV=1	SPCC4B3.13	122	2e-27	COG0534	Na+-driven multidrug efflux pump	K03327	2e-138	263	sbi:SORBI_09g027830	multidrug resistance protein, MATE family	GO:0050896//response to stimulus;GO:0055085//transmembrane transport	GO:0022857//transmembrane transporter activity	GO:0044464//cell part;GO:0016020//membrane	--
Unigene38124_All	552	32	8	1.8309	0.4349	-2.0738	Down	5.7619e-05	0.00026031	71	17	4.1149	1.0027	-2.037	Down	5.1455e-09	4.7443e-08	gi|255553209|ref|XP_002517647.1|	222.2	2e-57	AMP-activated protein kinase, gamma regulatory subunit, putative [Ricinus communis] >gi|223543279|gb|EEF44811.1| AMP-activated protein kinase, gamma regulatory subunit, putative [Ricinus communis]	gi|1113940|gb|U40713.1|PVU40713	99.6	3e-18	Phaseolus vulgaris Pv42p mRNA, complete cds	sp|Q9XI37|PV42A_ARATH	181	3e-46	SNF1-related protein kinase regulatory subunit gamma-like PV42a OS=Arabidopsis thaliana GN=PV42A PE=1 SV=1	--	--	--	--	--	--	--	--	--	--	GO:0009553//embryo sac development;GO:0009555//pollen development;GO:0010183//pollen tube guidance;GO:0048443//stamen development;GO:0016310//phosphorylation	GO:0016301//kinase activity	GO:0005794//Golgi apparatus	--
CL1075.Contig22_All	1741	144	36	2.6123	0.6205	-2.0738	Down	5.9853e-18	8.1128e-17	338	74	6.2109	1.3838	-2.1662	Down	1.3195e-40	4.6449e-39	gi|225446203|ref|XP_002263173.1|	86.7	3e-112	PREDICTED: heparanase-like protein 3-like [Vitis vinifera]	gi|156447070|gb|AC209003.1|	129	1e-26	Populus trichocarpa clone POP041-D17, complete sequence	sp|Q9FZP1|HPSE3_ARATH	300	2e-99	Heparanase-like protein 3 OS=Arabidopsis thaliana GN=At5g34940 PE=2 SV=2	--	--	--	--	--	K07964	6e-100	306	gmx:100792087	heparanase 1 [EC:3.2.1.166]	-	-	GO:0016023//cytoplasmic membrane-bounded vesicle	ko01100//Metabolic pathways;ko00531//Glycosaminoglycan degradation
Unigene25432_All	529	48	12	2.8658	0.6807	-2.0738	Down	7.3868e-07	4.3534e-06	52	10	3.1448	0.6154	-2.3534	Down	4.9363e-08	4.0968e-07	gi|225444623|ref|XP_002275644.1|	202.6	2e-51	PREDICTED: uncharacterized protein LOC100266455 [Vitis vinifera]	gi|123649998|emb|AM452161.1|	115	4e-23	Vitis vinifera, whole genome shotgun sequence, contig VV78X100360.5, clone ENTAV 115	sp|P33079|A10A5_SOYBN	80.1	7e-16	Auxin-induced protein 10A5 OS=Glycine max PE=2 SV=1	--	--	--	--	--	K14488	2e-52	202	vvi:100266455	SAUR family protein	GO:0009733//response to auxin stimulus;GO:0009860//pollen tube growth;GO:0009827//plant-type cell wall modification	GO:0005516//calmodulin binding	GO:0005777//peroxisome;GO:0005634//nucleus	ko04075//Plant hormone signal transduction
Unigene11037_All	409	36	9	2.7799	0.6603	-2.0738	Down	1.9251e-05	9.3552e-05	225	23	17.5994	1.8308	-3.265	Down	2.5391e-42	9.3256e-41	--	--	--	--	--	--	--	--	--	--	--	--	--	--	--	--	--	--	--	--	--	--	-	-	-	--
CL1075.Contig28_All	1413	329	80	7.3538	1.699	-2.1138	Down	5.4542e-40	1.5113e-38	1112	250	25.1768	5.7603	-2.1279	Down	7.9419e-127	8.4607e-125	gi|296084540|emb|CBI25561.3|	145.2	5e-112	unnamed protein product [Vitis vinifera]	gi|225446202|ref|XM_002263137.1|	133	5e-28	PREDICTED: Vitis vinifera heparanase-like protein 3-like (LOC100255842), mRNA	sp|Q9FZP1|HPSE3_ARATH	245	4e-95	Heparanase-like protein 3 OS=Arabidopsis thaliana GN=At5g34940 PE=2 SV=2	--	--	--	--	--	K07964	3e-92	230	gmx:100792087	heparanase 1 [EC:3.2.1.166]	-	GO:0004566//beta-glucuronidase activity	GO:0005576//extracellular region;GO:0016023//cytoplasmic membrane-bounded vesicle;GO:0009505//plant-type cell wall	ko01100//Metabolic pathways;ko00531//Glycosaminoglycan degradation
CL2779.Contig44_All	2016	62	15	0.9713	0.2233	-2.1209	Down	1.0553e-08	7.5711e-08	317	55	5.0305	0.8882	-2.5017	Down	4.1208e-45	1.6113e-43	gi|242088755|ref|XP_002440210.1|	244.2	1e-135	hypothetical protein SORBIDRAFT_09g027830 [Sorghum bicolor] >gi|241945495|gb|EES18640.1| hypothetical protein SORBIDRAFT_09g027830 [Sorghum bicolor]	gi|225316291|dbj|AK322244.1|	200	4e-48	Solanum lycopersicum cDNA, clone: LEFL1035BD04, HTC in leaf	sp|Q9LYT3|TT12_ARATH	138	1e-66	Protein TRANSPARENT TESTA 12 OS=Arabidopsis thaliana GN=TT12 PE=2 SV=1	SPAC323.07c	116	1e-25	COG0534	Na+-driven multidrug efflux pump	K03327	2e-136	263	sbi:SORBI_09g027830	multidrug resistance protein, MATE family	GO:0050896//response to stimulus;GO:0055085//transmembrane transport	GO:0022857//transmembrane transporter activity	GO:0044464//cell part;GO:0016020//membrane	--
CL2779.Contig5_All	1546	50	12	1.0214	0.2329	-2.1328	Down	2.6578e-07	1.6519e-06	209	44	4.3249	0.9266	-2.2226	Down	1.7336e-26	4.1379e-25	gi|359488145|ref|XP_002265933.2|	503.1	4e-141	PREDICTED: MATE efflux family protein 5-like [Vitis vinifera]	gi|225315325|dbj|AK321478.1|	135	1e-28	Solanum lycopersicum cDNA, clone: LEFL1025BA06, HTC in leaf	sp|Q8RWF5|MATE9_ARATH	424	9e-119	MATE efflux family protein 9 OS=Arabidopsis thaliana GN=DTXL5 PE=2 SV=1	SPCC4B3.13	199	1e-50	COG0534	Na+-driven multidrug efflux pump	K03327	1e-139	494	vvi:100242777	multidrug resistance protein, MATE family	GO:0050896//response to stimulus;GO:0055085//transmembrane transport	GO:0022857//transmembrane transporter activity	GO:0044464//cell part;GO:0016020//membrane	--
CL1075.Contig3_All	1845	321	76	5.495	1.2361	-2.1523	Down	6.2991e-40	1.7439e-38	1110	268	19.2471	4.7292	-2.025	Down	7.1031e-119	7.0436e-117	gi|225446203|ref|XP_002263173.1|	193.7	7e-48	PREDICTED: heparanase-like protein 3-like [Vitis vinifera]	gi|156447070|gb|AC209003.1|	129	1e-26	Populus trichocarpa clone POP041-D17, complete sequence	sp|Q9FZP1|HPSE3_ARATH	262	5e-90	Heparanase-like protein 3 OS=Arabidopsis thaliana GN=At5g34940 PE=2 SV=2	--	--	--	--	--	K07964	4e-93	276	gmx:100792087	heparanase 1 [EC:3.2.1.166]	-	GO:0016798//hydrolase activity, acting on glycosyl bonds	GO:0016023//cytoplasmic membrane-bounded vesicle;GO:0009505//plant-type cell wall	ko01100//Metabolic pathways;ko00531//Glycosaminoglycan degradation
CL1075.Contig35_All	2596	355	84	4.319	0.971	-2.1532	Down	5.261e-44	1.5856e-42	1147	274	14.135	3.4363	-2.0403	Down	5.6659e-124	5.9069e-122	gi|296084540|emb|CBI25561.3|	113.2	1e-121	unnamed protein product [Vitis vinifera]	gi|225446202|ref|XM_002263137.1|	180	5e-42	PREDICTED: Vitis vinifera heparanase-like protein 3-like (LOC100255842), mRNA	sp|Q9FZP1|HPSE3_ARATH	323	4e-105	Heparanase-like protein 3 OS=Arabidopsis thaliana GN=At5g34940 PE=2 SV=2	--	--	--	--	--	K07964	1e-99	291	gmx:100792087	heparanase 1 [EC:3.2.1.166]	-	GO:0004566//beta-glucuronidase activity	GO:0005576//extracellular region;GO:0016023//cytoplasmic membrane-bounded vesicle;GO:0009505//plant-type cell wall	ko01100//Metabolic pathways;ko00531//Glycosaminoglycan degradation
Unigene4759_All	718	93	22	4.0909	0.9195	-2.1535	Down	1.3026e-12	1.2772e-11	185	21	8.243	0.9522	-3.1138	Down	1.3666e-33	4.1292e-32	gi|225452805|ref|XP_002283468.1|	234.2	1e-60	PREDICTED: vacuolar amino acid transporter 1 [Vitis vinifera] >gi|296082904|emb|CBI22205.3| unnamed protein product [Vitis vinifera]	gi|117606418|gb|AC182558.2|	133	3e-28	Mimulus guttatus clone MGBa-11M20, complete sequence	sp|Q9LRB5|LHT2_ARATH	68.9	3e-12	Lysine histidine transporter 2 OS=Arabidopsis thaliana GN=LHT2 PE=1 SV=1	YJR001w	63.5	3e-10	COG0814	Amino acid permeases	K15015	5e-52	202	pop:POPTR_770032	solute carrier family 32 (vesicular inhibitory amino acid transporter)	GO:0015824//proline transport	GO:0015171//amino acid transmembrane transporter activity	GO:0016021//integral to membrane;GO:0005886//plasma membrane	--
CL4599.Contig1_All	1284	2144	504	52.737	11.7789	-2.1626	Down	3.0204e-258	4.9928e-256	5555	257	138.407	6.5165	-4.4087	Down	0	0	gi|51507325|emb|CAH17549.1|	533.1	3e-150	beta-1,3-glucanase [Olea europaea]	gi|51507324|emb|AJ810085.1|	252	7e-64	Olea europaea mRNA for beta-1,3-glucanase (glu-4 gene)	sp|P36401|E13H_TOBAC	441	6e-124	Glucan endo-1,3-beta-glucosidase, acidic isoform PR-Q' OS=Nicotiana tabacum PE=1 SV=1	--	--	--	--	--	--	--	--	--	--	GO:0005975//carbohydrate metabolic process	GO:0042973//glucan endo-1,3-beta-D-glucosidase activity;GO:0043169//cation binding	-	--
CL1075.Contig15_All	3357	366	86	3.4434	0.7688	-2.1632	Down	1.4103e-45	4.3973e-44	1271	289	12.1125	2.8028	-2.1116	Down	2.6971e-143	3.2298e-141	gi|296084540|emb|CBI25561.3|	279.6	5e-175	unnamed protein product [Vitis vinifera]	gi|156447070|gb|AC209003.1|	135	3e-28	Populus trichocarpa clone POP041-D17, complete sequence	sp|Q9FZP1|HPSE3_ARATH	318	4e-152	Heparanase-like protein 3 OS=Arabidopsis thaliana GN=At5g34940 PE=2 SV=2	--	--	--	--	--	K07964	7e-149	323	gmx:100792087	heparanase 1 [EC:3.2.1.166]	-	GO:0003824//catalytic activity	GO:0016023//cytoplasmic membrane-bounded vesicle	ko01100//Metabolic pathways;ko00531//Glycosaminoglycan degradation
CL2779.Contig51_All	1909	155	36	2.5644	0.5659	-2.18	Down	2.2642e-20	3.4361e-19	891	206	14.9317	3.5133	-2.0875	Down	1.4657e-99	1.217e-97	gi|359488145|ref|XP_002265933.2|	594.7	1e-168	PREDICTED: MATE efflux family protein 5-like [Vitis vinifera]	gi|225316291|dbj|AK322244.1|	200	4e-48	Solanum lycopersicum cDNA, clone: LEFL1035BD04, HTC in leaf	sp|Q8RWF5|MATE9_ARATH	488	5e-138	MATE efflux family protein 9 OS=Arabidopsis thaliana GN=DTXL5 PE=2 SV=1	SPCC4B3.13	231	4e-60	COG0534	Na+-driven multidrug efflux pump	K03327	4e-167	586	vvi:100242777	multidrug resistance protein, MATE family	GO:0050896//response to stimulus;GO:0055085//transmembrane transport	GO:0022857//transmembrane transporter activity	GO:0044464//cell part;GO:0016020//membrane	--
CL10124.Contig1_All	724	95	22	4.1442	0.9118	-2.1843	Down	4.6549e-13	4.7153e-12	2383	509	105.299	22.889	-2.2018	Down	2.3249e-281	5.4873e-279	gi|225461146|ref|XP_002280066.1|	179.5	3e-44	PREDICTED: thioredoxin-like protein CXXS1 [Vitis vinifera] >gi|302143203|emb|CBI20498.3| unnamed protein product [Vitis vinifera]	gi|399605050|gb|JQ711531.1|	202	3e-49	Olea europaea clone I thioredoxin h mRNA, partial cds	sp|Q8LDI5|CXXS1_ARATH	154	5e-38	Thioredoxin-like protein CXXS1 OS=Arabidopsis thaliana GN=CXXS1 PE=2 SV=2	YCR083w	75.5	8e-14	COG0526	Thiol-disulfide isomerase and thioredoxins	K03671	3e-21	100	ppp:PHYPADRAFT_185663	thioredoxin 1	GO:0006467//protein thiol-disulfide exchange;GO:0045454//cell redox homeostasis;GO:0006662//glycerol ether metabolic process;GO:0006661//phosphatidylinositol biosynthetic process;GO:0080058//protein deglutathionylation	GO:0009055//electron carrier activity;GO:0003756//protein disulfide isomerase activity;GO:0015035//protein disulfide oxidoreductase activity	GO:0005829//cytosol	--
CL582.Contig2_All	1087	54	12	1.569	0.3313	-2.2436	Down	3.3038e-08	2.2603e-07	509	102	14.9805	3.0551	-2.2938	Down	1.2613e-64	6.8267e-63	gi|225440392|ref|XP_002267559.1|	361.3	1e-98	PREDICTED: uncharacterized protein LOC100232886 [Vitis vinifera] >gi|7406669|emb|CAB85628.1| putative ripening-related protein [Vitis vinifera]	gi|359481769|ref|XM_002267523.2|	170	2e-39	PREDICTED: Vitis vinifera ripening-related protein-like (GRIP21), mRNA	--	--	--	--	SPAC24B11.05	77.4	4e-14	COG1011	Predicted hydrolase (HAD superfamily)	K07025	3e-97	353	gmx:100796466	putative hydrolase of the HAD superfamily	-	GO:0016787//hydrolase activity	-	--
CL582.Contig1_All	853	90	20	3.3323	0.7036	-2.2437	Down	8.1314e-13	8.0992e-12	607	127	22.7656	4.8473	-2.2316	Down	3.0186e-74	1.8706e-72	gi|225440392|ref|XP_002267559.1|	361.3	9e-99	PREDICTED: uncharacterized protein LOC100232886 [Vitis vinifera] >gi|7406669|emb|CAB85628.1| putative ripening-related protein [Vitis vinifera]	gi|359481769|ref|XM_002267523.2|	170	1e-39	PREDICTED: Vitis vinifera ripening-related protein-like (GRIP21), mRNA	--	--	--	--	SPAC24B11.05	77.4	3e-14	COG1011	Predicted hydrolase (HAD superfamily)	K07025	2e-97	353	gmx:100796466	putative hydrolase of the HAD superfamily	-	GO:0016787//hydrolase activity	-	--
CL2121.Contig9_All	1093	73	16	2.1094	0.4393	-2.2636	Down	9.537e-11	8.1771e-10	101	23	2.9562	0.6851	-2.1094	Down	9.1244e-13	1.1467e-11	gi|225442581|ref|XP_002279139.1|	485.3	6e-136	PREDICTED: acyl-CoA synthetase family member 3, mitochondrial-like [Vitis vinifera]	gi|359482914|ref|XM_002279103.2|	410	1e-111	PREDICTED: Vitis vinifera acyl-CoA synthetase family member 3, mitochondrial-like (LOC100258310), mRNA	sp|Q8H151|AAE13_ARATH	422	2e-118	Malonate--CoA ligase OS=Arabidopsis thaliana GN=AAE13 PE=1 SV=1	ML1051	167	4e-41	COG0318	Acyl-CoA synthetases (AMP-forming)/AMP-acid ligases II	K01904	3e-23	107	aly:ARALYDRAFT_490166	4-coumarate--CoA ligase [EC:6.2.1.12]	GO:0090410//malonate catabolic process	GO:0016208//AMP binding;GO:0090409//malonyl-CoA synthetase activity;GO:0008756//o-succinylbenzoate-CoA ligase activity	GO:0016020//membrane;GO:0005634//nucleus;GO:0005829//cytosol;GO:0005739//mitochondrion	ko01100//Metabolic pathways;ko01110//Biosynthesis of secondary metabolites;ko00940//Phenylpropanoid biosynthesis;ko00592//alpha-Linolenic acid metabolism;ko00360//Phenylalanine metabolism;ko00130//Ubiquinone and other terpenoid-quinone biosynthesis
CL582.Contig25_All	1674	75	16	1.415	0.2868	-2.3027	Down	3.3043e-11	2.9254e-10	783	88	14.9639	1.7115	-3.1282	Down	1.0291e-137	1.183e-135	gi|225440392|ref|XP_002267559.1|	47.8	6e-118	PREDICTED: uncharacterized protein LOC100232886 [Vitis vinifera] >gi|7406669|emb|CAB85628.1| putative ripening-related protein [Vitis vinifera]	gi|359481769|ref|XM_002267523.2|	147	4e-32	PREDICTED: Vitis vinifera ripening-related protein-like (GRIP21), mRNA	--	--	--	--	SPAC24B11.05	55.5	7e-12	COG1011	Predicted hydrolase (HAD superfamily)	K07025	2e-115	202	gmx:100796466	putative hydrolase of the HAD superfamily	GO:0008152//metabolic process	GO:0016787//hydrolase activity	-	--
CL9669.Contig2_All	929	132	28	4.4876	0.9044	-2.3109	Down	9.2196e-19	1.3008e-17	66	15	2.2728	0.5257	-2.1122	Down	8.3044e-09	7.5002e-08	gi|147768682|emb|CAN76063.1|	375.9	4e-103	hypothetical protein VITISV_040632 [Vitis vinifera]	gi|340549473|gb|JN107812.1|	220	2e-54	Boea hygrometrica mitochondrion, complete genome	sp|P31843|RRPO_OENBE	139	2e-33	RNA-directed DNA polymerase homolog OS=Oenothera berteriana PE=4 SV=1	YIL082w-a_2	137	2e-32	COG2801	Transposase and inactivated derivatives	--	--	--	--	--	-	-	-	--
CL1075.Contig31_All	2001	356	75	5.619	1.1247	-2.3208	Down	2.879e-48	9.4952e-47	1259	289	20.1288	4.7022	-2.0979	Down	8.4694e-141	9.9347e-139	gi|225446203|ref|XP_002263173.1|	282.7	0	PREDICTED: heparanase-like protein 3-like [Vitis vinifera]	gi|225446202|ref|XM_002263137.1|	133	7e-28	PREDICTED: Vitis vinifera heparanase-like protein 3-like (LOC100255842), mRNA	sp|Q9FZP1|HPSE3_ARATH	342	6e-161	Heparanase-like protein 3 OS=Arabidopsis thaliana GN=At5g34940 PE=2 SV=2	--	--	--	--	--	K07964	5e-157	345	gmx:100792087	heparanase 1 [EC:3.2.1.166]	-	GO:0016798//hydrolase activity, acting on glycosyl bonds	GO:0016023//cytoplasmic membrane-bounded vesicle;GO:0009505//plant-type cell wall	ko01100//Metabolic pathways;ko00531//Glycosaminoglycan degradation
Unigene26334_All	2399	381	80	5.0159	1.0007	-2.3255	Down	1.1478e-51	4.0396e-50	467	81	6.2277	1.0993	-2.5021	Down	1.0624e-65	5.8147e-64	--	--	--	--	--	--	--	--	--	--	--	--	--	--	--	--	--	--	--	--	--	--	-	-	-	--
Unigene7416_All	1092	69	14	1.9956	0.3847	-2.375	Down	9.3397e-11	8.0129e-10	160	39	4.6874	1.1628	-2.0112	Down	2.4186e-18	4.1852e-17	--	--	--	--	--	--	--	--	--	--	--	--	--	--	--	--	--	--	--	--	--	--	-	-	-	--
CL5098.Contig4_All	1461	158	32	3.4156	0.6573	-2.3775	Down	6.831e-23	1.1492e-21	993	134	21.7439	2.9861	-2.8643	Down	1.5544e-159	2.1015e-157	gi|225437340|ref|XP_002265436.1|	61.2	1e-145	PREDICTED: E3 ubiquitin-protein ligase BAH1 [Vitis vinifera] >gi|297743873|emb|CBI36843.3| unnamed protein product [Vitis vinifera]	gi|359480253|ref|XM_002265400.2|	226	5e-56	PREDICTED: Vitis vinifera E3 ubiquitin-protein ligase BAH1-like (LOC100243466), mRNA	sp|Q9SRX9|BAH1_ARATH	414	2e-126	E3 ubiquitin-protein ligase BAH1 OS=Arabidopsis thaliana GN=BAH1 PE=1 SV=1	--	--	--	--	--	--	--	--	--	--	GO:0009626//plant-type hypersensitive response;GO:0042742//defense response to bacterium;GO:0009751//response to salicylic acid stimulus;GO:0009627//systemic acquired resistance;GO:0080021//response to benzoic acid stimulus;GO:0010167//response to nitrate;GO:0010337//regulation of salicylic acid metabolic process;GO:0016036//cellular response to phosphate starvation;GO:0006817//phosphate ion tran…	GO:0008270//zinc ion binding;GO:0004842//ubiquitin-protein ligase activity	GO:0005634//nucleus	--
CL3084.Contig5_All	1776	174	35	3.0943	0.5914	-2.3874	Down	3.5425e-25	6.456e-24	345	53	6.2146	0.9716	-2.6772	Down	1.0508e-52	4.7577e-51	gi|224106846|ref|XP_002314304.1|	110.2	4e-125	predicted protein [Populus trichocarpa] >gi|222850712|gb|EEE88259.1| predicted protein [Populus trichocarpa]	gi|359479342|ref|XM_002274673.2|	135	2e-28	PREDICTED: Vitis vinifera RING finger and CHY zinc finger domain-containing protein 1-like (LOC100258546), mRNA	--	--	--	--	--	--	--	--	--	K10144	4e-126	362	pop:POPTR_558319	RING finger and CHY zinc finger domain-containing protein 1 [EC:6.3.2.19]	-	GO:0008270//zinc ion binding	GO:0005634//nucleus	ko04120//Ubiquitin mediated proteolysis
CL2779.Contig53_All	1740	60	12	1.0891	0.207	-2.3954	Down	1.3239e-09	1.0352e-08	264	51	4.8539	0.9543	-2.3466	Down	3.2938e-35	1.0354e-33	gi|242088755|ref|XP_002440210.1|	211.5	7e-120	hypothetical protein SORBIDRAFT_09g027830 [Sorghum bicolor] >gi|241945495|gb|EES18640.1| hypothetical protein SORBIDRAFT_09g027830 [Sorghum bicolor]	gi|225315325|dbj|AK321478.1|	135	2e-28	Solanum lycopersicum cDNA, clone: LEFL1025BA06, HTC in leaf	sp|Q9LYT3|TT12_ARATH	138	2e-59	Protein TRANSPARENT TESTA 12 OS=Arabidopsis thaliana GN=TT12 PE=2 SV=1	SPCC4B3.13	110	1e-23	COG0534	Na+-driven multidrug efflux pump	K03327	7e-121	244	sbi:SORBI_09g027830	multidrug resistance protein, MATE family	GO:0006810//transport	-	-	--
CL5170.Contig4_All	307	35	7	3.6007	0.6842	-2.3958	Down	4.1647e-06	2.2331e-05	74	17	7.7114	1.8028	-2.0968	Down	1.2138e-09	1.1877e-08	--	--	--	--	--	--	--	--	--	--	--	--	--	--	--	--	--	--	--	--	--	--	-	-	-	--
CL1075.Contig24_All	3266	356	71	3.4426	0.6524	-2.3997	Down	3.4904e-50	1.1957e-48	1336	310	13.0867	3.0903	-2.0823	Down	6.8593e-148	8.5502e-146	gi|296084540|emb|CBI25561.3|	636	1e-180	unnamed protein product [Vitis vinifera]	gi|225446202|ref|XM_002263137.1|	180	6e-42	PREDICTED: Vitis vinifera heparanase-like protein 3-like (LOC100255842), mRNA	sp|Q9FZP1|HPSE3_ARATH	554	1e-157	Heparanase-like protein 3 OS=Arabidopsis thaliana GN=At5g34940 PE=2 SV=2	--	--	--	--	--	K07964	2e-154	545	gmx:100792087	heparanase 1 [EC:3.2.1.166]	-	GO:0003824//catalytic activity	GO:0016023//cytoplasmic membrane-bounded vesicle	ko01100//Metabolic pathways;ko00531//Glycosaminoglycan degradation
CL1075.Contig4_All	2295	312	62	4.2937	0.8107	-2.405	Down	2.7197e-44	8.2382e-43	1132	264	15.7798	3.7452	-2.075	Down	4.9133e-125	5.1665e-123	gi|225446203|ref|XP_002263173.1|	193.7	9e-48	PREDICTED: heparanase-like protein 3-like [Vitis vinifera]	gi|225446202|ref|XM_002263137.1|	143	9e-31	PREDICTED: Vitis vinifera heparanase-like protein 3-like (LOC100255842), mRNA	sp|Q9FZP1|HPSE3_ARATH	458	7e-129	Heparanase-like protein 3 OS=Arabidopsis thaliana GN=At5g34940 PE=2 SV=2	--	--	--	--	--	K07964	3e-126	451	gmx:100792087	heparanase 1 [EC:3.2.1.166]	-	GO:0003824//catalytic activity	GO:0016023//cytoplasmic membrane-bounded vesicle	ko01100//Metabolic pathways;ko00531//Glycosaminoglycan degradation
Unigene19599_All	1416	31	6	0.6914	0.1272	-2.4424	Down	1.224e-05	6.12e-05	164	29	3.7053	0.6668	-2.4743	Down	8.7576e-24	1.8979e-22	gi|328930000|gb|AEB69789.1|	488	1e-136	cinnamoyl-CoA reductase [Salvia miltiorrhiza]	gi|328929999|gb|JF784010.1|	353	3e-94	Salvia miltiorrhiza cinnamoyl-CoA reductase (CCR-2) mRNA, complete cds	sp|Q9S9N9|CCR1_ARATH	269	3e-72	Cinnamoyl-CoA reductase 1 OS=Arabidopsis thaliana GN=CCR1 PE=1 SV=1	mll1975	119	2e-26	COG0451	Nucleoside-diphosphate-sugar epimerases	K09753	8e-79	292	pop:POPTR_814849	cinnamoyl-CoA reductase [EC:1.2.1.44]	GO:0046686//response to cadmium ion;GO:0009809//lignin biosynthetic process	GO:0005488//binding;GO:0016621//cinnamoyl-CoA reductase activity	-	ko01100//Metabolic pathways;ko01110//Biosynthesis of secondary metabolites;ko00940//Phenylpropanoid biosynthesis
Unigene19596_All	1561	31	6	0.6272	0.1153	-2.4435	Down	1.224e-05	6.1203e-05	224	36	4.5907	0.7508	-2.6122	Down	7.1193e-34	2.168e-32	gi|328930000|gb|AEB69789.1|	102.1	1e-126	cinnamoyl-CoA reductase [Salvia miltiorrhiza]	gi|328929999|gb|JF784010.1|	157	4e-35	Salvia miltiorrhiza cinnamoyl-CoA reductase (CCR-2) mRNA, complete cds	sp|Q500U8|TKPR1_ARATH	103	6e-48	Tetraketide alpha-pyrone reductase 1 OS=Arabidopsis thaliana GN=TKPR1 PE=2 SV=1	mll1975	50.8	5e-21	COG0451	Nucleoside-diphosphate-sugar epimerases	K09753	5e-70	120	pop:POPTR_828721	cinnamoyl-CoA reductase [EC:1.2.1.44]	GO:0046686//response to cadmium ion;GO:0044237//cellular metabolic process	GO:0016491//oxidoreductase activity	-	ko01100//Metabolic pathways;ko01110//Biosynthesis of secondary metabolites;ko00940//Phenylpropanoid biosynthesis
CL6118.Contig2_All	1975	130	25	2.0789	0.3798	-2.4525	Down	9.5648e-20	1.4112e-18	5207	439	84.3449	7.2368	-3.5429	Down	0	0	gi|225434396|ref|XP_002270785.1|	790.4	0	PREDICTED: alanine--glyoxylate aminotransferase 2 homolog 2, mitochondrial-like [Vitis vinifera]	gi|225434395|ref|XM_002270749.1|	541	1e-151	PREDICTED: Vitis vinifera alanine--glyoxylate aminotransferase 2 homolog 2, mitochondrial-like (LOC100258727), mRNA	sp|Q9SR86|AGT23_ARATH	732	0	Alanine--glyoxylate aminotransferase 2 homolog 3, mitochondrial OS=Arabidopsis thaliana GN=At3g08860 PE=2 SV=1	SMc00677_3	324	3e-88	COG0160	4-aminobutyrate aminotransferase and related aminotransferases	K00827	0	790	vvi:100258727	alanine-glyoxylate transaminase / (R)-3-amino-2-methylpropionate-pyruvate transaminase [EC:2.6.1.44 2.6.1.40]	GO:0007568//aging;GO:0043562//cellular response to nitrogen levels;GO:0008152//metabolic process;GO:0009830//cell wall modification involved in abscission	GO:0008453//alanine-glyoxylate transaminase activity;GO:0030170//pyridoxal phosphate binding	-	ko01100//Metabolic pathways;ko00250//Alanine, aspartate and glutamate metabolism;ko00260//Glycine, serine and threonine metabolism
CL5098.Contig5_All	1357	148	28	3.4446	0.6192	-2.4759	Down	1.6327e-22	2.7049e-21	1080	115	25.4614	2.7591	-3.206	Down	9.7094e-194	1.6318e-191	gi|225437340|ref|XP_002265436.1|	537	2e-151	PREDICTED: E3 ubiquitin-protein ligase BAH1 [Vitis vinifera] >gi|297743873|emb|CBI36843.3| unnamed protein product [Vitis vinifera]	gi|359480253|ref|XM_002265400.2|	226	4e-56	PREDICTED: Vitis vinifera E3 ubiquitin-protein ligase BAH1-like (LOC100243466), mRNA	sp|Q9SRX9|BAH1_ARATH	467	6e-132	E3 ubiquitin-protein ligase BAH1 OS=Arabidopsis thaliana GN=BAH1 PE=1 SV=1	--	--	--	--	--	K10666	8e-06	50.1	smo:SELMODRAFT_49525	E3 ubiquitin-protein ligase RNF5 [EC:6.3.2.19]	GO:0009626//plant-type hypersensitive response;GO:0042742//defense response to bacterium;GO:0009751//response to salicylic acid stimulus;GO:0009627//systemic acquired resistance;GO:0080021//response to benzoic acid stimulus;GO:0010167//response to nitrate;GO:0010337//regulation of salicylic acid metabolic process;GO:0016036//cellular response to phosphate starvation;GO:0006817//phosphate ion tran…	GO:0008270//zinc ion binding;GO:0004842//ubiquitin-protein ligase activity	GO:0005634//nucleus	ko04141//Protein processing in endoplasmic reticulum
CL1635.Contig2_All	663	54	10	2.5724	0.4526	-2.5068	Down	3.6027e-09	2.7089e-08	130	19	6.2729	0.933	-2.7492	Down	2.4102e-21	4.7751e-20	gi|359479783|ref|XP_002270927.2|	100.1	2e-20	PREDICTED: sugar transporter ERD6-like 7-like [Vitis vinifera] >gi|310877884|gb|ADP37173.1| putative ERD6-like transporter [Vitis vinifera]	--	--	--	--	sp|Q8LBI9|EDL16_ARATH	74.3	5e-14	Sugar transporter ERD6-like 16 OS=Arabidopsis thaliana GN=At5g18840 PE=2 SV=2	--	--	--	--	--	--	--	--	--	--	GO:0055085//transmembrane transport	GO:0005351//sugar:hydrogen symporter activity	GO:0005886//plasma membrane;GO:0005774//vacuolar membrane;GO:0016021//integral to membrane;GO:0009507//chloroplast	--
CL582.Contig38_All	1637	44	8	0.8489	0.1466	-2.5337	Down	8.9466e-08	5.851e-07	469	75	9.1656	1.4916	-2.6194	Down	2.1163e-69	1.2185e-67	gi|225440392|ref|XP_002267559.1|	113.6	2e-122	PREDICTED: uncharacterized protein LOC100232886 [Vitis vinifera] >gi|7406669|emb|CAB85628.1| putative ripening-related protein [Vitis vinifera]	gi|359481769|ref|XM_002267523.2|	147	4e-32	PREDICTED: Vitis vinifera ripening-related protein-like (GRIP21), mRNA	--	--	--	--	SPAC24B11.05	55.5	6e-12	COG1011	Predicted hydrolase (HAD superfamily)	K07025	7e-120	202	gmx:100796466	putative hydrolase of the HAD superfamily	GO:0008152//metabolic process	GO:0016787//hydrolase activity	-	--
CL582.Contig29_All	1992	39	7	0.6183	0.1055	-2.5511	Down	4.4913e-07	2.7185e-06	501	74	8.0461	1.2095	-2.7339	Down	1.6574e-77	1.0721e-75	gi|225440392|ref|XP_002267559.1|	474.6	2e-132	PREDICTED: uncharacterized protein LOC100232886 [Vitis vinifera] >gi|7406669|emb|CAB85628.1| putative ripening-related protein [Vitis vinifera]	gi|349705058|emb|FQ384012.1|	196	6e-47	Vitis vinifera clone SS0AAG48YK23	--	--	--	--	BMEII0272	87.4	8e-17	COG1011	Predicted hydrolase (HAD superfamily)	K07025	7e-130	462	gmx:100796466	putative hydrolase of the HAD superfamily	GO:0008152//metabolic process	GO:0016787//hydrolase activity	-	--
CL582.Contig34_All	1997	39	7	0.6168	0.1052	-2.5517	Down	4.4913e-07	2.7183e-06	463	72	7.4172	1.1738	-2.6597	Down	1.119e-69	6.4696e-68	gi|225440392|ref|XP_002267559.1|	206.1	3e-127	PREDICTED: uncharacterized protein LOC100232886 [Vitis vinifera] >gi|7406669|emb|CAB85628.1| putative ripening-related protein [Vitis vinifera]	gi|356567950|ref|XM_003552130.1|	149	1e-32	PREDICTED: Glycine max uncharacterized protein LOC100777400 (LOC100777400), mRNA	--	--	--	--	BMEII0272	51.6	2e-12	COG1011	Predicted hydrolase (HAD superfamily)	K07025	9e-125	266	gmx:100796466	putative hydrolase of the HAD superfamily	-	GO:0016787//hydrolase activity	-	--
CL582.Contig11_All	1184	23	4	0.6135	0.1014	-2.597	Down	0.00010603	0.00045893	218	30	5.8904	0.8249	-2.8361	Down	6.2478e-36	1.9915e-34	gi|225440392|ref|XP_002267559.1|	120.9	1e-101	PREDICTED: uncharacterized protein LOC100232886 [Vitis vinifera] >gi|7406669|emb|CAB85628.1| putative ripening-related protein [Vitis vinifera]	gi|356567950|ref|XM_003552130.1|	149	7e-33	PREDICTED: Glycine max uncharacterized protein LOC100777400 (LOC100777400), mRNA	--	--	--	--	--	--	--	--	--	K07025	6e-99	265	gmx:100796466	putative hydrolase of the HAD superfamily	-	GO:0016787//hydrolase activity	-	--
CL5567.Contig4_All	1448	23	4	0.5017	0.0829	-2.5974	Down	0.00010603	0.00045895	122	21	2.6954	0.4722	-2.513	Down	2.35e-18	4.0703e-17	gi|293333403|ref|NP_001169123.1|	525	1e-147	uncharacterized protein LOC100382968 [Zea mays]	gi|32995337|dbj|AK110128.1|	396	1e-107	Oryza sativa Japonica Group cDNA clone:002-161-C04, full insert sequence	sp|Q8S528|AL2B7_ARATH	508	3e-144	Aldehyde dehydrogenase family 2 member B7, mitochondrial OS=Arabidopsis thaliana GN=ALDH2B7 PE=2 SV=2	SPAC9E9.09c	597	2e-170	COG1012	NAD-dependent aldehyde dehydrogenases	K00128	1e-148	525	zma:100382968	aldehyde dehydrogenase (NAD+) [EC:1.2.1.3]	GO:0008152//metabolic process	GO:0016491//oxidoreductase activity	GO:0005739//mitochondrion	ko01100//Metabolic pathways;ko01110//Biosynthesis of secondary metabolites;ko00040//Pentose and glucuronate interconversions;ko00010//Glycolysis / Gluconeogenesis;ko00903//Limonene and pinene degradation;ko00620//Pyruvate metabolism;ko00053//Ascorbate and aldarate metabolism;ko00410//beta-Alanine metabolism;ko00280//Valine, leucine and isoleucine degradation;ko00380//Tryptophan metabolism;ko00310…
CL582.Contig22_All	1955	29	5	0.4685	0.0767	-2.6108	Down	1.1562e-05	5.8093e-05	352	38	5.7602	0.6328	-3.1863	Down	6.5687e-64	3.5259e-62	gi|225440392|ref|XP_002267559.1|	474.9	1e-132	PREDICTED: uncharacterized protein LOC100232886 [Vitis vinifera] >gi|7406669|emb|CAB85628.1| putative ripening-related protein [Vitis vinifera]	gi|349705058|emb|FQ384012.1|	188	1e-44	Vitis vinifera clone SS0AAG48YK23	--	--	--	--	BMEII0272	87.4	8e-17	COG1011	Predicted hydrolase (HAD superfamily)	K07025	7e-130	462	gmx:100796466	putative hydrolase of the HAD superfamily	GO:0008152//metabolic process	GO:0016787//hydrolase activity	-	--
CL1075.Contig25_All	3137	414	71	4.1681	0.6792	-2.6175	Down	4.6956e-64	1.9726e-62	1466	324	14.9506	3.3626	-2.1526	Down	5.0027e-169	7.333e-167	gi|225446203|ref|XP_002263173.1|	723	0	PREDICTED: heparanase-like protein 3-like [Vitis vinifera]	gi|225446202|ref|XM_002263137.1|	180	6e-42	PREDICTED: Vitis vinifera heparanase-like protein 3-like (LOC100255842), mRNA	sp|Q9FZP1|HPSE3_ARATH	632	0	Heparanase-like protein 3 OS=Arabidopsis thaliana GN=At5g34940 PE=2 SV=2	--	--	--	--	--	K07964	1e-174	612	gmx:100792087	heparanase 1 [EC:3.2.1.166]	-	GO:0004566//beta-glucuronidase activity	GO:0005576//extracellular region;GO:0016023//cytoplasmic membrane-bounded vesicle;GO:0009505//plant-type cell wall	ko01100//Metabolic pathways;ko00531//Glycosaminoglycan degradation
CL3635.Contig3_All	540	152	26	8.8901	1.4448	-2.6213	Down	1.5682e-24	2.7972e-23	676	156	40.049	9.4054	-2.0902	Down	4.3398e-76	2.7469e-74	gi|225460672|ref|XP_002266195.1|	83.6	1e-15	PREDICTED: trihelix transcription factor GT-2-like [Vitis vinifera]	gi|147788032|emb|AM433476.2|	85.7	4e-14	Vitis vinifera contig VV78X257449.9, whole genome shotgun sequence	sp|Q39117|TGT2_ARATH	49.7	1e-06	Trihelix transcription factor GT-2 OS=Arabidopsis thaliana GN=GT-2 PE=2 SV=1	--	--	--	--	--	--	--	--	--	--	-	-	-	--
Unigene12754_All	335	24	4	2.2627	0.3583	-2.6588	Down	5.9554e-05	0.0002686	95	18	9.0723	1.7493	-2.3747	Down	9.3463e-14	1.258e-12	--	--	--	--	--	--	--	--	--	--	--	--	--	--	--	--	--	--	--	--	--	--	-	-	-	--
CL1075.Contig34_All	3234	405	66	3.9552	0.6124	-2.6912	Down	1.3057e-64	5.5187e-63	1424	301	14.0867	3.0302	-2.2168	Down	2.3814e-170	3.5494e-168	gi|225446203|ref|XP_002263173.1|	348.2	0	PREDICTED: heparanase-like protein 3-like [Vitis vinifera]	gi|225446202|ref|XM_002263137.1|	180	6e-42	PREDICTED: Vitis vinifera heparanase-like protein 3-like (LOC100255842), mRNA	sp|Q9FZP1|HPSE3_ARATH	323	4e-176	Heparanase-like protein 3 OS=Arabidopsis thaliana GN=At5g34940 PE=2 SV=2	--	--	--	--	--	K07964	1e-169	327	gmx:100792087	heparanase 1 [EC:3.2.1.166]	GO:0005975//carbohydrate metabolic process	GO:0004566//beta-glucuronidase activity;GO:0043169//cation binding	GO:0005576//extracellular region;GO:0016020//membrane;GO:0016023//cytoplasmic membrane-bounded vesicle;GO:0009505//plant-type cell wall	ko01100//Metabolic pathways;ko00531//Glycosaminoglycan degradation
CL10124.Contig2_All	990	50	8	1.5951	0.2425	-2.7176	Down	2.931e-09	2.2228e-08	987	242	31.8948	7.9584	-2.0028	Down	2.0544e-104	1.8057e-102	gi|399605051|gb|AFP49341.1|	139	9e-32	thioredoxin h, partial [Olea europaea]	gi|399605050|gb|JQ711531.1|	186	3e-44	Olea europaea clone I thioredoxin h mRNA, partial cds	sp|Q8LDI5|CXXS1_ARATH	120	2e-27	Thioredoxin-like protein CXXS1 OS=Arabidopsis thaliana GN=CXXS1 PE=2 SV=2	YCR083w	79.7	7e-15	COG0526	Thiol-disulfide isomerase and thioredoxins	K03671	1e-17	89	ppp:PHYPADRAFT_185663	thioredoxin 1	GO:0006467//protein thiol-disulfide exchange;GO:0045454//cell redox homeostasis;GO:0006662//glycerol ether metabolic process	GO:0009055//electron carrier activity;GO:0003756//protein disulfide isomerase activity;GO:0015035//protein disulfide oxidoreductase activity	GO:0005829//cytosol	--
CL5098.Contig2_All	1082	66	10	1.9265	0.2773	-2.7965	Down	3.8189e-12	3.6253e-11	222	28	6.5639	0.8425	-2.9618	Down	3.6845e-38	1.2317e-36	gi|255564140|ref|XP_002523067.1|	65.1	8e-38	ubiquitin-protein ligase, putative [Ricinus communis] >gi|223537629|gb|EEF39252.1| ubiquitin-protein ligase, putative [Ricinus communis]	gi|359480253|ref|XM_002265400.2|	60	5e-06	PREDICTED: Vitis vinifera E3 ubiquitin-protein ligase BAH1-like (LOC100243466), mRNA	sp|Q9SRX9|BAH1_ARATH	108	3e-35	E3 ubiquitin-protein ligase BAH1 OS=Arabidopsis thaliana GN=BAH1 PE=1 SV=1	--	--	--	--	--	--	--	--	--	--	GO:0009626//plant-type hypersensitive response;GO:0042742//defense response to bacterium;GO:0009751//response to salicylic acid stimulus;GO:0009627//systemic acquired resistance;GO:0080021//response to benzoic acid stimulus;GO:0010167//response to nitrate;GO:0010337//regulation of salicylic acid metabolic process;GO:0016036//cellular response to phosphate starvation;GO:0006817//phosphate ion tran…	GO:0008270//zinc ion binding;GO:0004842//ubiquitin-protein ligase activity	GO:0005634//nucleus	--
CL3354.Contig4_All	1829	126	19	2.1758	0.3117	-2.8033	Down	5.0297e-22	8.188e-21	2022	489	35.3676	8.7045	-2.0226	Down	1.2069e-214	2.2408e-212	gi|225452871|ref|XP_002283811.1|	141.4	2e-109	PREDICTED: NAC domain-containing protein 100-like [Vitis vinifera]	gi|21105756|gb|AF509877.1|	165	2e-37	Petunia x hybrida nam-like protein 14 (NH14) mRNA, partial cds	sp|Q9FLJ2|NC100_ARATH	282	5e-98	NAC domain-containing protein 100 OS=Arabidopsis thaliana GN=NAC100 PE=2 SV=1	--	--	--	--	--	--	--	--	--	--	GO:0007275//multicellular organismal development;GO:0006355//regulation of transcription, DNA-dependent	GO:0003700//sequence-specific DNA binding transcription factor activity;GO:0003677//DNA binding	GO:0005634//nucleus	--
CL543.Contig5_All	1317	40	6	0.9592	0.1367	-2.8108	Down	7.0722e-08	4.6733e-07	153	25	3.7166	0.618	-2.5883	Down	2.2322e-23	4.7655e-22	gi|328930000|gb|AEB69789.1|	511.5	1e-143	cinnamoyl-CoA reductase [Salvia miltiorrhiza]	gi|328929999|gb|JF784010.1|	353	3e-94	Salvia miltiorrhiza cinnamoyl-CoA reductase (CCR-2) mRNA, complete cds	sp|Q9S9N9|CCR1_ARATH	284	7e-77	Cinnamoyl-CoA reductase 1 OS=Arabidopsis thaliana GN=CCR1 PE=1 SV=1	mll1975	128	2e-29	COG0451	Nucleoside-diphosphate-sugar epimerases	K09753	1e-83	308	pop:POPTR_814849	cinnamoyl-CoA reductase [EC:1.2.1.44]	GO:0046686//response to cadmium ion;GO:0009809//lignin biosynthetic process;GO:0055114//oxidation-reduction process	GO:0016621//cinnamoyl-CoA reductase activity;GO:0045552//dihydrokaempferol 4-reductase activity;GO:0050662//coenzyme binding;GO:0000166//nucleotide binding	-	ko01100//Metabolic pathways;ko01110//Biosynthesis of secondary metabolites;ko00940//Phenylpropanoid biosynthesis
Unigene38060_All	282	20	3	2.2399	0.3192	-2.8109	Down	0.00017232	0.00071891	48	4	5.4454	0.4618	-3.5597	Down	1.0457e-10	1.1235e-09	--	--	--	--	--	--	--	--	--	--	--	--	--	--	--	--	--	--	--	--	--	--	-	-	-	--
CL12581.Contig2_All	1556	1592	235	32.3139	4.5321	-2.8339	Down	5.569e-263	9.3497e-261	44316	5835	911.149	122.09	-2.8997	Down	0	0	gi|6671194|gb|AAF23127.1|AF198389_1	146.7	8e-34	cystatin [Solanum lycopersicum]	gi|124222061|dbj|AK224655.2|	107	3e-20	Solanum lycopersicum cDNA, clone: FC04DD08, HTC in fruit	sp|Q06445|CYTI_VIGUN	128	8e-30	Cysteine proteinase inhibitor OS=Vigna unguiculata PE=3 SV=1	--	--	--	--	--	--	--	--	--	--	GO:0010466//negative regulation of peptidase activity	GO:0004869//cysteine-type endopeptidase inhibitor activity	-	--
Unigene8426_All	349	34	5	3.0769	0.4299	-2.8394	Down	6.2883e-07	3.7419e-06	83	12	7.6084	1.1194	-2.7649	Down	3.4388e-14	4.7695e-13	--	--	--	--	gi|533083|gb|U07597.1|TAU07597	63.9	9e-08	Thunbergia alata clone pTAD2 delta-9 stearoyl-acyl carrier protein desaturase precursor mRNA, complete cds	sp|Q43593|STAD_OLEEU	49.7	4e-07	Acyl-[acyl-carrier-protein] desaturase, chloroplastic OS=Olea europaea PE=2 SV=1	--	--	--	--	--	--	--	--	--	--	-	-	-	--
CL543.Contig6_All	1352	49	7	1.1447	0.1554	-2.8809	Down	1.3741e-09	1.0733e-08	215	31	5.0875	0.7465	-2.7687	Down	1.316e-34	4.0776e-33	gi|328930000|gb|AEB69789.1|	258.8	1e-138	cinnamoyl-CoA reductase [Salvia miltiorrhiza]	gi|328929999|gb|JF784010.1|	202	6e-49	Salvia miltiorrhiza cinnamoyl-CoA reductase (CCR-2) mRNA, complete cds	sp|Q9S9N9|CCR1_ARATH	171	3e-72	Cinnamoyl-CoA reductase 1 OS=Arabidopsis thaliana GN=CCR1 PE=1 SV=1	mll1975	83.6	5e-27	COG0451	Nucleoside-diphosphate-sugar epimerases	K09753	5e-79	185	pop:POPTR_814849	cinnamoyl-CoA reductase [EC:1.2.1.44]	GO:0046686//response to cadmium ion;GO:0009809//lignin biosynthetic process;GO:0055114//oxidation-reduction process	GO:0016621//cinnamoyl-CoA reductase activity;GO:0045552//dihydrokaempferol 4-reductase activity;GO:0050662//coenzyme binding;GO:0000166//nucleotide binding	-	ko01100//Metabolic pathways;ko01110//Biosynthesis of secondary metabolites;ko00940//Phenylpropanoid biosynthesis
CL3874.Contig2_All	301	50	7	5.2464	0.6979	-2.9102	Down	7.5929e-10	6.0683e-09	52	9	5.5268	0.9735	-2.5052	Down	1.5464e-08	1.3584e-07	--	--	--	--	--	--	--	--	--	--	--	--	--	--	--	--	--	--	--	--	--	--	-	-	-	--
CL582.Contig7_All	1273	29	4	0.7195	0.0943	-2.9317	Down	3.1141e-06	1.6946e-05	239	33	6.0063	0.844	-2.8312	Down	3.5232e-39	1.2046e-37	gi|225440392|ref|XP_002267559.1|	113.6	3e-110	PREDICTED: uncharacterized protein LOC100232886 [Vitis vinifera] >gi|7406669|emb|CAB85628.1| putative ripening-related protein [Vitis vinifera]	gi|359481769|ref|XM_002267523.2|	174	1e-40	PREDICTED: Vitis vinifera ripening-related protein-like (GRIP21), mRNA	--	--	--	--	SPAC24B11.05	63.9	6e-10	COG1011	Predicted hydrolase (HAD superfamily)	K07025	4e-107	297	gmx:100796466	putative hydrolase of the HAD superfamily	-	GO:0016787//hydrolase activity	-	--
CL7655.Contig2_All	331	153	20	14.5989	1.8132	-3.0092	Down	2.4932e-28	5.0374e-27	344	54	33.2483	5.3115	-2.6461	Down	6.6427e-52	2.954e-50	--	--	--	--	gi|117606422|gb|AC182574.2|	71.9	4e-10	Mimulus guttatus clone MGBa-83E5, complete sequence	--	--	--	--	--	--	--	--	--	--	--	--	--	--	-	-	-	--
Unigene30027_All	824	23	3	0.8816	0.1093	-3.0118	Down	2.8345e-05	0.00013415	21	2	0.8153	0.079	-3.3674	Down	4.278e-05	0.0002332	gi|255585453|ref|XP_002533420.1|	146.4	1e-89	cholinephosphate cytidylyltransferase, putative [Ricinus communis] >gi|223526733|gb|EEF28963.1| cholinephosphate cytidylyltransferase, putative [Ricinus communis]	gi|356530226|ref|XM_003533636.1|	143	3e-31	PREDICTED: Glycine max choline-phosphate cytidylyltransferase B-like (LOC100786249), mRNA	--	--	--	--	SPCC1827.02c	148	2e-46	COG0615	Cytidylyltransferase	K00968	1e-90	206	rcu:RCOM_0060990	choline-phosphate cytidylyltransferase [EC:2.7.7.15]	GO:0006656//phosphatidylcholine biosynthetic process	GO:0016779//nucleotidyltransferase activity	-	ko01100//Metabolic pathways;ko00564//Glycerophospholipid metabolism
CL582.Contig16_All	2050	33	4	0.5084	0.0586	-3.117	Down	2.7522e-07	1.706e-06	344	31	5.3684	0.4923	-3.4469	Down	5.0949e-67	2.8266e-65	gi|225440392|ref|XP_002267559.1|	115.5	3e-127	PREDICTED: uncharacterized protein LOC100232886 [Vitis vinifera] >gi|7406669|emb|CAB85628.1| putative ripening-related protein [Vitis vinifera]	gi|359481769|ref|XM_002267523.2|	174	2e-40	PREDICTED: Vitis vinifera ripening-related protein-like (GRIP21), mRNA	--	--	--	--	SPAC24B11.05	79	3e-14	COG1011	Predicted hydrolase (HAD superfamily)	K07025	1e-124	355	gmx:100796466	putative hydrolase of the HAD superfamily	-	GO:0016787//hydrolase activity	-	--
CL780.Contig3_All	1671	208	25	3.9314	0.449	-3.1303	Down	1.982e-39	5.4279e-38	2210	535	42.3111	10.4238	-2.0212	Down	3.3634e-234	6.7878e-232	gi|359491145|ref|XP_002284739.2|	570.9	2e-161	PREDICTED: uncharacterized protein LOC100243857 [Vitis vinifera]	gi|317106603|dbj|AP011962.1|	121	2e-24	Jatropha curcas DNA, clone: JHL07K02, complete sequence	--	--	--	--	--	--	--	--	--	--	--	--	--	--	GO:0046482//para-aminobenzoic acid metabolic process;GO:0009610//response to symbiotic fungus;GO:0009738//abscisic acid mediated signaling pathway	-	GO:0005773//vacuole;GO:0016023//cytoplasmic membrane-bounded vesicle	--
Unigene20318_All	1407	42	5	0.9428	0.1066	-3.1447	Down	5.0647e-09	3.7463e-08	1211	230	27.5352	5.3221	-2.3712	Down	2.0137e-157	2.6963e-155	gi|147776896|emb|CAN63558.1|	208.4	2e-52	hypothetical protein VITISV_034122 [Vitis vinifera]	gi|124222182|dbj|AK224776.2|	60	6e-06	Solanum lycopersicum cDNA, clone: FC14DB10, HTC in fruit	--	--	--	--	--	--	--	--	--	--	--	--	--	--	-	-	-	--
CL582.Contig37_All	2087	59	7	0.8929	0.1007	-3.1484	Down	3.3286e-12	3.1746e-11	469	52	7.1893	0.8112	-3.1477	Down	1.1682e-83	8.1573e-82	gi|225440392|ref|XP_002267559.1|	113.6	4e-127	PREDICTED: uncharacterized protein LOC100232886 [Vitis vinifera] >gi|7406669|emb|CAB85628.1| putative ripening-related protein [Vitis vinifera]	gi|359481769|ref|XM_002267523.2|	178	1e-41	PREDICTED: Vitis vinifera ripening-related protein-like (GRIP21), mRNA	--	--	--	--	SPAC24B11.05	79	3e-14	COG1011	Predicted hydrolase (HAD superfamily)	K07025	1e-124	356	gmx:100796466	putative hydrolase of the HAD superfamily	-	GO:0016787//hydrolase activity	-	--
CL582.Contig28_All	2315	26	3	0.3547	0.0389	-3.1888	Down	4.4937e-06	2.4013e-05	324	30	4.4775	0.4219	-3.4077	Down	1.3492e-62	7.1319e-61	gi|225440392|ref|XP_002267559.1|	47.8	2e-117	PREDICTED: uncharacterized protein LOC100232886 [Vitis vinifera] >gi|7406669|emb|CAB85628.1| putative ripening-related protein [Vitis vinifera]	gi|359481769|ref|XM_002267523.2|	137	5e-29	PREDICTED: Vitis vinifera ripening-related protein-like (GRIP21), mRNA	--	--	--	--	SPAC24B11.05	68.6	5e-11	COG1011	Predicted hydrolase (HAD superfamily)	K07025	7e-115	339	gmx:100796466	putative hydrolase of the HAD superfamily	-	GO:0003824//catalytic activity	-	--
Unigene39972_All	571	18	2	0.9956	0.1051	-3.2438	Down	0.00014155	0.00059949	103	25	5.7708	1.4255	-2.0173	Down	2.3896e-12	2.9098e-11	--	--	--	--	--	--	--	--	--	--	--	--	--	--	--	--	--	--	--	--	--	--	-	-	-	--
Unigene21501_All	472	29	3	1.9405	0.1907	-3.3471	Down	6.914e-07	4.0903e-06	186	26	12.6069	1.7934	-2.8134	Down	1.2517e-30	3.4349e-29	gi|147805536|emb|CAN74094.1|	40.4	1e-16	hypothetical protein VITISV_023707 [Vitis vinifera]	--	--	--	--	sp|Q9SGN6|NSL1_ARATH	52	1e-12	MACPF domain-containing protein NSL1 OS=Arabidopsis thaliana GN=NSL1 PE=1 SV=1	--	--	--	--	--	--	--	--	--	--	GO:0031348//negative regulation of defense response;GO:0009595//detection of biotic stimulus;GO:0006984//ER-nucleus signaling pathway;GO:0009867//jasmonic acid mediated signaling pathway;GO:0009697//salicylic acid biosynthetic process;GO:0006862//nucleotide transport;GO:0009862//systemic acquired resistance, salicylic acid mediated signaling pathway;GO:0006944//cellular membrane fusion;GO:0010363…	-	GO:0005634//nucleus	--
Unigene24355_All	810	135	13	5.2639	0.4816	-3.4502	Down	2.1082e-28	4.271e-27	26	5	1.0269	0.201	-2.353	Down	0.00013742	0.0006758	--	--	--	--	--	--	--	--	--	--	--	--	--	--	--	--	--	--	--	--	--	--	-	-	-	--
CL582.Contig20_All	1451	21	2	0.4571	0.0414	-3.4648	Down	2.1253e-05	0.00010238	243	31	5.3577	0.6956	-2.9453	Down	2.1102e-41	7.6015e-40	gi|225440392|ref|XP_002267559.1|	47.8	1e-101	PREDICTED: uncharacterized protein LOC100232886 [Vitis vinifera] >gi|7406669|emb|CAB85628.1| putative ripening-related protein [Vitis vinifera]	gi|359481769|ref|XM_002267523.2|	141	2e-30	PREDICTED: Vitis vinifera ripening-related protein-like (GRIP21), mRNA	--	--	--	--	SPAC24B11.05	53.5	9e-07	COG1011	Predicted hydrolase (HAD superfamily)	K07025	2e-98	283	gmx:100796466	putative hydrolase of the HAD superfamily	-	GO:0003824//catalytic activity	-	--
CL582.Contig10_All	1185	42	4	1.1194	0.1013	-3.466	Down	1.0053e-09	7.9512e-09	501	86	13.5256	2.3628	-2.5171	Down	7.8065e-71	4.5896e-69	gi|225440392|ref|XP_002267559.1|	443.7	2e-123	PREDICTED: uncharacterized protein LOC100232886 [Vitis vinifera] >gi|7406669|emb|CAB85628.1| putative ripening-related protein [Vitis vinifera]	gi|349705058|emb|FQ384012.1|	188	8e-45	Vitis vinifera clone SS0AAG48YK23	--	--	--	--	BMEII0272	84.7	3e-16	COG1011	Predicted hydrolase (HAD superfamily)	K07025	1e-120	431	gmx:100796466	putative hydrolase of the HAD superfamily	GO:0008152//metabolic process	GO:0016787//hydrolase activity	-	--
CL582.Contig33_All	2178	45	4	0.6525	0.0551	-3.5659	Down	1.4926e-10	1.2608e-09	476	76	6.9918	1.1361	-2.6216	Down	1.7717e-70	1.0347e-68	gi|225440392|ref|XP_002267559.1|	47.8	2e-122	PREDICTED: uncharacterized protein LOC100232886 [Vitis vinifera] >gi|7406669|emb|CAB85628.1| putative ripening-related protein [Vitis vinifera]	gi|359481769|ref|XM_002267523.2|	178	2e-41	PREDICTED: Vitis vinifera ripening-related protein-like (GRIP21), mRNA	--	--	--	--	SPAC24B11.05	79	3e-14	COG1011	Predicted hydrolase (HAD superfamily)	K07025	5e-120	356	gmx:100796466	putative hydrolase of the HAD superfamily	-	GO:0016787//hydrolase activity	-	--
CL582.Contig31_All	2128	34	3	0.5046	0.0423	-3.5764	Down	2.8969e-08	1.9947e-07	331	37	4.9762	0.5661	-3.1359	Down	2.6262e-59	1.3236e-57	gi|225440392|ref|XP_002267559.1|	72.4	2e-122	PREDICTED: uncharacterized protein LOC100232886 [Vitis vinifera] >gi|7406669|emb|CAB85628.1| putative ripening-related protein [Vitis vinifera]	gi|349705058|emb|FQ384012.1|	141	3e-30	Vitis vinifera clone SS0AAG48YK23	--	--	--	--	mlr4841	75.5	3e-13	COG1011	Predicted hydrolase (HAD superfamily)	K07025	7e-120	380	gmx:100796466	putative hydrolase of the HAD superfamily	-	GO:0016787//hydrolase activity	-	--
Unigene9136_All	207	23	2	3.5092	0.2899	-3.5975	Down	5.9019e-06	3.0966e-05	46	3	7.1093	0.4718	-3.9135	Down	5.4481e-11	5.9845e-10	--	--	--	--	--	--	--	--	--	--	--	--	--	--	--	--	--	--	--	--	--	--	-	-	-	--
Unigene29386_All	2284	1535	132	21.226	1.7343	-3.6134	Down	0	0	9610	1934	134.606	27.5682	-2.2877	Down	0	0	gi|359495139|ref|XP_002264394.2|	841.3	0	PREDICTED: laccase-14 [Vitis vinifera]	gi|359495138|ref|XM_002264358.2|	153	9e-34	PREDICTED: Vitis vinifera laccase-14-like (LOC100254477), mRNA	sp|Q9FY79|LAC14_ARATH	667	0	Laccase-14 OS=Arabidopsis thaliana GN=LAC14 PE=2 SV=1	YFL041w	154	5e-37	COG2132	Putative multicopper oxidases	K00423	1e-71	270	ppp:PHYPADRAFT_163787	L-ascorbate oxidase [EC:1.10.3.3]	GO:0046688//response to copper ion;GO:0009809//lignin biosynthetic process;GO:0046274//lignin catabolic process;GO:0055114//oxidation-reduction process	GO:0005507//copper ion binding;GO:0052716//hydroquinone:oxygen oxidoreductase activity	GO:0048046//apoplast	ko01100//Metabolic pathways;ko00053//Ascorbate and aldarate metabolism
CL6118.Contig4_All	1125	89	7	2.4986	0.1867	-3.7423	Down	2.0262e-20	3.0813e-19	2428	227	69.0454	6.5693	-3.3937	Down	0	0	gi|225434396|ref|XP_002270785.1|	450.3	2e-125	PREDICTED: alanine--glyoxylate aminotransferase 2 homolog 2, mitochondrial-like [Vitis vinifera]	gi|225434395|ref|XM_002270749.1|	176	3e-41	PREDICTED: Vitis vinifera alanine--glyoxylate aminotransferase 2 homolog 2, mitochondrial-like (LOC100258727), mRNA	sp|Q9SR86|AGT23_ARATH	419	1e-117	Alanine--glyoxylate aminotransferase 2 homolog 3, mitochondrial OS=Arabidopsis thaliana GN=At3g08860 PE=2 SV=1	SMb20973_3	138	2e-32	COG0160	4-aminobutyrate aminotransferase and related aminotransferases	K00827	2e-126	450	vvi:100258727	alanine-glyoxylate transaminase / (R)-3-amino-2-methylpropionate-pyruvate transaminase [EC:2.6.1.44 2.6.1.40]	GO:0007568//aging;GO:0043562//cellular response to nitrogen levels;GO:0008152//metabolic process;GO:0009830//cell wall modification involved in abscission	GO:0008453//alanine-glyoxylate transaminase activity;GO:0030170//pyridoxal phosphate binding	-	ko01100//Metabolic pathways;ko00250//Alanine, aspartate and glutamate metabolism;ko00260//Glycine, serine and threonine metabolism
CL7655.Contig1_All	407	88	6	6.8288	0.4424	-3.9482	Down	5.4306e-21	8.4392e-20	254	49	19.9654	3.9197	-2.3487	Down	5.7485e-34	1.7544e-32	--	--	--	--	gi|117606422|gb|AC182574.2|	71.9	5e-10	Mimulus guttatus clone MGBa-83E5, complete sequence	--	--	--	--	--	--	--	--	--	--	--	--	--	--	-	-	-	--
CL8140.Contig2_All	1859	37	2	0.6286	0.0323	-4.2825	Down	5.8544e-10	4.7183e-09	620	122	10.6697	2.1366	-2.3201	Down	2.0591e-79	1.3691e-77	gi|403084376|gb|AFR23372.1|	806.2	0	(+)-epi-alpha-bisabolol synthase [Phyla dulcis]	gi|403084375|gb|JQ731636.1|	438	1e-120	Phyla dulcis (+)-epi-alpha-bisabolol synthase mRNA, complete cds	sp|Q6PWU2|ATESY_VITVI	656	0	(-)-alpha-terpineol synthase OS=Vitis vinifera PE=1 SV=1	--	--	--	--	--	K12742	1e-143	508	pop:POPTR_1111628	isoprene synthase [EC:4.2.3.27]	GO:0050896//response to stimulus;GO:0016114//terpenoid biosynthetic process	GO:0046872//metal ion binding;GO:0010334//sesquiterpene synthase activity	-	ko01100//Metabolic pathways;ko01110//Biosynthesis of secondary metabolites;ko00902//Monoterpenoid biosynthesis;ko00900//Terpenoid backbone biosynthesis
CL4096.Contig3_All	820	348	16	13.4036	0.5855	-4.5168	Down	1.6773e-86	9.1323e-85	1004	29	39.1704	1.1514	-5.0883	Down	1.116e-251	2.3908e-249	--	--	--	--	gi|378747301|gb|JN637766.2|	65.9	6e-08	Sesamum indicum chloroplast, complete genome	--	--	--	--	--	--	--	--	--	--	--	--	--	--	-	-	-	--
Unigene24911_All	633	157	7	7.8334	0.3318	-4.5613	Down	5.1601e-40	1.431e-38	34	8	1.7184	0.4115	-2.0621	Down	5.3282e-05	0.00028595	gi|224084233|ref|XP_002307238.1|	75.9	4e-13	predicted protein [Populus trichocarpa] >gi|222856687|gb|EEE94234.1| predicted protein [Populus trichocarpa]	--	--	--	--	--	--	--	--	--	--	--	--	--	--	--	--	--	--	-	-	-	--
Unigene15324_All	565	47	2	2.6273	0.1062	-4.6287	Down	6.8614e-13	6.8775e-12	314	40	17.7795	2.3049	-2.9474	Down	4.3771e-53	1.9938e-51	--	--	--	--	--	--	--	--	--	--	--	--	--	--	--	--	--	--	--	--	--	--	-	-	-	--
CL2218.Contig2_All	698	24	1	1.086	0.043	-4.6585	Down	4.3104e-07	2.6146e-06	205	30	9.3959	1.3993	-2.7473	Down	8.319e-33	2.4566e-31	gi|224153116|ref|XP_002337316.1|	62	8e-09	predicted protein [Populus trichocarpa] >gi|222838764|gb|EEE77115.1| predicted protein [Populus trichocarpa]	--	--	--	--	--	--	--	--	--	--	--	--	--	K03327	8e-10	62	pop:POPTR_939457	multidrug resistance protein, MATE family	GO:0055085//transmembrane transport;GO:0009860//pollen tube growth;GO:0030048//actin filament-based movement	GO:0022857//transmembrane transporter activity	GO:0016023//cytoplasmic membrane-bounded vesicle;GO:0016020//membrane	--
CL582.Contig6_All	1275	24	1	0.5945	0.0235	-4.6609	Down	4.3104e-07	2.6142e-06	208	33	5.2191	0.8427	-2.6307	Down	8.4465e-32	2.411e-30	gi|225440392|ref|XP_002267559.1|	150.6	2e-110	PREDICTED: uncharacterized protein LOC100232886 [Vitis vinifera] >gi|7406669|emb|CAB85628.1| putative ripening-related protein [Vitis vinifera]	gi|356567950|ref|XM_003552130.1|	149	8e-33	PREDICTED: Glycine max uncharacterized protein LOC100777400 (LOC100777400), mRNA	--	--	--	--	SPAC24B11.05	40.4	1e-07	COG1011	Predicted hydrolase (HAD superfamily)	K07025	3e-107	265	gmx:100796466	putative hydrolase of the HAD superfamily	-	GO:0016787//hydrolase activity	-	--
CL582.Contig19_All	1468	27	1	0.5809	0.0204	-4.8316	Down	5.5401e-08	3.7065e-07	244	29	5.3174	0.6432	-3.0474	Down	5.9217e-43	2.2074e-41	gi|225440392|ref|XP_002267559.1|	47.8	1e-105	PREDICTED: uncharacterized protein LOC100232886 [Vitis vinifera] >gi|7406669|emb|CAB85628.1| putative ripening-related protein [Vitis vinifera]	gi|359481769|ref|XM_002267523.2|	174	2e-40	PREDICTED: Vitis vinifera ripening-related protein-like (GRIP21), mRNA	--	--	--	--	SPAC24B11.05	63.9	7e-10	COG1011	Predicted hydrolase (HAD superfamily)	K07025	2e-102	297	gmx:100796466	putative hydrolase of the HAD superfamily	-	GO:0016787//hydrolase activity	-	--
CL4096.Contig1_All	815	188	6	7.2854	0.2209	-5.0435	Down	2.5233e-50	8.6809e-49	409	14	16.0548	0.5593	-4.8432	Down	8.4671e-101	7.1583e-99	--	--	--	--	gi|378747301|gb|JN637766.2|	65.9	6e-08	Sesamum indicum chloroplast, complete genome	--	--	--	--	--	--	--	--	--	--	--	--	--	--	-	-	-	--
CL582.Contig43_All	1280	35	1	0.8636	0.0234	-5.2058	Down	2.2289e-10	1.8535e-09	475	72	11.872	1.8313	-2.6966	Down	1.6673e-72	1.0076e-70	gi|225440392|ref|XP_002267559.1|	113.6	4e-118	PREDICTED: uncharacterized protein LOC100232886 [Vitis vinifera] >gi|7406669|emb|CAB85628.1| putative ripening-related protein [Vitis vinifera]	gi|359481769|ref|XM_002267523.2|	174	1e-40	PREDICTED: Vitis vinifera ripening-related protein-like (GRIP21), mRNA	--	--	--	--	SPAC24B11.05	78.2	3e-14	COG1011	Predicted hydrolase (HAD superfamily)	K07025	3e-115	324	gmx:100796466	putative hydrolase of the HAD superfamily	-	GO:0016787//hydrolase activity	-	--
Unigene10655_All	1057	75	2	2.241	0.0568	-5.3021	Down	2.9913e-21	4.7031e-20	367	53	11.1078	1.6325	-2.7664	Down	6.2907e-58	3.0938e-56	gi|225469216|ref|XP_002264407.1|	368.6	8e-101	PREDICTED: transcription factor bHLH93-like [Vitis vinifera]	gi|225469215|ref|XM_002264371.1|	186	3e-44	PREDICTED: Vitis vinifera transcription factor bHLH93-like (LOC100267616), mRNA	sp|Q9LSL1|BH093_ARATH	270	8e-73	Transcription factor bHLH93 OS=Arabidopsis thaliana GN=BHLH93 PE=1 SV=1	--	--	--	--	--	K13422	9e-15	79.3	pop:POPTR_676550	transcription factor MYC2	-	-	-	ko04626//Plant-pathogen interaction;ko04075//Plant hormone signal transduction
CL582.Contig35_All	2079	40	1	0.6077	0.0144	-5.3992	Down	6.9252e-12	6.4555e-11	434	72	6.6784	1.1275	-2.5664	Down	6.3739e-63	3.3803e-61	gi|225440392|ref|XP_002267559.1|	459.1	1e-127	PREDICTED: uncharacterized protein LOC100232886 [Vitis vinifera] >gi|7406669|emb|CAB85628.1| putative ripening-related protein [Vitis vinifera]	gi|349705058|emb|FQ384012.1|	165	2e-37	Vitis vinifera clone SS0AAG48YK23	--	--	--	--	mlr4841	77.4	9e-14	COG1011	Predicted hydrolase (HAD superfamily)	K07025	3e-125	447	gmx:100796466	putative hydrolase of the HAD superfamily	-	GO:0016787//hydrolase activity	-	--
CL4096.Contig2_All	1403	352	7	7.9239	0.1497	-5.7261	Down	1.6219e-98	1.0011e-96	887	25	20.2257	0.5801	-5.1237	Down	2.6225e-223	5.0123e-221	--	--	--	--	gi|378747301|gb|JN637766.2|	65.9	1e-07	Sesamum indicum chloroplast, complete genome	--	--	--	--	--	--	--	--	--	--	--	--	--	--	-	-	-	--
CL582.Contig41_All	1356	17	0	0.396	0	-8.6294	Down	4.7861e-06	2.5473e-05	166	26	3.9164	0.6243	-2.6492	Down	7.2829e-26	1.7012e-24	gi|225440392|ref|XP_002267559.1|	72.4	6e-106	PREDICTED: uncharacterized protein LOC100232886 [Vitis vinifera] >gi|7406669|emb|CAB85628.1| putative ripening-related protein [Vitis vinifera]	gi|349705058|emb|FQ384012.1|	141	2e-30	Vitis vinifera clone SS0AAG48YK23	--	--	--	--	mlr4841	60.8	5e-09	COG1011	Predicted hydrolase (HAD superfamily)	K07025	9e-103	323	gmx:100796466	putative hydrolase of the HAD superfamily	-	GO:0003824//catalytic activity	-	--
CL582.Contig23_All	1371	31	0	0.7141	0	-9.48	Down	2.0326e-10	1.6957e-09	480	68	11.2006	1.6148	-2.7941	Down	4.7926e-76	3.0316e-74	gi|225440392|ref|XP_002267559.1|	47.8	1e-113	PREDICTED: uncharacterized protein LOC100232886 [Vitis vinifera] >gi|7406669|emb|CAB85628.1| putative ripening-related protein [Vitis vinifera]	gi|359481769|ref|XM_002267523.2|	174	1e-40	PREDICTED: Vitis vinifera ripening-related protein-like (GRIP21), mRNA	--	--	--	--	SPAC24B11.05	78.2	3e-14	COG1011	Predicted hydrolase (HAD superfamily)	K07025	1e-110	324	gmx:100796466	putative hydrolase of the HAD superfamily	-	GO:0016787//hydrolase activity	-	--
Unigene15610_All	566	21	0	1.1718	0	-10.1945	Down	2.6969e-07	1.6744e-06	89	0	5.0305	0	-12.2965	Down	3.5421e-27	8.6753e-26	gi|24461860|gb|AAN62347.1|AF506028_14	86.3	2e-16	CTV.20 [Citrus trifoliata]	--	--	--	--	--	--	--	--	--	--	--	--	--	--	--	--	--	--	-	-	-	--
Unigene28738_All	264	16	0	1.9141	0	-10.9025	Down	9.8234e-06	4.9877e-05	39	1	4.7261	0.1233	-5.2604	Down	5.3695e-11	5.9035e-10	--	--	--	--	--	--	--	--	--	--	--	--	--	--	--	--	--	--	--	--	--	--	-	-	-	--
Unigene4588_All	752	50	0	2.0999	0	-11.0361	Down	2.3699e-16	2.9524e-15	272	19	11.5715	0.8226	-3.8142	Down	7.7763e-58	3.8168e-56	gi|147855748|emb|CAN83440.1|	41.2	8e-34	hypothetical protein VITISV_021290 [Vitis vinifera]	--	--	--	--	--	--	--	--	--	--	--	--	--	--	--	--	--	--	-	GO:0046872//metal ion binding;GO:0003676//nucleic acid binding	-	--
CL3477.Contig2_All	635	52	0	2.5863	0	-11.3367	Down	5.6256e-17	7.2439e-16	452	8	22.7721	0.4102	-5.7948	Down	7.8899e-121	7.9946e-119	gi|242055797|ref|XP_002457044.1|	55.1	8e-07	hypothetical protein SORBIDRAFT_03g000390 [Sorghum bicolor] >gi|241929019|gb|EES02164.1| hypothetical protein SORBIDRAFT_03g000390 [Sorghum bicolor]	--	--	--	--	--	--	--	--	--	--	--	--	--	--	--	--	--	--	-	-	-	--
Unigene25203_All	395	44	0	3.5181	0	-11.7806	Down	1.7718e-14	1.9751e-13	81	2	6.5603	0.1648	-5.315	Down	7.4211e-22	1.5021e-20	--	--	--	--	--	--	--	--	--	--	--	--	--	--	--	--	--	--	--	--	--	--	-	-	-	--
