# Supplementary material for: Transcriptome-Wide Profiling and Expression Analysis of Diploid and Autotetraploid Paulownia tomentosa × Paulownia fortunei under Drought Stress
Source: PLoS One. 2014 Nov 18;9(11):e113313. doi: 10.1371/journal.pone.0113313 (PMC4236183; doi:10.1371/journal.pone.0113313)
Supplement: Table S10 — KEGG pathway analysis results for the consistently differentially expressed genes in both the PTF2T vs. PTF2W and PTF4T vs. PTF4W comparisons. PTF2T, 20 days drought-treated diploid; PTF2W, well-watered diploid; PTF4T, 20 days drought-treated tetraploid; PTF4W, well-watered tetraploid. (XLSX) [file pone.0113313.s012.xlsx]

## Sheet: Sheet1
Supplemental Table 10 KEGG pathway analysis results for the consistently differentially expressed genes in both the PTF2T vs. PTF2W and PTF4T vs. PTF4W comparisons.
#	Pathway	DEGs genes with pathway annotation(2744)	Pvalue	Qvalue	Pathway ID
1	Photosynthesis	100	1.48886e-82	1.75685e-80	ko00195
2	Metabolic pathways	1057	2.62171e-65	1.54681e-63	ko01100
3	Photosynthesis - antenna proteins	39	3.77406e-45	1.48446e-43	ko00196
4	Biosynthesis of secondary metabolites	522	3.07541e-34	9.07246e-33	ko01110
5	Carbon fixation in photosynthetic organisms	89	1.73106e-26	4.08531e-25	ko00710
6	Pentose and glucuronate interconversions	104	4.7502e-19	9.34206e-18	ko00040
7	Starch and sucrose metabolism	148	7.03106e-17	1.18524e-15	ko00500
8	Phenylalanine metabolism	53	2.7181e-13	4.00919e-12	ko00360
9	Phenylpropanoid biosynthesis	97	9.8212e-12	1.28767e-10	ko00940
10	Ubiquinone and other terpenoid-quinone biosynthesis	33	2.01819e-11	2.38147e-10	ko00130
11	Ether lipid metabolism	135	2.32131e-11	2.49014e-10	ko00565
12	Carotenoid biosynthesis	42	3.059e-09	3.00801e-08	ko00906
13	Glyoxylate and dicarboxylate metabolism	51	2.47353e-08	2.24521e-07	ko00630
14	Glycosphingolipid biosynthesis - globo series	13	1.2106e-07	1.02037e-06	ko00603
15	Pentose phosphate pathway	43	1.83161e-07	1.44087e-06	ko00030
16	Glycerophospholipid metabolism	146	2.04154e-07	1.49468e-06	ko00564
17	Diterpenoid biosynthesis	22	2.15335e-07	1.49468e-06	ko00904
18	Endocytosis	152	3.53153e-07	2.30606e-06	ko04144
19	Ascorbate and aldarate metabolism	43	3.71315e-07	2.30606e-06	ko00053
20	Porphyrin and chlorophyll metabolism	37	5.72468e-07	3.23271e-06	ko00860
21	Isoquinoline alkaloid biosynthesis	24	5.75312e-07	3.23271e-06	ko00950
22	Phenylalanine, tyrosine and tryptophan biosynthesis	37	1.81772e-06	9.74959e-06	ko00400
23	Nitrogen metabolism	39	3.38678e-06	1.73757e-05	ko00910
24	Cyanoamino acid metabolism	43	4.68488e-06	2.3034e-05	ko00460
25	Fructose and mannose metabolism	43	6.50064e-06	3.0683e-05	ko00051
26	Amino sugar and nucleotide sugar metabolism	61	9.40759e-06	4.2696e-05	ko00520
27	Flavonoid biosynthesis	44	1.01229e-05	4.42408e-05	ko00941
28	Flavone and flavonol biosynthesis	21	2.18441e-05	9.20572e-05	ko00944
29	ABC transporters	54	8.3849e-05	0.000341179	ko02010
30	Other glycan degradation	47	0.000105482	0.000414894	ko00511
31	Glycolysis / Gluconeogenesis	73	0.00063258	0.00239146	ko00010
32	Tyrosine metabolism	31	0.000648532	0.00239146	ko00350
33	Oxidative phosphorylation	65	0.00220153	0.00787213	ko00190
34	Alanine, aspartate and glutamate metabolism	32	0.0024643	0.00855256	ko00250
35	Isoflavonoid biosynthesis	9	0.00528884	0.0178309	ko00943
36	Riboflavin metabolism	11	0.00567463	0.0186002	ko00740
37	Sulfur metabolism	17	0.00845543	0.026966	ko00920
38	Benzoxazinoid biosynthesis	11	0.0106006	0.0329176	ko00402
39	Brassinosteroid biosynthesis	14	0.0125138	0.0378622	ko00905
40	alpha-Linolenic acid metabolism	23	0.018796	0.0554482	ko00592
41	Selenocompound metabolism	10	0.0225123	0.0647914	ko00450
42	Zeatin biosynthesis	26	0.0255256	0.0717149	ko00908
43	Glycosphingolipid biosynthesis - ganglio series	14	0.0306385	0.0840776	ko00604
44	Sesquiterpenoid and triterpenoid biosynthesis	7	0.0511049	0.137054	ko00909
45	Indole alkaloid biosynthesis	6	0.0526749	0.138125	ko00901
46	Monoterpenoid biosynthesis	4	0.071759	0.184077	ko00902
47	Aminoacyl-tRNA biosynthesis	26	0.078631	0.19688	ko00970
48	Pyruvate metabolism	46	0.0800866	0.19688	ko00620
49	Inositol phosphate metabolism	27	0.0834164	0.20088	ko00562
50	Biosynthesis of unsaturated fatty acids	15	0.089628	0.209677	ko01040
51	Glycine, serine and threonine metabolism	28	0.0906229	0.209677	ko00260
52	Linoleic acid metabolism	6	0.0977237	0.221757	ko00591
53	Cysteine and methionine metabolism	27	0.146744	0.326713	ko00270
54	Plant hormone signal transduction	151	0.152585	0.333427	ko04075
55	Lysine degradation	15	0.162458	0.348547	ko00310
56	Limonene and pinene degradation	21	0.167111	0.352127	ko00903
57	Vitamin B6 metabolism	8	0.178864	0.370279	ko00750
58	Galactose metabolism	35	0.185273	0.376935	ko00052
59	Glycosaminoglycan degradation	16	0.210661	0.421321	ko00531
60	Peroxisome	29	0.222977	0.438521	ko04146
61	Biotin metabolism	2	0.238316	0.461005	ko00780
62	Terpenoid backbone biosynthesis	23	0.245801	0.467815	ko00900
63	Plant-pathogen interaction	160	0.259185	0.485457	ko04626
64	Steroid biosynthesis	12	0.305495	0.558456	ko00100
65	Sphingolipid metabolism	20	0.307624	0.558456	ko00600
66	Arginine and proline metabolism	28	0.321728	0.575211	ko00330
67	Phagosome	29	0.344632	0.605019	ko04145
68	Glycerolipid metabolism	23	0.354248	0.605019	ko00561
69	Fatty acid biosynthesis	11	0.355235	0.605019	ko00061
70	Tropane, piperidine and pyridine alkaloid biosynthesis	8	0.358957	0.605019	ko00960
71	Lipoic acid metabolism	2	0.364037	0.605019	ko00785
72	Stilbenoid, diarylheptanoid and gingerol biosynthesis	18	0.414061	0.6786	ko00945
73	One carbon pool by folate	6	0.431259	0.697104	ko00670
74	Natural killer cell mediated cytotoxicity	17	0.473231	0.745238	ko04650
75	Arachidonic acid metabolism	4	0.473668	0.745238	ko00590
76	Glutathione metabolism	16	0.541972	0.841483	ko00480
77	Regulation of autophagy	19	0.587558	0.900414	ko04140
78	Nicotinate and nicotinamide metabolism	4	0.648297	0.980757	ko00760
79	RNA polymerase	29	0.678883	1	ko03020
80	Tryptophan metabolism	12	0.693131	1	ko00380
81	Histidine metabolism	7	0.710613	1	ko00340
82	DNA replication	10	0.777599	1	ko03030
83	Non-homologous end-joining	2	0.779012	1	ko03450
84	Citrate cycle (TCA cycle)	23	0.780242	1	ko00020
85	Glucosinolate biosynthesis	2	0.810689	1	ko00966
86	Pyrimidine metabolism	46	0.824306	1	ko00240
87	Glycosylphosphatidylinositol(GPI)-anchor biosynthesis	11	0.833032	1	ko00563
88	Other types of O-glycan biosynthesis	1	0.854884	1	ko00514
89	Thiamine metabolism	1	0.921992	1	ko00730
90	Circadian rhythm - plant	18	0.938194	1	ko04712
91	Cutin, suberine and wax biosynthesis	5	0.941435	1	ko00073
92	Propanoate metabolism	12	0.94265	1	ko00640
93	Fatty acid metabolism	14	0.949895	1	ko00071
94	Valine, leucine and isoleucine degradation	14	0.949895	1	ko00280
95	Valine, leucine and isoleucine biosynthesis	3	0.983864	1	ko00290
96	Protein export	7	0.989942	1	ko03060
97	beta-Alanine metabolism	7	0.991907	1	ko00410
98	Ubiquitin mediated proteolysis	40	0.992088	1	ko04120
99	Homologous recombination	7	0.995658	1	ko03440
100	Base excision repair	4	0.997259	1	ko03410
101	Fatty acid elongation	1	0.997526	1	ko00062
102	Phosphatidylinositol signaling system	13	0.9976	1	ko04070
103	Butanoate metabolism	3	0.998254	1	ko00650
104	Mismatch repair	3	0.998612	1	ko03430
105	Lysine biosynthesis	1	0.998671	1	ko00300
106	Protein processing in endoplasmic reticulum	54	0.999223	1	ko04141
107	Purine metabolism	44	0.999436	1	ko00230
108	SNARE interactions in vesicular transport	2	0.999671	1	ko04130
109	Proteasome	4	0.99974	1	ko03050
110	Pantothenate and CoA biosynthesis	1	0.999794	1	ko00770
111	RNA degradation	24	0.999866	1	ko03018
112	RNA transport	69	0.999942	1	ko03013
113	Nucleotide excision repair	5	0.999976	1	ko03420
114	Ribosome	46	0.999999	1	ko03010
115	mRNA surveillance pathway	26	0.999999	1	ko03015
116	Ribosome biogenesis in eukaryotes	17	1	1	ko03008
117	Spliceosome	42	1	1	ko03040
118	Basal transcription factors	1	1	1	ko03022
