# Supplementary material for: Transcriptome-Wide Profiling and Expression Analysis of Diploid and Autotetraploid Paulownia tomentosa × Paulownia fortunei under Drought Stress
Source: PLoS One. 2014 Nov 18;9(11):e113313. doi: 10.1371/journal.pone.0113313 (PMC4236183; doi:10.1371/journal.pone.0113313)
Supplement: Table S11 — KEGG pathway analysis results for the consistently differentially expressed genes in both the PTF4W vs. PTF2W and PTF4T vs. PTF2T comparisons. PTF4W, well-watered tetraploid; PTF2W, well-watered diploid; PTF4T, 20 days drought-treated tetraploid; PTF2T, 20 days drought-treated diploid. (XLSX) [file pone.0113313.s013.xlsx]

## Sheet: Sheet1
Supplemental Table 11 KEGG pathway analysis results for the consistently differentially expressed genes in both the PTF4W vs. PTF2W and PTF4T vs. PTF2T comparisons.
#	Pathway	DEUs genes with pathway annotation (178)	Pvalue	Qvalue	Pathway ID
1	Glycosaminoglycan degradation	11	2.03287e-10	1.24005e-08	ko00531
2	RNA transport	21	4.40517e-07	1.34358e-05	ko03013
3	Ether lipid metabolism	23	5.88407e-06	0.000119643	ko00565
4	Endocytosis	25	1.80785e-05	0.000275697	ko04144
5	Glycerophospholipid metabolism	24	3.06595e-05	0.000374046	ko00564
6	Glutathione metabolism	1	2.06595e-05	0.000312658	ko00480
7	Peroxisome	1	0.00319474	0.0283029	ko04146
8	Metabolic pathways	66	0.000695887	0.00707485	ko01100
9	Pentose and glucuronate interconversions	8	0.00820215	0.0714759	ko00040
10	Ribosome	10	0.0204185	0.155691	ko03010
11	RNA polymerase	5	0.0321967	0.218222	ko03020
12	Phenylpropanoid biosynthesis	7	0.0510497	0.311403	ko00940
13	Pyrimidine metabolism	6	0.075135	0.39897	ko00240
14	Monoterpenoid biosynthesis	1	0.0865016	0.39897	ko00902
15	Alanine, aspartate and glutamate metabolism	3	0.0915669	0.39897	ko00250
16	Ascorbate and aldarate metabolism	4	0.0915669	0.39897	ko00053
17	Sesquiterpenoid and triterpenoid biosynthesis	1	0.174957	0.699583	ko00909
18	Purine metabolism	6	0.185125	0.699583	ko00230
19	Synthesis and degradation of ketone bodies	1	0.199492	0.699583	ko00072
20	Carotenoid biosynthesis	2	0.217316	0.699583	ko00906
21	Starch and sucrose metabolism	8	0.225443	0.699583	ko00500
22	Selenocompound metabolism	1	0.240697	0.699583	ko00450
23	Ribosome biogenesis in eukaryotes	4	0.24084	0.699583	ko03008
24	Fatty acid elongation	1	0.279794	0.715955	ko00062
25	Diterpenoid biosynthesis	1	0.301231	0.715955	ko00904
26	Lysine biosynthesis	1	0.303865	0.715955	ko00300
27	Terpenoid backbone biosynthesis	2	0.304723	0.715955	ko00900
28	Amino sugar and nucleotide sugar metabolism	3	0.305161	0.715955	ko00520
29	Valine, leucine and isoleucine degradation	2	0.319914	0.722769	ko00280
30	Glycine, serine and threonine metabolism	2	0.341865	0.744777	ko00260
31	Histidine metabolism	1	0.369005	0.7611	ko00340
32	Ubiquinone and other terpenoid-quinone biosynthesis	1	0.390111	0.7611	ko00130
33	Ubiquitin mediated proteolysis	4	0.390626	0.7611	ko04120
34	Sulfur metabolism	1	0.399266	0.7611	ko00920
35	Biosynthesis of unsaturated fatty acids	1	0.440918	0.770909	ko01040
36	Butanoate metabolism	1	0.440918	0.770909	ko00650
37	Other glycan degradation	2	0.442325	0.770909	ko00511
38	RNA degradation	3	0.469488	0.781062	ko03018
39	Lysine degradation	1	0.473759	0.781062	ko00310
40	Biosynthesis of secondary metabolites	21	0.497889	0.799243	ko01110
41	Tryptophan metabolism	1	0.532031	0.817509	ko00380
42	Protein export	1	0.554516	0.817509	ko03060
43	alpha-Linolenic acid metabolism	1	0.55955	0.817509	ko00592
44	beta-Alanine metabolism	1	0.562875	0.817509	ko00410
45	Limonene and pinene degradation	1	0.612804	0.821327	ko00903
46	Stilbenoid, diarylheptanoid and gingerol biosynthesis	1	0.61427	0.821327	ko00945
47	mRNA surveillance pathway	3	0.626576	0.821327	ko03015
48	Phenylalanine metabolism	1	0.627213	0.821327	ko00360
49	Propanoate metabolism	1	0.632826	0.821327	ko00640
50	Pentose phosphate pathway	1	0.647833	0.823287	ko00030
51	Fatty acid metabolism	1	0.685733	0.849476	ko00071
52	Glycerolipid metabolism	1	0.696292	0.849476	ko00561
53	Flavonoid biosynthesis	1	0.714201	0.852555	ko00941
54	Oxidative phosphorylation	2	0.726768	0.852555	ko00190
55	Circadian rhythm - plant	1	0.753577	0.862668	ko04712
56	Arginine and proline metabolism	1	0.763674	0.862668	ko00330
57	Galactose metabolism	1	0.816879	0.899174	ko00052
58	Protein processing in endoplasmic reticulum	4	0.826653	0.899174	ko04141
59	Spliceosome	5	0.840212	0.899174	ko03040
60	Pyruvate metabolism	1	0.879643	0.925142	ko00620
61	Plant-pathogen interaction	8	0.935322	0.956642	ko04626
62	Glycolysis / Gluconeogenesis	1	0.94096	0.956642	ko00010
63	Plant hormone signal transduction	4	0.957477	0.957477	ko04075
